# Supplementary material for: Proteomic analysis of chicken bone marrow-derived dendritic cells in response to an inactivated IBV + NDV poultry vaccine
Source: Sci Rep. 2021 Jun 16;11:12666. doi: 10.1038/s41598-021-89810-3 (PMC8209092; doi:10.1038/s41598-021-89810-3)
Supplement: Supplementary file 1 — Supplementary Information 1. [file 41598_2021_89810_MOESM1_ESM.xlsx]

## Sheet: File information
Code	Condition
A1	Unstimulated 1
A2	Unstimulated 2
A3	Unstimulated 3
A10	LPS 1
A11	LPS 2
A12	LPS 3
B4	Unstimulated 1
B5	Unstimulated 2
B6	Unstimulated 3
B13	Antigen 1
B14	Antigen 2
B15	Antigen 3
C7	Unstimulated 1
C8	Unstimulated 2
C9	Unstimulated 3
C16	Vaccine 1
C17	Vaccine 2
C18	Vaccine 3
CRA	Common reference somprising all A- samples
CRB	Common reference somprising all B- samples
CRC	Common reference somprising all B- samples
sample	Light CH2O labelled
Common_ref	Heavy CD2O labelled

## Sheet: raw data
Protein Group	Protein ID	Accession	Significance	-10lgP	sample_Area:CRA	sample_Area:CRB	sample_Area:CRC	sample_Area:A1	sample_Area:A2	sample_Area:A3	sample_Area:A10	sample_Area:A11	sample_Area:A12	sample_Area:B4	sample_Area:B5	sample_Area:B6	sample_Area:B13	sample_Area:B14	sample_Area:B15	sample_Area:C7	sample_Area:C8	sample_Area:C9	sample_Area:C16	sample_Area:C17	sample_Area:C18	Common ref_Area:CRA	Common ref_Area:CRB	Common ref_Area:CRC	Common ref_Area:A1	Common ref_Area:A2	Common ref_Area:A3	Common ref_Area:A10	Common ref_Area:A11	Common ref_Area:A12	Common ref_Area:B4	Common ref_Area:B5	Common ref_Area:B6	Common ref_Area:B13	Common ref_Area:B14	Common ref_Area:B15	Common ref_Area:C7	Common ref_Area:C8	Common ref_Area:C9	Common ref_Area:C16	Common ref_Area:C17	Common ref_Area:C18	sample_Ratio:CRA	sample_Ratio:CRB	sample_Ratio:CRC
11	12	P54939	-	405.5	107500000	83980000	90130000	119800000	118600000	93770000	104200000	107800000	113100000	86070000	111800000	85180000	69060000	98820000	86510000	79060000	102100000	85420000	66060000	71200000	69450000	111600000	79990000	86750000	105200000	113800000	104100000	85180000	103500000	109900000	82430000	92340000	80850000	77540000	82730000	87970000	69520000	79660000	71280000	78610000	77880000	77230000	1	1.01	1.01
4	30	P14105	-	396.69	218000000	219300000	184100000	285300000	238100000	178300000	238800000	258700000	226000000	250000000	238000000	173700000	177700000	214500000	210200000	191600000	191100000	163300000	133500000	133700000	124800000	219400000	215300000	184800000	232100000	232100000	221900000	220200000	249100000	235700000	223000000	215000000	182800000	190700000	209800000	200400000	141000000	145800000	160400000	154800000	169200000	155500000	0.99	1.03	1
13	26	A0A1D5NYG3	-	378.38	14140000	11650000	12430000	25390000	10730000	10750000	28500000	20520000	14120000	22070000	5140000	8519000	13710000	5500000	7219000	12940000	8410000	6814000	10810000	4233000	5826000	15100000	12280000	12100000	17610000	16070000	19240000	17520000	20340000	17570000	14030000	6616000	10950000	11350000	6364000	9890000	7204000	6231000	7853000	10520000	9238000	8802000	0.99	1	1.04
1	51	F1NJ08	-	358.74	2178000000	2285000000	1892000000	2957000000	1934000000	2135000000	2325000000	2392000000	1851000000	2295000000	1968000000	2140000000	1963000000	2115000000	1646000000	2237000000	1531000000	1930000000	1494000000	1307000000	1063000000	2127000000	2210000000	1854000000	2243000000	2241000000	2180000000	1899000000	2380000000	2289000000	2002000000	2142000000	1984000000	1809000000	1880000000	1864000000	1609000000	1427000000	1566000000	1575000000	1598000000	1480000000	1	1.02	1.01
17	17	P05094	-	346.17	109700000	105500000	95640000	141500000	95110000	117400000	136000000	121300000	112400000	112800000	96750000	117400000	85320000	101300000	83340000	86710000	88680000	102300000	87050000	70040000	58900000	108500000	101500000	94950000	118600000	115400000	126700000	111500000	116400000	129000000	103500000	94940000	105800000	83970000	95460000	96070000	70950000	82820000	89240000	89550000	86300000	80110000	1.02	1.04	1.01
22	8	Q6B344	-	345.37	38080000	31930000	40070000	40630000	40400000	43730000	21140000	37350000	20470000	25050000	33780000	48620000	30710000	49120000	27510000	34610000	28020000	40510000	29660000	28520000	14330000	36800000	30920000	39290000	32080000	41260000	34400000	31900000	36810000	37250000	25460000	35520000	38550000	31190000	39350000	34400000	32360000	27920000	30430000	26520000	26470000	21710000	1.03	1.04	1
22	24	E1BWX1	-	345.37	38080000	31930000	40070000	40630000	40400000	43730000	21140000	37350000	20470000	25050000	33780000	48620000	30710000	49120000	27510000	34610000	28020000	40510000	29660000	28520000	14330000	36800000	30920000	39290000	32080000	41260000	34400000	31900000	36810000	37250000	25460000	35520000	38550000	31190000	39350000	34400000	32360000	27920000	30430000	26520000	26470000	21710000	1.03	1.04	1
56	44	F1NJT4	-	342.97	34430000	35050000	20970000	7997000	136300000	10430000	4118000	74060000	18290000	4526000	139200000	11800000	1154000	81210000	24470000	3684000	51280000	11610000	1130000	18580000	9142000	33820000	38240000	16600000	36750000	35120000	37350000	29150000	31170000	34570000	35100000	46940000	32590000	34780000	32690000	40940000	13960000	15350000	17690000	16290000	17040000	18520000	0.99	1.04	1.04
53	29	A0A1D5PIZ8	-	338.23	24000000	29930000	22500000	64140000	26670000	30700000	59400000	33460000	27820000	34740000	24310000	34350000	47190000	24590000	20430000	26900000	23690000	24340000	29710000	27910000	17950000	26810000	33960000	21610000	27010000	28600000	30600000	24230000	33280000	34050000	29480000	22880000	33350000	29840000	19800000	21210000	19980000	29190000	17050000	26590000	29100000	27580000	0.99	1.05	1.01
75	41	A0A1D5PDH9	-	333.17	15350000	12040000	12410000	21920000	11630000	13300000	15340000	17360000	16320000	12040000	14570000	13120000	10970000	15320000	8720000	11220000	10750000	11260000	10680000	10030000	6996000	13690000	11760000	10470000	15620000	13540000	14420000	12930000	16490000	16090000	11060000	13710000	13330000	12930000	12710000	10120000	10290000	8555000	11320000	12450000	9731000	8777000	1.08	0.99	1.08
75	42	F1NKL4	-	333.17	15350000	12040000	12410000	21920000	11630000	13300000	15340000	17360000	16320000	12040000	14570000	13120000	10970000	15320000	8720000	11220000	10750000	11260000	10680000	10030000	6996000	13690000	11760000	10470000	15620000	13540000	14420000	12930000	16490000	16090000	11060000	13710000	13330000	12930000	12710000	10120000	10290000	8555000	11320000	12450000	9731000	8777000	1.08	0.99	1.08
30	398	R4GM10	-	330.26	256900000	215800000	226700000	256100000	250400000	201100000	282100000	255600000	263500000	235500000	238700000	184200000	198000000	195300000	187400000	178800000	208200000	183600000	263400000	225900000	150100000	257200000	219600000	225000000	220700000	256500000	259100000	232600000	255400000	266400000	219300000	220100000	201700000	197200000	191000000	189300000	165200000	197400000	206200000	215900000	218500000	199100000	1	0.99	1.01
10	4	Q90593	-	329.8	215700000	235900000	228000000	246500000	266300000	210300000	219500000	344900000	299100000	226600000	254900000	230500000	182400000	249100000	201000000	192800000	242300000	241600000	166300000	153100000	169600000	216400000	233000000	201000000	240600000	276000000	251000000	212400000	267900000	283300000	226700000	228700000	193500000	194400000	230100000	198700000	165900000	194100000	216300000	201200000	193400000	172600000	1	1.01	1.01
60	40	F1NW23	-	327.26	4310000	3499000	4412000	2792000	3418000	4887000	3523000	2979000	3282000	3757000	2106000	2701000	2788000	4838000	2569000	1415000	933300	3670000	5650000	2712000	1984000	4251000	3239000	4208000	2462000	4086000	4134000	3347000	3933000	4473000	3302000	3820000	2400000	2842000	3689000	3396000	1628000	1577000	3440000	3838000	1900000	3239000	1.07	1.1	1.07
16	61	A0A1L1RKH8	-	321.59	294100000	237600000	209000000	322500000	360500000	254900000	249500000	227400000	353300000	319700000	294600000	206400000	194800000	346100000	268200000	224400000	232700000	184100000	520600000	233000000	183600000	289800000	226700000	203900000	255300000	330400000	307200000	243400000	215700000	360800000	304300000	252300000	257800000	213600000	326500000	248500000	188600000	186900000	200600000	523700000	234100000	204200000	1.01	1.02	1.02
16	65	F1NZ78	-	321.59	294100000	237600000	209000000	322500000	360500000	254900000	249500000	227400000	353300000	319700000	294600000	206400000	194800000	346100000	268200000	224400000	232700000	184100000	520600000	233000000	183600000	289800000	226700000	203900000	255300000	330400000	307200000	243400000	215700000	360800000	304300000	252300000	257800000	213600000	326500000	248500000	188600000	186900000	200600000	523700000	234100000	204200000	1.01	1.02	1.02
29	33	A0A1D5PPN9	-	317	215400000	169200000	155100000	212800000	206400000	203600000	157900000	210800000	226900000	188000000	146400000	149100000	136200000	175100000	175000000	178200000	169800000	161000000	119300000	136300000	133700000	228300000	169400000	164000000	206400000	199400000	229100000	178800000	217300000	224000000	206100000	141400000	160400000	157100000	165300000	194900000	156000000	143500000	157600000	164000000	161800000	161800000	0.99	1	1.01
48	2	Q5ZL72	-	315.96	90680000	89290000	85000000	100200000	108800000	91550000	85780000	122400000	109000000	94990000	91490000	99470000	71120000	104300000	74500000	81080000	67650000	94720000	72040000	75830000	63440000	92330000	86270000	80710000	91710000	115600000	90890000	88540000	109400000	107100000	95660000	88890000	87620000	80210000	83150000	77090000	74930000	62230000	76930000	77680000	74140000	71000000	0.99	1.03	1
32	10	Q5ZLW0	-	315.84	132400000	108700000	98800000	192200000	133800000	97920000	132900000	117300000	140500000	145800000	139700000	96480000	104200000	123600000	115000000	122200000	101400000	108700000	95680000	103100000	85120000	129700000	103600000	96300000	144400000	132900000	113400000	125200000	128600000	142500000	121800000	129400000	99200000	105900000	121900000	117700000	97210000	86240000	106800000	91510000	116200000	96270000	1.01	1.01	1.02
37	1	A0A1D5PU77	-	312.14	153300000	119100000	139200000	162500000	115000000	127100000	138200000	150900000	145900000	138700000	108600000	123700000	104300000	133500000	105600000	113900000	97670000	107300000	138300000	135100000	85310000	151800000	117400000	136800000	135600000	95160000	133000000	134900000	149800000	152100000	135500000	111300000	119600000	114200000	112300000	123000000	110100000	89700000	106600000	123700000	124600000	110500000	1.02	1.02	1.01
37	3	Q5ZLC5	-	312.14	153300000	119100000	139200000	162500000	115000000	127100000	138200000	150900000	145900000	138700000	108600000	123700000	104300000	133500000	105600000	113900000	97670000	107300000	138300000	135100000	85310000	151800000	117400000	136800000	135600000	95160000	133000000	134900000	149800000	152100000	135500000	111300000	119600000	114200000	112300000	123000000	110100000	89700000	106600000	123700000	124600000	110500000	1.02	1.02	1.01
12	87	Q8JG64	-	308.82	334900000	327600000	252100000	345700000	341100000	338500000	276900000	325200000	288200000	323600000	355000000	316300000	245800000	350800000	316400000	287900000	294600000	294000000	177100000	203400000	207400000	336900000	323800000	256800000	318800000	323200000	354500000	291000000	325500000	293200000	320600000	331200000	317200000	261600000	318600000	324900000	240200000	231900000	251800000	233000000	266400000	240300000	1	1.04	1.01
23	72	P09244	-	304.75	42400000	40200000	37100000	51880000	45440000	37970000	44130000	52980000	49520000	42060000	39620000	41680000	24940000	46890000	35460000	18940000	33390000	30380000	27480000	28600000	20330000	42530000	40620000	37070000	50500000	48310000	39650000	42760000	47990000	51780000	44340000	36860000	38830000	27940000	40150000	39500000	17130000	27940000	24590000	33220000	33290000	26360000	0.99	1	1
50	100	A0A1D5PQR2	-	304.63	77440000	94180000	81260000	96810000	105100000	122200000	67070000	94080000	95770000	113400000	68570000	94610000	79030000	80790000	79210000	107300000	88770000	65060000	82170000	48260000	41920000	75660000	91180000	78970000	67770000	77970000	102300000	62090000	99400000	99650000	93580000	71610000	91870000	64910000	64070000	88810000	65500000	64450000	48580000	67260000	75990000	57110000	1.01	1.01	1.03
21	338	F1NH87	-	302.51	572100000	410600000	460000000	636100000	563700000	495800000	552800000	532100000	599300000	575500000	464100000	422800000	425900000	519600000	492200000	454000000	465000000	406600000	437000000	407900000	340800000	575800000	401200000	464000000	519900000	550600000	597100000	515800000	538800000	600200000	542500000	414800000	458000000	428400000	461700000	488600000	380300000	391600000	418700000	428300000	427500000	402900000	1	1	1
21	339	P00356	-	302.51	572100000	410600000	460000000	636100000	563700000	495800000	552800000	532100000	599300000	575500000	464100000	422800000	425900000	519600000	492200000	454000000	465000000	406600000	437000000	407900000	340800000	575800000	401200000	464000000	519900000	550600000	597100000	515800000	538800000	600200000	542500000	414800000	458000000	428400000	461700000	488600000	380300000	391600000	418700000	428300000	427500000	402900000	1	1	1
54	66	A0A1D5PXG2	-	301.49	65430000	58940000	41270000	84520000	60750000	50080000	72160000	69350000	59290000	57630000	60720000	41810000	47110000	62720000	46040000	51880000	53570000	47350000	45480000	42510000	33690000	65970000	55350000	36810000	66160000	66290000	57600000	64650000	64590000	58610000	59060000	58190000	39540000	48660000	54610000	49130000	40560000	42000000	39930000	45570000	42590000	40160000	1.01	1.02	1.01
54	69	Q5ZMU9	-	301.49	65430000	58940000	41270000	84520000	60750000	50080000	72160000	69350000	59290000	57630000	60720000	41810000	47110000	62720000	46040000	51880000	53570000	47350000	45480000	42510000	33690000	65970000	55350000	36810000	66160000	66290000	57600000	64650000	64590000	58610000	59060000	58190000	39540000	48660000	54610000	49130000	40560000	42000000	39930000	45570000	42590000	40160000	1.01	1.02	1.01
45	18	F1NW43	-	301.19	16180000	16450000	16890000	18650000	15400000	14350000	16040000	16670000	13580000	18570000	15930000	15090000	13260000	14260000	13160000	14140000	14700000	16070000	15760000	19170000	10550000	15750000	15170000	16650000	15700000	15500000	15790000	15240000	15880000	14350000	17140000	14720000	15380000	13750000	12120000	14400000	12930000	13740000	16180000	13460000	17480000	13320000	1.03	1.08	0.98
41	19	Q7SX63	-	297.38	5808000	6512000	3110000	8491000	7774000	4756000	3430000	3643000	5085000	4844000	7668000	7442000	6891000	9771000	6361000	2540000	6667000	8735000	3937000	7721000	4110000	5899000	6735000	3482000	7842000	8033000	4299000	5105000	5972000	8244000	5633000	8280000	7735000	8018000	8008000	7783000	4385000	6240000	6493000	4657000	7401000	7303000	0.96	0.97	0.89
98	108	E1C2F9	-	296.54	12740000	13680000	19810000	22990000	18540000	11100000	11070000	10360000	10340000	18280000	17240000	12760000	13640000	12450000	17280000	16830000	14290000	14870000	19280000	10300000	10550000	12710000	11000000	16100000	12160000	13260000	15810000	12250000	12580000	11680000	14290000	12320000	12840000	13890000	11940000	14030000	12560000	13810000	12980000	15540000	12210000	12090000	1.01	1.07	1.03
28	110	P11501	-	289.46	206000000	145800000	131500000	139800000	170400000	142400000	178200000	177300000	225500000	121000000	148900000	125300000	95530000	167500000	150700000	124400000	113000000	158100000	104900000	140900000	113100000	206000000	142200000	130800000	147100000	196400000	156500000	170500000	141600000	209500000	129000000	141900000	110800000	110300000	143600000	144800000	116900000	99770000	134700000	116100000	146500000	135200000	1	1.02	1.01
100	25	F1NBW2	-	288.55	38070000	35370000	45670000	55200000	45010000	45080000	44120000	37100000	37500000	43200000	37520000	38790000	31500000	39400000	29650000	32560000	34020000	40960000	40300000	36210000	17790000	39400000	35610000	41270000	47240000	47780000	46990000	42750000	38730000	51050000	37730000	37030000	37300000	39270000	32100000	40710000	31180000	30290000	38370000	38820000	38410000	29880000	0.97	1	1.01
141	48	O57613	-	288.25	983400	748200	915000	1790000	312300	4509000	2076000	2885000	1426000	984400	868500	2170000	910600	3962000	1573000	769200	1287000	3890000	778400	513800	658300	974200	697300	996500	1799000	411300	2749000	1917000	2443000	2447000	1225000	1454000	1404000	815800	2129000	2302000	669700	1318000	1815000	1384000	591400	1099000	1.02	1.12	0.93
99	68	F1P0K1	-	287.35	26920000	25520000	16240000	26400000	24870000	23240000	17300000	18200000	16330000	22910000	39990000	22550000	20900000	29270000	18250000	17130000	21940000	19260000	10390000	14780000	14290000	24190000	22960000	16660000	21400000	22750000	23950000	19310000	18750000	23500000	23780000	23250000	22600000	24800000	26770000	22140000	16130000	15780000	18620000	14610000	19930000	18240000	1	1.02	1.06
105	130	E1C2P9	-	284.66	728400	648600	166200	433800	442000	0	0	399900	432300	407700	467000	0	254700	243300	385500	165300	439700	155600	123100	0	116300	871600	592500	427700	758000	722500	317900	288400	676900	802900	712300	761900	371700	627600	537400	677800	245600	255300	259800	437800	524900	475800	0.8	1.11	0.59
130	475	Q5F3D2	-	284.46	25810000	22870000	25520000	27560000	26340000	24480000	23270000	21610000	30390000	27570000	21290000	14200000	14160000	27180000	18220000	23260000	20150000	21380000	22720000	18710000	16230000	26030000	22820000	24500000	24550000	26220000	28050000	22780000	22940000	28800000	27170000	23750000	17490000	14860000	23600000	17910000	20330000	20010000	21350000	22920000	22430000	19560000	0.99	0.99	1.05
127	139	E1BW21	-	284.35	17780000	9890000	9708000	15200000	15300000	14330000	17220000	19780000	11870000	14990000	11570000	10760000	9325000	14090000	7037000	11130000	10210000	13640000	7168000	7736000	6244000	15790000	10170000	6894000	11400000	14320000	14360000	12180000	17210000	9131000	11900000	8634000	8069000	10550000	12010000	7866000	7340000	7434000	9414000	9192000	8936000	9787000	1.07	1.08	1.02
31	128	Q5ZLV5	-	283.33	206200000	178300000	209300000	260000000	235500000	202600000	158500000	173400000	164300000	181400000	249600000	199900000	169000000	255800000	165400000	171500000	176300000	201600000	215200000	194100000	154200000	205700000	176600000	207400000	199600000	218900000	194500000	173200000	192300000	200500000	179000000	235400000	188700000	178400000	220500000	186700000	163500000	163400000	190500000	201100000	183300000	196000000	1	1.01	0.99
117	115	A0A1D5P0G4	-	282.87	2983000	2836000	6822000	6555000	5698000	3428000	7317000	7316000	9157000	7597000	6230000	7131000	4504000	6139000	4996000	6956000	4609000	3381000	2710000	4858000	5166000	2971000	2813000	7108000	6810000	6742000	3220000	6390000	6794000	10280000	8182000	5807000	5710000	5009000	5410000	5259000	6374000	4256000	2357000	4645000	7278000	6896000	1.03	1.03	0.97
117	116	A0A1D5PU80	-	282.87	2983000	2836000	6822000	6555000	5698000	3428000	7317000	7316000	9157000	7597000	6230000	7131000	4504000	6139000	4996000	6956000	4609000	3381000	2710000	4858000	5166000	2971000	2813000	7108000	6810000	6742000	3220000	6390000	6794000	10280000	8182000	5807000	5710000	5009000	5410000	5259000	6374000	4256000	2357000	4645000	7278000	6896000	1.03	1.03	0.97
36	64	P09653	-	282.76	751300	3922000	2896000	3053000	1769000	683300	4127000	3505000	749000	3829000	1667000	5034000	2255000	5049000	1712000	2931000	4678000	3742000	487700	1069000	1689000	879300	1764000	1397000	3303000	1923000	736700	4220000	2125000	739700	4046000	1516000	2344000	2502000	4084000	2393000	2262000	3535000	2266000	1505000	1891000	1925000	0.8	1.04	0.99
68	268	F1NW97	-	282.07	1822000	194700	1663000	301100	292000	0	263000	439200	1421000	1252000	1294000	257600	0	1894000	0	999300	157900	0	1070000	489000	645300	1834000	170700	1695000	244100	261800	0	216700	265100	1534000	1401000	1203000	0	0	1552000	0	764300	200800	0	813500	242800	1130000	0.94	1.14	0.97
227	203	F1NHT3	-	281.24	0	505200	0	0	622200	0	0	0	322900	313300	0	429600	0	0	715100	0	0	322500	0	0	0	0	451800	0	0	428200	0	0	134400	285400	313200	0	237200	0	0	523100	0	0	252200	0	0	0	-	1.15	-
109	131	Q90631	-	280.81	380900	0	379200	712100	0	0	0	0	1280000	1021000	1484000	497900	434200	1521000	478300	0	463600	0	268500	285300	337600	496700	0	407200	692900	0	0	0	0	1523000	1059000	1425000	1495000	536900	1283000	535500	0	432500	0	1160000	379500	445800	0.77	-	0.93
47	146	A0A1D5PX24	-	280.7	150900000	121300000	129100000	166300000	155100000	127400000	145300000	167200000	157500000	131500000	145700000	125300000	115200000	127600000	123500000	120500000	103400000	136700000	99480000	91290000	99730000	156700000	123600000	125000000	145500000	159600000	141700000	125600000	168400000	166700000	132800000	130600000	123400000	121100000	122500000	135600000	102900000	101300000	126400000	104800000	120700000	118700000	1.02	1.04	1.02
47	147	A0A1D5PKC8	-	280.7	150900000	121300000	129100000	166300000	155100000	127400000	145300000	167200000	157500000	131500000	145700000	125300000	115200000	127600000	123500000	120500000	103400000	136700000	99480000	91290000	99730000	156700000	123600000	125000000	145500000	159600000	141700000	125600000	168400000	166700000	132800000	130600000	123400000	121100000	122500000	135600000	102900000	101300000	126400000	104800000	120700000	118700000	1.02	1.04	1.02
57	54	F1NZ86	-	278.21	48450000	36240000	53030000	53670000	44440000	34240000	42020000	47810000	49390000	42870000	44550000	50150000	38630000	44600000	36260000	37990000	32130000	44580000	45850000	30950000	28960000	46870000	35340000	37720000	48050000	46660000	35050000	38300000	42550000	46240000	42280000	40800000	46970000	41830000	34450000	36780000	32790000	27630000	37520000	37170000	35100000	32680000	1.02	1.02	1.04
146	112	A0A1D5P010	-	278.1	12480000	13280000	12390000	17060000	16180000	14740000	15440000	16250000	15970000	13710000	13420000	13500000	11900000	13670000	13050000	9612000	11460000	12280000	7540000	7348000	7438000	11050000	9026000	11680000	13350000	14710000	11880000	13240000	14030000	14140000	14230000	10990000	12130000	9688000	10830000	13340000	7687000	8624000	8868000	7337000	7301000	7956000	1	1.09	1.01
150	202	A0A1D5P0Z0	-	277.89	33500000	29910000	22060000	31150000	36860000	25460000	32200000	44110000	37100000	28430000	26330000	22000000	29980000	18270000	22810000	25920000	21680000	16810000	21080000	20040000	10780000	32880000	28330000	26170000	25290000	38650000	37060000	26870000	40540000	34790000	25290000	24350000	23700000	29360000	16340000	22350000	19780000	21450000	16560000	21990000	20860000	15570000	1	1.05	1.01
150	209	A0A1D5NYM1	-	277.89	33500000	29910000	22060000	31150000	36860000	25460000	32200000	44110000	37100000	28430000	26330000	22000000	29980000	18270000	22810000	25920000	21680000	16810000	21080000	20040000	10780000	32880000	28330000	26170000	25290000	38650000	37060000	26870000	40540000	34790000	25290000	24350000	23700000	29360000	16340000	22350000	19780000	21450000	16560000	21990000	20860000	15570000	1	1.05	1.01
136	95	O93510	-	277.54	3773000	3364000	2840000	5393000	4084000	3266000	3433000	2623000	2835000	4237000	530800	2956000	2993000	3185000	3067000	3192000	3451000	2697000	2307000	432300	1959000	894300	3323000	2775000	3861000	3314000	3460000	3058000	2852000	3399000	1015000	476200	2949000	2806000	2815000	3045000	234200	2438000	2399000	2468000	568200	2450000	128.54	1.01	1.01
42	123	F1NU17	-	276.82	264900000	232000000	232700000	307400000	211800000	220300000	248400000	253900000	298900000	247200000	280100000	206200000	171300000	256100000	210000000	214100000	205900000	208900000	188200000	186700000	207900000	267600000	224000000	233300000	252000000	225400000	262600000	244500000	245400000	292100000	227300000	266000000	225300000	172300000	221600000	233900000	181500000	184900000	212600000	201900000	212200000	214800000	1	1.02	1
154	6	A0A1D5NUC1	-	276.39	27670000	20900000	19960000	20350000	16900000	19530000	14910000	19420000	22620000	25260000	26230000	15830000	20930000	18910000	18880000	25500000	15930000	23640000	25880000	15320000	12540000	27100000	13780000	17940000	19740000	26880000	20250000	15030000	16470000	20550000	14560000	24030000	17130000	19940000	23970000	20990000	21880000	17430000	16740000	22690000	13040000	14410000	1	1.02	1.04
154	7	Q5F424	-	276.39	27670000	20900000	19960000	20350000	16900000	19530000	14910000	19420000	22620000	25260000	26230000	15830000	20930000	18910000	18880000	25500000	15930000	23640000	25880000	15320000	12540000	27100000	13780000	17940000	19740000	26880000	20250000	15030000	16470000	20550000	14560000	24030000	17130000	19940000	23970000	20990000	21880000	17430000	16740000	22690000	13040000	14410000	1	1.02	1.04
93	105	Q5ZJ70	-	275.73	27810000	30690000	24290000	38130000	31480000	25620000	31880000	25850000	28490000	27190000	36460000	22640000	25260000	26100000	26830000	30680000	20910000	22650000	15890000	21880000	21140000	23330000	24510000	25880000	27440000	30200000	27220000	28130000	29100000	25860000	25350000	31290000	23820000	21260000	21890000	27240000	21150000	16060000	19430000	21150000	23520000	26140000	0.99	1.02	1.01
83	472	A0A1D5PAR5	-	274.98	0	0	0	0	148600	287100	0	0	0	40280	0	230900	0	300400	0	0	0	299500	0	176000	0	0	21420	266200	0	0	307800	0	0	0	0	0	0	0	0	0	0	0	0	172600	130500	0	-	0	0
83	476	A0A1L1RR33	-	274.98	0	0	0	0	148600	287100	0	0	0	40280	0	230900	0	300400	0	0	0	299500	0	176000	0	0	21420	266200	0	0	307800	0	0	0	0	0	0	0	0	0	0	0	0	172600	130500	0	-	0	0
188	556	Q5F3L2	-	274.27	0	0	0	54760	0	0	0	0	0	0	0	0	0	0	0	0	0	0	0	0	0	0	0	0	48440	0	0	2463000	0	0	0	0	0	215400	0	0	0	0	0	0	0	0	-	-	-
169	144	F7B5K7	-	272.36	15720000	15740000	11880000	11040000	15130000	17180000	14650000	13420000	14820000	12220000	12400000	13230000	12630000	12300000	12810000	7869000	11290000	13030000	8768000	12760000	8310000	14990000	13540000	10540000	11090000	13180000	17190000	13370000	12620000	13940000	12570000	12180000	12760000	14030000	10440000	13870000	6917000	9243000	12200000	11070000	11170000	10530000	1.02	1.05	1.03
169	145	Q5ZL80	-	272.36	15720000	15740000	11880000	11040000	15130000	17180000	14650000	13420000	14820000	12220000	12400000	13230000	12630000	12300000	12810000	7869000	11290000	13030000	8768000	12760000	8310000	14990000	13540000	10540000	11090000	13180000	17190000	13370000	12620000	13940000	12570000	12180000	12760000	14030000	10440000	13870000	6917000	9243000	12200000	11070000	11170000	10530000	1.02	1.05	1.03
180	343	F1P555	-	271.84	15980000	16270000	14160000	16800000	15480000	15130000	13780000	16060000	18060000	13230000	18230000	13210000	14170000	16940000	17680000	11950000	9690000	9356000	10230000	12380000	9535000	13740000	15260000	13300000	14940000	14930000	17320000	14370000	15170000	18620000	12750000	16110000	13700000	15230000	15310000	15550000	9467000	5945000	9181000	10790000	13470000	11230000	1.02	1.02	1.05
248	121	Q90831	-	270.57	0	0	0	0	0	0	0	0	0	0	0	0	0	0	0	0	0	0	0	0	0	0	0	0	114000	0	0	0	0	0	22100	0	0	0	0	0	0	0	0	0	0	1907000	-	-	-
174	189	Q5F3Y4	-	267.2	7669000	7556000	33710000	8761000	9756000	11060000	8980000	9661000	9351000	13470000	7806000	9594000	8066000	10730000	6240000	9179000	7104000	11170000	78660000	69810000	30730000	6769000	6624000	31400000	8059000	9401000	9876000	8466000	8705000	9266000	13150000	7062000	8305000	7642000	7813000	7272000	24430000	20260000	29530000	45100000	29360000	43220000	1.03	1.06	1.03
174	191	A0A1L1RXB9	-	267.2	7669000	7556000	33710000	8761000	9756000	11060000	8980000	9661000	9351000	13470000	7806000	9594000	8066000	10730000	6240000	9179000	7104000	11170000	78660000	69810000	30730000	6769000	6624000	31400000	8059000	9401000	9876000	8466000	8705000	9266000	13150000	7062000	8305000	7642000	7813000	7272000	24430000	20260000	29530000	45100000	29360000	43220000	1.03	1.06	1.03
174	193	F7BYG6	-	267.2	7669000	7556000	33710000	8761000	9756000	11060000	8980000	9661000	9351000	13470000	7806000	9594000	8066000	10730000	6240000	9179000	7104000	11170000	78660000	69810000	30730000	6769000	6624000	31400000	8059000	9401000	9876000	8466000	8705000	9266000	13150000	7062000	8305000	7642000	7813000	7272000	24430000	20260000	29530000	45100000	29360000	43220000	1.03	1.06	1.03
115	287	F1NCZ2	-	266.62	32600000	28060000	35300000	30170000	35340000	29530000	26210000	26030000	28660000	33760000	31300000	26710000	25010000	38810000	27110000	26780000	28620000	29800000	24150000	15950000	19940000	31660000	26040000	35850000	22430000	34030000	30650000	26340000	35170000	32940000	33140000	28110000	26570000	26840000	35250000	28070000	21580000	23320000	27970000	25070000	18920000	23050000	1.02	1.03	1.01
44	125	P09102	-	265.54	166100000	133400000	141700000	157700000	179200000	147000000	161400000	185300000	143600000	144000000	162900000	133800000	99930000	170800000	146900000	135200000	129400000	138800000	79920000	108300000	100100000	170700000	118800000	136400000	142700000	175700000	152700000	156900000	183800000	137100000	146000000	150100000	136400000	109200000	153900000	142700000	110300000	101300000	117400000	104400000	141600000	118300000	1	1.01	1
159	647	Q5ZME1	-	265.53	25460000	24330000	20280000	23550000	29320000	25160000	22080000	25710000	28080000	29500000	24370000	20900000	20380000	29850000	29640000	19900000	12910000	24000000	15390000	19910000	12480000	25850000	23200000	20150000	21620000	30560000	27840000	21470000	23140000	27500000	30090000	22970000	21450000	20910000	26780000	27760000	17110000	10060000	23260000	17660000	22930000	13670000	1.05	1.05	1.03
173	97	P12003	-	265.14	10390000	7248000	5636000	8079000	8632000	8259000	12900000	13110000	11480000	10320000	9855000	8194000	5694000	9728000	7685000	8663000	5549000	8401000	3639000	3126000	4194000	10810000	7707000	5932000	8063000	9236000	10660000	10700000	9935000	11800000	9849000	8404000	7269000	4756000	7874000	8325000	4851000	3485000	5601000	6447000	5891000	4759000	1.02	1	0.9
173	98	F1NYY0	-	265.14	10390000	7248000	5636000	8079000	8632000	8259000	12900000	13110000	11480000	10320000	9855000	8194000	5694000	9728000	7685000	8663000	5549000	8401000	3639000	3126000	4194000	10810000	7707000	5932000	8063000	9236000	10660000	10700000	9935000	11800000	9849000	8404000	7269000	4756000	7874000	8325000	4851000	3485000	5601000	6447000	5891000	4759000	1.02	1	0.9
219	1254	E1BZE6	-	263.58	30710000	34800000	20760000	37290000	42780000	23560000	24690000	27520000	33980000	38800000	31230000	25430000	29960000	29840000	40350000	29050000	34810000	23040000	19740000	16650000	16940000	30600000	33790000	20560000	32730000	35600000	25030000	25870000	28110000	32580000	37930000	31450000	28340000	30660000	26860000	36430000	23480000	22620000	22210000	22240000	20040000	18560000	1.02	1.06	1.01
179	290	F1P2T2	-	263.06	15540000	13900000	16250000	19830000	17420000	15080000	16990000	19320000	16050000	13380000	16820000	16810000	11630000	16100000	16470000	12620000	14670000	17050000	9613000	11810000	8100000	13650000	9079000	13720000	17850000	14790000	14490000	14420000	16450000	16220000	11490000	10980000	14790000	9956000	10870000	17640000	8253000	10260000	13100000	10690000	9830000	10050000	1.01	1	0.99
133	75	F1P360	-	263.04	21990000	20960000	16790000	19080000	24410000	20270000	22130000	33780000	22450000	22940000	28030000	18480000	15820000	27270000	18810000	15780000	21490000	17870000	8168000	11080000	10170000	22530000	21130000	18260000	21370000	22580000	25770000	21210000	26070000	25820000	24270000	22430000	17860000	18520000	21670000	18750000	13690000	14470000	15040000	13650000	15510000	14730000	1.01	1	1.02
316	182	E1BYQ6	-	262.71	2059000	4278000	1678000	4702000	2206000	3974000	2412000	3826000	4714000	3734000	4582000	2632000	20700000	2516000	4450000	2476000	1895000	3508000	17520000	1517000	1275000	2349000	3093000	1505000	2295000	1888000	3173000	1998000	2666000	2819000	2456000	3236000	2518000	2670000	2219000	42770000	1508000	1780000	1864000	2557000	1628000	1843000	1.06	1.04	1
94	521	Q5ZKC9	-	261.26	26900000	18850000	19720000	26670000	23700000	18950000	18830000	24100000	22320000	15050000	21430000	19960000	14140000	21400000	18700000	12790000	15280000	14200000	20210000	12730000	11120000	25080000	17960000	18110000	21010000	23020000	20950000	16870000	23460000	22390000	13610000	18310000	18890000	13240000	19080000	17760000	10170000	13120000	14050000	16710000	13010000	13760000	1.05	1.06	1.05
91	217	E1BUP8	-	259.38	50420000	57710000	33500000	63190000	46630000	91010000	74400000	56240000	40240000	58040000	32560000	66210000	45970000	69770000	41970000	50910000	31710000	82290000	22740000	37020000	19480000	51060000	54330000	35810000	57370000	64900000	68860000	62860000	52990000	55400000	54710000	40130000	49700000	46830000	61500000	57180000	42730000	33490000	49410000	30360000	43450000	35650000	1	1.01	0.98
129	681	A0A1D5PDE6	-	257.37	0	1328000	847700	635900	677900	1895000	290900	393200	591500	1213000	1990000	1507000	1231000	1727000	1584000	1324000	1670000	1716000	360100	957400	694800	0	1511000	734100	498200	582000	1235000	429500	609900	656000	1500000	1584000	1542000	1570000	1493000	1659000	1211000	1239000	674700	582600	618200	570800	-	0.88	1.11
126	149	F1NP51	-	256.09	37980000	19170000	19130000	24800000	26260000	15150000	17700000	17430000	20000000	21360000	24050000	16570000	18010000	38140000	19330000	16950000	19060000	17170000	12790000	14430000	12960000	19770000	18620000	17490000	19300000	22270000	17500000	16670000	20190000	20950000	17610000	21980000	19530000	18300000	20200000	17590000	13420000	14860000	16910000	12780000	17880000	15340000	0.99	1.04	1.01
274	136	E1C3A1	-	256.05	3796000	1688000	1736000	3993000	3242000	3012000	2919000	3416000	2857000	2409000	2667000	3270000	2568000	3139000	2702000	1257000	2002000	3216000	2276000	1328000	1748000	2675000	3435000	1713000	2564000	2843000	3384000	2649000	2990000	2850000	1770000	3017000	3375000	3340000	2743000	3398000	1333000	1714000	2860000	2051000	2014000	2785000	1.02	0.7	1.05
103	153	E1BT93	-	256.01	14710000	17780000	22380000	41830000	32550000	13260000	15160000	8777000	15710000	22760000	32940000	15100000	14510000	17870000	18970000	23760000	30900000	25900000	29940000	34800000	15770000	18180000	17140000	23420000	29660000	23000000	12490000	19830000	11950000	27020000	24440000	28720000	17680000	14600000	19390000	19260000	22630000	27540000	27450000	29010000	32180000	22660000	0.99	1.05	1.02
65	223	F1P1A5	-	255.34	137100000	148800000	120100000	206700000	136300000	116500000	166300000	141300000	134400000	177000000	145400000	101300000	129100000	152100000	137100000	164900000	135000000	117400000	114000000	108300000	104600000	136600000	146000000	118100000	174700000	150800000	176200000	144700000	164400000	153200000	155600000	126800000	115100000	129200000	137600000	137100000	119500000	122600000	122400000	130900000	127100000	130900000	1.02	1.01	1
61	173	P17153	-	255.13	156200000	129900000	126800000	170900000	137900000	185500000	120000000	144600000	96980000	146600000	139100000	175700000	113300000	181400000	99400000	143500000	83440000	126000000	111400000	118000000	103400000	155600000	126900000	125800000	139700000	151100000	154500000	130100000	145900000	117800000	132800000	151800000	144300000	117200000	146100000	137500000	126200000	99060000	99030000	112300000	118600000	131100000	1	1.03	1.01
61	174	F1NJI0	-	255.13	156200000	129900000	126800000	170900000	137900000	185500000	120000000	144600000	96980000	146600000	139100000	175700000	113300000	181400000	99400000	143500000	83440000	126000000	111400000	118000000	103400000	155600000	126900000	125800000	139700000	151100000	154500000	130100000	145900000	117800000	132800000	151800000	144300000	117200000	146100000	137500000	126200000	99060000	99030000	112300000	118600000	131100000	1	1.03	1.01
116	159	A0A1L1RKF2	-	254.45	41880000	49370000	55220000	61050000	41040000	43200000	44920000	24340000	20330000	48600000	52760000	59160000	47860000	56820000	41440000	42320000	35060000	65200000	60040000	59100000	27380000	46810000	48370000	60740000	56150000	48050000	35200000	54550000	29260000	34830000	62430000	58250000	53760000	50210000	47050000	58430000	41220000	42340000	53310000	53620000	61750000	52500000	0.97	1.01	1.01
116	160	Q5ZJJ6	-	254.45	41880000	49370000	55220000	61050000	41040000	43200000	44920000	24340000	20330000	48600000	52760000	59160000	47860000	56820000	41440000	42320000	35060000	65200000	60040000	59100000	27380000	46810000	48370000	60740000	56150000	48050000	35200000	54550000	29260000	34830000	62430000	58250000	53760000	50210000	47050000	58430000	41220000	42340000	53310000	53620000	61750000	52500000	0.97	1.01	1.01
116	162	A0A1D5PAE8	-	254.45	41880000	49370000	55220000	61050000	41040000	43200000	44920000	24340000	20330000	48600000	52760000	59160000	47860000	56820000	41440000	42320000	35060000	65200000	60040000	59100000	27380000	46810000	48370000	60740000	56150000	48050000	35200000	54550000	29260000	34830000	62430000	58250000	53760000	50210000	47050000	58430000	41220000	42340000	53310000	53620000	61750000	52500000	0.97	1.01	1.01
209	163	F1NNT7	-	254.05	11180000	7039000	14900000	10870000	11120000	14260000	9143000	10550000	9087000	15440000	9862000	12320000	9376000	8131000	14150000	8119000	8716000	15770000	7351000	7259000	5279000	10650000	7234000	11110000	6956000	9878000	12910000	8597000	11140000	11480000	8003000	9648000	10500000	9456000	6831000	8521000	7432000	7264000	8598000	9177000	8268000	7778000	1.02	1.12	1.01
76	224	A0A1D5PP57	-	253.29	43860000	34620000	32050000	47650000	28700000	48800000	41780000	44030000	44600000	47610000	35820000	39490000	30780000	39180000	40370000	31990000	34810000	28620000	24990000	24160000	13340000	43460000	36940000	31960000	43470000	33010000	50750000	43550000	49460000	59600000	50980000	41240000	42890000	33640000	40130000	51910000	34770000	35840000	24150000	27830000	27920000	32450000	1	1.04	1.01
59	255	A0A1C9KD18	-	253.1	178300000	215700000	172700000	183800000	155600000	196900000	273900000	207700000	208000000	191100000	182500000	156200000	194900000	162600000	164300000	130600000	119800000	242100000	195200000	206000000	121700000	177100000	185500000	173400000	159400000	222300000	205400000	206800000	177400000	243400000	186700000	196200000	139300000	192700000	140700000	201200000	132400000	132600000	185300000	158600000	187400000	188900000	1.01	1.04	1.01
59	256	P17785	-	253.1	178300000	215700000	172700000	183800000	155600000	196900000	273900000	207700000	208000000	191100000	182500000	156200000	194900000	162600000	164300000	130600000	119800000	242100000	195200000	206000000	121700000	177100000	185500000	173400000	159400000	222300000	205400000	206800000	177400000	243400000	186700000	196200000	139300000	192700000	140700000	201200000	132400000	132600000	185300000	158600000	187400000	188900000	1.01	1.04	1.01
114	258	P15771	-	253.09	54880000	41020000	45850000	48080000	47470000	34580000	36330000	67250000	66820000	43520000	49800000	41120000	42920000	58210000	37520000	38450000	41650000	47720000	31360000	27600000	34600000	55800000	39630000	44060000	50510000	50650000	36750000	35690000	48790000	51460000	44660000	50170000	41520000	45610000	47660000	34900000	33130000	33690000	39080000	39270000	34950000	39420000	1.02	1.03	1.02
114	259	A0A1D5NZ30	-	253.09	54880000	41020000	45850000	48080000	47470000	34580000	36330000	67250000	66820000	43520000	49800000	41120000	42920000	58210000	37520000	38450000	41650000	47720000	31360000	27600000	34600000	55800000	39630000	44060000	50510000	50650000	36750000	35690000	48790000	51460000	44660000	50170000	41520000	45610000	47660000	34900000	33130000	33690000	39080000	39270000	34950000	39420000	1.02	1.03	1.02
84	157	Q5ZK20	-	252.65	40070000	47400000	45660000	71620000	46850000	31420000	46970000	40560000	46220000	51060000	45380000	35050000	34910000	45130000	46300000	42510000	39680000	40760000	33550000	26660000	31480000	42590000	46270000	44000000	64500000	41050000	44080000	52420000	47790000	48890000	48500000	37190000	45270000	39920000	41450000	42350000	33620000	28670000	43170000	38930000	33890000	36960000	0.99	1.01	1.04
55	644	F1NWG2	-	252.48	163100000	164500000	163900000	228200000	156300000	84440000	119300000	54610000	74910000	196900000	171600000	63880000	145100000	82360000	110800000	178800000	147200000	123000000	91200000	54230000	110800000	167500000	163700000	164000000	143400000	142800000	93860000	136800000	80780000	99330000	160200000	163300000	76300000	141600000	86130000	130900000	134400000	132000000	140800000	85940000	65820000	137000000	0.96	1.01	0.96
311	1076	Q5ZLB3	-	251.89	12980000	8932000	9922000	8409000	13680000	7671000	12720000	9412000	6634000	6045000	6271000	5573000	10550000	15180000	13690000	6016000	7194000	6602000	819500	3255000	6560000	12080000	8953000	9752000	8108000	14130000	8268000	12800000	8863000	6405000	6513000	5862000	5611000	11480000	12430000	12640000	5392000	9401000	6335000	1080000	3917000	7293000	1.03	1	1.02
311	1078	A0A1D5P5G1	-	251.89	12980000	8932000	9922000	8409000	13680000	7671000	12720000	9412000	6634000	6045000	6271000	5573000	10550000	15180000	13690000	6016000	7194000	6602000	819500	3255000	6560000	12080000	8953000	9752000	8108000	14130000	8268000	12800000	8863000	6405000	6513000	5862000	5611000	11480000	12430000	12640000	5392000	9401000	6335000	1080000	3917000	7293000	1.03	1	1.02
278	443	A0A1D5PYG0	-	251.16	7294000	7275000	6611000	10650000	9206000	12980000	11920000	5868000	5397000	10560000	7781000	11030000	10140000	7199000	5488000	9490000	8275000	9293000	5069000	3212000	3780000	7041000	14500000	5631000	6915000	8744000	12130000	10490000	16090000	5283000	7859000	6785000	9539000	9195000	14870000	5546000	4890000	5536000	6702000	5383000	4849000	4797000	1.03	0.99	1.12
102	519	A0A1L1RLH6	-	251.06	59490000	36780000	42310000	58980000	42290000	39840000	53810000	62650000	56350000	34900000	51240000	43670000	29610000	52050000	43360000	30790000	40610000	39670000	25680000	24740000	21780000	52350000	32980000	40970000	54340000	43200000	43090000	44990000	54960000	55370000	36320000	44290000	44250000	30520000	42270000	44860000	25550000	31110000	33720000	27090000	27320000	27980000	1.06	1.02	1.03
283	137	Q5F354	-	251.05	8918000	8670000	9012000	10580000	9198000	9059000	9565000	7286000	8929000	8309000	9068000	8749000	7810000	4174000	5509000	4256000	5111000	7761000	9077000	9260000	2308000	10370000	9648000	10140000	10250000	9562000	11370000	6602000	8846000	11680000	8227000	10300000	9610000	6481000	5817000	6953000	4236000	4939000	7908000	6966000	6340000	4423000	0.94	0.93	0.99
283	138	H9L3L2	-	251.05	8918000	8670000	9012000	10580000	9198000	9059000	9565000	7286000	8929000	8309000	9068000	8749000	7810000	4174000	5509000	4256000	5111000	7761000	9077000	9260000	2308000	10370000	9648000	10140000	10250000	9562000	11370000	6602000	8846000	11680000	8227000	10300000	9610000	6481000	5817000	6953000	4236000	4939000	7908000	6966000	6340000	4423000	0.94	0.93	0.99
404	196	A0A1D5PKF0	-	251.02	3898000	4274000	4007000	4001000	5528000	3030000	3541000	4636000	3724000	4277000	5199000	2535000	3290000	4880000	4148000	4496000	5218000	3443000	3893000	3493000	2620000	3626000	3938000	3228000	3176000	4742000	4495000	2749000	4481000	3663000	4221000	4036000	2706000	2205000	4408000	3944000	3752000	3519000	3380000	2221000	3469000	3100000	0.98	1.04	0.98
404	198	Q5ZMI4	-	251.02	3898000	4274000	4007000	4001000	5528000	3030000	3541000	4636000	3724000	4277000	5199000	2535000	3290000	4880000	4148000	4496000	5218000	3443000	3893000	3493000	2620000	3626000	3938000	3228000	3176000	4742000	4495000	2749000	4481000	3663000	4221000	4036000	2706000	2205000	4408000	3944000	3752000	3519000	3380000	2221000	3469000	3100000	0.98	1.04	0.98
305	156	E1C3A9	-	250.3	313100	232700	202200	300700	322900	233700	234700	300000	256300	236500	292200	243100	0	298900	211800	152700	167700	173100	156300	160400	106000	302000	195700	189400	228800	333900	309500	207800	255000	254600	219900	265300	180200	0	323100	205500	117500	128700	142000	177000	307600	150300	1.04	1.19	1.07
218	226	Q90875	-	250.23	3267000	4063000	3531000	4694000	4978000	3503000	2527000	2592000	3032000	4063000	3067000	2531000	2560000	2877000	3779000	3732000	3523000	5377000	4681000	4363000	2762000	4303000	6271000	5293000	3612000	3638000	3979000	3014000	1692000	4659000	4362000	2242000	3966000	5740000	2775000	3828000	3574000	3035000	7450000	3399000	4058000	3532000	0.92	0.98	0.99
218	227	F1NY25	-	250.23	3267000	4063000	3531000	4694000	4978000	3503000	2527000	2592000	3032000	4063000	3067000	2531000	2560000	2877000	3779000	3732000	3523000	5377000	4681000	4363000	2762000	4303000	6271000	5293000	3612000	3638000	3979000	3014000	1692000	4659000	4362000	2242000	3966000	5740000	2775000	3828000	3574000	3035000	7450000	3399000	4058000	3532000	0.92	0.98	0.99
218	229	A0A1D5PQV0	-	250.23	3267000	4063000	3531000	4694000	4978000	3503000	2527000	2592000	3032000	4063000	3067000	2531000	2560000	2877000	3779000	3732000	3523000	5377000	4681000	4363000	2762000	4303000	6271000	5293000	3612000	3638000	3979000	3014000	1692000	4659000	4362000	2242000	3966000	5740000	2775000	3828000	3574000	3035000	7450000	3399000	4058000	3532000	0.92	0.98	0.99
165	91	A0A1D5P7X0	-	249.82	5281000	6626000	4444000	6076000	7739000	5568000	7949000	7339000	10370000	7257000	5236000	6915000	4556000	5883000	4000000	7408000	4800000	7514000	4075000	3150000	2613000	5271000	13690000	11850000	5467000	8675000	15600000	6499000	6086000	10660000	6882000	15170000	6507000	4685000	5267000	4660000	5303000	9620000	4787000	9951000	10400000	3600000	0.98	1.01	0.96
212	285	F1NZE1	-	249.5	29650000	27780000	11540000	34670000	12710000	15120000	27420000	18250000	10470000	11570000	27660000	27890000	24770000	26540000	26030000	24610000	9997000	13480000	24430000	11610000	21090000	14400000	12320000	12400000	15120000	14400000	14840000	9178000	15230000	14790000	11100000	12500000	11600000	11470000	10050000	13730000	11210000	9805000	11290000	10630000	13740000	12900000	0.97	1.07	1.03
187	161	Q5ZMW1	-	247.99	15890000	15060000	12010000	20400000	15940000	15350000	11630000	13330000	11440000	19570000	21010000	14770000	11820000	15170000	12260000	11580000	12980000	13800000	9558000	11760000	8434000	15780000	14960000	12330000	15510000	14260000	14390000	12450000	16230000	13490000	18910000	19210000	14140000	11790000	12970000	12580000	10080000	11070000	13050000	13250000	13370000	11720000	0.98	0.99	0.99
187	164	A0A1D5PZ66	-	247.99	15890000	15060000	12010000	20400000	15940000	15350000	11630000	13330000	11440000	19570000	21010000	14770000	11820000	15170000	12260000	11580000	12980000	13800000	9558000	11760000	8434000	15780000	14960000	12330000	15510000	14260000	14390000	12450000	16230000	13490000	18910000	19210000	14140000	11790000	12970000	12580000	10080000	11070000	13050000	13250000	13370000	11720000	0.98	0.99	0.99
187	166	A0A1D5NWW1	-	247.99	15890000	15060000	12010000	20400000	15940000	15350000	11630000	13330000	11440000	19570000	21010000	14770000	11820000	15170000	12260000	11580000	12980000	13800000	9558000	11760000	8434000	15780000	14960000	12330000	15510000	14260000	14390000	12450000	16230000	13490000	18910000	19210000	14140000	11790000	12970000	12580000	10080000	11070000	13050000	13250000	13370000	11720000	0.98	0.99	0.99
187	167	Q8AYI3	-	247.99	15890000	15060000	12010000	20400000	15940000	15350000	11630000	13330000	11440000	19570000	21010000	14770000	11820000	15170000	12260000	11580000	12980000	13800000	9558000	11760000	8434000	15780000	14960000	12330000	15510000	14260000	14390000	12450000	16230000	13490000	18910000	19210000	14140000	11790000	12970000	12580000	10080000	11070000	13050000	13250000	13370000	11720000	0.98	0.99	0.99
368	467	A0A1D5P5X7	-	246.6	3063000	4118000	3195000	2003000	3188000	1603000	1168000	998900	1727000	2221000	3208000	1368000	1973000	4854000	5083000	2147000	3843000	3042000	4099000	5022000	3268000	3266000	4407000	5218000	1907000	2635000	2434000	1584000	1885000	1954000	1571000	2848000	2363000	4165000	4606000	5549000	2269000	4265000	3246000	3432000	4887000	4176000	0.93	1.03	1
368	469	F1P5P5	-	246.6	3063000	4118000	3195000	2003000	3188000	1603000	1168000	998900	1727000	2221000	3208000	1368000	1973000	4854000	5083000	2147000	3843000	3042000	4099000	5022000	3268000	3266000	4407000	5218000	1907000	2635000	2434000	1584000	1885000	1954000	1571000	2848000	2363000	4165000	4606000	5549000	2269000	4265000	3246000	3432000	4887000	4176000	0.93	1.03	1
175	918	Q91956	-	246.52	9858000	8318000	6992000	8688000	6341000	9895000	9667000	13060000	9716000	6429000	8389000	9823000	6363000	10260000	8288000	6957000	8562000	9494000	3508000	5704000	3865000	9748000	8284000	6541000	9339000	6787000	10250000	8928000	10470000	9194000	7073000	7066000	8957000	6982000	7988000	6884000	5501000	6135000	6532000	5374000	6570000	4484000	0.96	1.02	1.04
192	132	F1P3U1	-	246.36	12290000	12940000	13200000	12290000	11930000	11430000	10950000	11590000	11590000	12650000	14270000	12570000	6574000	11460000	11620000	10330000	11560000	10220000	9102000	12530000	8847000	12250000	9758000	15630000	9119000	11990000	10070000	8563000	13660000	13620000	14460000	12470000	11190000	7717000	11400000	12890000	9597000	11440000	11030000	9463000	12660000	10750000	1.02	0.99	0.98
113	329	E1BTT8	-	246.1	170300000	144800000	142000000	183500000	161000000	98520000	182500000	166800000	196100000	170000000	166000000	95810000	128100000	127300000	136100000	142500000	134800000	87840000	151300000	115800000	101900000	162800000	143100000	133000000	150500000	161700000	163100000	147300000	158900000	196700000	136900000	129100000	130300000	149300000	125500000	120300000	114000000	114700000	119200000	123800000	146300000	122500000	1	1	1.02
113	330	P00340	-	246.1	170300000	144800000	142000000	183500000	161000000	98520000	182500000	166800000	196100000	170000000	166000000	95810000	128100000	127300000	136100000	142500000	134800000	87840000	151300000	115800000	101900000	162800000	143100000	133000000	150500000	161700000	163100000	147300000	158900000	196700000	136900000	129100000	130300000	149300000	125500000	120300000	114000000	114700000	119200000	123800000	146300000	122500000	1	1	1.02
143	165	A0A1D5PBC3	-	245.25	26580000	23300000	21580000	26910000	22150000	31590000	27490000	35780000	19560000	19500000	21230000	33270000	14400000	33430000	16860000	18590000	16860000	27300000	14490000	20810000	11470000	29650000	19720000	23590000	25590000	31400000	32640000	30390000	31300000	24120000	24920000	25850000	21920000	19430000	19260000	25550000	18270000	17130000	17730000	20140000	18240000	13850000	0.97	1.03	1
143	168	A0A1I7Q413	-	245.25	26580000	23300000	21580000	26910000	22150000	31590000	27490000	35780000	19560000	19500000	21230000	33270000	14400000	33430000	16860000	18590000	16860000	27300000	14490000	20810000	11470000	29650000	19720000	23590000	25590000	31400000	32640000	30390000	31300000	24120000	24920000	25850000	21920000	19430000	19260000	25550000	18270000	17130000	17730000	20140000	18240000	13850000	0.97	1.03	1
143	169	Q5ZIV9	-	245.25	26580000	23300000	21580000	26910000	22150000	31590000	27490000	35780000	19560000	19500000	21230000	33270000	14400000	33430000	16860000	18590000	16860000	27300000	14490000	20810000	11470000	29650000	19720000	23590000	25590000	31400000	32640000	30390000	31300000	24120000	24920000	25850000	21920000	19430000	19260000	25550000	18270000	17130000	17730000	20140000	18240000	13850000	0.97	1.03	1
753	212	F1NA05	-	244.68	319300	367700	154700	217600	255900	214100	487200	2374000	379100	477100	278800	282800	777200	564500	462600	478200	347600	442600	0	304300	245800	434300	566800	619000	143500	371900	424900	606700	2383000	1096000	426000	204300	1001000	914500	664800	397000	291500	136600	113200	142800	241600	275900	0.87	0.82	0.43
185	272	Q789A4	-	244.55	3747000	4791000	5155000	6668000	6768000	3187000	0	3103000	4084000	5417000	6393000	3687000	4255000	4995000	5505000	4936000	5979000	3584000	4203000	4078000	4467000	3420000	4339000	0	3634000	3801000	3734000	0	3328000	4164000	4524000	4552000	4220000	4104000	4379000	4253000	4001000	3728000	3734000	4180000	4260000	4130000	1.1	1.1	256
185	274	Q02015	-	244.55	3747000	4791000	5155000	6668000	6768000	3187000	0	3103000	4084000	5417000	6393000	3687000	4255000	4995000	5505000	4936000	5979000	3584000	4203000	4078000	4467000	3420000	4339000	0	3634000	3801000	3734000	0	3328000	4164000	4524000	4552000	4220000	4104000	4379000	4253000	4001000	3728000	3734000	4180000	4260000	4130000	1.1	1.1	256
111	241	O73790	-	244.33	60810000	66090000	57910000	110600000	113800000	25060000	49490000	115100000	95150000	96190000	131800000	22300000	58510000	117900000	102100000	78760000	92270000	13530000	51960000	48300000	60570000	63720000	67340000	61450000	74290000	80860000	72350000	46120000	79230000	81320000	77970000	85280000	61020000	64630000	69790000	78940000	50810000	60950000	45700000	56580000	57450000	56300000	0.97	1.01	1.01
221	237	F1NWH9	-	244.24	10640000	11910000	9017000	13330000	12880000	7867000	13630000	15950000	12940000	9393000	9954000	9575000	5884000	12150000	10890000	8455000	10830000	7613000	11790000	9860000	8336000	10020000	9097000	6976000	11800000	14230000	8736000	11590000	10620000	11980000	9279000	9147000	8131000	6023000	10480000	9920000	6775000	10390000	6772000	8908000	8610000	10330000	0.99	1.12	1.03
221	238	Q5ZJ54	-	244.24	10640000	11910000	9017000	13330000	12880000	7867000	13630000	15950000	12940000	9393000	9954000	9575000	5884000	12150000	10890000	8455000	10830000	7613000	11790000	9860000	8336000	10020000	9097000	6976000	11800000	14230000	8736000	11590000	10620000	11980000	9279000	9147000	8131000	6023000	10480000	9920000	6775000	10390000	6772000	8908000	8610000	10330000	0.99	1.12	1.03
101	381	F1NK96	-	243.77	59510000	39490000	43670000	50620000	42220000	40010000	44550000	41770000	45390000	38360000	38060000	28280000	35560000	41480000	36350000	36200000	40760000	32840000	32250000	40910000	22570000	58690000	40880000	43280000	43690000	38960000	43500000	46900000	43010000	44610000	42900000	36040000	29090000	41750000	37140000	35800000	32850000	34310000	32180000	34880000	44410000	26130000	1.02	1.02	1.02
205	367	O93277	-	243.71	27290000	22770000	26650000	31120000	22620000	23380000	36530000	21300000	26220000	24810000	23940000	27130000	19030000	26510000	20720000	23510000	24440000	23020000	18670000	17690000	14330000	30680000	25030000	18280000	26300000	27360000	26780000	29500000	20020000	27920000	24570000	22300000	26810000	21980000	23390000	20800000	17040000	20790000	20630000	22800000	25140000	21600000	0.97	0.95	1.01
280	283	Q5F491	-	243.37	11080000	8043000	8445000	15890000	10570000	8380000	15260000	13450000	12310000	5787000	10470000	8234000	9205000	9622000	7048000	7953000	5833000	7993000	3735000	4801000	3903000	12830000	8003000	9954000	11230000	14300000	11920000	12060000	10670000	9938000	6734000	9872000	8535000	10280000	8650000	7423000	7595000	5554000	6187000	5300000	7341000	5707000	1.01	1.06	0.98
107	251	Q5ZMF5	-	242.95	32610000	35970000	33740000	41360000	39040000	40930000	34600000	43100000	34850000	40450000	45190000	33010000	27840000	31070000	35580000	24980000	33220000	35010000	28900000	27940000	26100000	35880000	40640000	34910000	40840000	37070000	44230000	35820000	43980000	36050000	43370000	40530000	33160000	32890000	33220000	37740000	28470000	32110000	32340000	33840000	32030000	32480000	1.02	0.98	0.99
107	252	A0A1D5PF08	-	242.95	32610000	35970000	33740000	41360000	39040000	40930000	34600000	43100000	34850000	40450000	45190000	33010000	27840000	31070000	35580000	24980000	33220000	35010000	28900000	27940000	26100000	35880000	40640000	34910000	40840000	37070000	44230000	35820000	43980000	36050000	43370000	40530000	33160000	32890000	33220000	37740000	28470000	32110000	32340000	33840000	32030000	32480000	1.02	0.98	0.99
33	331	Q6EE32	-	242.8	16540000	12240000	10880000	14390000	18260000	14860000	11780000	14510000	15620000	14420000	16100000	7428000	7861000	14600000	8735000	8942000	10750000	9891000	8434000	8380000	8344000	17880000	13570000	12170000	14200000	18850000	17610000	13730000	15400000	17270000	16590000	16800000	7551000	10140000	14710000	8333000	9144000	9207000	10080000	12400000	9555000	9163000	0.98	1.04	1.04
325	183	F1NNV4	-	242.61	3520000	3488000	2522000	3401000	3759000	3342000	3768000	2408000	2104000	3806000	4448000	3713000	3143000	4474000	3658000	3390000	2299000	2035000	1953000	2174000	2319000	3398000	2787000	3138000	2053000	3315000	4223000	3179000	2596000	2391000	4326000	3809000	3578000	2653000	3380000	3983000	2605000	1877000	1800000	2262000	2187000	3308000	1.06	1.07	0.94
325	184	A0A1D5PYB9	-	242.61	3520000	3488000	2522000	3401000	3759000	3342000	3768000	2408000	2104000	3806000	4448000	3713000	3143000	4474000	3658000	3390000	2299000	2035000	1953000	2174000	2319000	3398000	2787000	3138000	2053000	3315000	4223000	3179000	2596000	2391000	4326000	3809000	3578000	2653000	3380000	3983000	2605000	1877000	1800000	2262000	2187000	3308000	1.06	1.07	0.94
288	210	Q8UWC5	-	242.53	5454000	5069000	4515000	9911000	5930000	6150000	6329000	7970000	9827000	6777000	6111000	3323000	4313000	5278000	5243000	5327000	7824000	5088000	3551000	4488000	6064000	7506000	7135000	5598000	7735000	8239000	8563000	9388000	8245000	8233000	7180000	5705000	4754000	6886000	7523000	4420000	5701000	4791000	4284000	5650000	6245000	4181000	0.97	0.88	0.94
208	505	F1NSP8	-	240.9	15520000	7785000	16370000	25820000	16870000	17100000	10310000	12250000	17980000	20510000	19290000	16640000	15860000	18550000	16130000	14130000	17850000	12050000	13220000	10530000	11050000	18040000	6678000	19320000	22630000	11800000	23400000	14970000	15200000	19380000	20690000	21280000	17960000	15460000	17120000	14120000	9778000	14130000	16430000	15080000	13450000	12390000	0.96	1.14	1.03
178	326	Q5ZIQ3	-	240.81	17470000	22250000	19720000	22840000	17690000	14790000	20900000	20750000	23440000	24680000	19740000	19240000	12880000	23670000	17030000	16130000	14020000	14960000	18190000	20220000	11370000	17590000	21530000	20400000	22660000	19180000	17870000	21360000	17530000	25940000	22590000	19780000	19530000	14060000	21270000	16200000	25050000	13430000	14230000	19630000	19300000	14090000	1	1.01	0.99
104	592	F1P2P9	-	240.55	20840000	15340000	19250000	25920000	23280000	20630000	17150000	17210000	16680000	20440000	17580000	14060000	18520000	23210000	23190000	19790000	18760000	17540000	19340000	9992000	13420000	20710000	14350000	19810000	21670000	20140000	22440000	17900000	18240000	15070000	18350000	12960000	15920000	19230000	19370000	21790000	15180000	15450000	15900000	18960000	11820000	16940000	1.02	1.05	0.99
104	593	Q5ZMT0	-	240.55	20840000	15340000	19250000	25920000	23280000	20630000	17150000	17210000	16680000	20440000	17580000	14060000	18520000	23210000	23190000	19790000	18760000	17540000	19340000	9992000	13420000	20710000	14350000	19810000	21670000	20140000	22440000	17900000	18240000	15070000	18350000	12960000	15920000	19230000	19370000	21790000	15180000	15450000	15900000	18960000	11820000	16940000	1.02	1.05	0.99
366	293	E1BWB9	-	240.54	2191000	3366000	5543000	6652000	5301000	5435000	2613000	3679000	1848000	3768000	4440000	6476000	3034000	5342000	3703000	4771000	3209000	6994000	4287000	4033000	3061000	2052000	4250000	5727000	4176000	5126000	3024000	4299000	5059000	4191000	5181000	5321000	5792000	4300000	4935000	6253000	3272000	3893000	4709000	4973000	5297000	4439000	1.04	0.97	1.02
502	187	A0A1D5PJY1	-	240.53	1049000	926500	1053000	647800	1337000	871400	543400	840600	689500	736000	1454000	1029000	530400	1740000	1272000	548500	1233000	650400	374900	847800	245300	1393000	1100000	1092000	476500	1229000	1469000	1440000	1175000	1892000	1680000	706000	1431000	1440000	1544000	1379000	548700	484000	575600	574200	1537000	359900	1.15	1.32	1
312	292	F1NJ69	-	240.23	9373000	3989000	5908000	5442000	4447000	4632000	5990000	5424000	7298000	7448000	4251000	2849000	6033000	7861000	3567000	2570000	3276000	4038000	2132000	2575000	1860000	5313000	3296000	3910000	5794000	8820000	4480000	9821000	5355000	4290000	3677000	3448000	3701000	3849000	4934000	4362000	1876000	3135000	3869000	2871000	3467000	2862000	0.95	1.08	1.02
266	213	O13265	-	239.93	13610000	10880000	9598000	11410000	8950000	11350000	13170000	19520000	9893000	12060000	9654000	11840000	12910000	18480000	7528000	8398000	8599000	11640000	9463000	11120000	5664000	7975000	8589000	9140000	11030000	11920000	11030000	8018000	12880000	10810000	10780000	8073000	11110000	11670000	9607000	9588000	7868000	8388000	9209000	6707000	6675000	7512000	0.99	1.02	1
266	214	E1BY44	-	239.93	13610000	10880000	9598000	11410000	8950000	11350000	13170000	19520000	9893000	12060000	9654000	11840000	12910000	18480000	7528000	8398000	8599000	11640000	9463000	11120000	5664000	7975000	8589000	9140000	11030000	11920000	11030000	8018000	12880000	10810000	10780000	8073000	11110000	11670000	9607000	9588000	7868000	8388000	9209000	6707000	6675000	7512000	0.99	1.02	1
106	321	A0A1D5Q032	-	239.85	79110000	71010000	59360000	108800000	68080000	59920000	85220000	57430000	62140000	79300000	83370000	54930000	72560000	67300000	59920000	63990000	74740000	55820000	59160000	42680000	46720000	79020000	69340000	61060000	80770000	58630000	69720000	81660000	63820000	66580000	72410000	80620000	60740000	74090000	69940000	58760000	46470000	62990000	56580000	57540000	50500000	56850000	0.99	1.01	1
145	430	Q05744	-	238.86	30730000	19350000	32570000	22540000	36480000	24200000	23290000	37790000	40810000	26750000	42830000	30780000	13650000	22380000	23600000	29780000	32300000	17560000	21400000	29740000	15620000	31160000	18760000	32110000	21410000	32760000	17890000	25800000	31490000	38820000	23940000	32700000	30740000	15540000	21400000	24250000	28590000	28770000	19110000	17390000	22630000	18380000	1	1.02	1.02
265	194	F1NAM2	-	238.6	5471000	7259000	7446000	8955000	10880000	4332000	7925000	5066000	6524000	8000000	9830000	3254000	6195000	6790000	8976000	8391000	8417000	3884000	5337000	4106000	5853000	4474000	4158000	4844000	5531000	8378000	6384000	5507000	4781000	5718000	5525000	6674000	3487000	4335000	5862000	6774000	5525000	4598000	4018000	5120000	5522000	5421000	0.98	1.07	1
112	626	Q5ZLQ6	-	238.54	9990000	11160000	3025000	4012000	13550000	12630000	5683000	11820000	10250000	10630000	13030000	4898000	9844000	11330000	8905000	11240000	4868000	2217000	10550000	9648000	8291000	9678000	11030000	2792000	3306000	13040000	13360000	5552000	12140000	10630000	10220000	11730000	4928000	10400000	10130000	8479000	10640000	4774000	1903000	9520000	10170000	10060000	1.03	1.01	1.12
96	660	F1NIN2	-	237.54	71230000	63300000	88090000	98750000	83170000	55660000	39780000	49990000	53990000	92350000	44540000	67800000	52750000	82530000	64590000	49840000	69810000	67380000	85460000	94440000	64850000	53380000	62860000	66200000	60340000	64640000	49330000	60150000	69300000	71030000	80130000	39200000	69820000	56960000	74330000	73510000	47500000	70330000	78460000	75750000	84180000	75630000	1.02	1.01	1.01
96	663	A0A1D5PV01	-	237.54	71230000	63300000	88090000	98750000	83170000	55660000	39780000	49990000	53990000	92350000	44540000	67800000	52750000	82530000	64590000	49840000	69810000	67380000	85460000	94440000	64850000	53380000	62860000	66200000	60340000	64640000	49330000	60150000	69300000	71030000	80130000	39200000	69820000	56960000	74330000	73510000	47500000	70330000	78460000	75750000	84180000	75630000	1.02	1.01	1.01
255	361	Q9YHD2	-	237.36	11900000	15640000	15980000	24000000	17020000	9733000	15940000	16450000	18910000	21130000	16720000	11490000	17680000	11660000	18600000	17950000	17840000	15210000	13790000	10230000	11040000	11440000	15860000	18640000	16750000	15150000	14140000	15220000	18590000	19490000	19580000	13890000	17190000	17960000	9025000	18400000	16720000	14130000	17000000	16440000	14290000	12130000	1.05	0.99	0.95
313	313	A0A1D5PPU9	-	236.51	4272000	4771000	6810000	7637000	4031000	4853000	2903000	3548000	2927000	5384000	8103000	4167000	4587000	8422000	6562000	7024000	7103000	3891000	6047000	6078000	5127000	4554000	5564000	6674000	6568000	3321000	4525000	4527000	6851000	4785000	6991000	7442000	4188000	4428000	7219000	6479000	6266000	6157000	3693000	6405000	6888000	5709000	0.92	0.97	1.01
313	314	Q5ZMM4	-	236.51	4272000	4771000	6810000	7637000	4031000	4853000	2903000	3548000	2927000	5384000	8103000	4167000	4587000	8422000	6562000	7024000	7103000	3891000	6047000	6078000	5127000	4554000	5564000	6674000	6568000	3321000	4525000	4527000	6851000	4785000	6991000	7442000	4188000	4428000	7219000	6479000	6266000	6157000	3693000	6405000	6888000	5709000	0.92	0.97	1.01
125	577	A0A1D5PCT4	-	236.2	39970000	40150000	39210000	65070000	36270000	39400000	38830000	39390000	40720000	49430000	44080000	33760000	25960000	43180000	41680000	42050000	34060000	30640000	30310000	29730000	29300000	37570000	38810000	39310000	47470000	32240000	44210000	36170000	34470000	43750000	42410000	35720000	35480000	25700000	41280000	41300000	23150000	24970000	29170000	31010000	32420000	32020000	1.04	1.05	1.02
321	180	Q90892	-	234.23	2317000	11920	0	644600	542000	545600	2509000	3359000	10250000	506200	600500	456400	419600	537300	486500	442100	505900	415600	209000	306400	356600	2214000	17500	0	1924000	1700000	1487000	1520000	1929000	5431000	452600	338000	429700	399000	428000	384600	316500	330600	344900	325000	375600	369900	1.06	0.68	-
399	391	Q9I8D6	-	233.75	3842000	6611000	5872000	2886000	8077000	8294000	4533000	3056000	2443000	7870000	4055000	4377000	2018000	7420000	3302000	3779000	5543000	5663000	1478000	3712000	3206000	5514000	6318000	5881000	4563000	8552000	9458000	4433000	2353000	2644000	8109000	5702000	4325000	2180000	4067000	5319000	3092000	4920000	6861000	3563000	4089000	3585000	0.97	1.05	1.02
442	294	E1BSS3	-	233.67	4727000	5200000	4085000	4755000	5076000	4467000	3998000	6040000	5216000	5167000	5543000	6124000	4081000	5399000	4135000	4451000	4935000	4929000	2738000	2910000	3063000	4608000	4851000	4000000	4197000	4940000	4437000	4113000	5706000	5295000	5353000	4783000	5359000	4424000	4776000	4152000	3695000	3782000	4202000	3629000	3465000	3560000	1.13	1.12	1.06
193	524	Q6WNG8	-	233.38	1356000	1119000	1683000	1383000	1089000	1175000	1135000	1626000	1346000	1240000	1253000	1245000	1200000	957500	0	1033000	1934000	1192000	3451000	3692000	669100	0	1106000	1708000	0	1468000	1295000	1153000	1498000	0	1031000	1212000	1480000	1272000	672300	0	1317000	2117000	1525000	2082000	2261000	827100	256	1.01	0.99
193	525	A0A1D5P259	-	233.38	1356000	1119000	1683000	1383000	1089000	1175000	1135000	1626000	1346000	1240000	1253000	1245000	1200000	957500	0	1033000	1934000	1192000	3451000	3692000	669100	0	1106000	1708000	0	1468000	1295000	1153000	1498000	0	1031000	1212000	1480000	1272000	672300	0	1317000	2117000	1525000	2082000	2261000	827100	256	1.01	0.99
394	215	A0A1D5PM56	-	232.73	2104000	798800	998200	1714000	1369000	1665000	1651000	1509000	1667000	2239000	1383000	1640000	917500	1559000	838600	1715000	1460000	1084000	1284000	1262000	972900	2157000	1306000	1070000	1378000	2044000	2331000	1745000	1405000	2237000	1471000	1232000	1620000	970400	1347000	1096000	1233000	1186000	1012000	1200000	1341000	1372000	0.96	0.89	1.08
394	216	A0A1D5NZ71	-	232.73	2104000	798800	998200	1714000	1369000	1665000	1651000	1509000	1667000	2239000	1383000	1640000	917500	1559000	838600	1715000	1460000	1084000	1284000	1262000	972900	2157000	1306000	1070000	1378000	2044000	2331000	1745000	1405000	2237000	1471000	1232000	1620000	970400	1347000	1096000	1233000	1186000	1012000	1200000	1341000	1372000	0.96	0.89	1.08
172	344	Q8JFP1	-	232.54	77320	0	19410	0	72240	74550	22880	0	71520	61050	28870	0	0	49880	61780	0	0	0	0	0	0	89310	0	21230	0	27070	82940	30690	5189	70300	53000	27870	0	0	24670	66110	0	0	0	6211	0	0	0.87	-	0.91
155	466	Q5F3Y0	-	232.41	35220000	34320000	30880000	27580000	34570000	26800000	26090000	27110000	31150000	41130000	39660000	22240000	21450000	31270000	44460000	23120000	29420000	22530000	24630000	16890000	21180000	33240000	33500000	29490000	22860000	28960000	28410000	28120000	30730000	31600000	39980000	36710000	24000000	21380000	30790000	37180000	18590000	18970000	17640000	31160000	22270000	22770000	0.97	1.03	1.03
328	319	A0A1D5P6I5	-	231.54	4850000	4290000	2967000	3425000	3243000	3672000	5098000	7026000	7019000	1919000	4146000	5016000	2765000	3646000	3807000	3709000	1735000	3986000	1319000	1815000	1368000	4247000	2617000	2244000	2538000	3131000	3143000	2903000	4177000	3411000	2834000	2944000	2264000	2463000	2865000	3375000	2681000	725900	1690000	2136000	2552000	2245000	0.96	1.19	1.02
328	320	E1BSG5	-	231.54	4850000	4290000	2967000	3425000	3243000	3672000	5098000	7026000	7019000	1919000	4146000	5016000	2765000	3646000	3807000	3709000	1735000	3986000	1319000	1815000	1368000	4247000	2617000	2244000	2538000	3131000	3143000	2903000	4177000	3411000	2834000	2944000	2264000	2463000	2865000	3375000	2681000	725900	1690000	2136000	2552000	2245000	0.96	1.19	1.02
328	328	A0A1D5PPZ0	-	231.54	4850000	4290000	2967000	3425000	3243000	3672000	5098000	7026000	7019000	1919000	4146000	5016000	2765000	3646000	3807000	3709000	1735000	3986000	1319000	1815000	1368000	4247000	2617000	2244000	2538000	3131000	3143000	2903000	4177000	3411000	2834000	2944000	2264000	2463000	2865000	3375000	2681000	725900	1690000	2136000	2552000	2245000	0.96	1.19	1.02
427	225	A0A1D5PCY8	-	231.45	360900	128400	161600	237300	408400	390100	431300	293600	507000	385700	227500	181200	98420	404300	159700	110600	192800	144600	99370	89780	56090	360900	188400	162800	172900	502000	427100	426800	272000	323000	357000	220100	211800	90890	629300	170500	84280	172100	119000	79730	95480	70050	128.48	0.51	0.99
427	228	A0A1D5PVT2	-	231.45	360900	128400	161600	237300	408400	390100	431300	293600	507000	385700	227500	181200	98420	404300	159700	110600	192800	144600	99370	89780	56090	360900	188400	162800	172900	502000	427100	426800	272000	323000	357000	220100	211800	90890	629300	170500	84280	172100	119000	79730	95480	70050	128.48	0.51	0.99
602	206	F1NZV4	-	231.24	300900	431300	254400	364900	330800	390600	188600	258000	261400	408600	428400	223200	453000	350000	424400	271900	398600	297700	128600	79690	127800	326400	356900	282300	390500	408700	341000	363200	390300	339800	344300	400400	429400	504600	332100	570200	266500	493900	257000	195400	106700	166700	1.11	0.86	0.9
301	563	Q5ZK10	-	230.04	5753000	3465000	4609000	6502000	5277000	3604000	4332000	3823000	5162000	5613000	6396000	5159000	3784000	5058000	2262000	2672000	4482000	2643000	2351000	1744000	1393000	3487000	3249000	3001000	3764000	3599000	3467000	3002000	3354000	2683000	3288000	3190000	3778000	3886000	3157000	1832000	2091000	1951000	1684000	2347000	2339000	1656000	1.02	1.08	1.09
406	382	F1NPG2	-	229.76	13790000	9446000	9386000	11520000	11810000	9210000	13360000	12930000	9870000	12040000	8695000	8927000	9530000	9274000	6429000	9282000	7367000	6701000	12330000	10050000	7769000	16250000	9056000	13380000	13800000	13760000	11310000	14250000	10840000	15910000	11690000	13760000	10900000	14000000	13040000	12130000	12280000	6199000	10750000	14560000	11720000	14440000	0.99	0.99	0.98
138	531	E1BVT3	-	229.46	72890000	78180000	74510000	87870000	76570000	84740000	61060000	82840000	57920000	82760000	72610000	64230000	46770000	66190000	46340000	55290000	61280000	52450000	51070000	64910000	43250000	74940000	78870000	76080000	78950000	82210000	91710000	58110000	80530000	65100000	83110000	69370000	61590000	54950000	57160000	51130000	54470000	59440000	50930000	46880000	57920000	59610000	0.97	0.98	0.97
428	387	Q5ZJ21	-	229.34	4882000	1039000	1760000	2975000	1005000	3072000	3159000	3590000	2489000	1199000	927400	2561000	1493000	2092000	2151000	1942000	984900	1045000	314200	1129000	307500	4749000	1099000	1630000	3096000	1506000	3538000	2481000	2698000	2564000	1256000	988100	2165000	1266000	2048000	2144000	1425000	953800	753600	357100	1675000	385200	0.98	0.94	1.01
262	301	A0A1D5P2D9	-	228.55	12400000	9973000	14210000	16200000	13740000	15250000	14370000	20250000	12250000	14160000	13570000	13910000	11750000	16470000	12910000	9093000	12870000	13450000	10200000	12180000	8028000	11940000	8985000	12210000	13490000	14440000	14930000	13110000	16160000	11490000	11020000	9315000	12150000	11380000	13340000	11910000	7738000	10320000	11570000	7407000	10690000	9039000	1	1.08	1.1
620	289	Q90WF1	-	228.49	1524000	1313000	7888	975500	1228000	1356000	1291000	5280000	1238000	706600	4106000	1146000	4090000	4786000	1547000	1097000	2536000	2554000	0	653400	881800	1471000	1171000	124000	2943000	1204000	1248000	1229000	1335000	1625000	1697000	963300	919500	1588000	1467000	1733000	863900	17590	1537000	118900	2488000	1747000	1.03	1.12	0
211	2133	P00174	-	227.9	80730000	70370000	77070000	72840000	81420000	93950000	59930000	86850000	73950000	77120000	85990000	93880000	66320000	86280000	70350000	45840000	67560000	88000000	49560000	70990000	52560000	81590000	78820000	76190000	77040000	80300000	82140000	72290000	84980000	85070000	83740000	84810000	79290000	76780000	78980000	79040000	46010000	60450000	68870000	55760000	71540000	68720000	0.96	1.02	1.03
412	557	Q5F3G1	-	227.84	10500000	8273000	4254000	8851000	9769000	5440000	8190000	10390000	9706000	6800000	3887000	4089000	7824000	4401000	3249000	6212000	3752000	7871000	3318000	3280000	3916000	11700000	6462000	5035000	6018000	8345000	2837000	4588000	5998000	4982000	3937000	3786000	4735000	5807000	4801000	3244000	2710000	2027000	3556000	1424000	1602000	2348000	0.88	0.93	0.91
733	851	E1C764	-	227.54	668200	1384000	660300	991200	594200	457000	650200	306500	428100	508300	1716000	1291000	339700	921000	1336000	949700	834500	1203000	408900	199700	224000	645400	606900	613700	15270000	497700	502700	481600	355900	464200	463600	1404000	1268000	348100	876100	579300	700800	613200	638000	557300	276700	341200	0.89	1.01	1.09
573	378	Q5F469	-	227.46	2081000	1321000	1515000	1856000	2098000	1060000	2427000	947200	2624000	1326000	1820000	1449000	977000	2340000	450200	686100	1777000	1376000	1039000	754700	1051000	1826000	1241000	1331000	1486000	1853000	1641000	1928000	811400	1948000	975500	1547000	1796000	1000000	1598000	472600	524800	1116000	845300	567500	828600	1274000	1.07	1.11	1.07
573	379	F1NPT0	-	227.46	2081000	1321000	1515000	1856000	2098000	1060000	2427000	947200	2624000	1326000	1820000	1449000	977000	2340000	450200	686100	1777000	1376000	1039000	754700	1051000	1826000	1241000	1331000	1486000	1853000	1641000	1928000	811400	1948000	975500	1547000	1796000	1000000	1598000	472600	524800	1116000	845300	567500	828600	1274000	1.07	1.11	1.07
338	429	E1BW83	-	227.06	6672000	3833000	7811000	176300000	165300000	5064000	167100000	177900000	187900000	5421000	159000000	5881000	7189000	6386000	145100000	4560000	128500000	137600000	146600000	142200000	138000000	8218000	4501000	7729000	9764000	6036000	6280000	5366000	7268000	5114000	5319000	6473000	6419000	5725000	5987000	5774000	4875000	7797000	5726000	10640000	6654000	6775000	0.96	0.96	1.06
332	249	Q5ZJ86	-	226.96	6059000	4358000	4042000	5862000	6181000	14330000	5249000	7367000	5661000	12290000	4585000	3615000	3841000	4784000	4964000	3037000	4083000	4552000	4219000	2388000	2741000	6628000	3531000	3612000	5782000	6025000	14670000	3680000	6169000	6742000	11420000	3975000	4901000	5618000	4261000	5284000	3168000	4261000	4440000	5226000	2283000	4858000	0.96	1.04	0.99
332	250	F1P179	-	226.96	6059000	4358000	4042000	5862000	6181000	14330000	5249000	7367000	5661000	12290000	4585000	3615000	3841000	4784000	4964000	3037000	4083000	4552000	4219000	2388000	2741000	6628000	3531000	3612000	5782000	6025000	14670000	3680000	6169000	6742000	11420000	3975000	4901000	5618000	4261000	5284000	3168000	4261000	4440000	5226000	2283000	4858000	0.96	1.04	0.99
284	487	A0A1L1RLC2	-	226.73	5258000	6228000	7785000	3990000	6801000	7234000	2858000	11120000	7748000	4589000	7001000	8046000	3837000	6806000	8430000	7967000	8250000	7407000	3298000	6487000	6159000	5150000	6178000	7472000	3275000	7124000	7974000	2548000	9972000	8003000	4650000	6398000	7011000	3561000	5334000	8211000	6782000	6585000	6734000	4644000	7584000	7064000	1.03	1	1.05
284	489	Q5ZJK8	-	226.73	5258000	6228000	7785000	3990000	6801000	7234000	2858000	11120000	7748000	4589000	7001000	8046000	3837000	6806000	8430000	7967000	8250000	7407000	3298000	6487000	6159000	5150000	6178000	7472000	3275000	7124000	7974000	2548000	9972000	8003000	4650000	6398000	7011000	3561000	5334000	8211000	6782000	6585000	6734000	4644000	7584000	7064000	1.03	1	1.05
491	305	A0A1D5PGY9	-	226.67	0	0	0	0	158600	0	0	0	134500	127300	80290	73820	0	0	0	0	0	0	0	0	0	0	0	66360	0	0	0	0	0	162000	105100	88280	74880	0	0	0	0	0	0	0	0	0	-	-	0
386	411	A0A1D5PP48	-	226.62	6236000	8783000	10460000	12530000	6692000	9373000	2823000	3365000	1901000	10440000	10340000	7944000	6732000	8881000	8159000	5733000	5310000	5296000	11920000	9667000	6874000	5054000	9115000	10290000	7510000	7309000	6070000	5115000	5512000	5471000	7877000	8431000	8198000	7001000	7990000	5775000	4844000	6166000	8159000	6879000	8866000	8112000	1.05	0.98	0.97
290	470	A0A1D5P6V5	-	226.08	7235000	7338000	10560000	9286000	7240000	10230000	6311000	5478000	8086000	7087000	9740000	7015000	7688000	6015000	4711000	8610000	7379000	5806000	4051000	5874000	4637000	7773000	7318000	12090000	8393000	6618000	11660000	8530000	6407000	8531000	7028000	8969000	7659000	7768000	5877000	5118000	8870000	6418000	5686000	4672000	6615000	5514000	0.91	0.98	0.94
247	375	Q5ZMV0	-	226.03	18970000	24710000	18710000	20990000	26080000	19990000	20050000	13770000	22710000	20770000	22000000	17360000	21820000	29030000	22250000	23460000	20910000	18000000	11690000	11510000	11990000	18540000	23700000	15940000	15330000	22820000	19280000	21740000	15430000	23490000	21020000	21190000	18340000	22120000	23410000	21330000	18340000	15920000	16340000	15630000	17500000	14930000	1	1.01	0.99
304	609	F1N9Z7	-	225.93	4611000	6707000	11990000	4816000	6762000	5419000	6034000	4493000	6678000	6598000	10460000	7239000	7724000	6497000	5522000	6607000	8845000	6176000	12720000	12670000	4972000	5113000	6083000	9234000	3298000	4081000	3947000	5186000	4945000	6655000	6777000	6249000	6027000	7264000	5241000	5499000	6355000	7114000	6742000	6517000	8366000	5503000	1.1	1.08	1.15
304	610	Q5F3M8	-	225.93	4611000	6707000	11990000	4816000	6762000	5419000	6034000	4493000	6678000	6598000	10460000	7239000	7724000	6497000	5522000	6607000	8845000	6176000	12720000	12670000	4972000	5113000	6083000	9234000	3298000	4081000	3947000	5186000	4945000	6655000	6777000	6249000	6027000	7264000	5241000	5499000	6355000	7114000	6742000	6517000	8366000	5503000	1.1	1.08	1.15
430	266	P13648	-	225.9	8438000	3089000	2609000	5716000	2900000	4004000	4556000	5975000	2462000	4617000	2986000	2935000	4306000	5559000	2526000	3317000	3358000	5494000	2041000	1911000	1313000	3282000	4192000	2140000	4173000	3122000	3079000	3498000	4495000	2952000	3821000	3786000	2021000	4068000	3921000	3670000	2423000	2468000	3569000	1370000	2433000	2422000	1.18	1.01	1.09
349	315	A0A1D5PEV5	-	225.86	7754000	2218000	6806000	6290000	5809000	4551000	9692000	12840000	9065000	4243000	2715000	5290000	5843000	8683000	6659000	4382000	6346000	6835000	3878000	5786000	3474000	5293000	3304000	4575000	3066000	7773000	6175000	6048000	7030000	6241000	4716000	3637000	2715000	4585000	5487000	4559000	1801000	3219000	4356000	4255000	3718000	4420000	1.03	0.5	1
349	316	A0A1D5P2F3	-	225.86	7754000	2218000	6806000	6290000	5809000	4551000	9692000	12840000	9065000	4243000	2715000	5290000	5843000	8683000	6659000	4382000	6346000	6835000	3878000	5786000	3474000	5293000	3304000	4575000	3066000	7773000	6175000	6048000	7030000	6241000	4716000	3637000	2715000	4585000	5487000	4559000	1801000	3219000	4356000	4255000	3718000	4420000	1.03	0.5	1
349	317	Q8AYP7	-	225.86	7754000	2218000	6806000	6290000	5809000	4551000	9692000	12840000	9065000	4243000	2715000	5290000	5843000	8683000	6659000	4382000	6346000	6835000	3878000	5786000	3474000	5293000	3304000	4575000	3066000	7773000	6175000	6048000	7030000	6241000	4716000	3637000	2715000	4585000	5487000	4559000	1801000	3219000	4356000	4255000	3718000	4420000	1.03	0.5	1
137	276	A0A1D5PHC5	-	225.78	0	95310	0	762800	0	0	17790	562200	990200	0	0	0	0	0	0	217700	118900	546000	0	440200	0	52050	113200	0	0	0	0	0	155400	116700	0	0	0	0	0	0	0	82640	0	0	0	0	0	0.84	-
137	277	F1NC33	-	225.78	0	95310	0	762800	0	0	17790	562200	990200	0	0	0	0	0	0	217700	118900	546000	0	440200	0	52050	113200	0	0	0	0	0	155400	116700	0	0	0	0	0	0	0	82640	0	0	0	0	0	0.84	-
137	278	Q04619	-	225.78	0	95310	0	762800	0	0	17790	562200	990200	0	0	0	0	0	0	217700	118900	546000	0	440200	0	52050	113200	0	0	0	0	0	155400	116700	0	0	0	0	0	0	0	82640	0	0	0	0	0	0.84	-
523	310	A0A1D5PUA3	-	225.66	1984000	3465000	918300	2470000	2707000	1315000	1419000	1047000	1371000	2799000	2199000	2423000	1933000	2397000	1687000	1575000	1555000	1863000	1102000	1449000	773800	2096000	2473000	754300	1625000	2575000	1452000	1606000	1010000	1654000	3168000	2236000	3058000	1420000	2511000	1869000	1270000	1079000	2043000	1756000	2157000	973400	0.99	1.07	0.94
523	311	A0A1D5P0G1	-	225.66	1984000	3465000	918300	2470000	2707000	1315000	1419000	1047000	1371000	2799000	2199000	2423000	1933000	2397000	1687000	1575000	1555000	1863000	1102000	1449000	773800	2096000	2473000	754300	1625000	2575000	1452000	1606000	1010000	1654000	3168000	2236000	3058000	1420000	2511000	1869000	1270000	1079000	2043000	1756000	2157000	973400	0.99	1.07	0.94
523	312	P98157	-	225.66	1984000	3465000	918300	2470000	2707000	1315000	1419000	1047000	1371000	2799000	2199000	2423000	1933000	2397000	1687000	1575000	1555000	1863000	1102000	1449000	773800	2096000	2473000	754300	1625000	2575000	1452000	1606000	1010000	1654000	3168000	2236000	3058000	1420000	2511000	1869000	1270000	1079000	2043000	1756000	2157000	973400	0.99	1.07	0.94
525	296	Q71SG2	-	225.37	5380000	6785000	4194000	7274000	5643000	6912000	1935000	4690000	3549000	5863000	5550000	5957000	1555000	5662000	3905000	3955000	4218000	4546000	2679000	5326000	2263000	5463000	5449000	4180000	4696000	5296000	3293000	2377000	5097000	4952000	5967000	5391000	3698000	1722000	4641000	4757000	3391000	3557000	3720000	2716000	4723000	4311000	0.98	1.09	0.98
293	325	Q5F4B2	-	225.09	10410000	11760000	11280000	17500000	17000000	13140000	9125000	10300000	10340000	11540000	13780000	13890000	13310000	14280000	13180000	11520000	14230000	12130000	9520000	8321000	8015000	9580000	9348000	11020000	13390000	14580000	9492000	8158000	10840000	13330000	10570000	10080000	12560000	13540000	11990000	14510000	10510000	9934000	8666000	10900000	9827000	9901000	1.09	1.03	0.99
151	392	Q5ZL82	-	224.82	36630000	38610000	44150000	40590000	36680000	47560000	30130000	30610000	32000000	46720000	45620000	41020000	34930000	37970000	38020000	36990000	32590000	24630000	39560000	51540000	24730000	42870000	37440000	41960000	31240000	44930000	42430000	30040000	29960000	42670000	44450000	44290000	33400000	36660000	30310000	43650000	35830000	33410000	26040000	31330000	41780000	31950000	0.96	1.03	1
345	262	A0A1D5PPF8	-	224.33	3383000	2080000	2759000	3536000	2754000	3141000	2889000	3190000	3309000	1879000	3369000	2668000	2249000	3280000	3032000	2781000	2956000	2631000	1803000	2330000	1442000	3122000	1883000	2366000	2943000	2661000	3034000	2272000	3541000	4156000	1795000	2689000	2620000	2499000	2485000	2475000	1881000	1926000	2103000	2022000	2413000	1850000	1.05	1.25	1.04
353	327	A0A1L1S0C5	-	223.87	5713000	4546000	5366000	5976000	6239000	5214000	5022000	6815000	2891000	4554000	6144000	5503000	4762000	3982000	5242000	3762000	5102000	3484000	3791000	3629000	3854000	5184000	2736000	3365000	2773000	3757000	1693000	2047000	3129000	2373000	2148000	2908000	3613000	3260000	1146000	3012000	1614000	2895000	3398000	2142000	2106000	2209000	1.11	1.01	1.02
281	400	E1BS97	-	223.07	4524000	2380000	3601000	2781000	2210000	3472000	3584000	2965000	2526000	2339000	2389000	2468000	3089000	2906000	1925000	3383000	3491000	3026000	3314000	2032000	1540000	4201000	2009000	3266000	2082000	1967000	3429000	3402000	2229000	2610000	2256000	2240000	2114000	3082000	2202000	1662000	2524000	2789000	2830000	3148000	1711000	1839000	1.01	1.21	1.07
438	231	A0A1D5NZ55	-	222.72	3450000	2851000	1393000	2553000	3168000	3276000	3562000	1669000	2890000	2956000	1896000	2624000	1606000	3126000	2392000	2108000	2260000	3004000	1307000	1829000	1212000	3181000	2520000	1784000	2025000	3244000	2776000	1939000	1381000	3068000	2677000	1899000	2678000	1786000	2300000	2437000	1358000	1763000	1905000	1448000	1892000	1460000	1.13	1.08	0.9
438	232	A0A1D5PIH4	-	222.72	3450000	2851000	1393000	2553000	3168000	3276000	3562000	1669000	2890000	2956000	1896000	2624000	1606000	3126000	2392000	2108000	2260000	3004000	1307000	1829000	1212000	3181000	2520000	1784000	2025000	3244000	2776000	1939000	1381000	3068000	2677000	1899000	2678000	1786000	2300000	2437000	1358000	1763000	1905000	1448000	1892000	1460000	1.13	1.08	0.9
409	590	Q5ZLD1	-	221.65	7019000	4344000	5494000	2440000	3246000	6374000	4854000	5857000	6247000	4641000	5304000	4671000	3609000	4315000	2562000	3512000	4349000	2357000	4463000	4161000	3301000	5343000	3574000	5692000	671800	3580000	6663000	4633000	4247000	5959000	4936000	3913000	2798000	2679000	4133000	2652000	2138000	3674000	2130000	4561000	2218000	1759000	1.01	1.08	0.98
285	363	A0A1D5P650	-	221.29	0	0	152400	0	0	0	0	0	0	0	0	0	0	0	0	122200	0	206900	0	0	0	0	0	106200	0	0	0	0	0	0	0	0	0	0	0	0	112700	0	0	0	0	0	-	-	1.43
562	306	Q5ZJK3	-	221.18	4918000	2093000	759800	3005000	2985000	2621000	12330000	9935000	9552000	2357000	2149000	1853000	884600	2764000	1395000	1421000	848200	1441000	399800	1409000	1188000	5503000	1183000	678200	5471000	7978000	4724000	7087000	4979000	6707000	1370000	1223000	1172000	1083000	1224000	1019000	731100	390000	740200	684800	822100	796800	0.86	1.82	1.29
122	1086	C7G537	-	221.06	116000000	119500000	134200000	196500000	156400000	140900000	138600000	138300000	141000000	150700000	150000000	133800000	134000000	109800000	139800000	127800000	66630000	131000000	118800000	107700000	88680000	116500000	117900000	134100000	155100000	152300000	153600000	137400000	156700000	151500000	140800000	135400000	139500000	137300000	108000000	142800000	106200000	60040000	125600000	126700000	128700000	102500000	1	1.02	1.01
232	352	E1BTT4	-	220.87	23630000	16740000	18960000	26210000	18120000	20360000	18590000	15150000	19720000	21730000	12780000	18250000	17950000	20410000	19710000	19720000	16470000	16150000	14330000	14550000	10950000	22610000	15970000	15800000	14960000	18580000	21600000	17900000	15810000	22240000	19250000	12370000	14020000	18500000	16960000	18160000	16500000	14970000	13600000	13400000	12340000	14290000	1.03	1.04	1.04
322	246	A0A1D5NV38	-	220.79	0	0	533400	0	0	402200	281500	478400	0	316100	0	407200	0	373100	0	323000	0	402300	718200	547200	0	0	0	100100	0	0	379700	302800	356300	0	318400	0	300500	0	257200	0	0	0	380800	435700	368500	0	-	-	128.53
322	247	F1NZX7	-	220.79	0	0	533400	0	0	402200	281500	478400	0	316100	0	407200	0	373100	0	323000	0	402300	718200	547200	0	0	0	100100	0	0	379700	302800	356300	0	318400	0	300500	0	257200	0	0	0	380800	435700	368500	0	-	-	128.53
549	393	F1NN63	-	220.77	8884000	8754000	10020000	6629000	4388000	3878000	7256000	8256000	4300000	2571000	10720000	13320000	9068000	5649000	3053000	3134000	4654000	7674000	11400000	4690000	9423000	10640000	8525000	8980000	4626000	4107000	3975000	3917000	3555000	5021000	3583000	11270000	3958000	9263000	4873000	3678000	2319000	4682000	5156000	9689000	4459000	10170000	1	0.97	1.05
549	394	A0A1L1RR19	-	220.77	8884000	8754000	10020000	6629000	4388000	3878000	7256000	8256000	4300000	2571000	10720000	13320000	9068000	5649000	3053000	3134000	4654000	7674000	11400000	4690000	9423000	10640000	8525000	8980000	4626000	4107000	3975000	3917000	3555000	5021000	3583000	11270000	3958000	9263000	4873000	3678000	2319000	4682000	5156000	9689000	4459000	10170000	1	0.97	1.05
549	395	Q2UZR2	-	220.77	8884000	8754000	10020000	6629000	4388000	3878000	7256000	8256000	4300000	2571000	10720000	13320000	9068000	5649000	3053000	3134000	4654000	7674000	11400000	4690000	9423000	10640000	8525000	8980000	4626000	4107000	3975000	3917000	3555000	5021000	3583000	11270000	3958000	9263000	4873000	3678000	2319000	4682000	5156000	9689000	4459000	10170000	1	0.97	1.05
189	998	P23614	-	220.13	27780000	27270000	24380000	29930000	32120000	23120000	30880000	29970000	32570000	29950000	31780000	22830000	25420000	25990000	26910000	26360000	30040000	22500000	19840000	17700000	17520000	27410000	26690000	24360000	28200000	29560000	28740000	27750000	29140000	31380000	27460000	27350000	23960000	26180000	25380000	25360000	20150000	22380000	22640000	23140000	22840000	23150000	1.02	1.02	0.99
189	1011	A0A1D5PYC4	-	220.13	27780000	27270000	24380000	29930000	32120000	23120000	30880000	29970000	32570000	29950000	31780000	22830000	25420000	25990000	26910000	26360000	30040000	22500000	19840000	17700000	17520000	27410000	26690000	24360000	28200000	29560000	28740000	27750000	29140000	31380000	27460000	27350000	23960000	26180000	25380000	25360000	20150000	22380000	22640000	23140000	22840000	23150000	1.02	1.02	0.99
239	385	Q9DEH3	-	219.95	13760000	14060000	13000000	16080000	9863000	12150000	13300000	16180000	11890000	12130000	11360000	13430000	9877000	13620000	9605000	11850000	9200000	13620000	9754000	9377000	7990000	15650000	11980000	14070000	16020000	12510000	14070000	12240000	17490000	12790000	13150000	11110000	11950000	10880000	11120000	12880000	10010000	10570000	12760000	8769000	12470000	9912000	0.99	1.04	1.01
410	434	Q58I02	-	219.76	8172000	4849000	5132000	6218000	1412000	4379000	7973000	7589000	8382000	5125000	5205000	1966000	4479000	3815000	3587000	2818000	3117000	1977000	4600000	3018000	3612000	7156000	3834000	2560000	6097000	2474000	5733000	4960000	5029000	7212000	2918000	3047000	2405000	3439000	2735000	2599000	1182000	2082000	2419000	3482000	3158000	2891000	0.93	0.97	1.05
352	658	Q5F3R6	-	219.6	1415000	1092000	1287000	3601000	1841000	1215000	1452000	1237000	1099000	1527000	1673000	995400	1070000	1178000	1030000	1629000	1201000	961300	821200	1046000	503200	2236000	1208000	1327000	2051000	2083000	1621000	1340000	1534000	1136000	1394000	2386000	2035000	1058000	1296000	1633000	1139000	948500	1167000	874500	1277000	1046000	0.97	1.03	0.93
356	337	A0A1D5PD32	-	219.5	3969000	4514000	3622000	3730000	3799000	6074000	3477000	2813000	3158000	5560000	5132000	3177000	2961000	3908000	6220000	4332000	3481000	2371000	2978000	4345000	4556000	3758000	4016000	3693000	4085000	3159000	3213000	3576000	2944000	4604000	5383000	4727000	2959000	3132000	3653000	4469000	3642000	2845000	3174000	3235000	2806000	4039000	1.07	1.14	0.99
324	458	Q5ZMQ7	-	219.1	3010000	1821000	2186000	3909000	3266000	2459000	2652000	3157000	2320000	3332000	3155000	2558000	2440000	3233000	2898000	6340000	6906000	3334000	1785000	2095000	1684000	3731000	2341000	2966000	3933000	3996000	3279000	3612000	3457000	3075000	4153000	3568000	3080000	2755000	3470000	3521000	2527000	2393000	2373000	2495000	2858000	2030000	1.09	0.97	1.02
216	860	F1NB66	-	219.05	20280000	15120000	16880000	21290000	20070000	19230000	17360000	20250000	20580000	12610000	9324000	16430000	13700000	20380000	14940000	12730000	15690000	16480000	22500000	23180000	12480000	20330000	14410000	16910000	19200000	20900000	24300000	16280000	17450000	24170000	12210000	11760000	19210000	14800000	20100000	18120000	16330000	21250000	23100000	18530000	14850000	19530000	1.01	1.04	1.01
216	861	P47826	-	219.05	20280000	15120000	16880000	21290000	20070000	19230000	17360000	20250000	20580000	12610000	9324000	16430000	13700000	20380000	14940000	12730000	15690000	16480000	22500000	23180000	12480000	20330000	14410000	16910000	19200000	20900000	24300000	16280000	17450000	24170000	12210000	11760000	19210000	14800000	20100000	18120000	16330000	21250000	23100000	18530000	14850000	19530000	1.01	1.04	1.01
203	359	Q5ZHR1	-	218.83	10030000	16720000	10000000	15560000	15470000	14340000	14910000	17320000	17900000	12400000	18640000	11720000	12830000	13220000	16140000	11320000	13180000	13440000	3419000	7974000	8049000	10420000	15930000	10070000	14910000	15380000	12310000	14060000	16050000	16080000	9892000	16870000	12060000	13320000	12220000	15250000	9183000	10160000	11840000	4261000	10250000	8158000	0.97	1.06	1
203	360	F1NGB1	-	218.83	10030000	16720000	10000000	15560000	15470000	14340000	14910000	17320000	17900000	12400000	18640000	11720000	12830000	13220000	16140000	11320000	13180000	13440000	3419000	7974000	8049000	10420000	15930000	10070000	14910000	15380000	12310000	14060000	16050000	16080000	9892000	16870000	12060000	13320000	12220000	15250000	9183000	10160000	11840000	4261000	10250000	8158000	0.97	1.06	1
256	347	A0A1D5P2Y5	-	218.7	5989000	11640000	11150000	15990000	15140000	7422000	2960000	3149000	6917000	12010000	14760000	9563000	6579000	10730000	7705000	7471000	16620000	6930000	10620000	7641000	10470000	5377000	12250000	12560000	4682000	10110000	7452000	6359000	9198000	9644000	10340000	12440000	14630000	8135000	12390000	8711000	6236000	12600000	11870000	12330000	9246000	10860000	0.95	1.02	0.98
371	349	F1NBT0	-	218.68	8322000	4905000	5103000	7249000	6991000	4792000	6198000	8965000	8973000	6690000	7739000	4220000	4527000	5438000	5850000	4966000	6019000	6037000	3130000	3406000	3277000	7776000	4603000	6487000	6762000	8554000	7852000	5701000	8396000	7766000	6045000	6664000	4641000	5833000	5083000	6171000	4673000	4672000	6357000	4206000	4780000	5710000	1	0.95	0.94
371	350	R4GF29	-	218.68	8322000	4905000	5103000	7249000	6991000	4792000	6198000	8965000	8973000	6690000	7739000	4220000	4527000	5438000	5850000	4966000	6019000	6037000	3130000	3406000	3277000	7776000	4603000	6487000	6762000	8554000	7852000	5701000	8396000	7766000	6045000	6664000	4641000	5833000	5083000	6171000	4673000	4672000	6357000	4206000	4780000	5710000	1	0.95	0.94
202	282	Q6EE31	-	218.58	14510000	16080000	14190000	14330000	15080000	9452000	16500000	13100000	15140000	12400000	14580000	10510000	9746000	12700000	7655000	14140000	13590000	14260000	17950000	12560000	11360000	14770000	17480000	14860000	12900000	15990000	10510000	15270000	11480000	15790000	12480000	11870000	10830000	10830000	11240000	6045000	12830000	8490000	14170000	14510000	12530000	14090000	1.01	1	1
244	1308	P14791	-	217.24	25090000	22240000	21210000	26240000	21220000	22860000	19660000	23970000	31040000	14960000	14580000	19750000	16820000	23340000	16200000	16350000	12470000	9347000	23410000	22430000	11090000	28700000	25460000	23540000	29170000	31390000	29010000	24680000	22770000	29770000	14310000	14060000	20890000	19920000	22660000	22200000	19170000	12480000	12910000	21720000	22470000	19120000	0.94	0.97	1.01
244	1322	F1NQF4	-	217.24	25090000	22240000	21210000	26240000	21220000	22860000	19660000	23970000	31040000	14960000	14580000	19750000	16820000	23340000	16200000	16350000	12470000	9347000	23410000	22430000	11090000	28700000	25460000	23540000	29170000	31390000	29010000	24680000	22770000	29770000	14310000	14060000	20890000	19920000	22660000	22200000	19170000	12480000	12910000	21720000	22470000	19120000	0.94	0.97	1.01
327	615	A0A1D5PRY7	-	216.56	9500000	10580000	11400000	8840000	11120000	11370000	9050000	13120000	11360000	10510000	16180000	10740000	7894000	12250000	10960000	9096000	10130000	9886000	4750000	9315000	7503000	11630000	12840000	11290000	10280000	12020000	15470000	19100000	12280000	13810000	24930000	12080000	12220000	12620000	17250000	12650000	8535000	8385000	18370000	7016000	11530000	11340000	0.95	1.04	1.05
320	1329	P13127	-	216.44	963100	681900	0	933400	921900	19830	681700	879100	893500	816300	839700	530800	341000	797200	537600	413700	425700	531600	397600	202300	251400	994200	652200	50380	832800	1002000	30260	709400	849500	938600	816400	811400	482500	310500	707900	556800	316400	323600	397100	510300	218400	282300	0.83	0.98	0
200	703	Q49B65	-	216.28	20890000	10540000	19190000	18110000	16480000	18180000	18590000	23620000	23110000	17070000	15020000	10090000	13770000	13480000	14810000	11860000	12210000	14850000	8791000	14950000	10920000	20810000	10470000	17530000	18910000	24590000	21130000	13620000	18670000	20070000	16440000	13730000	10600000	14450000	11860000	12410000	9732000	12860000	12660000	9692000	13890000	15660000	1.02	0.97	1.07
300	1684	A0A1D5NVL9	-	215.47	12460000	11120000	7108000	11610000	12890000	12300000	8742000	13160000	11710000	11230000	10440000	11310000	9650000	10670000	11450000	9417000	8792000	9963000	2534000	2442000	6046000	12390000	10610000	7632000	13150000	13320000	14080000	8156000	11690000	11100000	11000000	9216000	11320000	10710000	11590000	11940000	7024000	4487000	7531000	5979000	5880000	6504000	0.99	1.03	1.05
300	1690	A0A1D5P547	-	215.47	12460000	11120000	7108000	11610000	12890000	12300000	8742000	13160000	11710000	11230000	10440000	11310000	9650000	10670000	11450000	9417000	8792000	9963000	2534000	2442000	6046000	12390000	10610000	7632000	13150000	13320000	14080000	8156000	11690000	11100000	11000000	9216000	11320000	10710000	11590000	11940000	7024000	4487000	7531000	5979000	5880000	6504000	0.99	1.03	1.05
300	1698	Q5ZHP4	-	215.47	12460000	11120000	7108000	11610000	12890000	12300000	8742000	13160000	11710000	11230000	10440000	11310000	9650000	10670000	11450000	9417000	8792000	9963000	2534000	2442000	6046000	12390000	10610000	7632000	13150000	13320000	14080000	8156000	11690000	11100000	11000000	9216000	11320000	10710000	11590000	11940000	7024000	4487000	7531000	5979000	5880000	6504000	0.99	1.03	1.05
168	605	Q5ZIZ0	-	215.45	34530000	25430000	26220000	28490000	22230000	22390000	33660000	30050000	39720000	18160000	32640000	18410000	25600000	26510000	23340000	19570000	22150000	11720000	25860000	24900000	17020000	33860000	25340000	25890000	26310000	25870000	28160000	27530000	25920000	37280000	16410000	28830000	18980000	25930000	27330000	20800000	17280000	19900000	12790000	21270000	24120000	21920000	1	1.01	1
168	611	A0A1D5PBL8	-	215.45	34530000	25430000	26220000	28490000	22230000	22390000	33660000	30050000	39720000	18160000	32640000	18410000	25600000	26510000	23340000	19570000	22150000	11720000	25860000	24900000	17020000	33860000	25340000	25890000	26310000	25870000	28160000	27530000	25920000	37280000	16410000	28830000	18980000	25930000	27330000	20800000	17280000	19900000	12790000	21270000	24120000	21920000	1	1.01	1
358	369	F1P5J5	-	215.44	4285000	3939000	3793000	5327000	2736000	3227000	4209000	2757000	4742000	3579000	2467000	3935000	3510000	4313000	5380000	2609000	3492000	2516000	2777000	3397000	2392000	5101000	4227000	3455000	4408000	2984000	3350000	3839000	2508000	5060000	4300000	2388000	2906000	4709000	3308000	6013000	1980000	2962000	2239000	2768000	3354000	4043000	0.99	1.01	1.08
184	1074	F1P5B0	-	215.39	1260000	625700	857600	886800	1380000	1083000	838300	975600	1352000	740900	913100	798100	322900	1941000	902200	388900	541000	574400	571600	232700	203900	1207000	587700	824600	854000	1365000	1255000	743200	795500	1274000	793800	778000	807400	344200	996900	930600	310800	386400	497300	632800	232000	255700	1.04	1.06	1.04
455	736	E1C0Q5	-	215.37	2004000	5041000	6241000	7064000	2475000	6639000	4303000	5941000	5395000	4298000	6449000	6919000	2756000	8873000	6530000	6039000	5839000	6585000	3841000	5736000	4838000	2537000	5317000	5398000	5099000	3362000	6071000	4407000	6318000	6433000	4459000	4874000	5935000	6508000	6427000	5478000	3966000	3915000	5200000	4183000	5522000	5194000	1.02	1.04	1.08
567	365	E1C2C3	-	215.37	876300	1457000	579300	1130000	2101000	632100	798300	971000	1158000	697700	1269000	766700	682000	1130000	1026000	628800	1367000	721300	310000	389300	353500	1468000	1921000	1353000	861200	1795000	794000	891400	763200	1561000	1358000	1587000	988800	1579000	1141000	1605000	815000	723500	715400	670700	878900	569100	0.7	0.95	0.53
261	586	A0A1D5PNH0	-	215.23	17630000	18590000	20820000	31400000	18070000	21760000	18720000	20120000	15670000	19550000	20580000	23540000	19980000	24810000	19600000	21620000	14900000	12390000	18720000	19130000	11610000	17800000	18050000	20500000	24850000	16440000	25820000	20300000	20660000	16390000	20270000	20230000	24070000	22690000	21350000	19590000	18930000	13540000	14530000	16800000	20630000	13990000	1.01	1.01	1.01
432	374	E1BRE5	-	214.9	1465000	2059000	1673000	2731000	2057000	2042000	1491000	1310000	1273000	3523000	1933000	2141000	1810000	2332000	2669000	2287000	2121000	1889000	1192000	861800	552000	1049000	1883000	1780000	1581000	1959000	2026000	1388000	1637000	2345000	2555000	1741000	2043000	2797000	2965000	2493000	1265000	1410000	1124000	1393000	1237000	1525000	1.03	1.02	0.91
432	376	A0A1D5PHV9	-	214.9	1465000	2059000	1673000	2731000	2057000	2042000	1491000	1310000	1273000	3523000	1933000	2141000	1810000	2332000	2669000	2287000	2121000	1889000	1192000	861800	552000	1049000	1883000	1780000	1581000	1959000	2026000	1388000	1637000	2345000	2555000	1741000	2043000	2797000	2965000	2493000	1265000	1410000	1124000	1393000	1237000	1525000	1.03	1.02	0.91
207	1033	A0A1D5P5A8	-	214.59	13130000	7434000	6663000	9667000	13510000	5179000	3446000	12590000	7954000	7771000	13950000	4864000	10960000	7455000	11840000	4985000	7291000	10850000	8929000	5112000	8449000	5976000	7652000	6875000	8109000	13390000	5807000	4277000	13440000	8906000	7598000	12640000	5145000	11680000	7369000	12250000	4156000	5999000	10490000	10620000	6358000	10260000	1.12	0.94	0.96
351	675	F1NW50	-	214.55	9326000	8781000	6921000	11480000	9353000	7219000	9029000	9628000	4991000	9681000	7786000	9554000	6851000	10980000	6906000	7771000	7468000	9792000	7270000	10020000	5587000	10230000	8529000	6195000	8718000	9862000	7834000	9329000	9789000	8991000	9384000	5105000	7831000	8140000	8546000	9165000	8117000	7284000	7725000	8102000	10000000	7596000	1.01	1.03	1.02
424	354	F7AXZ3	-	214.5	2992000	1722000	4958000	4966000	7085000	3602000	5124000	1635000	3827000	3901000	3729000	2458000	912600	3236000	5235000	4366000	3793000	3245000	3912000	3304000	4252000	5156000	1635000	5264000	3082000	5439000	4147000	5102000	4330000	4607000	6005000	2951000	2836000	1737000	2341000	4162000	2930000	2293000	3103000	3452000	2997000	4357000	0.98	1.03	0.95
424	355	Q5U784	-	214.5	2992000	1722000	4958000	4966000	7085000	3602000	5124000	1635000	3827000	3901000	3729000	2458000	912600	3236000	5235000	4366000	3793000	3245000	3912000	3304000	4252000	5156000	1635000	5264000	3082000	5439000	4147000	5102000	4330000	4607000	6005000	2951000	2836000	1737000	2341000	4162000	2930000	2293000	3103000	3452000	2997000	4357000	0.98	1.03	0.95
424	356	Q5XKY5	-	214.5	2992000	1722000	4958000	4966000	7085000	3602000	5124000	1635000	3827000	3901000	3729000	2458000	912600	3236000	5235000	4366000	3793000	3245000	3912000	3304000	4252000	5156000	1635000	5264000	3082000	5439000	4147000	5102000	4330000	4607000	6005000	2951000	2836000	1737000	2341000	4162000	2930000	2293000	3103000	3452000	2997000	4357000	0.98	1.03	0.95
424	357	Q5U785	-	214.5	2992000	1722000	4958000	4966000	7085000	3602000	5124000	1635000	3827000	3901000	3729000	2458000	912600	3236000	5235000	4366000	3793000	3245000	3912000	3304000	4252000	5156000	1635000	5264000	3082000	5439000	4147000	5102000	4330000	4607000	6005000	2951000	2836000	1737000	2341000	4162000	2930000	2293000	3103000	3452000	2997000	4357000	0.98	1.03	0.95
424	358	P31335	-	214.5	2992000	1722000	4958000	4966000	7085000	3602000	5124000	1635000	3827000	3901000	3729000	2458000	912600	3236000	5235000	4366000	3793000	3245000	3912000	3304000	4252000	5156000	1635000	5264000	3082000	5439000	4147000	5102000	4330000	4607000	6005000	2951000	2836000	1737000	2341000	4162000	2930000	2293000	3103000	3452000	2997000	4357000	0.98	1.03	0.95
652	657	F1NU79	-	214.36	3329000	1085000	1424000	2457000	1831000	2576000	1983000	3115000	2338000	1812000	1805000	1601000	1441000	2221000	803400	1467000	1320000	1856000	4447000	2288000	762800	2377000	986500	1397000	1652000	2496000	2323000	1407000	3254000	1870000	1626000	1266000	1529000	333200	1717000	1146000	1409000	1129000	1537000	2744000	2615000	1149000	0.99	1.06	1.05
310	333	F1NV47	-	214.28	8171000	7390000	6191000	12150000	6755000	12140000	8911000	11570000	7308000	8586000	7507000	10420000	9193000	10220000	5804000	8220000	6603000	10770000	5552000	4725000	3276000	9627000	6684000	7160000	9295000	11800000	13520000	10920000	11580000	11560000	8208000	8219000	7939000	8588000	8572000	9725000	5774000	6363000	8353000	6891000	6276000	4982000	1.01	1	1
108	671	P00940	-	213.1	117900000	103000000	100100000	168300000	132000000	91850000	119700000	137700000	137900000	154000000	142000000	109200000	118700000	119400000	95040000	121700000	116000000	114100000	111900000	122000000	97200000	116300000	100600000	99510000	133900000	123200000	104700000	117100000	145200000	143800000	147600000	129100000	120000000	120900000	106700000	93980000	105500000	98460000	118700000	112500000	123800000	113100000	1.01	1.02	0.99
231	286	Q90XD9	-	213.06	13080000	10810000	11030000	16160000	9386000	13640000	12680000	13880000	12200000	10670000	12630000	13620000	8689000	12340000	10500000	8673000	11820000	11520000	7693000	10220000	8080000	11520000	11270000	9637000	11910000	9656000	12760000	10450000	12350000	13770000	11610000	9033000	10610000	8507000	9652000	10010000	6538000	9359000	9112000	9396000	10620000	9871000	1.03	1.04	1.07
339	414	P00508	-	212.93	8497000	6765000	12350000	11820000	9749000	15810000	9357000	9044000	10250000	9452000	6032000	9425000	6201000	10760000	6029000	7984000	5964000	10230000	13630000	16390000	6233000	8417000	6330000	11720000	9295000	10230000	15750000	9835000	8474000	11150000	9616000	6467000	8487000	7665000	9313000	7440000	10060000	8514000	10730000	9117000	11280000	10510000	1	1.07	0.99
339	415	F1P180	-	212.93	8497000	6765000	12350000	11820000	9749000	15810000	9357000	9044000	10250000	9452000	6032000	9425000	6201000	10760000	6029000	7984000	5964000	10230000	13630000	16390000	6233000	8417000	6330000	11720000	9295000	10230000	15750000	9835000	8474000	11150000	9616000	6467000	8487000	7665000	9313000	7440000	10060000	8514000	10730000	9117000	11280000	10510000	1	1.07	0.99
276	532	A0A1D5NYB2	-	212.71	32960000	25710000	22590000	27390000	27870000	27350000	35300000	38960000	27270000	24320000	37010000	23450000	19940000	27880000	17110000	17300000	29170000	23470000	20580000	19720000	12440000	32720000	21960000	22240000	24660000	28860000	31450000	29000000	32970000	26570000	29390000	31150000	25330000	19700000	23000000	16230000	19350000	21610000	20410000	20180000	22580000	16600000	1.02	1	1.03
276	533	A0A1D5PVP6	-	212.71	32960000	25710000	22590000	27390000	27870000	27350000	35300000	38960000	27270000	24320000	37010000	23450000	19940000	27880000	17110000	17300000	29170000	23470000	20580000	19720000	12440000	32720000	21960000	22240000	24660000	28860000	31450000	29000000	32970000	26570000	29390000	31150000	25330000	19700000	23000000	16230000	19350000	21610000	20410000	20180000	22580000	16600000	1.02	1	1.03
367	897	Q5ZIZ5	-	212.31	1878000	3608000	3428000	3353000	3435000	2842000	3081000	3502000	3559000	2214000	3749000	3273000	2227000	3577000	1920000	2960000	3036000	2732000	2114000	2558000	1195000	1850000	3932000	4040000	4534000	3700000	2919000	2727000	2977000	3242000	2837000	4447000	4125000	2240000	2704000	2623000	3651000	3271000	2376000	1760000	2490000	1314000	1.08	1.08	1.04
390	380	Q8AYP8	-	212.22	0	1180000	297500	1911000	1735000	1261000	0	1409000	346600	1556000	1690000	1086000	258800	379900	1269000	1261000	1336000	231700	1423000	242600	141100	0	1545000	335400	2092000	2305000	1919000	1707000	1961000	674000	1981000	1764000	1403000	215200	522900	1594000	1479000	1584000	1871000	1720000	229200	224600	-	0.76	0.89
121	980	A0A1D5PIL5	-	212.21	2842000	1332000	2289000	2053000	2349000	2483000	2243000	3016000	2721000	1956000	2220000	1779000	940700	2148000	1543000	1363000	1343000	531100	1835000	1237000	751800	2872000	1173000	2318000	1878000	2719000	2716000	2137000	2559000	2700000	1969000	2183000	1698000	995200	1893000	1651000	1343000	1476000	539800	1558000	1053000	959600	0.99	1.14	0.99
121	1026	Q5ZMD1	-	212.21	2842000	1332000	2289000	2053000	2349000	2483000	2243000	3016000	2721000	1956000	2220000	1779000	940700	2148000	1543000	1363000	1343000	531100	1835000	1237000	751800	2872000	1173000	2318000	1878000	2719000	2716000	2137000	2559000	2700000	1969000	2183000	1698000	995200	1893000	1651000	1343000	1476000	539800	1558000	1053000	959600	0.99	1.14	0.99
152	879	P53488	-	212.03	22830000	8199000	26950000	18880000	17220000	25670000	12440000	22130000	9894000	10350000	17490000	23330000	23590000	20720000	23950000	16540000	23050000	17220000	20070000	14280000	11460000	21820000	8219000	27020000	12400000	21360000	20580000	12200000	24240000	12050000	13900000	14150000	20390000	23130000	14500000	26170000	14640000	13660000	19290000	19990000	11260000	14730000	0.99	1.06	0.99
152	880	F1NRM5	-	212.03	22830000	8199000	26950000	18880000	17220000	25670000	12440000	22130000	9894000	10350000	17490000	23330000	23590000	20720000	23950000	16540000	23050000	17220000	20070000	14280000	11460000	21820000	8219000	27020000	12400000	21360000	20580000	12200000	24240000	12050000	13900000	14150000	20390000	23130000	14500000	26170000	14640000	13660000	19290000	19990000	11260000	14730000	0.99	1.06	0.99
361	346	A0A1D5PP94	-	211.53	601800	143800	110800	977000	748300	515800	158500	168200	574700	860400	752400	167000	140500	548600	135100	635500	469900	585100	0	0	0	564400	111200	128900	700100	503700	1010000	127900	226900	529100	658800	739200	169800	122800	0	165500	367300	0	442500	0	106900	170700	1.07	1.29	0.86
342	455	E1C866	-	211.19	8350000	8281000	8744000	10620000	10590000	6889000	8653000	6274000	5224000	10110000	10410000	9125000	9430000	8298000	9620000	8120000	9950000	9302000	5158000	3176000	6049000	7690000	9190000	6347000	7463000	9660000	8693000	231700000	6644000	8417000	8956000	8862000	7084000	9824000	7041000	10070000	6164000	7832000	8049000	5078000	3384000	9058000	1.08	1.01	1.03
342	456	Q5F3T4	-	211.19	8350000	8281000	8744000	10620000	10590000	6889000	8653000	6274000	5224000	10110000	10410000	9125000	9430000	8298000	9620000	8120000	9950000	9302000	5158000	3176000	6049000	7690000	9190000	6347000	7463000	9660000	8693000	231700000	6644000	8417000	8956000	8862000	7084000	9824000	7041000	10070000	6164000	7832000	8049000	5078000	3384000	9058000	1.08	1.01	1.03
217	2192	A0A1D5PMT8	-	210.98	9347000	8294000	6714000	7519000	7625000	8071000	7853000	7535000	8974000	8197000	8702000	7882000	6591000	8713000	7845000	6100000	6689000	6662000	4387000	4565000	4933000	9015000	7928000	6586000	7828000	7288000	8570000	7919000	6608000	8442000	8970000	8010000	8008000	11000000	7580000	7398000	4853000	5574000	11250000	6000000	5536000	3924000	1.04	1.05	0.52
413	931	A0A1D5P5X1	-	210.22	3739000	3553000	2255000	3580000	2613000	4347000	2561000	3389000	2568000	2567000	2113000	3983000	2236000	4555000	3337000	2889000	2235000	3776000	990300	2377000	1343000	3747000	3698000	2140000	3944000	2758000	3855000	2548000	2838000	3825000	2727000	1943000	3657000	2384000	3856000	3395000	2448000	1872000	2841000	1157000	2846000	1775000	1.05	0.96	1.04
282	1020	A0A1D5PTL7	-	210.1	19130000	16630000	23800000	27360000	18410000	22520000	15300000	23840000	16780000	21050000	18690000	16160000	18350000	16700000	12920000	14710000	14150000	23820000	30250000	26190000	10080000	20410000	16420000	24600000	23090000	23190000	21180000	14320000	21620000	20780000	20760000	18180000	16400000	22950000	13620000	16800000	17490000	18770000	19940000	13630000	17260000	21300000	0.96	1	0.95
134	697	Q5F3W6	-	209.82	11560000	10700000	4604000	3691000	12110000	9399000	4364000	7107000	11140000	11120000	11530000	5647000	5226000	12960000	6713000	9071000	4549000	11290000	8528000	10210000	6867000	10780000	9804000	5011000	3124000	12250000	9481000	4598000	6666000	12250000	10770000	11000000	5319000	5645000	11170000	7359000	7795000	4001000	9719000	9378000	10910000	8695000	1.03	1.06	1.01
134	698	F1NMY1	-	209.82	11560000	10700000	4604000	3691000	12110000	9399000	4364000	7107000	11140000	11120000	11530000	5647000	5226000	12960000	6713000	9071000	4549000	11290000	8528000	10210000	6867000	10780000	9804000	5011000	3124000	12250000	9481000	4598000	6666000	12250000	10770000	11000000	5319000	5645000	11170000	7359000	7795000	4001000	9719000	9378000	10910000	8695000	1.03	1.06	1.01
616	371	A0A1D5PCY0	-	209.77	1860000	2002000	1142000	1454000	2034000	1541000	1933000	2289000	2509000	2028000	1463000	2059000	1455000	1842000	2324000	1143000	1244000	1585000	647100	1136000	862200	1333000	2431000	1064000	1113000	2070000	1623000	2111000	2068000	1989000	1544000	1363000	2123000	1712000	2763000	1111000	816900	977100	1217000	792600	1089000	798000	1.06	0.93	1.13
616	372	A0A1D5PVZ8	-	209.77	1860000	2002000	1142000	1454000	2034000	1541000	1933000	2289000	2509000	2028000	1463000	2059000	1455000	1842000	2324000	1143000	1244000	1585000	647100	1136000	862200	1333000	2431000	1064000	1113000	2070000	1623000	2111000	2068000	1989000	1544000	1363000	2123000	1712000	2763000	1111000	816900	977100	1217000	792600	1089000	798000	1.06	0.93	1.13
453	821	P05083	-	209.65	1619000	1370000	1475000	1331000	1760000	1994000	2083000	2519000	3861000	3229000	1709000	899600	1259000	1786000	1157000	1248000	2732000	904800	787200	443200	798600	1541000	1547000	1567000	1634000	2754000	3124000	2263000	2430000	2646000	2781000	1253000	853900	1156000	1607000	1409000	902000	720800	1003000	827300	709400	712600	1.08	0.98	1.19
453	822	F1NI02	-	209.65	1619000	1370000	1475000	1331000	1760000	1994000	2083000	2519000	3861000	3229000	1709000	899600	1259000	1786000	1157000	1248000	2732000	904800	787200	443200	798600	1541000	1547000	1567000	1634000	2754000	3124000	2263000	2430000	2646000	2781000	1253000	853900	1156000	1607000	1409000	902000	720800	1003000	827300	709400	712600	1.08	0.98	1.19
453	826	A0A1D5P8T5	-	209.65	1619000	1370000	1475000	1331000	1760000	1994000	2083000	2519000	3861000	3229000	1709000	899600	1259000	1786000	1157000	1248000	2732000	904800	787200	443200	798600	1541000	1547000	1567000	1634000	2754000	3124000	2263000	2430000	2646000	2781000	1253000	853900	1156000	1607000	1409000	902000	720800	1003000	827300	709400	712600	1.08	0.98	1.19
461	686	F1P582	-	209.57	7852000	7092000	5104000	8883000	4272000	7255000	5889000	7432000	7511000	6326000	8057000	5477000	5346000	6215000	3777000	6109000	3392000	6859000	7180000	9298000	3149000	7568000	6751000	5125000	5499000	4193000	7332000	5344000	7104000	7685000	5826000	6892000	4927000	5676000	5269000	4016000	5616000	3644000	6208000	5333000	6667000	5289000	0.97	0.97	0.99
461	689	D0VX29	-	209.57	7852000	7092000	5104000	8883000	4272000	7255000	5889000	7432000	7511000	6326000	8057000	5477000	5346000	6215000	3777000	6109000	3392000	6859000	7180000	9298000	3149000	7568000	6751000	5125000	5499000	4193000	7332000	5344000	7104000	7685000	5826000	6892000	4927000	5676000	5269000	4016000	5616000	3644000	6208000	5333000	6667000	5289000	0.97	0.97	0.99
461	710	A0A1L1RXE9	-	209.57	7852000	7092000	5104000	8883000	4272000	7255000	5889000	7432000	7511000	6326000	8057000	5477000	5346000	6215000	3777000	6109000	3392000	6859000	7180000	9298000	3149000	7568000	6751000	5125000	5499000	4193000	7332000	5344000	7104000	7685000	5826000	6892000	4927000	5676000	5269000	4016000	5616000	3644000	6208000	5333000	6667000	5289000	0.97	0.97	0.99
380	716	Q5ZLP8	-	209.47	4502000	4949000	3562000	5496000	4358000	2126000	2614000	2807000	5045000	3411000	3895000	2607000	3511000	4035000	4217000	3970000	3778000	2876000	2693000	5010000	2344000	4953000	3784000	3270000	4327000	2410000	2626000	2238000	2814000	4176000	3292000	3152000	2888000	3499000	3754000	2194000	3227000	2829000	3233000	2688000	3757000	2574000	1.08	1.08	1.07
319	1226	F1NYA9	-	208.48	22820000	25060000	21750000	14600000	26760000	16060000	23130000	25350000	20660000	18160000	17940000	23440000	20850000	26300000	14990000	14110000	21580000	19950000	9222000	9446000	12090000	15740000	22820000	20110000	13120000	21300000	14330000	21900000	21200000	18290000	18090000	16170000	22470000	20220000	22400000	13660000	9604000	16360000	15470000	11290000	10970000	17710000	1.03	1.07	1.06
319	1227	Q5ZHY1	-	208.48	22820000	25060000	21750000	14600000	26760000	16060000	23130000	25350000	20660000	18160000	17940000	23440000	20850000	26300000	14990000	14110000	21580000	19950000	9222000	9446000	12090000	15740000	22820000	20110000	13120000	21300000	14330000	21900000	21200000	18290000	18090000	16170000	22470000	20220000	22400000	13660000	9604000	16360000	15470000	11290000	10970000	17710000	1.03	1.07	1.06
628	903	F1NSP7	-	208.41	2860000	1617000	2599000	2389000	2837000	2949000	1958000	3114000	3133000	2238000	2834000	2084000	933800	1741000	1739000	1568000	1761000	1405000	2229000	2189000	910300	2566000	1541000	2286000	2348000	2958000	3334000	2299000	2232000	3051000	1761000	2527000	1620000	1195000	1721000	2136000	937500	1240000	1336000	2136000	1309000	1241000	1.01	1.02	1.02
456	700	Q5ZMG9	-	208.36	9836000	8603000	6989000	9837000	10070000	8817000	7688000	12220000	10500000	7495000	9529000	8998000	6481000	10320000	9239000	3921000	8713000	8510000	7370000	4640000	3777000	10820000	10010000	8332000	9162000	11720000	11710000	7766000	11560000	10250000	7939000	9608000	9455000	7365000	9621000	10290000	4295000	8289000	8625000	8660000	4340000	6404000	0.92	0.94	0.96
377	408	Q5ZM10	-	208.15	7103000	4562000	4360000	7507000	3864000	6494000	8753000	6850000	3627000	4913000	4432000	6583000	4580000	5323000	3443000	4871000	3595000	3246000	3747000	4332000	1653000	7016000	5353000	5254000	4980000	5576000	6837000	7368000	4889000	4823000	4430000	4889000	6013000	3300000	1619000	3697000	4376000	3222000	3063000	3463000	2861000	2355000	0.96	0.98	0.9
377	409	F1NY37	-	208.15	7103000	4562000	4360000	7507000	3864000	6494000	8753000	6850000	3627000	4913000	4432000	6583000	4580000	5323000	3443000	4871000	3595000	3246000	3747000	4332000	1653000	7016000	5353000	5254000	4980000	5576000	6837000	7368000	4889000	4823000	4430000	4889000	6013000	3300000	1619000	3697000	4376000	3222000	3063000	3463000	2861000	2355000	0.96	0.98	0.9
343	1408	A0A1D5PPL7	-	208.05	8246000	5549000	5610000	5669000	7662000	6333000	5998000	9110000	7862000	5791000	7116000	6468000	5885000	7113000	6440000	5188000	5146000	5203000	3959000	3863000	856800	7852000	5382000	5521000	5910000	7431000	6930000	5977000	7495000	7130000	6143000	6719000	6568000	6100000	6167000	5582000	4335000	3922000	4033000	4755000	4275000	1118000	0.63	1.03	0.98
496	1144	A0A1D5PVF8	-	207.11	3747000	10420000	11850000	13390000	14740000	6721000	2816000	2418000	3994000	10090000	11990000	8875000	9459000	12150000	10790000	12070000	9916000	9586000	11980000	10740000	12080000	4940000	11460000	12810000	8681000	10510000	8016000	6557000	9952000	8291000	9404000	11030000	13210000	11810000	13860000	10710000	10860000	9115000	14500000	12960000	13850000	13380000	0.77	0.88	0.96
632	463	E1C8W4	-	206.44	2246000	3587000	2795000	5350000	3588000	2798000	4152000	4291000	2577000	2965000	2213000	3499000	2843000	2350000	3712000	2577000	1947000	2057000	2698000	3099000	1341000	3085000	3203000	3836000	4284000	3303000	2946000	3656000	4337000	4231000	2851000	2247000	3305000	3430000	1984000	2859000	2575000	1914000	2064000	2745000	2417000	2087000	0.92	1.15	0.93
373	1174	Q5ZI93	-	206.39	11200000	10630000	8930000	9426000	11000000	9930000	8963000	10960000	11940000	12220000	12210000	10730000	8477000	13970000	11750000	10070000	7435000	7418000	5091000	5694000	5366000	12800000	11300000	9249000	10550000	9981000	11310000	10270000	11440000	13430000	12090000	12320000	12640000	11030000	13020000	13130000	9590000	6628000	7239000	6925000	8665000	7570000	1	1	0.99
373	1201	A0A1L1S003	-	206.39	11200000	10630000	8930000	9426000	11000000	9930000	8963000	10960000	11940000	12220000	12210000	10730000	8477000	13970000	11750000	10070000	7435000	7418000	5091000	5694000	5366000	12800000	11300000	9249000	10550000	9981000	11310000	10270000	11440000	13430000	12090000	12320000	12640000	11030000	13020000	13130000	9590000	6628000	7239000	6925000	8665000	7570000	1	1	0.99
337	699	A0A1D5PLS2	-	206.36	16000000	12050000	13210000	18870000	9036000	10710000	13570000	15640000	13090000	9966000	13700000	14000000	10390000	15420000	10610000	10900000	10700000	7823000	17920000	19070000	8633000	10920000	11920000	13120000	11260000	9998000	10270000	12990000	9985000	9273000	9869000	8382000	8323000	11520000	12860000	7703000	10790000	7364000	6976000	14840000	11580000	7760000	0.99	0.99	1.04
435	432	Q9W744	-	206.12	4776000	2040000	5233000	1890000	2361000	7280000	3839000	2786000	7677000	1726000	1685000	8670000	4512000	751000	1922000	5159000	5636000	1460000	742500	4299000	846900	3802000	2525000	1551000	2457000	1580000	6022000	3547000	1887000	7308000	650000	1977000	3253000	1219000	874800	2256000	1710000	1929000	1137000	1160000	1319000	1440000	1.11	0.92	0.95
435	433	A0A1D5PBA9	-	206.12	4776000	2040000	5233000	1890000	2361000	7280000	3839000	2786000	7677000	1726000	1685000	8670000	4512000	751000	1922000	5159000	5636000	1460000	742500	4299000	846900	3802000	2525000	1551000	2457000	1580000	6022000	3547000	1887000	7308000	650000	1977000	3253000	1219000	874800	2256000	1710000	1929000	1137000	1160000	1319000	1440000	1.11	0.92	0.95
886	412	Q8AWB8	-	205.8	225000	292500	283200	506500	557100	124700	323100	197600	427400	368500	277000	271000	352300	304600	418200	393900	626300	257500	353700	251700	172600	205600	307900	245400	421000	549600	281700	276000	211000	400400	202900	257800	155000	391000	209900	279400	176600	308600	209000	227100	108300	206300	1.1	0.99	1.11
886	413	A0A1D5PU15	-	205.8	225000	292500	283200	506500	557100	124700	323100	197600	427400	368500	277000	271000	352300	304600	418200	393900	626300	257500	353700	251700	172600	205600	307900	245400	421000	549600	281700	276000	211000	400400	202900	257800	155000	391000	209900	279400	176600	308600	209000	227100	108300	206300	1.1	0.99	1.11
242	438	P84173	-	205.7	17630000	13000000	13830000	20460000	16450000	17390000	15790000	15340000	17140000	14810000	12090000	15390000	12200000	14790000	12710000	14190000	10300000	15110000	12160000	15570000	12190000	18220000	10960000	17160000	18330000	18870000	19270000	16030000	15080000	19140000	15360000	10930000	14900000	13780000	13880000	14250000	11780000	8410000	14200000	12850000	14780000	15440000	1.02	1.09	0.89
196	1262	A0A1D5PDK5	-	205.56	30720000	22070000	21940000	16510000	15770000	26650000	29910000	37930000	30070000	28810000	21430000	23830000	19080000	26470000	17150000	22980000	17620000	23620000	25860000	16360000	16950000	30670000	15490000	21880000	14950000	20360000	29250000	25910000	30240000	31140000	25140000	23190000	21780000	17570000	23610000	21850000	19640000	19260000	21780000	22590000	16050000	21470000	1.02	1.04	1.01
344	335	Q5ZLU4	-	205.54	9513000	7302000	6202000	10910000	9712000	8229000	8368000	8795000	9735000	6767000	10290000	7166000	7246000	9062000	5295000	6225000	9156000	7603000	5377000	5544000	3086000	9708000	7739000	6532000	8865000	9467000	9325000	8329000	8858000	9613000	7548000	7623000	7503000	7428000	7320000	5583000	2876000	6811000	6335000	4313000	4788000	3499000	1.02	1.01	0.98
344	336	E1BX02	-	205.54	9513000	7302000	6202000	10910000	9712000	8229000	8368000	8795000	9735000	6767000	10290000	7166000	7246000	9062000	5295000	6225000	9156000	7603000	5377000	5544000	3086000	9708000	7739000	6532000	8865000	9467000	9325000	8329000	8858000	9613000	7548000	7623000	7503000	7428000	7320000	5583000	2876000	6811000	6335000	4313000	4788000	3499000	1.02	1.01	0.98
553	687	Q5XNV3	-	205.43	3446000	3023000	3111000	3354000	4076000	4229000	3864000	6669000	5440000	2509000	4011000	4545000	2960000	4794000	3724000	3063000	3268000	2123000	1698000	2226000	1834000	3367000	3741000	3023000	3936000	3637000	4622000	2822000	4832000	3759000	2664000	3938000	3684000	2929000	3756000	3085000	2605000	2099000	1467000	2163000	2257000	1716000	0.92	1.01	1.02
294	1053	F1N9U8	-	205.21	8114000	12370000	9542000	6483000	8426000	10220000	7967000	9536000	6490000	12130000	7317000	11320000	2579000	11480000	9540000	4537000	2807000	10700000	13800000	12800000	5617000	6779000	11240000	9671000	5554000	7714000	10060000	8855000	10700000	8098000	12260000	7659000	10030000	4431000	10660000	10120000	4577000	4068000	10480000	11520000	10720000	9442000	1.05	1.03	0.97
592	690	A0A1D5PJA5	-	205.16	4805000	4308000	7929000	5973000	6743000	6647000	3334000	2777000	2881000	6326000	8607000	4616000	7128000	3311000	4923000	8358000	6048000	4588000	5522000	4006000	3835000	4566000	5617000	8300000	2854000	4729000	4856000	3373000	3203000	6148000	5530000	6444000	4356000	6827000	3593000	6794000	5365000	4759000	5975000	5558000	5168000	5677000	1.06	1.07	0.98
669	506	A0A1D5P5D9	-	204.94	3836000	1852000	2197000	1292000	2333000	3696000	2531000	2544000	2858000	2739000	2498000	2206000	1088000	2780000	2374000	2487000	2288000	2519000	1426000	1511000	1636000	3058000	1709000	3738000	1202000	2748000	2586000	3645000	2838000	3282000	3462000	2795000	2273000	1476000	2973000	2989000	2478000	2169000	2324000	1748000	2266000	2545000	1.02	1.02	0.77
669	507	A0A1D5NVZ1	-	204.94	3836000	1852000	2197000	1292000	2333000	3696000	2531000	2544000	2858000	2739000	2498000	2206000	1088000	2780000	2374000	2487000	2288000	2519000	1426000	1511000	1636000	3058000	1709000	3738000	1202000	2748000	2586000	3645000	2838000	3282000	3462000	2795000	2273000	1476000	2973000	2989000	2478000	2169000	2324000	1748000	2266000	2545000	1.02	1.02	0.77
411	464	Q92071	-	204.53	9253000	5558000	5333000	8167000	3967000	8704000	11170000	12930000	6961000	5333000	5910000	10170000	5173000	5556000	3212000	5629000	3963000	9913000	8636000	8204000	1833000	7251000	5658000	6978000	11830000	9114000	8977000	7708000	10120000	8320000	6663000	3695000	7010000	5821000	5760000	5116000	5316000	6263000	6722000	5937000	7831000	4061000	1.02	0.98	0.91
375	1014	Q5ZI86	-	204.25	2835000	2954000	1970000	2778000	3727000	3718000	2573000	3590000	4383000	2323000	3599000	3396000	2969000	4092000	1948000	3663000	3028000	3279000	1661000	2847000	2234000	4586000	2969000	2675000	3693000	4677000	3459000	3254000	3087000	4465000	2301000	4527000	2972000	3732000	3964000	2873000	3225000	3223000	3250000	2818000	3238000	3589000	1.03	1.01	0.98
375	1046	F1P1B7	-	204.25	2835000	2954000	1970000	2778000	3727000	3718000	2573000	3590000	4383000	2323000	3599000	3396000	2969000	4092000	1948000	3663000	3028000	3279000	1661000	2847000	2234000	4586000	2969000	2675000	3693000	4677000	3459000	3254000	3087000	4465000	2301000	4527000	2972000	3732000	3964000	2873000	3225000	3223000	3250000	2818000	3238000	3589000	1.03	1.01	0.98
346	1125	F1NJF8	-	204.1	3616000	5191000	8650000	7396000	7609000	2682000	1235000	496500	3591000	5749000	7359000	5684000	3317000	7522000	6689000	4126000	5516000	5537000	9083000	9338000	4891000	3850000	4176000	8161000	3836000	3230000	3428000	2432000	831900	5240000	4208000	7028000	6573000	6646000	6344000	7460000	4719000	5276000	6665000	5636000	7771000	5616000	1.09	1.15	0.98
803	503	A0A1D5PAS4	-	204.08	192300	78920	39220	350800	109800	10740000	165500	7907000	71350	13090000	185600	9503000	186600	168900	6799000	45320	128100	224400	45850	4812000	3534000	96310	151800	64250	84450	105500	10380000	145700	9093000	93350	10050000	9526000	8774000	47570	151400	7938000	37400	95450	5713000	50090	6587000	5422000	1.11	0	0.41
500	548	F1P1L8	-	203.74	8234000	6147000	6504000	10920000	4165000	5834000	5613000	5977000	4029000	4348000	6648000	5452000	2528000	4858000	3154000	5156000	4834000	4496000	6792000	7079000	988400	8538000	5590000	6197000	7223000	4886000	3544000	5716000	6188000	4450000	3552000	6086000	4952000	2688000	4584000	3843000	4552000	3905000	4299000	3536000	7233000	1520000	1	1.05	0.99
500	549	Q5ZLB6	-	203.74	8234000	6147000	6504000	10920000	4165000	5834000	5613000	5977000	4029000	4348000	6648000	5452000	2528000	4858000	3154000	5156000	4834000	4496000	6792000	7079000	988400	8538000	5590000	6197000	7223000	4886000	3544000	5716000	6188000	4450000	3552000	6086000	4952000	2688000	4584000	3843000	4552000	3905000	4299000	3536000	7233000	1520000	1	1.05	0.99
354	481	P13731	-	203.4	11760000	4493000	6326000	4437000	12020000	12620000	10630000	26320000	8353000	5885000	9873000	10850000	1901000	13360000	5635000	4156000	8520000	8890000	1910000	4930000	1814000	11990000	3835000	6163000	7571000	11640000	12760000	8909000	9356000	12560000	6473000	5932000	6172000	3372000	8297000	7008000	4103000	2832000	4975000	4240000	4005000	2425000	0.99	1.03	0.99
631	1255	A0A1D5PI87	-	203.27	3873000	3130000	3329000	3310000	5402000	2763000	2945000	2565000	2814000	3251000	3957000	3410000	1809000	5357000	1884000	2710000	2820000	2741000	1604000	964800	1346000	3125000	3342000	1903000	2472000	3369000	2858000	2614000	2234000	2495000	1712000	3020000	2995000	2130000	6755000	2106000	1692000	1840000	1202000	2067000	1247000	1133000	0.95	0.99	1
646	859	F1P3C8	-	202.4	1782000	4417000	4562000	2388000	1145000	937200	1081000	5779000	1703000	4699000	2054000	4256000	1597000	1581000	1377000	1549000	1812000	4717000	3840000	751800	3632000	1739000	4429000	4671000	1918000	1143000	1067000	940300	4966000	1937000	4645000	1866000	4278000	2064000	1784000	1917000	1270000	1435000	4285000	4233000	913200	4409000	1.03	1	0.96
646	870	A0A1D5PGM1	-	202.4	1782000	4417000	4562000	2388000	1145000	937200	1081000	5779000	1703000	4699000	2054000	4256000	1597000	1581000	1377000	1549000	1812000	4717000	3840000	751800	3632000	1739000	4429000	4671000	1918000	1143000	1067000	940300	4966000	1937000	4645000	1866000	4278000	2064000	1784000	1917000	1270000	1435000	4285000	4233000	913200	4409000	1.03	1	0.96
692	396	O57580	-	202.24	1084000	697900	22180	2156000	756500	673900	718200	1226000	258800	867900	920500	513800	645100	1261000	1506000	740300	1551000	921100	357400	346300	459000	1148000	559000	224300	779300	648000	809500	1013000	1109000	227000	856500	1856000	801800	981900	1243000	1292000	444500	159700	987500	495200	640400	654100	0.98	1.14	0.18
691	619	A0A1D5P6Q5	-	202.05	881500	962900	384400	488800	407300	1040000	459900	1015000	370200	432000	961000	875000	340700	228500	640300	200300	295000	691600	353000	465600	396900	819700	783200	425700	433800	328600	1057000	452300	376900	376200	385400	834200	645700	355100	169700	613900	188900	245100	505500	402300	374700	499800	1.07	1.06	0.82
144	774	E1C0F3	-	201.65	33760000	28190000	29900000	41830000	40950000	36930000	27640000	25480000	30020000	42850000	34580000	33800000	30760000	36310000	28320000	33340000	29560000	27360000	30370000	29900000	22240000	33940000	29710000	28070000	29520000	37710000	38650000	28030000	28300000	37140000	37780000	30480000	32740000	33730000	33470000	36310000	28050000	25590000	23450000	29470000	32940000	29770000	1	0.99	1.02
153	982	A0A1D5PE33	-	201.53	36440000	15740000	31010000	37150000	32480000	22390000	39930000	30220000	38650000	34620000	29350000	18140000	24980000	34210000	27230000	30700000	26330000	26660000	20120000	18550000	17610000	36390000	15320000	29570000	23400000	33210000	33030000	36730000	31790000	44710000	33250000	34290000	20320000	33630000	39630000	35450000	32080000	21910000	25970000	22640000	20910000	26370000	0.99	1.03	1.04
233	473	A0A1D5PJG4	-	201.49	6081000	6040000	6852000	8028000	6982000	5486000	6173000	7141000	6009000	6719000	6255000	3860000	4750000	5433000	5065000	3657000	5048000	3778000	4768000	4072000	2659000	6051000	6202000	6905000	6880000	7415000	7355000	6208000	6543000	6864000	7107000	5930000	3553000	5061000	4545000	5280000	3455000	4582000	4391000	4745000	3473000	3417000	1.01	1.04	1.01
513	482	A0A1D5P441	-	201.31	6260000	3233000	2054000	4839000	6234000	4754000	4923000	4846000	5013000	5109000	5494000	2405000	3823000	3293000	2621000	4503000	2729000	4136000	1491000	1721000	1856000	5618000	3013000	1940000	4249000	7398000	7738000	3900000	5741000	4536000	5103000	5028000	3158000	3461000	3823000	2340000	3426000	1939000	3471000	1653000	2116000	2248000	1.06	1.01	0.97
513	492	A0A1D5PRW6	-	201.31	6260000	3233000	2054000	4839000	6234000	4754000	4923000	4846000	5013000	5109000	5494000	2405000	3823000	3293000	2621000	4503000	2729000	4136000	1491000	1721000	1856000	5618000	3013000	1940000	4249000	7398000	7738000	3900000	5741000	4536000	5103000	5028000	3158000	3461000	3823000	2340000	3426000	1939000	3471000	1653000	2116000	2248000	1.06	1.01	0.97
513	493	A0A1L1S114	-	201.31	6260000	3233000	2054000	4839000	6234000	4754000	4923000	4846000	5013000	5109000	5494000	2405000	3823000	3293000	2621000	4503000	2729000	4136000	1491000	1721000	1856000	5618000	3013000	1940000	4249000	7398000	7738000	3900000	5741000	4536000	5103000	5028000	3158000	3461000	3823000	2340000	3426000	1939000	3471000	1653000	2116000	2248000	1.06	1.01	0.97
513	494	A0A1D5PR76	-	201.31	6260000	3233000	2054000	4839000	6234000	4754000	4923000	4846000	5013000	5109000	5494000	2405000	3823000	3293000	2621000	4503000	2729000	4136000	1491000	1721000	1856000	5618000	3013000	1940000	4249000	7398000	7738000	3900000	5741000	4536000	5103000	5028000	3158000	3461000	3823000	2340000	3426000	1939000	3471000	1653000	2116000	2248000	1.06	1.01	0.97
513	495	F1NVB1	-	201.31	6260000	3233000	2054000	4839000	6234000	4754000	4923000	4846000	5013000	5109000	5494000	2405000	3823000	3293000	2621000	4503000	2729000	4136000	1491000	1721000	1856000	5618000	3013000	1940000	4249000	7398000	7738000	3900000	5741000	4536000	5103000	5028000	3158000	3461000	3823000	2340000	3426000	1939000	3471000	1653000	2116000	2248000	1.06	1.01	0.97
335	1808	F1NLT8	-	201.23	12190000	6867000	8857000	14800000	11060000	9271000	2407000	10770000	12890000	8364000	6541000	1571000	8920000	6467000	9180000	10030000	6312000	3731000	7539000	3315000	6946000	13220000	7643000	9899000	12640000	12700000	12680000	2958000	12900000	12400000	7335000	7190000	3152000	9769000	7970000	10230000	7757000	4944000	3609000	8146000	4045000	7937000	0.98	1.01	0.94
235	1068	F1NRM8	-	201.08	2859000	2353000	2481000	2558000	3495000	2838000	2561000	2891000	3138000	2973000	3175000	2457000	1973000	3121000	2261000	2035000	2217000	2231000	1999000	2128000	1489000	3236000	2362000	2783000	1971000	2973000	2606000	2472000	2764000	3048000	2361000	2577000	2184000	1921000	2396000	2110000	1579000	1724000	1925000	2159000	2281000	1807000	0.88	0.5	0.89
286	416	F6SG96	-	201.06	578900	565300	0	730800	525300	0	427200	637500	504300	0	526000	538400	550200	540200	451200	536300	415900	358400	438000	40790	333200	1196000	1087000	202800	802900	1007000	603800	859300	1030000	997700	237100	548800	1158000	957700	516700	872500	502600	756300	364200	855600	679500	560400	0.81	0.94	0
286	417	A0A1D5P954	-	201.06	578900	565300	0	730800	525300	0	427200	637500	504300	0	526000	538400	550200	540200	451200	536300	415900	358400	438000	40790	333200	1196000	1087000	202800	802900	1007000	603800	859300	1030000	997700	237100	548800	1158000	957700	516700	872500	502600	756300	364200	855600	679500	560400	0.81	0.94	0
286	421	E1BZR1	-	201.06	578900	565300	0	730800	525300	0	427200	637500	504300	0	526000	538400	550200	540200	451200	536300	415900	358400	438000	40790	333200	1196000	1087000	202800	802900	1007000	603800	859300	1030000	997700	237100	548800	1158000	957700	516700	872500	502600	756300	364200	855600	679500	560400	0.81	0.94	0
473	461	Q5F420	-	200.83	8895000	1639000	1983000	2451000	1245000	2875000	23000000	28110000	24780000	1147000	920100	2838000	597800	2004000	1057000	670000	418100	2558000	2932000	2154000	1138000	9605000	2460000	3690000	8663000	8829000	14510000	13350000	12320000	18190000	3433000	1884000	3062000	1308000	2165000	2911000	2400000	1651000	2760000	3796000	3599000	2636000	0.97	0.99	0.58
429	1803	O42134	-	200.57	6670000	6870000	7800000	8690000	6628000	5927000	8304000	11950000	5250000	6825000	6065000	8480000	3733000	3186000	3009000	6505000	5012000	7919000	6321000	8532000	3419000	6601000	6805000	5937000	5276000	12380000	5400000	7989000	9903000	6041000	6281000	7011000	10330000	3793000	2584000	4397000	6094000	10120000	4163000	4901000	5359000	8855000	1.02	1.03	1.03
651	974	Q5ZL33	-	200.48	2602000	1954000	1488000	1679000	1759000	1500000	2570000	2405000	2687000	1769000	1709000	1500000	1154000	1774000	1284000	932000	1277000	1939000	602900	603000	870700	2591000	2760000	1775000	982900	2222000	2724000	2910000	2444000	1908000	1365000	1762000	2489000	2035000	3639000	1863000	1268000	2009000	1751000	1002000	1105000	1366000	1.04	0.94	0.97
291	579	E1C016	-	200.47	7949000	8105000	3047000	11540000	5088000	6138000	3533000	8214000	7137000	8457000	6351000	8150000	6716000	5821000	6729000	12090000	6145000	6879000	3892000	5184000	4152000	8133000	9157000	4029000	11530000	6726000	7053000	7878000	8969000	8624000	10580000	7407000	9613000	8171000	7411000	9770000	5283000	5220000	8561000	7005000	7341000	7364000	1	1	0.97
383	551	F1P1U3	-	200.23	5502000	6645000	5648000	4942000	3529000	6291000	2616000	3417000	1956000	3904000	6040000	7455000	4461000	6778000	5588000	3740000	3784000	5434000	5420000	5876000	4073000	4978000	6262000	6002000	5181000	4383000	5214000	2675000	4864000	2289000	5108000	5927000	5634000	4418000	3730000	5897000	3555000	3972000	4673000	4433000	5810000	5634000	1.01	1.03	1.01
532	1289	A0A1D5PBP3	-	200.09	5713000	6250000	10320000	6093000	5765000	8365000	3409000	4394000	5465000	9195000	3986000	7101000	6098000	7945000	3230000	7092000	4876000	8310000	15900000	8807000	6405000	5232000	6057000	9891000	4766000	7406000	7354000	5775000	6415000	8049000	8923000	5265000	6010000	5761000	3930000	5765000	8833000	8899000	11100000	10320000	7322000	9224000	0.99	1.02	0.95
405	1554	P20136	-	200.05	5267000	5275000	3024000	5657000	5603000	5784000	5827000	6323000	4946000	6081000	4836000	6534000	5539000	4992000	5055000	5905000	5115000	5875000	4642000	5203000	4449000	5770000	3489000	4372000	3258000	4192000	4082000	4383000	5167000	3822000	6788000	3346000	5051000	4276000	4827000	3194000	4976000	6197000	4652000	3449000	4683000	2992000	0.96	1.07	1.02
405	1566	A0A1D5P833	-	200.05	5267000	5275000	3024000	5657000	5603000	5784000	5827000	6323000	4946000	6081000	4836000	6534000	5539000	4992000	5055000	5905000	5115000	5875000	4642000	5203000	4449000	5770000	3489000	4372000	3258000	4192000	4082000	4383000	5167000	3822000	6788000	3346000	5051000	4276000	4827000	3194000	4976000	6197000	4652000	3449000	4683000	2992000	0.96	1.07	1.02
340	731	A0A1D5PVT7	-	199.94	5680000	6155000	8943000	11870000	16020000	3191000	7741000	2539000	10020000	8300000	12550000	2939000	4129000	5568000	7583000	7925000	9343000	2467000	6748000	3702000	9730000	5007000	5386000	7910000	7631000	8912000	6291000	7506000	5414000	7352000	5175000	5512000	4834000	4091000	5870000	4953000	6603000	5774000	8404000	6670000	4509000	8344000	1.13	1.11	1.03
340	732	A0A1D5NXS5	-	199.94	5680000	6155000	8943000	11870000	16020000	3191000	7741000	2539000	10020000	8300000	12550000	2939000	4129000	5568000	7583000	7925000	9343000	2467000	6748000	3702000	9730000	5007000	5386000	7910000	7631000	8912000	6291000	7506000	5414000	7352000	5175000	5512000	4834000	4091000	5870000	4953000	6603000	5774000	8404000	6670000	4509000	8344000	1.13	1.11	1.03
323	992	A0A1D5P810	-	199.78	18330000	162400000	13730000	170600000	21150000	170400000	160800000	20650000	169500000	171400000	172700000	23920000	154900000	169900000	154400000	125500000	8353000	13400000	17990000	16570000	16500000	17250000	8915000	12360000	19210000	17290000	16230000	12790000	20780000	12680000	11450000	13910000	16320000	12330000	13860000	10450000	9426000	7461000	11060000	17050000	11850000	16720000	1.01	1.01	1.04
331	696	Q5ZHZ0	-	199.58	18410000	13340000	12350000	18540000	15770000	12800000	13160000	15720000	15110000	14030000	10680000	13590000	11580000	16160000	10940000	11410000	11080000	12090000	12200000	12150000	10760000	17820000	12630000	11750000	14480000	15350000	13820000	12260000	14440000	14160000	10640000	9252000	13990000	11260000	13600000	9153000	9682000	9829000	11630000	11160000	11320000	12240000	1.02	1.02	1.01
418	1116	Q5ZM91	-	199.51	3326000	1584000	2311000	3190000	2176000	2776000	1135000	3568000	2845000	3312000	2915000	1506000	1009000	2471000	1310000	1873000	2463000	1820000	2519000	3317000	956900	3288000	1796000	2043000	2505000	2662000	3262000	1258000	2935000	2212000	2601000	2538000	1441000	1173000	2128000	1170000	1787000	2488000	1889000	1694000	2371000	1319000	0.99	0.92	1.07
308	1492	A0A1L1RXA4	-	199.28	11970000	8732000	8221000	13480000	10900000	9122000	8602000	9319000	5642000	10490000	6179000	4929000	6438000	5393000	8649000	7433000	6638000	7212000	7365000	5468000	4516000	11780000	8319000	7892000	10600000	10330000	10420000	7899000	9598000	6165000	9505000	5707000	5147000	6527000	4935000	8872000	5875000	5391000	6877000	6602000	6146000	5356000	1.03	1.09	1.04
308	1512	A0M8U0	-	199.28	11970000	8732000	8221000	13480000	10900000	9122000	8602000	9319000	5642000	10490000	6179000	4929000	6438000	5393000	8649000	7433000	6638000	7212000	7365000	5468000	4516000	11780000	8319000	7892000	10600000	10330000	10420000	7899000	9598000	6165000	9505000	5707000	5147000	6527000	4935000	8872000	5875000	5391000	6877000	6602000	6146000	5356000	1.03	1.09	1.04
308	1513	P28497	-	199.28	11970000	8732000	8221000	13480000	10900000	9122000	8602000	9319000	5642000	10490000	6179000	4929000	6438000	5393000	8649000	7433000	6638000	7212000	7365000	5468000	4516000	11780000	8319000	7892000	10600000	10330000	10420000	7899000	9598000	6165000	9505000	5707000	5147000	6527000	4935000	8872000	5875000	5391000	6877000	6602000	6146000	5356000	1.03	1.09	1.04
407	1153	A0A1L1RWE5	-	199.24	14190000	11870000	12830000	16520000	14330000	8592000	12360000	13760000	12490000	13190000	13900000	11380000	9419000	13400000	11000000	10580000	17460000	15270000	14410000	20150000	7615000	15740000	12840000	13790000	15310000	15170000	10920000	10960000	13350000	14010000	14240000	13220000	12520000	10990000	12290000	12030000	10850000	15460000	16230000	12440000	17860000	10060000	0.96	1.03	1.01
407	1154	A0A1D5PG28	-	199.24	14190000	11870000	12830000	16520000	14330000	8592000	12360000	13760000	12490000	13190000	13900000	11380000	9419000	13400000	11000000	10580000	17460000	15270000	14410000	20150000	7615000	15740000	12840000	13790000	15310000	15170000	10920000	10960000	13350000	14010000	14240000	13220000	12520000	10990000	12290000	12030000	10850000	15460000	16230000	12440000	17860000	10060000	0.96	1.03	1.01
407	1155	P50890	-	199.24	14190000	11870000	12830000	16520000	14330000	8592000	12360000	13760000	12490000	13190000	13900000	11380000	9419000	13400000	11000000	10580000	17460000	15270000	14410000	20150000	7615000	15740000	12840000	13790000	15310000	15170000	10920000	10960000	13350000	14010000	14240000	13220000	12520000	10990000	12290000	12030000	10850000	15460000	16230000	12440000	17860000	10060000	0.96	1.03	1.01
400	1139	E1BZH9	-	199.07	7344000	7262000	6711000	7593000	10330000	7742000	6325000	6901000	7793000	8162000	7268000	8467000	4624000	13070000	6985000	8080000	6236000	12790000	7426000	7515000	3715000	7433000	6006000	6973000	6207000	8914000	6856000	6100000	5617000	9342000	7452000	6669000	6389000	5222000	9320000	7394000	7886000	5609000	11400000	8055000	6383000	4601000	0.93	0.99	0.98
763	2053	A0A1D5PKE6	-	198.95	2966000	2961000	2395000	2689000	2797000	2296000	3398000	3645000	3636000	2816000	2806000	2601000	2250000	3262000	3050000	2554000	2711000	2723000	1530000	1782000	1896000	2934000	2847000	2256000	2890000	2763000	2363000	3202000	3109000	3252000	2862000	2794000	2726000	2578000	2798000	2662000	2149000	1998000	2211000	2147000	2444000	2134000	1.04	1.03	1.08
763	2087	A0A1D5P673	-	198.95	2966000	2961000	2395000	2689000	2797000	2296000	3398000	3645000	3636000	2816000	2806000	2601000	2250000	3262000	3050000	2554000	2711000	2723000	1530000	1782000	1896000	2934000	2847000	2256000	2890000	2763000	2363000	3202000	3109000	3252000	2862000	2794000	2726000	2578000	2798000	2662000	2149000	1998000	2211000	2147000	2444000	2134000	1.04	1.03	1.08
387	496	A0A1D5PQN0	-	198.79	6364000	2661000	2224000	6225000	4624000	2758000	8578000	8133000	7716000	2249000	5170000	3245000	3610000	2408000	4128000	6000000	4747000	4875000	3486000	2249000	3073000	5660000	3836000	2540000	4575000	4954000	5302000	4320000	6569000	5715000	1872000	4400000	2897000	3191000	2762000	4169000	4272000	3401000	3826000	3419000	2285000	3787000	1.04	1.01	0.95
387	497	A0A1D5NYE8	-	198.79	6364000	2661000	2224000	6225000	4624000	2758000	8578000	8133000	7716000	2249000	5170000	3245000	3610000	2408000	4128000	6000000	4747000	4875000	3486000	2249000	3073000	5660000	3836000	2540000	4575000	4954000	5302000	4320000	6569000	5715000	1872000	4400000	2897000	3191000	2762000	4169000	4272000	3401000	3826000	3419000	2285000	3787000	1.04	1.01	0.95
391	520	A0A1D5P7Y8	-	198.57	5136000	3939000	4389000	8508000	4719000	4732000	2150000	5210000	6271000	4425000	4034000	3111000	2707000	4922000	4774000	3522000	5452000	3697000	4440000	2900000	2528000	5639000	3893000	4618000	6521000	4796000	3721000	3192000	5161000	5032000	3859000	3528000	2964000	4093000	4310000	5405000	2734000	4282000	1705000	4301000	3129000	2928000	0.97	1.1	1.07
315	676	Q5ZIT7	-	198.34	4280000	1621000	2145000	2504000	2845000	3190000	3296000	4158000	2505000	3185000	2986000	1151000	936200	3704000	1527000	1383000	1241000	1731000	1732000	1763000	879100	4760000	1577000	2215000	2478000	3467000	3636000	2243000	3674000	2514000	3130000	1817000	1165000	1072000	1693000	1743000	1458000	1277000	1700000	1082000	1466000	1241000	1.03	1.01	0.93
289	526	A0A1D5PL36	-	198.32	11450000	12290000	10170000	15500000	13980000	9365000	10520000	8394000	7860000	11780000	15100000	11980000	10700000	14810000	11840000	11630000	10670000	11340000	11840000	11350000	8601000	12200000	12540000	10370000	11900000	12670000	9513000	11260000	11450000	10360000	12230000	13970000	12230000	12470000	13570000	12940000	11080000	10710000	11110000	11870000	11210000	11630000	1.02	1.03	0.9
289	529	Q5ZLW8	-	198.32	11450000	12290000	10170000	15500000	13980000	9365000	10520000	8394000	7860000	11780000	15100000	11980000	10700000	14810000	11840000	11630000	10670000	11340000	11840000	11350000	8601000	12200000	12540000	10370000	11900000	12670000	9513000	11260000	11450000	10360000	12230000	13970000	12230000	12470000	13570000	12940000	11080000	10710000	11110000	11870000	11210000	11630000	1.02	1.03	0.9
613	1029	Q5ZMQ4	-	198.04	1159000	1034000	895400	1344000	1262000	1127000	1382000	1426000	1257000	1212000	1106000	1104000	1294000	1436000	1058000	1263000	1050000	1271000	902500	657200	596100	1111000	1077000	934100	828400	1155000	1106000	1103000	1099000	1200000	1159000	1038000	781300	1377000	1023000	1088000	843500	879800	696800	904200	841200	701900	1.14	1.01	1.02
504	1178	F1NB68	-	197.73	1841000	2308000	1219000	1685000	2977000	4584000	2514000	974700	2319000	1965000	1685000	2718000	2097000	3110000	2208000	1740000	2084000	2733000	702100	681000	898300	1247000	1387000	1047000	2509000	2555000	5100000	2071000	911500	2259000	2443000	1364000	1614000	1495000	1659000	1249000	688700	829600	842900	1034000	762700	1771000	1.07	1.18	1.13
504	1179	A0A1D5PGG4	-	197.73	1841000	2308000	1219000	1685000	2977000	4584000	2514000	974700	2319000	1965000	1685000	2718000	2097000	3110000	2208000	1740000	2084000	2733000	702100	681000	898300	1247000	1387000	1047000	2509000	2555000	5100000	2071000	911500	2259000	2443000	1364000	1614000	1495000	1659000	1249000	688700	829600	842900	1034000	762700	1771000	1.07	1.18	1.13
504	1180	P49024	-	197.73	1841000	2308000	1219000	1685000	2977000	4584000	2514000	974700	2319000	1965000	1685000	2718000	2097000	3110000	2208000	1740000	2084000	2733000	702100	681000	898300	1247000	1387000	1047000	2509000	2555000	5100000	2071000	911500	2259000	2443000	1364000	1614000	1495000	1659000	1249000	688700	829600	842900	1034000	762700	1771000	1.07	1.18	1.13
547	599	Q5ZLG6	-	197.62	16960000	10720000	14430000	10740000	13650000	12230000	12820000	12960000	12860000	12670000	9100000	11920000	8924000	12010000	8936000	10670000	7885000	11650000	13530000	16480000	6716000	18750000	14040000	16100000	11120000	16580000	14380000	11760000	13340000	15560000	12810000	9063000	12990000	10440000	13000000	13280000	13040000	9504000	13710000	9290000	14280000	12110000	0.95	0.88	0.92
547	621	A0A1D5PN32	-	197.62	16960000	10720000	14430000	10740000	13650000	12230000	12820000	12960000	12860000	12670000	9100000	11920000	8924000	12010000	8936000	10670000	7885000	11650000	13530000	16480000	6716000	18750000	14040000	16100000	11120000	16580000	14380000	11760000	13340000	15560000	12810000	9063000	12990000	10440000	13000000	13280000	13040000	9504000	13710000	9290000	14280000	12110000	0.95	0.88	0.92
686	724	A0A1D5NUU1	-	197.36	1052000	1481000	1059000	1308000	1279000	653000	914400	1243000	658300	1083000	574500	825200	936100	1280000	801200	795700	2673000	759400	1176000	653300	771200	1077000	1183000	1047000	1112000	835800	676100	655600	1223000	660500	736600	412300	1133000	1363000	969500	758200	611600	598700	370300	1152000	702500	973300	0.86	1.03	0.98
699	2325	A0A1D5PCG3	-	197.22	688500	486900	2870000	4159000	6489000	680600	563000	5208000	574700	856100	3752000	706300	623800	545300	281300	540300	3397000	1168000	508900	2889000	2009000	651500	540100	492500	556300	643100	578900	723100	733000	573100	781300	675200	634100	689900	439900	879900	362100	862500	893400	574500	491400	473700	1.07	0.74	1.23
482	1405	Q98932	-	196.83	5053000	3960000	4468000	6716000	5808000	3037000	4259000	4564000	5245000	5040000	4940000	4199000	3276000	4554000	3945000	3676000	4009000	3538000	4054000	3060000	2580000	5149000	3829000	4597000	5114000	5471000	3604000	3987000	7324000	5735000	4561000	4639000	4241000	5101000	4368000	6451000	2981000	5688000	3538000	3862000	3097000	4669000	0.97	0.85	0.89
355	490	A0A1D5PHU2	-	196.58	6687000	5927000	4416000	6211000	6153000	6163000	5652000	5476000	3987000	6224000	4818000	5932000	5099000	4898000	5095000	5495000	4989000	5080000	2307000	9701000	3434000	7114000	6280000	4958000	4633000	6873000	7211000	5908000	6264000	5363000	6095000	5359000	6352000	5960000	5196000	5962000	3818000	4220000	4584000	2515000	3589000	4762000	1.04	0.99	0.99
355	491	A0A1D5PK28	-	196.58	6687000	5927000	4416000	6211000	6153000	6163000	5652000	5476000	3987000	6224000	4818000	5932000	5099000	4898000	5095000	5495000	4989000	5080000	2307000	9701000	3434000	7114000	6280000	4958000	4633000	6873000	7211000	5908000	6264000	5363000	6095000	5359000	6352000	5960000	5196000	5962000	3818000	4220000	4584000	2515000	3589000	4762000	1.04	0.99	0.99
355	509	A0A1D5PFU9	-	196.58	6687000	5927000	4416000	6211000	6153000	6163000	5652000	5476000	3987000	6224000	4818000	5932000	5099000	4898000	5095000	5495000	4989000	5080000	2307000	9701000	3434000	7114000	6280000	4958000	4633000	6873000	7211000	5908000	6264000	5363000	6095000	5359000	6352000	5960000	5196000	5962000	3818000	4220000	4584000	2515000	3589000	4762000	1.04	0.99	0.99
355	512	Q6R748	-	196.58	6687000	5927000	4416000	6211000	6153000	6163000	5652000	5476000	3987000	6224000	4818000	5932000	5099000	4898000	5095000	5495000	4989000	5080000	2307000	9701000	3434000	7114000	6280000	4958000	4633000	6873000	7211000	5908000	6264000	5363000	6095000	5359000	6352000	5960000	5196000	5962000	3818000	4220000	4584000	2515000	3589000	4762000	1.04	0.99	0.99
273	1649	A0A1D5PNS5	-	196.42	14420000	12940000	11010000	13690000	14240000	11620000	14370000	17170000	15110000	14420000	13410000	11260000	11570000	12460000	12420000	11410000	12080000	11070000	9030000	8689000	7569000	13540000	11870000	9700000	12910000	13290000	12660000	12350000	13870000	13230000	12510000	12090000	11270000	11100000	11560000	11180000	8355000	9001000	9387000	9160000	9368000	8197000	0.96	0.99	1.21
273	1650	P24032	-	196.42	14420000	12940000	11010000	13690000	14240000	11620000	14370000	17170000	15110000	14420000	13410000	11260000	11570000	12460000	12420000	11410000	12080000	11070000	9030000	8689000	7569000	13540000	11870000	9700000	12910000	13290000	12660000	12350000	13870000	13230000	12510000	12090000	11270000	11100000	11560000	11180000	8355000	9001000	9387000	9160000	9368000	8197000	0.96	0.99	1.21
468	691	A0A1D5PJ54	-	196.41	9094000	9832000	7318000	5779000	5791000	10000000	9334000	10010000	7829000	6761000	9339000	9230000	7401000	11620000	10570000	6899000	7894000	10180000	4282000	1235000	4665000	8708000	7102000	6357000	4290000	5529000	8313000	7003000	8909000	6573000	5954000	9380000	8248000	7237000	8965000	9329000	5466000	7119000	6361000	6070000	1638000	7313000	1.04	1.15	1.2
379	651	Q5ZKL3	-	196.38	0	967000	900200	98520	1091000	930400	790100	0	959100	1013000	0	896300	0	1126000	0	892300	1021000	0	742700	877400	899800	0	1033000	900800	0	987200	976700	917600	0	993000	1058000	1109000	1012000	36600	1055000	0	852600	846400	0	887000	1012000	912200	-	0.49	1
446	802	Q5ZLX2	-	196.28	9683000	7747000	4755000	10500000	8091000	5564000	9433000	9603000	11170000	7905000	8189000	6867000	7314000	9814000	5231000	7801000	5983000	5689000	6465000	6964000	5735000	10390000	7137000	8953000	8268000	9235000	7916000	9050000	8602000	8652000	8413000	6056000	6593000	10640000	6703000	5129000	5011000	5247000	5182000	5028000	6550000	8182000	0.95	1.01	0.88
494	457	F1NNE7	-	196.25	2101000	2320000	2542000	2006000	1646000	1486000	1557000	1303000	2094000	2151000	2588000	2735000	1954000	1617000	1710000	2277000	2518000	2484000	1475000	2551000	1534000	2529000	2713000	2952000	6477000	1978000	1285000	1972000	1387000	2349000	2314000	2680000	2994000	2008000	1372000	2331000	2236000	2311000	2202000	2039000	2515000	1862000	1.04	0.85	1.07
230	1228	F1NEF7	-	196.02	158900000	149500000	168200000	245500000	390400000	86730000	34100000	23930000	157600000	204200000	252800000	117200000	154000000	179200000	376900000	114100000	223600000	81870000	179000000	227300000	326300000	158200000	143400000	165900000	150900000	166600000	169100000	148900000	98930000	169700000	238800000	158000000	217900000	216400000	147500000	233900000	215700000	144400000	234600000	231300000	249900000	224900000	1.02	1.04	1.03
230	1229	P08940	-	196.02	158900000	149500000	168200000	245500000	390400000	86730000	34100000	23930000	157600000	204200000	252800000	117200000	154000000	179200000	376900000	114100000	223600000	81870000	179000000	227300000	326300000	158200000	143400000	165900000	150900000	166600000	169100000	148900000	98930000	169700000	238800000	158000000	217900000	216400000	147500000	233900000	215700000	144400000	234600000	231300000	249900000	224900000	1.02	1.04	1.03
888	1085	A0A1D5P629	-	195.89	268600	857000	773400	840600	955600	537200	618900	598400	1083000	228800	572200	441500	200600	990300	110300	79690	393600	520500	232100	196900	474500	174300	393600	435500	175200	260000	510500	1328000	415400	407300	216000	445300	379900	250800	240000	158900	41090	259300	386200	159400	209900	209700	128.48	1.56	0.94
888	1092	Q5ZMD0	-	195.89	268600	857000	773400	840600	955600	537200	618900	598400	1083000	228800	572200	441500	200600	990300	110300	79690	393600	520500	232100	196900	474500	174300	393600	435500	175200	260000	510500	1328000	415400	407300	216000	445300	379900	250800	240000	158900	41090	259300	386200	159400	209900	209700	128.48	1.56	0.94
364	596	Q5ZIN1	-	194.43	12990000	10140000	10660000	8402000	10110000	11650000	10220000	12460000	13330000	8587000	14210000	14060000	11600000	14300000	10230000	11540000	10520000	11170000	8830000	10290000	5095000	11380000	10270000	10980000	9961000	10190000	12940000	9387000	8799000	12540000	9856000	14200000	13410000	13490000	12750000	10520000	11530000	11470000	7584000	10610000	9690000	9908000	1.08	1.06	1.06
364	597	F1NE97	-	194.43	12990000	10140000	10660000	8402000	10110000	11650000	10220000	12460000	13330000	8587000	14210000	14060000	11600000	14300000	10230000	11540000	10520000	11170000	8830000	10290000	5095000	11380000	10270000	10980000	9961000	10190000	12940000	9387000	8799000	12540000	9856000	14200000	13410000	13490000	12750000	10520000	11530000	11470000	7584000	10610000	9690000	9908000	1.08	1.06	1.06
617	646	F1NGU3	-	194.25	3335000	1616000	1583000	5633000	1142000	1235000	425600	5051000	5107000	813400	1457000	1609000	1429000	2219000	444900	1153000	1458000	1743000	1534000	2740000	1325000	3514000	1726000	1849000	1519000	1572000	1308000	416700	3072000	1197000	968000	1384000	1321000	1739000	1731000	953500	1385000	1713000	1324000	1551000	1836000	1648000	0.9	0.93	0.83
454	603	Q5ZMN3	-	194.24	16500000	14150000	16060000	19110000	14990000	12810000	11380000	11450000	15850000	12840000	14850000	14750000	12100000	9605000	10800000	11590000	9083000	12190000	15440000	11280000	7410000	11490000	12900000	14600000	14610000	14200000	14070000	11040000	9973000	14290000	7864000	10550000	13950000	13370000	7725000	10370000	11000000	10420000	12510000	12420000	9148000	11570000	1.14	1.03	1.04
347	632	Q8UVD9	-	193.46	8374000	9072000	4765000	8147000	10360000	9091000	8634000	8655000	10910000	7791000	10270000	6136000	7922000	11020000	10480000	7594000	9742000	6462000	5730000	6933000	7333000	15080000	13740000	22270000	7223000	27600000	14420000	29650000	32570000	7824000	29100000	14190000	26710000	13190000	14950000	15440000	11380000	10880000	19250000	12990000	24100000	11720000	0.99	1.05	0.9
1341	784	A0A1D5PCD1	-	193.23	5388000	103600	1629000	343500	263000	85930	6106000	5244000	2276000	149400	199100	0	1875000	111200	4374000	4878000	225200	132400	5319000	3987000	4359000	117900	119100	494300	127700	268700	101700	305300	463400	402500	174700	270300	56240	729900	118100	139800	141500	549800	487000	456900	98190	407000	256	0.74	2.49
370	420	Q5ZHR4	-	193	4066000	5321000	5723000	4834000	3483000	4117000	5877000	4108000	5914000	4319000	5623000	5523000	4046000	6454000	3090000	3438000	2229000	3663000	5868000	5282000	3746000	26400000	5438000	5600000	4313000	4754000	5083000	5230000	4258000	6356000	5606000	4783000	4954000	5951000	5687000	4143000	3360000	3461000	4079000	3182000	4213000	5934000	0.96	0.94	0.97
306	465	A0A1X9WEL5	-	192.99	13570000	9839000	11090000	16380000	12280000	7202000	7632000	12380000	9567000	12450000	11580000	13110000	7955000	14960000	10650000	11660000	11580000	13940000	12180000	9827000	7176000	12700000	8959000	10510000	12450000	11090000	6572000	7033000	12380000	10240000	12870000	10710000	11920000	8754000	11770000	10340000	9946000	10160000	9555000	10360000	9680000	8749000	1.02	1.07	1.02
1007	935	E1BTH3	-	192.97	319000	805900	3100000	687800	0	1294000	453900	939800	69780	296100	114400	305500	978100	1179000	49440	868200	9015000	1267000	775200	277400	3503	624600	559600	357200	517200	286200	919100	381800	1170000	108500	391800	281700	275200	612500	715200	151600	591400	157500	637600	270000	130900	84650	1.14	0.85	0.9
587	919	Q5ZKX2	-	192.94	3635000	1852000	1593000	3449000	2982000	1832000	3052000	3745000	2819000	2529000	2728000	2338000	1014000	2611000	1786000	1970000	1629000	885300	1942000	1506000	764500	3569000	1686000	1745000	2031000	3278000	2011000	2722000	3298000	9651000	2582000	2609000	2146000	991900	2205000	2470000	1566000	1719000	1073000	2449000	1897000	925400	1.02	1.09	1.02
587	920	F7BAP2	-	192.94	3635000	1852000	1593000	3449000	2982000	1832000	3052000	3745000	2819000	2529000	2728000	2338000	1014000	2611000	1786000	1970000	1629000	885300	1942000	1506000	764500	3569000	1686000	1745000	2031000	3278000	2011000	2722000	3298000	9651000	2582000	2609000	2146000	991900	2205000	2470000	1566000	1719000	1073000	2449000	1897000	925400	1.02	1.09	1.02
745	662	A0A1D5P9X9	-	192.79	1230000	372600	497400	870000	360300	1467000	845200	1116000	1112000	657300	708900	486900	476000	821600	503900	975000	745700	796900	267600	491700	257900	813900	462600	596100	695400	271900	953300	1159000	886000	687000	592100	889400	560700	232900	651100	287100	410000	363300	565500	238700	418500	605900	1.44	0.81	0.94
357	581	A0A1D5P1W7	-	192.69	2618000	3371000	2714000	6478000	3768000	4006000	4296000	4666000	5607000	4155000	3410000	3833000	3020000	4453000	2857000	3584000	4166000	3578000	4479000	4405000	2172000	4591000	4896000	4261000	7133000	5995000	6204000	6013000	6351000	8009000	5230000	5165000	5257000	4902000	5319000	4737000	4539000	5212000	5127000	5389000	5503000	4954000	0.94	1.03	0.97
195	1027	F1NI04	-	192.68	20290000	34060000	20660000	20010000	29190000	22910000	18130000	20510000	21420000	30650000	26770000	21270000	24350000	19370000	25550000	31680000	35680000	21130000	27170000	25340000	22260000	20860000	33130000	20600000	14020000	23890000	23000000	22300000	28850000	24450000	26860000	24640000	23070000	24990000	19710000	24370000	25710000	30160000	23420000	29110000	35780000	23490000	0.93	0.99	0.97
544	743	F1NPA2	-	191.88	4852000	3046000	5099000	5416000	3827000	3761000	4911000	6069000	5428000	4469000	3244000	3339000	2797000	3277000	3272000	3902000	3040000	3967000	5565000	4142000	1791000	4866000	3253000	5368000	4185000	4938000	5229000	2896000	4795000	5837000	4784000	3494000	3532000	3182000	2271000	3943000	2925000	3236000	4286000	3083000	3826000	2612000	1.01	0.95	1.04
275	907	P10587	-	191.39	0	0	0	0	0	0	0	0	0	923000	0	0	92430	0	0	0	0	0	0	0	0	0	0	0	0	0	0	0	0	0	0	0	0	0	0	0	0	0	0	0	0	0	-	-	-
249	796	Q5ZIN0	-	191	8857000	9616000	7847000	10390000	12310000	9909000	4721000	6776000	5571000	10830000	9564000	8593000	9109000	8035000	9473000	10140000	6603000	7781000	9035000	9829000	6676000	8464000	9240000	7985000	6074000	10270000	10020000	5877000	10180000	6878000	8141000	8201000	9848000	9395000	7167000	9606000	9144000	6358000	7957000	7539000	9585000	9542000	0.96	1.06	0.94
622	1364	H9KYP2	-	190.65	0	0	0	0	101600	0	0	49710	0	0	0	0	0	0	0	0	0	0	0	0	0	0	0	0	0	0	0	0	1160000	0	0	0	0	0	0	0	0	0	0	0	0	0	-	-	-
622	1367	A0A1D5PUC0	-	190.65	0	0	0	0	101600	0	0	49710	0	0	0	0	0	0	0	0	0	0	0	0	0	0	0	0	0	0	0	0	1160000	0	0	0	0	0	0	0	0	0	0	0	0	0	-	-	-
186	1126	Q5ZKJ9	-	190.29	33590000	30290000	32670000	44980000	25890000	38440000	38010000	42910000	36440000	40220000	33060000	37210000	29250000	39060000	21870000	30410000	23090000	29830000	25290000	30060000	20490000	32650000	31040000	32550000	40720000	37060000	28070000	36410000	41640000	39510000	31280000	33950000	23650000	24630000	32670000	26000000	26650000	20600000	24600000	28680000	32960000	19340000	1.01	1.04	1.04
186	1184	A0A1D5PL39	-	190.29	33590000	30290000	32670000	44980000	25890000	38440000	38010000	42910000	36440000	40220000	33060000	37210000	29250000	39060000	21870000	30410000	23090000	29830000	25290000	30060000	20490000	32650000	31040000	32550000	40720000	37060000	28070000	36410000	41640000	39510000	31280000	33950000	23650000	24630000	32670000	26000000	26650000	20600000	24600000	28680000	32960000	19340000	1.01	1.04	1.04
731	798	F1NH65	-	190.21	601600	242100	218500	569200	539900	849600	158500	475100	242800	495900	567800	494400	429600	383000	369500	166200	352400	487300	438000	693500	176300	469800	188600	217400	381300	430300	653400	121200	451300	241500	373000	519800	435400	301600	283300	429200	155000	182800	333900	235500	484800	231900	1.18	128.49	0.98
1569	2300	Q5ZKS0	-	190.15	474900	0	0	0	0	0	1293000	1972000	2214000	0	0	0	0	0	0	0	0	0	0	0	0	482000	0	0	560800	708900	766600	567100	753700	828600	0	0	0	0	0	0	0	0	0	0	0	0	1.21	-	-
668	779	A0A1L1RRK7	-	189.97	0	412200	455300	594100	493500	481300	832800	1210000	530300	408000	0	0	341000	892900	392300	370800	461700	308900	413000	887100	319600	0	453900	493600	674600	625400	562900	978000	1053000	544900	506200	0	0	439000	917800	503100	439600	470200	0	448200	792300	449400	-	0.91	0.92
668	780	A0A1D5PP56	-	189.97	0	412200	455300	594100	493500	481300	832800	1210000	530300	408000	0	0	341000	892900	392300	370800	461700	308900	413000	887100	319600	0	453900	493600	674600	625400	562900	978000	1053000	544900	506200	0	0	439000	917800	503100	439600	470200	0	448200	792300	449400	-	0.91	0.92
668	781	Q03669	-	189.97	0	412200	455300	594100	493500	481300	832800	1210000	530300	408000	0	0	341000	892900	392300	370800	461700	308900	413000	887100	319600	0	453900	493600	674600	625400	562900	978000	1053000	544900	506200	0	0	439000	917800	503100	439600	470200	0	448200	792300	449400	-	0.91	0.92
668	782	A0A1L1RKB7	-	189.97	0	412200	455300	594100	493500	481300	832800	1210000	530300	408000	0	0	341000	892900	392300	370800	461700	308900	413000	887100	319600	0	453900	493600	674600	625400	562900	978000	1053000	544900	506200	0	0	439000	917800	503100	439600	470200	0	448200	792300	449400	-	0.91	0.92
668	783	A0A1D5PN02	-	189.97	0	412200	455300	594100	493500	481300	832800	1210000	530300	408000	0	0	341000	892900	392300	370800	461700	308900	413000	887100	319600	0	453900	493600	674600	625400	562900	978000	1053000	544900	506200	0	0	439000	917800	503100	439600	470200	0	448200	792300	449400	-	0.91	0.92
684	1493	A0A1D5NWH9	-	189.96	146000	48340	0	0	0	0	130700	0	95290	46390	0	0	86520	359400	112600	0	170000	35290	0	70970	29280	119800	254500	0	0	267100	0	164800	0	185800	29640	0	293500	102000	429300	360100	0	213100	32130	87320	54590	294500	1.22	0.19	-
958	1017	F1NYH8	-	189.86	1244000	589200	519600	2156000	892300	1350000	2398000	1532000	2274000	762500	871300	1322000	633200	424300	678200	1064000	731200	380300	327900	1049000	494300	1566000	605700	562200	1968000	1222000	2599000	1239000	1331000	1568000	590100	595500	1672000	571300	583500	552000	454100	455300	485700	452400	1598000	532500	0.8	0.97	0.47
958	1018	Q5ZIC9	-	189.86	1244000	589200	519600	2156000	892300	1350000	2398000	1532000	2274000	762500	871300	1322000	633200	424300	678200	1064000	731200	380300	327900	1049000	494300	1566000	605700	562200	1968000	1222000	2599000	1239000	1331000	1568000	590100	595500	1672000	571300	583500	552000	454100	455300	485700	452400	1598000	532500	0.8	0.97	0.47
476	1089	A0A1L1RQM3	-	189.68	5804000	4824000	7484000	5639000	10060000	5620000	6848000	6498000	4487000	4094000	6828000	6498000	4042000	7896000	5302000	6029000	4862000	6330000	5356000	7924000	4674000	5705000	4661000	7271000	4375000	8589000	4885000	7399000	6611000	5213000	4149000	6338000	5659000	4486000	6326000	6022000	4265000	4934000	5704000	6896000	7103000	6034000	1.05	1.04	1.03
476	1090	F1NMN7	-	189.68	5804000	4824000	7484000	5639000	10060000	5620000	6848000	6498000	4487000	4094000	6828000	6498000	4042000	7896000	5302000	6029000	4862000	6330000	5356000	7924000	4674000	5705000	4661000	7271000	4375000	8589000	4885000	7399000	6611000	5213000	4149000	6338000	5659000	4486000	6326000	6022000	4265000	4934000	5704000	6896000	7103000	6034000	1.05	1.04	1.03
238	633	F1NBV0	-	189.64	30340000	36690000	36140000	39050000	26910000	27260000	34790000	34440000	32840000	27260000	28650000	31310000	27130000	27470000	29230000	28660000	29450000	32150000	33210000	28390000	20650000	30620000	27110000	35180000	33430000	34170000	31160000	24080000	32560000	26490000	25640000	26020000	25080000	27860000	15820000	29580000	25020000	27210000	24780000	31440000	27390000	16490000	1	1.01	1.02
530	546	A0A1D5NYT2	-	189.48	3823000	4178000	3100000	4301000	4867000	3735000	3195000	4119000	4117000	4795000	3060000	3682000	2540000	3389000	2783000	3753000	5077000	3581000	3933000	4459000	3110000	3513000	3804000	3507000	2913000	4574000	3653000	3048000	5666000	4321000	4470000	2842000	3547000	4222000	2630000	4397000	3196000	3589000	3132000	6155000	5580000	4581000	1.04	1	1.04
962	857	Q5ZK62	-	189.44	835100	894900	593900	2539000	82590	735100	327500	294100	912700	603900	622400	791900	907100	740000	225000	760600	266600	727100	194700	594100	1047000	459500	399200	189800	275700	306100	812700	323700	226700	385300	699600	174700	286300	494800	630000	279900	182200	182600	205900	215800	376800	75600	0.85	1.05	1.61
90	883	Q08392	-	189.29	81670000	43720000	49220000	91200000	71310000	78180000	68120000	84850000	72230000	36220000	78570000	75590000	62750000	73180000	54600000	64100000	39610000	65210000	64350000	62870000	53980000	81260000	42550000	48680000	76830000	72460000	78240000	66250000	81640000	81850000	34650000	74120000	70230000	66740000	64060000	62580000	58290000	35310000	58430000	66570000	65890000	65900000	1	1.04	1.03
298	514	Q92070	-	189.07	12590000	14260000	10600000	10450000	12530000	9682000	8208000	10540000	13080000	9493000	9358000	13730000	9747000	11130000	12040000	10880000	10180000	14650000	8298000	9928000	9143000	12000000	12320000	9369000	7995000	10560000	8233000	8395000	8724000	12260000	8550000	7885000	10530000	9254000	9107000	10220000	10270000	6664000	9394000	10690000	9909000	9184000	0.96	1.09	1.05
298	515	F1NM67	-	189.07	12590000	14260000	10600000	10450000	12530000	9682000	8208000	10540000	13080000	9493000	9358000	13730000	9747000	11130000	12040000	10880000	10180000	14650000	8298000	9928000	9143000	12000000	12320000	9369000	7995000	10560000	8233000	8395000	8724000	12260000	8550000	7885000	10530000	9254000	9107000	10220000	10270000	6664000	9394000	10690000	9909000	9184000	0.96	1.09	1.05
823	916	E1BV44	-	188.71	80550	0	242600	571700	673900	660000	26300	2954	333100	106400	143400	318800	68390	39690	61850	439200	0	732300	578600	418500	130800	84210	6558000	533000	444000	540000	300200	238500	92450	6091000	69470	8261000	4444000	244800	26370	6538000	244900	287100	566000	334300	335300	441200	0.88	0	1.02
974	864	O42484	-	188.69	4830000	2934000	4015000	3163000	4323000	1358000	2863000	1355000	3524000	2686000	3449000	2881000	3383000	3555000	896600	1661000	3609000	4650000	3531000	3731000	2663000	1247000	1237000	1914000	1239000	1796000	1074000	2088000	1643000	2311000	1062000	893000	1286000	774600	1860000	1276000	1478000	720800	1367000	1900000	1786000	1728000	1.29	1.27	1.28
974	865	A0A1D5NWL9	-	188.69	4830000	2934000	4015000	3163000	4323000	1358000	2863000	1355000	3524000	2686000	3449000	2881000	3383000	3555000	896600	1661000	3609000	4650000	3531000	3731000	2663000	1247000	1237000	1914000	1239000	1796000	1074000	2088000	1643000	2311000	1062000	893000	1286000	774600	1860000	1276000	1478000	720800	1367000	1900000	1786000	1728000	1.29	1.27	1.28
521	767	Q5F3R8	-	188.36	476600	1532000	1679000	2363000	764800	1666000	1643000	1813000	1826000	559000	1898000	1722000	1356000	1879000	1545000	1524000	1547000	1379000	290400	1063000	1063000	457900	1661000	1819000	1867000	626100	1875000	1619000	2113000	2007000	2022000	1650000	1746000	1625000	1731000	1669000	1326000	1272000	1357000	1520000	1392000	1436000	0.96	1.1	0.95
697	634	Q5ZJ53	-	188.31	308700	763800	294500	1122000	151200	1058000	77260	1163000	0	1145000	210600	1081000	730300	1023000	278600	196600	0	350300	854200	121900	128900	371800	311800	320700	420300	132900	313600	88280	420700	0	454000	509500	473500	306100	475100	358500	201300	0	321500	305800	102700	216200	0.82	2.45	1.03
697	635	A0A1D5PK72	-	188.31	308700	763800	294500	1122000	151200	1058000	77260	1163000	0	1145000	210600	1081000	730300	1023000	278600	196600	0	350300	854200	121900	128900	371800	311800	320700	420300	132900	313600	88280	420700	0	454000	509500	473500	306100	475100	358500	201300	0	321500	305800	102700	216200	0.82	2.45	1.03
1358	808	A0A1D5PPA0	-	188.3	204100	124700	101600	1559000	1173000	109800	1878000	1389000	1240000	102400	1520000	215200	173900	1337000	257700	90290	1029000	114500	63670	87780	737500	105600	1316000	106100	1301000	1600000	126900	1544000	1467000	1485000	1355000	1202000	212700	221900	1279000	226200	81480	1102000	81840	81210	85110	1290000	256	0.54	0.96
1358	809	Q90623	-	188.3	204100	124700	101600	1559000	1173000	109800	1878000	1389000	1240000	102400	1520000	215200	173900	1337000	257700	90290	1029000	114500	63670	87780	737500	105600	1316000	106100	1301000	1600000	126900	1544000	1467000	1485000	1355000	1202000	212700	221900	1279000	226200	81480	1102000	81840	81210	85110	1290000	256	0.54	0.96
1358	810	F1NA71	-	188.3	204100	124700	101600	1559000	1173000	109800	1878000	1389000	1240000	102400	1520000	215200	173900	1337000	257700	90290	1029000	114500	63670	87780	737500	105600	1316000	106100	1301000	1600000	126900	1544000	1467000	1485000	1355000	1202000	212700	221900	1279000	226200	81480	1102000	81840	81210	85110	1290000	256	0.54	0.96
488	2041	A0A1D5Q006	-	188.29	4650000	3338000	2456000	4469000	5765000	4556000	2555000	7254000	5340000	3980000	5509000	5876000	5123000	2046000	6356000	3656000	4782000	4261000	3117000	2697000	3002000	4922000	3964000	2698000	5167000	5757000	6100000	2640000	6775000	5133000	5740000	5260000	6040000	5582000	1850000	5963000	3479000	3960000	3155000	3877000	4004000	3625000	1.07	0.86	0.97
738	1298	A0A1D5P763	-	188.12	1990000	1775000	900500	1282000	1906000	1560000	2481000	2531000	2315000	1050000	1169000	1561000	1345000	1767000	1131000	1618000	833300	1687000	1706000	1614000	1141000	2042000	1706000	955100	1257000	2025000	1753000	2145000	2059000	2382000	994800	1751000	1390000	1480000	1544000	1309000	1381000	743900	1502000	1600000	1390000	1550000	0.93	1.06	0.85
738	1299	A0A1D5NUH1	-	188.12	1990000	1775000	900500	1282000	1906000	1560000	2481000	2531000	2315000	1050000	1169000	1561000	1345000	1767000	1131000	1618000	833300	1687000	1706000	1614000	1141000	2042000	1706000	955100	1257000	2025000	1753000	2145000	2059000	2382000	994800	1751000	1390000	1480000	1544000	1309000	1381000	743900	1502000	1600000	1390000	1550000	0.93	1.06	0.85
909	969	Q5ZKZ5	-	187.87	651700	545500	1104000	858200	565700	1099000	510600	532400	595700	586500	635900	540800	597700	648900	542700	787600	734100	583700	430800	901500	1228000	541900	542700	508000	678500	508900	572800	468000	530600	541900	531300	543500	551600	427000	535300	477100	390300	585100	507800	399600	577000	500300	1.14	1.03	1.25
614	813	A0A1D5P094	-	187.81	2072000	1050000	1059000	473100	1826000	2078000	1331000	2386000	1241000	1020000	866300	1883000	676200	1627000	1322000	482100	940900	1345000	575500	796900	865300	2174000	1078000	1227000	331700	2309000	2161000	1151000	1953000	1249000	969300	1081000	1819000	737600	1442000	1596000	333600	773400	312000	744700	1562000	983400	0.92	0.94	0.8
614	817	Q5ZMF7	-	187.81	2072000	1050000	1059000	473100	1826000	2078000	1331000	2386000	1241000	1020000	866300	1883000	676200	1627000	1322000	482100	940900	1345000	575500	796900	865300	2174000	1078000	1227000	331700	2309000	2161000	1151000	1953000	1249000	969300	1081000	1819000	737600	1442000	1596000	333600	773400	312000	744700	1562000	983400	0.92	0.94	0.8
110	1276	D0EKR3	-	187.76	266500000	208100000	149300000	320500000	205000000	229600000	235200000	240300000	259000000	197000000	254200000	232900000	215000000	254500000	238000000	208800000	210400000	217200000	178200000	165100000	180800000	250900000	204500000	150700000	263100000	195000000	251800000	234700000	240000000	259800000	193300000	228200000	240200000	224200000	230100000	237500000	176300000	176900000	205100000	192800000	163700000	206400000	1.03	0.99	1
296	1547	Z4YJB8	-	187.31	25660000	40680000	26710000	23730000	22340000	30910000	28720000	49670000	19210000	20040000	19530000	43250000	36070000	47680000	16620000	33410000	13710000	39950000	51890000	45170000	12330000	24170000	38490000	26870000	19930000	21180000	30380000	27150000	41010000	18980000	18590000	17850000	37230000	34100000	38210000	17500000	34330000	14360000	37530000	38660000	37390000	37190000	1	1.02	1
515	649	F1NU55	-	187.23	7574000	8018000	7503000	6989000	5436000	11040000	11060000	11410000	7120000	10230000	4810000	8653000	9674000	9238000	8351000	5701000	7415000	7063000	5429000	4132000	3639000	8630000	8743000	7580000	7222000	6817000	9995000	9505000	8701000	9021000	10250000	7906000	9187000	9049000	6481000	9257000	6996000	6090000	4974000	6537000	7619000	7657000	1.04	1.07	1.02
440	1777	Q5F3R9	-	186.59	15380000	14050000	11680000	9661000	18910000	13580000	12580000	13090000	14720000	8727000	12050000	12100000	12490000	16960000	18720000	12440000	15520000	5120000	5636000	12370000	9325000	15110000	14480000	10620000	10330000	17010000	13060000	12430000	11300000	12560000	8553000	10800000	15450000	12200000	12650000	13790000	9474000	12060000	4668000	6232000	13110000	9670000	1	1.07	1.06
440	1778	F2Z4L4	-	186.59	15380000	14050000	11680000	9661000	18910000	13580000	12580000	13090000	14720000	8727000	12050000	12100000	12490000	16960000	18720000	12440000	15520000	5120000	5636000	12370000	9325000	15110000	14480000	10620000	10330000	17010000	13060000	12430000	11300000	12560000	8553000	10800000	15450000	12200000	12650000	13790000	9474000	12060000	4668000	6232000	13110000	9670000	1	1.07	1.06
744	877	Q5ZJ00	-	186.58	1697000	1428000	1752000	2060000	2469000	4962000	1059000	2077000	1513000	1647000	2388000	1708000	1166000	1945000	1537000	1929000	1123000	718200	1414000	1253000	948500	1558000	1743000	1811000	1361000	1887000	1918000	1208000	1791000	1456000	1929000	2013000	1456000	1274000	1595000	1465000	1607000	922800	1302000	1495000	1542000	1058000	1.06	0.95	0.94
863	1347	E1BUS2	-	186.5	885500	346500	707900	450600	1026000	437400	257100	721500	457900	161000	462000	551200	460000	663200	819900	670300	865600	347900	397800	215300	461800	774300	244600	228000	292600	935400	665300	207800	595400	328300	90220	51260	540900	431800	538000	597000	473900	416700	234500	446900	148400	245100	1.16	1.23	1.2
541	719	Q5ZHU2	-	186.44	3081000	3442000	2704000	4282000	3022000	3790000	3941000	2716000	2556000	1215000	3318000	2177000	3507000	2912000	2150000	1003000	4067000	3302000	4099000	3034000	2184000	2848000	3096000	2649000	3295000	9434000	9076000	3715000	2741000	3073000	1036000	2918000	6911000	8437000	2616000	2963000	1298000	3279000	3517000	3697000	3160000	3397000	1.09	1.16	1.03
591	552	A0A1D5NZC1	-	186.43	960800	892800	916100	1298000	1513000	1410000	1270000	1603000	1184000	1242000	2047000	1449000	1132000	1223000	1036000	1270000	1078000	1095000	61340	650600	661200	406600	543400	624900	784900	537900	669700	959800	769900	867200	810300	797900	1088000	725000	555900	498100	618800	331800	782500	636800	392300	286800	2.3	1.14	1.08
333	445	F1NEF6	-	186.37	11700000	9085000	10150000	16580000	10750000	11570000	13790000	11180000	11700000	11820000	10640000	16140000	8137000	11210000	7673000	10160000	10300000	13100000	8229000	13640000	5406000	15450000	8615000	13130000	14330000	15220000	14220000	14500000	14530000	17850000	14650000	14150000	14170000	12090000	12720000	9266000	11740000	13290000	13540000	10600000	11900000	11300000	0.99	1.02	0.95
333	446	Q5ZJ68	-	186.37	11700000	9085000	10150000	16580000	10750000	11570000	13790000	11180000	11700000	11820000	10640000	16140000	8137000	11210000	7673000	10160000	10300000	13100000	8229000	13640000	5406000	15450000	8615000	13130000	14330000	15220000	14220000	14500000	14530000	17850000	14650000	14150000	14170000	12090000	12720000	9266000	11740000	13290000	13540000	10600000	11900000	11300000	0.99	1.02	0.95
808	474	Q98906	-	186.33	4766000	2691000	763400	676800	1962000	2817000	2996000	6185000	1525000	2116000	2786000	1689000	797300	4303000	2002000	956200	885800	1942000	172000	624300	1324000	3176000	1767000	994000	1525000	3288000	2910000	2659000	3673000	1331000	2118000	1856000	397300	1138000	2937000	1911000	1168000	797600	1477000	430700	972700	1273000	1.18	1.42	0.88
362	1204	Q5ZM58	-	186.32	4787000	4785000	4579000	6629000	5680000	6203000	5205000	5889000	4967000	6982000	6507000	5606000	3799000	5171000	4244000	4287000	3545000	5544000	4959000	4670000	3018000	4800000	4473000	4355000	5376000	5706000	6598000	4771000	5194000	4916000	6315000	6017000	5266000	3723000	4221000	4423000	3716000	3127000	4691000	4345000	4634000	5001000	1.03	0.99	1.03
836	478	A0A1D5P1B0	-	186.13	531500	1335000	1974000	2219000	246600	233300	547200	2311000	2277000	261000	481600	569600	1990000	1999000	31950	1630000	241000	2092000	82750	43430	56110	2285000	285300	437800	113800	273700	2133000	350100	543700	329900	220500	724700	2102000	504000	1776000	34000	1452000	359200	441500	181400	1477000	172800	1.04	0.81	1.16
836	479	A0A1D5PJX5	-	186.13	531500	1335000	1974000	2219000	246600	233300	547200	2311000	2277000	261000	481600	569600	1990000	1999000	31950	1630000	241000	2092000	82750	43430	56110	2285000	285300	437800	113800	273700	2133000	350100	543700	329900	220500	724700	2102000	504000	1776000	34000	1452000	359200	441500	181400	1477000	172800	1.04	0.81	1.16
85	2631	P0C1H4	-	186.09	36630000	31360000	35030000	42890000	45640000	27390000	28540000	26870000	36480000	36920000	42270000	27550000	22150000	34590000	30500000	27110000	28660000	20280000	34200000	23680000	16420000	38980000	32740000	36770000	30410000	40300000	35630000	30990000	32310000	36820000	32100000	36560000	34240000	23280000	32750000	29780000	23570000	26170000	25590000	29470000	21490000	19740000	1	0.99	0.95
85	2632	Q9PSW9	-	186.09	36630000	31360000	35030000	42890000	45640000	27390000	28540000	26870000	36480000	36920000	42270000	27550000	22150000	34590000	30500000	27110000	28660000	20280000	34200000	23680000	16420000	38980000	32740000	36770000	30410000	40300000	35630000	30990000	32310000	36820000	32100000	36560000	34240000	23280000	32750000	29780000	23570000	26170000	25590000	29470000	21490000	19740000	1	0.99	0.95
85	2633	P0C1H3	-	186.09	36630000	31360000	35030000	42890000	45640000	27390000	28540000	26870000	36480000	36920000	42270000	27550000	22150000	34590000	30500000	27110000	28660000	20280000	34200000	23680000	16420000	38980000	32740000	36770000	30410000	40300000	35630000	30990000	32310000	36820000	32100000	36560000	34240000	23280000	32750000	29780000	23570000	26170000	25590000	29470000	21490000	19740000	1	0.99	0.95
85	2677	A0A1D5PC92	-	186.09	36630000	31360000	35030000	42890000	45640000	27390000	28540000	26870000	36480000	36920000	42270000	27550000	22150000	34590000	30500000	27110000	28660000	20280000	34200000	23680000	16420000	38980000	32740000	36770000	30410000	40300000	35630000	30990000	32310000	36820000	32100000	36560000	34240000	23280000	32750000	29780000	23570000	26170000	25590000	29470000	21490000	19740000	1	0.99	0.95
572	1334	Q5ZJW4	-	185.97	4285000	8296000	3391000	4445000	3796000	5304000	4902000	3875000	6323000	3755000	2356000	4948000	3100000	3852000	3114000	6529000	4450000	4955000	4633000	4699000	2537000	5664000	8334000	4986000	5560000	3940000	7015000	4711000	5226000	5777000	3990000	2316000	4759000	4285000	3564000	3262000	5859000	4175000	4384000	4762000	4944000	3465000	0.96	1.01	1.03
490	718	E1BWG1	-	185.85	0	297300	0	0	0	0	0	84980	177300	83400	0	0	0	32150	0	0	117500	948100	137800	1034000	835000	0	4758000	0	0	0	0	9250000	10850000	71820	13550	0	9399000	7444000	13420	0	0	0	8399000	15930	7193000	5881000	-	0.06	-
580	771	Q5ZMK8	-	185.55	1371000	4036000	3928000	2404000	4528000	3901000	3131000	3999000	1324000	2697000	4439000	2672000	3022000	3363000	2704000	3137000	4245000	2842000	3593000	4266000	1909000	1301000	3866000	4260000	2033000	4400000	4399000	3627000	3773000	1931000	3749000	4081000	3040000	3599000	3054000	3287000	2791000	3519000	3591000	3123000	3969000	3103000	1.11	1.16	1
866	747	A0A1D5PIZ1	-	185.42	465100	966300	1274000	682600	584300	1008000	159700	543000	526000	834300	588600	426100	562800	800100	1209000	629300	728400	324200	756400	919500	121100	613400	867400	1097000	513300	465600	948600	254000	622900	505500	1055000	452600	653400	721900	629700	1317000	895600	1013000	506900	463400	1042000	681400	0.95	1.27	1.08
210	1224	A0A1D5PLU7	-	185.38	64660000	49790000	53450000	57570000	57660000	33700000	54640000	66090000	54600000	50470000	49660000	38930000	39580000	50960000	52180000	48360000	46360000	36380000	46020000	44650000	31190000	64580000	61270000	52620000	52880000	54150000	37920000	56450000	62800000	61710000	57450000	49150000	46690000	45020000	51790000	57380000	45020000	39600000	45470000	54710000	45500000	36400000	1.01	1.01	1.01
210	1233	F1NV93	-	185.38	64660000	49790000	53450000	57570000	57660000	33700000	54640000	66090000	54600000	50470000	49660000	38930000	39580000	50960000	52180000	48360000	46360000	36380000	46020000	44650000	31190000	64580000	61270000	52620000	52880000	54150000	37920000	56450000	62800000	61710000	57450000	49150000	46690000	45020000	51790000	57380000	45020000	39600000	45470000	54710000	45500000	36400000	1.01	1.01	1.01
471	1190	A0A1D5PK12	-	185.33	27200000	18340000	19250000	15950000	30740000	12610000	9377000	16530000	25090000	16630000	24670000	10500000	14770000	14490000	26820000	18820000	22660000	20930000	24810000	16810000	14860000	12670000	18240000	20270000	10400000	9340000	15660000	14400000	3784000	12220000	15370000	19420000	14970000	16860000	15600000	12870000	17240000	17500000	14960000	17750000	18270000	15390000	1.04	1.01	0.94
791	1532	A0A1D5PNV1	-	185.1	657000	4579000	1148000	829900	855700	1088000	738800	377300	809600	736600	555700	997000	580800	1394000	607500	492300	657400	933800	642800	863700	505100	654300	3251000	796200	720700	887800	978600	3944000	531700	787300	761300	620100	715300	624800	519900	681500	513500	394200	529200	595400	697600	574700	0.97	1.15	1.21
791	1533	Q5ZIV6	-	185.1	657000	4579000	1148000	829900	855700	1088000	738800	377300	809600	736600	555700	997000	580800	1394000	607500	492300	657400	933800	642800	863700	505100	654300	3251000	796200	720700	887800	978600	3944000	531700	787300	761300	620100	715300	624800	519900	681500	513500	394200	529200	595400	697600	574700	0.97	1.15	1.21
805	513	A0A1D5PCB5	-	185.09	3556000	685400	437800	1263000	869200	500800	3702000	5185000	5949000	416800	674400	282400	640600	694800	277500	545700	440400	232000	312000	607600	289100	2967000	693200	741600	2936000	3165000	1382000	2314000	3336000	2574000	389500	561400	270200	627200	359800	279800	538400	291200	464800	282500	682600	357800	1.09	0.99	1.02
832	1810	P34065	-	184.82	2379000	3045000	2662000	1853000	4261000	1744000	3119000	4537000	3261000	1200000	1645000	1756000	987900	1892000	2191000	2549000	2688000	1312000	2536000	1589000	802100	7927000	4483000	2151000	1572000	3335000	2029000	2313000	5223000	1430000	1164000	1361000	1187000	1135000	1161000	5102000	1466000	1817000	1085000	3617000	1517000	2018000	0.22	1.47	1.24
508	672	Q5ZK33	-	184.76	1226000	894100	1444000	2357000	1529000	1294000	1532000	1433000	1853000	1977000	1794000	1390000	1528000	1151000	1053000	1168000	740000	1959000	1179000	1001000	927500	1374000	591500	1028000	1413000	1451000	1242000	1130000	1231000	1213000	1504000	1687000	1305000	1207000	1033000	1029000	815900	577500	1225000	1081000	1182000	1041000	0.94	1.13	1.05
508	673	A0A1I7Q423	-	184.76	1226000	894100	1444000	2357000	1529000	1294000	1532000	1433000	1853000	1977000	1794000	1390000	1528000	1151000	1053000	1168000	740000	1959000	1179000	1001000	927500	1374000	591500	1028000	1413000	1451000	1242000	1130000	1231000	1213000	1504000	1687000	1305000	1207000	1033000	1029000	815900	577500	1225000	1081000	1182000	1041000	0.94	1.13	1.05
484	620	A0A1D5PW68	-	184.67	2900000	3457000	2521000	2276000	2747000	3522000	3217000	3368000	2822000	1589000	4028000	2384000	1826000	1925000	2296000	1609000	1167000	3063000	564000	1685000	1210000	3980000	3712000	3336000	1865000	3082000	4792000	3284000	2694000	3523000	2920000	3601000	2652000	2629000	1774000	3056000	1201000	1144000	1736000	1345000	2217000	1744000	0.98	1.08	0.95
1013	1555	E1C6X2	-	184.63	196400	111400	145100	109900	177800	241700	226000	266700	228700	163300	135500	200600	66290	136500	219000	130500	113300	117400	81120	100400	2023	452000	92110	143200	71080	174700	343900	209200	471000	165900	115100	138300	159900	67200	119300	259700	97000	89750	109100	71980	111900	11180	0.42	1.07	0.95
378	855	Q5F411	-	184.62	6697000	6266000	7604000	5287000	7445000	8396000	7573000	9161000	8401000	7334000	7255000	7221000	5341000	4750000	5116000	6241000	6807000	5735000	8092000	10320000	7222000	8955000	5996000	7581000	6664000	7311000	9964000	7286000	8409000	8413000	6631000	8214000	6294000	5104000	4190000	5154000	5723000	6024000	6266000	6903000	8501000	9327000	0.98	1.05	1
228	1472	A0A1L1RJ18	-	184.61	39270000	31830000	30350000	38560000	47270000	46780000	30990000	40660000	42310000	22360000	49580000	32050000	33050000	54440000	38960000	35170000	42650000	41350000	18970000	25820000	28530000	39690000	35780000	26450000	31130000	37580000	37920000	34600000	33400000	34440000	24580000	46850000	35800000	32100000	44390000	35970000	31730000	26690000	26940000	25260000	29200000	31410000	1	1.02	1
228	1474	F1NVA4	-	184.61	39270000	31830000	30350000	38560000	47270000	46780000	30990000	40660000	42310000	22360000	49580000	32050000	33050000	54440000	38960000	35170000	42650000	41350000	18970000	25820000	28530000	39690000	35780000	26450000	31130000	37580000	37920000	34600000	33400000	34440000	24580000	46850000	35800000	32100000	44390000	35970000	31730000	26690000	26940000	25260000	29200000	31410000	1	1.02	1
350	1643	Q5ZKI1	-	184.47	10890000	4535000	6476000	9443000	7481000	7295000	9243000	9082000	8585000	6309000	6057000	5235000	5211000	6660000	4359000	4496000	3052000	3712000	5598000	6376000	1951000	11730000	6306000	7475000	8865000	9674000	11250000	7433000	7298000	10110000	8278000	7864000	6508000	5978000	6131000	5967000	4056000	3050000	3819000	5883000	5869000	3845000	1	1	0.96
421	894	F1NTQ2	-	184.38	4292000	4728000	5944000	5994000	3731000	2882000	3098000	2083000	2320000	5138000	3836000	2523000	3111000	4121000	4165000	6282000	5793000	4135000	9683000	9201000	3369000	4171000	3308000	5883000	3589000	3686000	3016000	3071000	2913000	4012000	3973000	3454000	3019000	2678000	4018000	4103000	3463000	6061000	5631000	5350000	5692000	4528000	0.99	1.14	0.99
653	793	A0A1D5NT61	-	184.33	1175000	1490000	267100	1361000	234900	1263000	1098000	1177000	1058000	316000	2182000	963600	332000	375200	1666000	1218000	1156000	1286000	304600	1050000	265900	1516000	1480000	210600	1530000	175600	2928000	1682000	1701000	1302000	2491000	1919000	1354000	451500	252900	2042000	1425000	1082000	1437000	417800	1383000	467800	0.81	1.29	1.27
640	2271	A0A1L1S091	-	184.3	3042000	7787000	6077000	10800000	8380000	9186000	9390000	9765000	6729000	10870000	11020000	11790000	5895000	11740000	10930000	6093000	6986000	7615000	4630000	4222000	7117000	9494000	6869000	5704000	8786000	12370000	8150000	15080000	12470000	13210000	10880000	9475000	16080000	5839000	13960000	10110000	5670000	5931000	7567000	9912000	4167000	7654000	0.95	1.01	1.1
640	2272	E1C6C1	-	184.3	3042000	7787000	6077000	10800000	8380000	9186000	9390000	9765000	6729000	10870000	11020000	11790000	5895000	11740000	10930000	6093000	6986000	7615000	4630000	4222000	7117000	9494000	6869000	5704000	8786000	12370000	8150000	15080000	12470000	13210000	10880000	9475000	16080000	5839000	13960000	10110000	5670000	5931000	7567000	9912000	4167000	7654000	0.95	1.01	1.1
718	1158	A0A1D5PEJ0	-	184.25	0	0	0	0	0	0	0	5725	0	0	0	0	167300	0	0	0	0	76720	0	0	7842	0	11180	0	0	0	0	0	3682	320000	0	0	0	153400	0	0	0	0	80940	0	0	12930	-	0	-
449	1450	Q5ZKU5	-	184.25	5599000	5214000	4713000	7814000	5691000	5684000	4901000	5269000	3595000	6751000	6504000	4898000	3513000	5306000	4215000	5120000	4289000	4864000	3488000	3884000	2745000	8022000	7301000	6885000	8250000	7926000	9546000	5180000	9020000	7214000	8909000	8903000	7393000	5754000	7253000	7010000	3966000	3580000	4293000	6376000	6743000	6293000	1	1	1
1155	1216	E1C155	-	184.24	838800	565400	1237000	950300	884800	773400	991800	509600	1063000	619300	623900	713900	504100	1126000	657400	438200	504300	706800	578700	963200	380800	496600	403200	943700	535300	584300	529000	440700	472200	505500	484100	427500	527100	422700	681400	498000	502700	580000	703900	469100	361000	1586000	1.42	1.4	1.33
730	547	E1BZT5	-	184.23	1372000	575900	826800	1149000	1016000	724900	590100	542500	668000	1001000	965800	704700	546900	835200	833200	1039000	757400	575700	491600	787900	477400	1235000	562700	1046000	1045000	759000	880600	646200	666700	1127000	1241000	717700	687000	611400	697500	780700	843400	563200	574200	533300	730200	615700	1.17	0.96	1.05
1206	876	F1P2G2	-	184.02	271700	600600	380600	170600	64230	100000	18020	27830	53390	1016000	574900	40140	102200	838700	491200	496800	25060	8279	245900	83640	168600	179400	474600	369100	60820	153800	98230	18600	31040	30620	619100	467100	27550	519300	74260	428900	335300	37970	4484	165600	55180	104900	1.07	5.35	1.01
561	517	A0A1D6UPT4	-	183.8	3216000	3851000	2906000	5220000	4699000	3643000	3381000	2358000	3455000	3380000	5032000	4629000	3719000	4561000	2029000	3235000	2951000	2502000	1456000	2902000	1871000	3622000	3793000	4140000	4414000	4651000	3565000	3781000	2548000	4380000	2841000	4950000	5005000	4079000	4209000	1632000	2852000	2810000	2486000	1323000	3382000	3654000	1	1.02	1.14
633	1850	E1BVC8	-	183.67	2587000	4396000	2604000	3973000	2958000	1478000	2273000	1297000	1942000	5019000	4442000	1101000	1670000	3668000	3342000	4767000	3337000	2139000	958700	2266000	1874000	3229000	4846000	2657000	2593000	3088000	1810000	2999000	3229000	3889000	5079000	4487000	1100000	1584000	3849000	3774000	3046000	2262000	1562000	1868000	3320000	2368000	0.9	0.9	1.03
287	554	F1P4H4	-	183.63	7830000	5103000	5759000	5013000	7602000	6092000	6498000	8213000	5749000	8392000	6102000	4992000	4743000	6527000	6296000	4663000	5403000	5740000	3461000	3619000	3459000	7962000	5233000	6167000	5860000	5640000	5734000	6028000	8201000	5913000	7492000	5509000	5437000	4294000	5482000	5512000	4106000	3291000	2966000	4487000	4050000	4515000	0.98	1.01	0.97
524	1611	O57476	-	183.62	1606000	1583000	1313000	1956000	1532000	1580000	1684000	1951000	1775000	1527000	1609000	1549000	1387000	1807000	78820	1441000	1585000	1548000	968100	1119000	1045000	1689000	1653000	1383000	1794000	1762000	1842000	1667000	1861000	1915000	1612000	1716000	1544000	1508000	1712000	62480	1324000	1318000	1324000	1308000	1395000	1376000	0.95	0.49	0.95
237	653	Q5ZIA4	-	183.49	10960000	20380000	13050000	31140000	31760000	10420000	7009000	6642000	10730000	19380000	27390000	17930000	12690000	21210000	22890000	13190000	20210000	18390000	16300000	15200000	14450000	10830000	21540000	13300000	16960000	20750000	8938000	10580000	15520000	20960000	22200000	25640000	20740000	14920000	17490000	25970000	14520000	18640000	20280000	21070000	20030000	27300000	1	1.02	0.99
237	654	F1NI86	-	183.49	10960000	20380000	13050000	31140000	31760000	10420000	7009000	6642000	10730000	19380000	27390000	17930000	12690000	21210000	22890000	13190000	20210000	18390000	16300000	15200000	14450000	10830000	21540000	13300000	16960000	20750000	8938000	10580000	15520000	20960000	22200000	25640000	20740000	14920000	17490000	25970000	14520000	18640000	20280000	21070000	20030000	27300000	1	1.02	0.99
707	1148	F1NDP3	-	183.46	2178000	2064000	2004000	3675000	1713000	1518000	1222000	885600	1037000	3096000	2410000	1713000	1311000	2727000	1487000	3039000	1363000	2029000	2605000	1888000	469800	2157000	2101000	2403000	2013000	1491000	1162000	1625000	1689000	1723000	2471000	3288000	1470000	1802000	2560000	2596000	2134000	1769000	1801000	2160000	2118000	763300	0.98	0.98	1
307	1726	Q5ZIR6	-	183.45	15460000	15760000	11480000	21550000	19170000	17540000	9963000	12700000	12940000	18810000	11500000	15760000	12770000	12770000	15890000	14640000	10880000	9436000	11200000	5855000	10710000	14640000	15240000	11100000	19990000	21270000	20930000	9136000	12700000	13750000	13340000	10400000	15780000	13290000	11460000	11560000	11680000	8520000	8481000	12640000	7049000	12950000	1.01	1.06	1.03
307	1727	F1NA76	-	183.45	15460000	15760000	11480000	21550000	19170000	17540000	9963000	12700000	12940000	18810000	11500000	15760000	12770000	12770000	15890000	14640000	10880000	9436000	11200000	5855000	10710000	14640000	15240000	11100000	19990000	21270000	20930000	9136000	12700000	13750000	13340000	10400000	15780000	13290000	11460000	11560000	11680000	8520000	8481000	12640000	7049000	12950000	1.01	1.06	1.03
314	1780	F1P3P3	-	183.38	33420000	34080000	29820000	43820000	34090000	30950000	23350000	31050000	23520000	35480000	36280000	30440000	28530000	35110000	31640000	29790000	29050000	28780000	28200000	26230000	22150000	29790000	28890000	28220000	29360000	30770000	30400000	21530000	32540000	26280000	31180000	30000000	30150000	27420000	30160000	31650000	24760000	26520000	19550000	26380000	27050000	24670000	1.03	1.12	1.06
314	1781	Q5ZMT1	-	183.38	33420000	34080000	29820000	43820000	34090000	30950000	23350000	31050000	23520000	35480000	36280000	30440000	28530000	35110000	31640000	29790000	29050000	28780000	28200000	26230000	22150000	29790000	28890000	28220000	29360000	30770000	30400000	21530000	32540000	26280000	31180000	30000000	30150000	27420000	30160000	31650000	24760000	26520000	19550000	26380000	27050000	24670000	1.03	1.12	1.06
86	1864	R4GJP9	-	183.3	8783000	238300	632800	871300	1077000	752200	395700	9026000	1164000	596000	622200	360600	68630	1078000	886300	143600	298500	160800	506900	51460	0	8446000	237600	730300	510900	750800	805200	348600	7878000	1062000	426400	488800	377900	54730	874200	643000	107800	208300	164400	501500	57940	91770	0.96	1	0.87
1121	899	A0A1D5PXQ1	-	183.19	126600	189500	294100	395900	267700	267800	218300	977000	195000	380500	1441000	184500	148000	559700	187500	132500	248400	5459000	75510	90520	222000	327500	640300	402400	267700	490100	582500	222300	285900	184700	195000	421700	160200	296500	305500	325600	214500	127000	4839000	116700	109700	307600	0.77	0.28	0.56
732	1093	F1NJL0	-	183.1	919900	894000	882100	569300	1026000	809900	1067000	1244000	494800	697700	477500	643000	471200	788200	857600	638700	646300	897600	461500	513000	552000	898300	616300	860500	657600	1885000	650600	858300	832300	231800	669200	516300	607900	483600	472300	749900	482400	380700	1321000	1068000	586300	595400	1.12	128.48	1.09
732	1094	A0A1D5PZ01	-	183.1	919900	894000	882100	569300	1026000	809900	1067000	1244000	494800	697700	477500	643000	471200	788200	857600	638700	646300	897600	461500	513000	552000	898300	616300	860500	657600	1885000	650600	858300	832300	231800	669200	516300	607900	483600	472300	749900	482400	380700	1321000	1068000	586300	595400	1.12	128.48	1.09
268	1373	O57535	-	182.94	21770000	26490000	26980000	26130000	28280000	14580000	26980000	32010000	28050000	16900000	26950000	25740000	22670000	28920000	22820000	19170000	22930000	24950000	37700000	40350000	8559000	19870000	25820000	26080000	24120000	28770000	14740000	25190000	27450000	29550000	16140000	25470000	25150000	23720000	24370000	24310000	21680000	25460000	25750000	26910000	30170000	11270000	1.03	1.04	1.01
543	1048	Q5ZIA5	-	182.78	661200	1614000	1572000	1770000	2101000	361200	564800	2280000	5538000	1525000	2112000	4006000	1277000	1809000	1303000	1364000	2381000	3750000	1086000	954000	1201000	636500	1508000	1836000	1532000	2449000	619000	1605000	2231000	2566000	1670000	1975000	1479000	1386000	1826000	2015000	1415000	932900	1871000	1306000	1847000	1662000	0.92	1.19	1.03
292	584	P00789	-	182.73	8788000	6788000	8444000	9609000	6115000	9997000	10840000	12050000	7639000	9553000	7733000	9264000	9031000	8734000	5319000	8379000	4206000	10320000	10360000	8362000	4911000	7753000	6043000	4067000	7943000	2789000	9837000	10700000	7768000	4790000	8514000	8464000	4866000	6589000	3190000	6018000	4342000	3015000	6211000	5449000	7152000	6732000	1.1	1.03	1.19
785	1613	Q5ZL37	-	182.72	1827000	1324000	1537000	2182000	1519000	1647000	761800	1919000	1982000	1180000	2192000	1739000	391300	1467000	965100	1470000	1130000	1026000	2249000	2669000	1671000	1932000	1408000	1549000	1840000	1422000	1761000	800700	1813000	2211000	1377000	1879000	1909000	503000	1129000	1003000	1705000	1245000	1035000	1671000	2042000	2107000	0.92	0.92	0.95
670	1135	Q5ZIK9	-	182.61	1454000	1824000	1973000	2180000	1581000	1706000	1567000	930200	1340000	1770000	1774000	1569000	1182000	1936000	1450000	1467000	994600	1451000	2770000	2590000	1179000	1262000	1607000	2444000	1827000	1567000	2216000	2046000	856300	1469000	1590000	1639000	1467000	1150000	1537000	1386000	1343000	940700	1392000	1848000	1923000	1615000	1.09	1.23	0.93
243	922	A0A1D5NUQ4	-	182.34	33620000	19810000	27450000	28890000	38180000	23010000	30400000	27330000	35190000	32410000	31160000	33950000	26590000	28240000	28370000	31530000	16670000	27130000	20010000	19820000	21270000	31470000	24900000	26900000	25860000	36420000	23610000	29170000	24330000	35190000	32510000	32530000	30670000	29350000	23160000	26910000	26700000	13110000	22570000	24980000	22210000	22390000	1.05	0.98	1.01
396	891	Q5ZMP6	-	182.21	7354000	7652000	6763000	11090000	5714000	7343000	5972000	7512000	7213000	7956000	2319000	5489000	5987000	7891000	5798000	4322000	7835000	6060000	2780000	3176000	1932000	6899000	10230000	7519000	8632000	4186000	7477000	6162000	8349000	8041000	7174000	2397000	5945000	6461000	7159000	6491000	3603000	6565000	6154000	2650000	3735000	2440000	1.05	0.81	0.82
458	943	Q5ZMN1	-	182.2	5167000	4828000	4470000	5598000	6089000	5325000	4750000	6838000	4883000	3477000	5609000	5420000	2367000	4811000	6158000	4062000	5546000	4234000	2683000	2010000	2715000	5272000	4898000	4867000	5581000	7192000	4572000	5092000	6101000	4816000	5742000	4921000	5725000	4092000	4341000	6382000	3712000	4023000	3374000	3907000	4904000	3322000	1	1.06	1
509	1630	P27042	-	182.03	18640000	27360000	29780000	26440000	52720000	9863000	2273000	2791000	10110000	24160000	49350000	13730000	16760000	19150000	44080000	16170000	37870000	14280000	15540000	20440000	44610000	18230000	26610000	32190000	16840000	20470000	12470000	11460000	17210000	10060000	27600000	27910000	27150000	24160000	24430000	26890000	18770000	22140000	28060000	29490000	30600000	29390000	1.06	1.06	1
509	1631	F1P5H6	-	182.03	18640000	27360000	29780000	26440000	52720000	9863000	2273000	2791000	10110000	24160000	49350000	13730000	16760000	19150000	44080000	16170000	37870000	14280000	15540000	20440000	44610000	18230000	26610000	32190000	16840000	20470000	12470000	11460000	17210000	10060000	27600000	27910000	27150000	24160000	24430000	26890000	18770000	22140000	28060000	29490000	30600000	29390000	1.06	1.06	1
474	1466	Q9DEQ6	-	181.86	2275000	2721000	2773000	4744000	3081000	3324000	2972000	3854000	3503000	4674000	2982000	3542000	2804000	4158000	4693000	3887000	3898000	2477000	1815000	3015000	2853000	3606000	1857000	2145000	3756000	4206000	2980000	2901000	3484000	3770000	6224000	2578000	2998000	4433000	2975000	4341000	3147000	3256000	2157000	2285000	4313000	2956000	0.97	1.18	0.94
1132	591	E1BQV7	-	181.86	0	0	210300	247500	640200	212500	438900	705800	761700	331600	678300	325600	0	0	497100	0	0	524000	367300	363500	0	0	0	214500	238800	683900	202600	307500	651000	612400	234400	582000	242500	0	0	203700	0	0	434100	406200	372600	0	-	-	0.98
806	815	A0A1D5P8H7	-	181.64	986900	1994000	1060000	2359000	821800	251800	233500	4273000	4425000	1527000	2124000	1887000	1814000	834100	566200	1752000	505400	761400	939200	3056000	259800	990000	1395000	1013000	1432000	717200	110700	150500	1251000	518200	997800	1536000	1364000	1409000	535200	483400	1277000	479400	707600	598700	1811000	1023000	0.9	1.01	1.04
452	1430	Q5ZMH8	-	181.63	4948000	6112000	2403000	7430000	8883000	5545000	4480000	5017000	6264000	3218000	6619000	5559000	2728000	3393000	3750000	8153000	4993000	4226000	6470000	2706000	2843000	4954000	5858000	5936000	7010000	7936000	5362000	4608000	5217000	6918000	5033000	5703000	6325000	1207000	4540000	5465000	6537000	4017000	3395000	6032000	2791000	5024000	1.02	1.01	0.99
451	1615	F1NYA2	-	181.24	9446000	11970000	6888000	12110000	11350000	6141000	14560000	16000000	11970000	10920000	10490000	8209000	9667000	8285000	11050000	9181000	9361000	6877000	5718000	5055000	7326000	9592000	11020000	7017000	13390000	12700000	8597000	11920000	12410000	9171000	10580000	9637000	8387000	9095000	9072000	9501000	7272000	6660000	6435000	7225000	5960000	8223000	0.99	1.07	1.04
641	1770	E1BRL4	-	181.01	1410000	1405000	1936000	1895000	2353000	2406000	1313000	1824000	1225000	2922000	1808000	1348000	1817000	2490000	1887000	1530000	1869000	2168000	1429000	1858000	2547000	1403000	2381000	1925000	1900000	2282000	2588000	1214000	1564000	1085000	2614000	1598000	2369000	1861000	2212000	1975000	1332000	1496000	1751000	1564000	2112000	1562000	0.99	1.08	1.09
555	1170	A0A1D5PXK4	-	180.96	1213000	861300	1094000	1397000	1750000	1196000	1223000	1549000	1295000	1267000	1145000	694300	1059000	1355000	1226000	844400	586300	647400	1297000	797200	552400	1285000	882500	1161000	1084000	1920000	1674000	1093000	1707000	1244000	1234000	979300	840000	1210000	1470000	1423000	725600	454400	748000	1117000	744400	662600	0.89	1.01	0.93
555	1175	A0A1D5PZ00	-	180.96	1213000	861300	1094000	1397000	1750000	1196000	1223000	1549000	1295000	1267000	1145000	694300	1059000	1355000	1226000	844400	586300	647400	1297000	797200	552400	1285000	882500	1161000	1084000	1920000	1674000	1093000	1707000	1244000	1234000	979300	840000	1210000	1470000	1423000	725600	454400	748000	1117000	744400	662600	0.89	1.01	0.93
654	1382	Q5ZMR7	-	180.78	2859000	3021000	2109000	1308000	3154000	2620000	2441000	2267000	3039000	3029000	3132000	2339000	803400	2516000	2776000	2601000	2892000	1744000	428000	1719000	1919000	2901000	2833000	4092000	1056000	2883000	1082000	2667000	2671000	3872000	3394000	3134000	2705000	1183000	2470000	2718000	2076000	2295000	1801000	368500	2170000	2539000	0.98	1.05	0.9
654	1384	F1NN78	-	180.78	2859000	3021000	2109000	1308000	3154000	2620000	2441000	2267000	3039000	3029000	3132000	2339000	803400	2516000	2776000	2601000	2892000	1744000	428000	1719000	1919000	2901000	2833000	4092000	1056000	2883000	1082000	2667000	2671000	3872000	3394000	3134000	2705000	1183000	2470000	2718000	2076000	2295000	1801000	368500	2170000	2539000	0.98	1.05	0.9
240	2946	Q98953	-	180.71	86440000	79930000	24930000	83100000	87890000	8033000	66350000	81500000	74460000	30870000	87000000	57020000	70930000	63830000	55230000	62410000	18530000	68780000	47910000	4614000	12150000	85350000	77730000	24580000	64740000	86230000	8115000	59690000	87500000	86430000	27660000	82380000	57370000	68980000	59770000	58060000	48050000	17140000	62870000	50670000	5501000	15530000	1.02	1.03	1.04
348	924	A0A1L1RTA1	-	180.69	16290000	8872000	14020000	20050000	18180000	30760000	11530000	18440000	12690000	16020000	13770000	21100000	13640000	20290000	11620000	11810000	13750000	17340000	12870000	16050000	9981000	15420000	8557000	15390000	15530000	14500000	15410000	11580000	15900000	10510000	13050000	11150000	14380000	13040000	12860000	12740000	10780000	11480000	11780000	12060000	14540000	15460000	1.01	1	0.98
847	1002	Q6DV79	-	180.65	1237000	479400	521700	753000	756800	369500	434400	828800	389400	566100	625400	772500	438200	878200	310500	266100	653000	493400	279000	578100	195100	960500	418200	598700	596500	368100	674700	475200	849000	421500	548400	588000	502100	421400	806400	368900	249100	661300	508900	364500	313400	273100	1.15	1	0.87
780	643	O42184	-	180.14	2770000	860400	2166000	1319000	616500	654600	2551000	3231000	3487000	2337000	2879000	1951000	2036000	2916000	2461000	2407000	2497000	759300	111600	52000	211400	1679000	708100	1622000	565100	694700	620900	1886000	1348000	2723000	1688000	407700	1267000	1525000	2197000	1860000	1375000	94070	290000	91380	117900	210300	1.51	1.09	1.26
459	881	Q5ZME2	-	179.99	13420000	11910000	8892000	13050000	14070000	13160000	7982000	13240000	14810000	15920000	12250000	12300000	11510000	11900000	7673000	10730000	14550000	14310000	18720000	15120000	9612000	15180000	13140000	11920000	14900000	15880000	15190000	11690000	15050000	18380000	17570000	12190000	15850000	14090000	11830000	9339000	10760000	14940000	15380000	16720000	12190000	13810000	0.94	0.99	1
459	882	A0A1D5PE17	-	179.99	13420000	11910000	8892000	13050000	14070000	13160000	7982000	13240000	14810000	15920000	12250000	12300000	11510000	11900000	7673000	10730000	14550000	14310000	18720000	15120000	9612000	15180000	13140000	11920000	14900000	15880000	15190000	11690000	15050000	18380000	17570000	12190000	15850000	14090000	11830000	9339000	10760000	14940000	15380000	16720000	12190000	13810000	0.94	0.99	1
472	884	E1C1D1	-	179.76	11600000	13200000	11560000	14310000	12370000	12500000	10830000	14710000	9819000	10760000	11970000	11940000	13870000	10330000	10090000	12610000	12060000	10730000	20560000	19910000	9585000	10790000	11790000	10860000	10780000	15780000	11670000	8964000	12630000	10640000	9650000	8758000	10030000	12890000	8334000	13170000	11380000	12350000	13420000	15470000	14000000	13520000	1.07	1.15	1.04
369	1117	F1NT57	-	179.74	23030000	24590000	17720000	24560000	25320000	24360000	19740000	14160000	19680000	24420000	26700000	24190000	19180000	26150000	20210000	21880000	21950000	22830000	18400000	18660000	16310000	25640000	25000000	17510000	18490000	23950000	24610000	22320000	16850000	25310000	24470000	25580000	24130000	21310000	24250000	22490000	19400000	19290000	21030000	21970000	21930000	20900000	0.7	1.04	1
477	1980	Q2XP49	-	179.55	11240000	7975000	12790000	16400000	16070000	8163000	6077000	3435000	2397000	13550000	14720000	2307000	9058000	10650000	4461000	9843000	8118000	7384000	7722000	7834000	10820000	9356000	8863000	10740000	7706000	9063000	7406000	7920000	5173000	4136000	11620000	11890000	3318000	9985000	10570000	5612000	7431000	6649000	5129000	6422000	9875000	9543000	1.02	1.04	1.03
264	2085	A4GTP0	-	179.42	11950000	10240000	10540000	24310000	18630000	18550000	17100000	18090000	9381000	5048000	10470000	12110000	8023000	18320000	10100000	9191000	7730000	11230000	16100000	15030000	6314000	12590000	10670000	10880000	20790000	15660000	16540000	15650000	17210000	11310000	4509000	15000000	10140000	9064000	13890000	11210000	8766000	10730000	9120000	13230000	12810000	9346000	1	1	1.02
264	2090	A0A1D5PQ84	-	179.42	11950000	10240000	10540000	24310000	18630000	18550000	17100000	18090000	9381000	5048000	10470000	12110000	8023000	18320000	10100000	9191000	7730000	11230000	16100000	15030000	6314000	12590000	10670000	10880000	20790000	15660000	16540000	15650000	17210000	11310000	4509000	15000000	10140000	9064000	13890000	11210000	8766000	10730000	9120000	13230000	12810000	9346000	1	1	1.02
264	2092	A0A1D5PQI1	-	179.42	11950000	10240000	10540000	24310000	18630000	18550000	17100000	18090000	9381000	5048000	10470000	12110000	8023000	18320000	10100000	9191000	7730000	11230000	16100000	15030000	6314000	12590000	10670000	10880000	20790000	15660000	16540000	15650000	17210000	11310000	4509000	15000000	10140000	9064000	13890000	11210000	8766000	10730000	9120000	13230000	12810000	9346000	1	1	1.02
264	2093	Q90713	-	179.42	11950000	10240000	10540000	24310000	18630000	18550000	17100000	18090000	9381000	5048000	10470000	12110000	8023000	18320000	10100000	9191000	7730000	11230000	16100000	15030000	6314000	12590000	10670000	10880000	20790000	15660000	16540000	15650000	17210000	11310000	4509000	15000000	10140000	9064000	13890000	11210000	8766000	10730000	9120000	13230000	12810000	9346000	1	1	1.02
624	2404	F1NV32	-	179.32	4067000	3823000	3280000	4499000	3336000	3330000	2879000	2664000	2704000	3419000	3867000	3208000	2729000	3629000	2950000	3395000	3098000	3137000	2265000	2388000	2276000	3835000	3270000	3108000	2893000	2625000	3113000	2683000	2921000	3562000	3077000	3235000	2768000	2629000	3648000	2946000	2188000	2673000	2396000	2413000	2580000	2476000	1.07	1.16	1.08
545	1771	E1C319	-	179.16	3063000	4584000	3986000	5541000	4543000	3634000	3940000	3886000	4277000	3765000	4889000	5949000	3801000	6564000	4739000	4306000	4418000	4398000	4171000	2949000	1267000	3154000	5798000	3652000	6050000	4291000	5408000	4060000	4043000	4533000	5259000	5975000	5719000	3907000	5450000	5097000	3582000	3978000	4057000	5134000	3372000	2635000	1.04	1.06	1.07
419	1240	A0A1D5PY92	-	178.85	18450000	22170000	23190000	22520000	19650000	28070000	15040000	26520000	30290000	20900000	23720000	23150000	16310000	22820000	25230000	23620000	21560000	24890000	17430000	16540000	17100000	18370000	15700000	22540000	22550000	16240000	29150000	15600000	18050000	25980000	22520000	20780000	21300000	19190000	18940000	22120000	22510000	20810000	22280000	16790000	14760000	21350000	1.04	1.1	1.04
704	811	F1NU16	-	178.67	3419000	3465000	766100	1852000	3315000	3531000	954500	3504000	1495000	628000	849100	1061000	985800	537700	2861000	2467000	1147000	779100	495300	881000	1101000	3214000	1620000	615200	1191000	2712000	3487000	2720000	3380000	2642000	1100000	800300	1313000	1175000	464800	3451000	1922000	864900	846300	1955000	731700	1108000	1.08	1.04	1
483	2314	Q5ZMV5	-	178.56	15980000	15690000	17250000	18340000	13990000	16840000	15990000	18200000	15120000	14940000	12550000	16140000	12600000	17760000	3878000	15240000	12600000	14750000	21770000	19180000	12910000	12010000	11440000	17130000	12180000	11390000	12140000	11580000	12790000	11780000	10730000	8241000	10750000	9907000	11470000	4998000	12070000	11310000	12060000	13360000	12410000	15980000	1.33	1.09	1.08
317	1287	E1BYN7	-	178.51	3878000	2234000	2291000	6764000	3118000	2963000	5099000	4736000	3554000	5162000	4345000	1889000	4382000	4204000	3827000	2239000	3553000	1570000	3688000	3000000	3032000	4029000	2051000	2266000	5712000	3246000	4532000	4995000	5717000	3561000	5177000	3769000	2343000	4779000	4503000	4342000	1728000	2783000	2144000	4097000	4214000	3921000	0.99	1.04	1
643	923	Q5F418	-	178.43	2323000	3319000	2103000	3890000	2346000	2085000	149500	2696000	2741000	3500000	2570000	2018000	2446000	2698000	1745000	1990000	1977000	1078000	1603000	1624000	1138000	2009000	2854000	1915000	3180000	3336000	2312000	144800	1969000	3710000	3002000	2180000	1963000	2322000	2665000	1871000	1585000	1629000	1015000	1633000	2257000	1399000	1.21	1.18	1.02
673	1324	Q8UWG6	-	178.29	6677000	4807000	4943000	5029000	5816000	5503000	4054000	4636000	4087000	5306000	3938000	3558000	1528000	5209000	4967000	4722000	5125000	5444000	3969000	2627000	3565000	7592000	5011000	4795000	4891000	5723000	7736000	4075000	5538000	5652000	8624000	3531000	3487000	1370000	1856000	5335000	4137000	3291000	5147000	5615000	3303000	4912000	1	0.98	1.03
892	841	P26007	-	178.15	93940	143800	62870	76290	249200	419400	0	0	0	36030	150300	154500	75040	126400	120900	21720	62560	104700	6777	20900	35750	20280	144900	88740	35310	149000	52500	20550	58440	68740	714100	76590	123700	587500	630000	678300	120900	48850	562500	16160	544000	441700	256	0.93	0.66
892	842	A0A1D5PTI6	-	178.15	93940	143800	62870	76290	249200	419400	0	0	0	36030	150300	154500	75040	126400	120900	21720	62560	104700	6777	20900	35750	20280	144900	88740	35310	149000	52500	20550	58440	68740	714100	76590	123700	587500	630000	678300	120900	48850	562500	16160	544000	441700	256	0.93	0.66
892	850	A0A1L1RZY6	-	178.15	93940	143800	62870	76290	249200	419400	0	0	0	36030	150300	154500	75040	126400	120900	21720	62560	104700	6777	20900	35750	20280	144900	88740	35310	149000	52500	20550	58440	68740	714100	76590	123700	587500	630000	678300	120900	48850	562500	16160	544000	441700	256	0.93	0.66
140	1087	F1NHM9	-	178.13	33160000	70080000	56500000	83410000	67160000	55610000	68070000	80320000	69910000	83000000	83670000	50520000	45750000	85870000	68000000	73730000	67250000	50280000	71370000	50910000	46450000	33120000	67950000	56390000	61750000	55570000	74330000	65820000	88050000	72930000	73360000	76170000	63720000	50140000	79420000	67340000	67070000	53850000	58660000	65400000	48310000	55230000	0.99	1.02	1.02
140	1088	Q5ZLN1	-	178.13	33160000	70080000	56500000	83410000	67160000	55610000	68070000	80320000	69910000	83000000	83670000	50520000	45750000	85870000	68000000	73730000	67250000	50280000	71370000	50910000	46450000	33120000	67950000	56390000	61750000	55570000	74330000	65820000	88050000	72930000	73360000	76170000	63720000	50140000	79420000	67340000	67070000	53850000	58660000	65400000	48310000	55230000	0.99	1.02	1.02
384	1435	E1C080	-	178.08	9948000	7066000	10070000	12680000	12810000	10220000	8974000	9549000	10220000	11430000	8327000	9717000	8551000	11200000	9994000	9331000	10340000	9297000	7918000	8314000	5502000	10070000	6598000	9783000	9622000	11110000	10620000	9820000	10460000	11040000	11900000	6845000	9739000	9170000	10060000	10100000	8194000	8370000	9645000	8812000	9031000	5943000	0.99	1.07	1.02
796	1544	A0A1D5PHL0	-	178.08	1813000	1174000	1644000	1738000	1408000	1553000	1577000	1900000	1700000	1321000	1698000	1426000	1140000	1898000	1176000	1385000	1265000	1493000	1034000	1781000	869500	1984000	1111000	3251000	1940000	1589000	1860000	1507000	1406000	521900	1298000	1187000	1912000	1175000	1335000	1642000	1426000	1204000	474900	1607000	734300	1227000	0.97	1.2	0.93
856	1098	A0A1D5NV31	-	178.07	509400	393500	266600	452200	591000	513300	454700	568900	620800	141900	616100	375400	719200	384900	2531000	401600	132900	462400	181300	766200	331500	532800	310200	384000	315600	675200	621900	412200	445500	503400	152500	622300	367700	632200	262300	2590000	303600	96150	365300	198500	361500	336700	0.92	1.24	0.58
675	1809	Q5ZIP7	-	178.07	1626000	627200	1167000	635400	1794000	1391000	1292000	966700	1503000	1461000	1297000	1064000	517400	1014000	1397000	644400	669800	640500	500300	118400	391200	1384000	1061000	1372000	538500	2289000	1681000	1282000	1345000	1714000	1525000	1402000	1222000	582400	1019000	1168000	620600	662600	742000	635000	188000	593200	1.03	0.86	0.84
295	601	A0A1L1RTY4	-	177.97	18450000	17530000	15890000	23130000	14480000	16340000	12300000	19240000	15220000	11370000	16740000	17440000	16580000	19940000	15160000	14470000	14920000	16140000	13110000	13760000	11200000	18490000	18230000	14630000	18650000	13430000	16950000	12890000	19900000	17140000	7248000	15930000	16660000	18940000	17280000	15940000	10920000	12670000	12680000	14410000	17130000	12070000	1.03	1.01	1.05
295	606	E1C0F1	-	177.97	18450000	17530000	15890000	23130000	14480000	16340000	12300000	19240000	15220000	11370000	16740000	17440000	16580000	19940000	15160000	14470000	14920000	16140000	13110000	13760000	11200000	18490000	18230000	14630000	18650000	13430000	16950000	12890000	19900000	17140000	7248000	15930000	16660000	18940000	17280000	15940000	10920000	12670000	12680000	14410000	17130000	12070000	1.03	1.01	1.05
1016	711	R4GJ94	-	177.76	590200	2873000	540000	4312000	805600	3521000	610500	1222000	540500	620000	37700	748200	385300	906700	253400	243900	523500	519100	377000	635200	202700	588300	2655000	16040	3451000	478500	3316000	404400	892600	243200	585900	47270	215100	448800	285900	260000	29260	240800	376700	392100	207000	3456	0.96	1.1	256
170	1101	Q5ZIR7	-	177.75	168600000	93150000	211200000	204400000	203900000	263000000	159600000	146600000	152900000	207000000	242600000	217800000	209300000	227000000	160800000	180900000	195100000	250600000	193000000	223200000	178700000	182500000	91950000	210000000	185200000	183000000	194300000	183400000	159000000	209400000	228700000	244300000	180800000	224400000	190700000	179300000	188300000	189000000	199600000	194200000	212800000	223100000	1	1.01	1
444	953	E1BRR6	-	177.74	8311000	12950000	13690000	8859000	11070000	11590000	1535000	4143000	3795000	12990000	12260000	15300000	7605000	14080000	8367000	9064000	9319000	14060000	4256000	11010000	6146000	9082000	14780000	8797000	7026000	9334000	3607000	2946000	6109000	7516000	13670000	13270000	8406000	6606000	13000000	10540000	9399000	8925000	6491000	4614000	11570000	7396000	1.02	1.03	1.16
554	752	Q5ZJW0	-	177.55	747000	1833000	2017000	2130000	1368000	2667000	1125000	1152000	1492000	2620000	882400	1620000	874500	2065000	2348000	787000	4346000	1443000	518600	983700	1004000	1177000	1749000	1668000	2070000	1743000	1787000	1301000	1308000	1439000	2954000	1492000	1480000	945500	1643000	1675000	1788000	1231000	1518000	1130000	1993000	1924000	1.15	1.05	1.05
554	753	E1BW77	-	177.55	747000	1833000	2017000	2130000	1368000	2667000	1125000	1152000	1492000	2620000	882400	1620000	874500	2065000	2348000	787000	4346000	1443000	518600	983700	1004000	1177000	1749000	1668000	2070000	1743000	1787000	1301000	1308000	1439000	2954000	1492000	1480000	945500	1643000	1675000	1788000	1231000	1518000	1130000	1993000	1924000	1.15	1.05	1.05
942	1021	F1NB64	-	177.54	1874000	2240000	1690000	2860000	1805000	1496000	1124000	719000	1087000	1932000	1849000	1728000	1898000	2450000	176000	1714000	1756000	2560000	1420000	1701000	824100	1917000	2180000	665700	2259000	665300	1373000	1308000	706600	1343000	1953000	1895000	1794000	2214000	1873000	224600	1408000	1301000	2261000	3204000	1669000	1095000	0.88	1.06	0.97
464	2961	A0A1L1RUM8	-	177.27	55790000	43790000	46160000	98430000	46460000	27050000	56900000	46820000	32260000	82480000	34500000	31190000	48040000	39230000	27100000	56510000	27840000	23170000	60720000	34830000	20370000	60290000	48000000	51090000	53210000	57620000	55960000	45030000	59130000	41520000	50340000	40490000	45490000	29210000	44820000	34940000	36020000	31340000	34960000	43860000	37450000	39290000	0.84	0.96	0.92
719	1522	A0A1L1S0D5	-	176.61	3289000	5849000	2241000	7656000	1965000	7227000	3557000	5827000	4687000	4593000	5376000	6481000	4257000	5378000	2585000	3308000	3196000	6197000	6579000	5316000	2138000	3060000	5324000	5288000	6538000	2434000	5519000	5785000	5024000	5900000	4574000	5574000	5536000	5462000	3746000	3523000	3512000	3632000	4982000	5668000	4633000	2679000	1.08	1.06	0.99
590	726	A0A1D5PE19	-	176.35	4133000	5662000	4174000	5140000	6343000	4659000	6174000	4047000	5777000	5501000	4842000	4839000	2737000	5298000	2493000	4201000	4461000	6025000	4125000	5566000	4353000	7617000	5325000	5265000	5901000	7349000	5763000	6370000	4175000	5486000	6268000	3948000	4409000	3193000	4297000	4062000	3768000	5085000	5512000	4713000	5368000	4804000	0.89	1.01	0.9
590	735	A0A1D5P3J7	-	176.35	4133000	5662000	4174000	5140000	6343000	4659000	6174000	4047000	5777000	5501000	4842000	4839000	2737000	5298000	2493000	4201000	4461000	6025000	4125000	5566000	4353000	7617000	5325000	5265000	5901000	7349000	5763000	6370000	4175000	5486000	6268000	3948000	4409000	3193000	4297000	4062000	3768000	5085000	5512000	4713000	5368000	4804000	0.89	1.01	0.9
723	1143	A0A1L1RKK2	-	176.31	5942000	5798000	3598000	6917000	5098000	7178000	4126000	1832000	4048000	5978000	7308000	7995000	4197000	6417000	4463000	3404000	4493000	4614000	3573000	3956000	2748000	6414000	6044000	3854000	5949000	5003000	7698000	4225000	2374000	4567000	6474000	7456000	7870000	4800000	5967000	4547000	4231000	4146000	5634000	3911000	4991000	3373000	1	1.08	0.94
1148	925	Q5ZKW4	-	176.17	480100	333700	671500	0	399000	162100	3248000	615400	1197000	444400	338400	449100	631800	260600	345900	337300	653900	581000	776100	414900	690800	102700	483000	788200	0	534400	582100	2698000	617500	1100000	508600	0	828700	747900	1445000	1288000	590500	757700	1493000	665000	435400	1209000	128.52	0.69	0.94
1148	926	F1NNR1	-	176.17	480100	333700	671500	0	399000	162100	3248000	615400	1197000	444400	338400	449100	631800	260600	345900	337300	653900	581000	776100	414900	690800	102700	483000	788200	0	534400	582100	2698000	617500	1100000	508600	0	828700	747900	1445000	1288000	590500	757700	1493000	665000	435400	1209000	128.52	0.69	0.94
1148	927	A0A1D5P0A1	-	176.17	480100	333700	671500	0	399000	162100	3248000	615400	1197000	444400	338400	449100	631800	260600	345900	337300	653900	581000	776100	414900	690800	102700	483000	788200	0	534400	582100	2698000	617500	1100000	508600	0	828700	747900	1445000	1288000	590500	757700	1493000	665000	435400	1209000	128.52	0.69	0.94
206	2357	P28318	-	175.99	191400000	150400000	168600000	244900000	222100000	44760000	202100000	121100000	132600000	211700000	230900000	42340000	151300000	96410000	172700000	171900000	176000000	59070000	228800000	149000000	154200000	200100000	156200000	174100000	194700000	195000000	184600000	169500000	189000000	104100000	169000000	165600000	160400000	147800000	145700000	155200000	147100000	145800000	158100000	171300000	174300000	163500000	0.91	0.91	0.92
382	954	F1NQT4	-	175.84	11850000	12950000	10460000	19120000	13660000	13220000	5521000	7266000	9094000	15830000	12640000	11690000	13260000	12430000	7924000	12440000	10310000	10050000	11750000	8645000	7067000	12000000	12720000	10110000	9776000	11330000	12870000	5789000	8253000	12580000	10790000	11520000	12290000	10490000	10660000	13170000	9193000	8854000	7808000	11870000	10230000	8054000	0.97	1	1.06
912	1128	Q5ZIG5	-	175.68	837500	631200	367600	1100000	941900	820000	754400	696400	997800	718700	848000	752800	679000	936100	397700	661900	638200	794900	851100	520100	561800	767400	668100	378400	969800	1067000	1054000	706300	672000	1019000	675900	793700	391900	778300	753300	426700	681100	269800	695500	793900	192300	682800	1.14	0.94	1.05
912	1129	A0A1D5PXH4	-	175.68	837500	631200	367600	1100000	941900	820000	754400	696400	997800	718700	848000	752800	679000	936100	397700	661900	638200	794900	851100	520100	561800	767400	668100	378400	969800	1067000	1054000	706300	672000	1019000	675900	793700	391900	778300	753300	426700	681100	269800	695500	793900	192300	682800	1.14	0.94	1.05
92	2312	P70081	-	175.6	273200000	271600000	354500000	161500000	312500000	199000000	198100000	219200000	292700000	286900000	316900000	130400000	214600000	258000000	246900000	271100000	243800000	200700000	566500000	522600000	232400000	270300000	265000000	346600000	123700000	273200000	251600000	203000000	256900000	290300000	257200000	270600000	157700000	227500000	242000000	229800000	322200000	296000000	329800000	340100000	351400000	321500000	1.01	1.03	1.03
92	2313	P62801	-	175.6	273200000	271600000	354500000	161500000	312500000	199000000	198100000	219200000	292700000	286900000	316900000	130400000	214600000	258000000	246900000	271100000	243800000	200700000	566500000	522600000	232400000	270300000	265000000	346600000	123700000	273200000	251600000	203000000	256900000	290300000	257200000	270600000	157700000	227500000	242000000	229800000	322200000	296000000	329800000	340100000	351400000	321500000	1.01	1.03	1.03
269	1061	F1NIH3	-	175.56	24970000	27200000	29560000	24960000	19220000	32620000	40580000	50770000	25020000	20860000	21690000	34320000	21130000	36320000	24680000	17080000	22990000	31880000	15740000	26280000	17020000	24720000	26640000	29240000	27400000	24450000	37390000	35570000	37850000	26390000	23000000	21710000	27940000	22990000	28280000	27820000	15000000	21120000	23510000	17470000	23900000	21660000	1.02	1.05	1.01
921	1301	A0A1D5PKN8	-	175.53	1453000	1857000	1606000	2418000	2483000	1758000	875900	373800	958800	1133000	748200	3801000	595600	2210000	392200	1016000	2197000	1665000	1362000	1117000	900800	1903000	1816000	1072000	1827000	1698000	2168000	544500	911600	1170000	1179000	507900	1953000	1394000	1814000	893500	908300	1014000	1827000	1185000	945500	1293000	0.74	0.94	1.05
1083	1546	F1NAS0	-	175.5	614700	452400	383600	976500	696900	543200	1001000	843000	566400	732000	260600	284200	448100	554600	483300	186300	395200	151800	150300	176600	284300	644000	450300	182300	909700	747200	549200	3264000	693100	901500	1638000	296700	291200	839300	143200	576300	196900	257600	122700	1875000	207100	258800	1.05	0.83	128.55
389	1938	F1NIB4	-	175.47	10790000	6063000	8353000	9493000	8127000	7279000	8548000	11740000	11590000	9809000	10130000	7005000	8233000	11100000	10440000	5217000	8481000	7144000	1735000	4174000	5848000	10870000	7558000	8437000	9193000	7611000	7524000	9165000	10180000	10730000	10090000	9878000	6893000	8574000	8858000	9191000	4475000	6711000	5959000	2056000	4546000	7277000	1.09	1.01	0.97
852	2679	E1BRC1	-	175.46	2475000	2793000	3894000	3854000	3932000	3226000	2015000	1970000	1953000	3753000	3645000	2950000	2522000	2889000	2894000	3144000	3146000	2816000	2018000	1767000	1942000	2327000	2588000	2629000	2713000	3028000	3028000	2500000	2268000	2343000	3108000	3148000	3046000	2543000	2862000	2894000	2352000	2380000	2525000	2247000	2376000	2429000	1.06	0.96	1.03
1315	1442	E1C2V9	-	175.44	594800	790100	171800	332600	649300	188900	196800	382600	297600	289300	221600	211700	599700	657300	279100	375200	165500	177300	244000	455700	138200	530200	463300	184900	290800	725900	196400	361900	369200	210100	291400	395600	381400	455900	529400	331000	123600	161000	145400	350600	398000	334000	0.98	1.57	0.51
1315	1447	A0A1D5PQF9	-	175.44	594800	790100	171800	332600	649300	188900	196800	382600	297600	289300	221600	211700	599700	657300	279100	375200	165500	177300	244000	455700	138200	530200	463300	184900	290800	725900	196400	361900	369200	210100	291400	395600	381400	455900	529400	331000	123600	161000	145400	350600	398000	334000	0.98	1.57	0.51
593	1672	Q5ZJX9	-	175.38	3249000	4379000	5499000	6775000	4951000	3725000	7193000	6543000	5455000	5630000	3381000	4054000	3546000	2544000	3463000	4116000	3344000	1702000	6561000	6718000	3372000	3232000	4617000	5392000	6128000	5995000	4379000	6322000	5510000	5830000	5273000	3552000	3803000	3986000	2069000	4106000	4191000	4100000	1742000	5059000	5447000	4429000	0.99	1.01	1.07
1183	960	E1C947	-	175.23	131300	71880	0	0	289800	303000	494200	167300	414700	134800	205300	268800	70460	97550	10080	43770	332200	83660	137500	0	143900	654400	0	0	122400	548600	253600	553100	161700	91720	109200	388000	475100	645800	233900	19670	115200	397300	62810	367100	0	343300	0.37	256	-
376	885	Q9YGW6	-	175.2	2281000	2216000	959000	3227000	1700000	673100	2670000	2185000	1295000	2071000	1616000	2340000	1804000	2224000	1911000	1508000	1601000	2243000	210500	962600	753100	2138000	2942000	1500000	2396000	2491000	805800	2405000	2922000	1412000	1894000	2189000	2037000	1969000	2399000	2043000	1317000	1159000	1870000	225400	685700	813000	0.93	0.94	0.81
991	800	A0A1D5PJX0	-	175.07	0	0	0	0	0	0	0	0	0	0	0	88110	0	0	0	0	0	0	0	0	0	0	0	0	0	0	0	50970	0	0	0	0	0	0	0	0	0	0	0	0	0	0	-	-	-
630	720	F1NAK4	-	174.93	555300	567600	623400	1232000	700800	1003000	698700	641600	1388000	502100	276700	721300	285000	1083000	1201000	463200	314000	602900	337200	381700	117400	536000	1633000	331800	754400	1576000	1153000	431800	544300	1347000	1195000	306900	530300	935600	877800	1261000	854900	429400	489000	393200	367500	178400	1.06	1.12	1.2
904	1309	A0A2R3TVM2	-	174.9	180200	0	0	350700	0	0	242000	831500	264600	0	0	0	0	0	132400	0	0	0	0	0	0	282400	0	142300	185000	0	287900	245300	565200	259100	90750	0	147100	73050	137300	143500	129000	133100	0	0	0	0	0.64	-	0
501	1422	Q04584	-	174.79	7224000	9612000	5705000	10090000	7921000	7513000	9189000	5990000	9683000	7654000	10430000	7169000	7291000	8548000	5471000	8162000	9416000	7555000	5199000	3475000	5534000	6967000	8761000	5645000	10220000	9241000	9678000	9900000	4927000	10140000	8345000	10880000	8701000	7096000	8213000	4854000	6644000	7383000	7006000	6669000	6844000	7355000	0.93	1.01	1.06
689	1360	Q5F3E6	-	174.48	7105000	2930000	8331000	8243000	6331000	9433000	8047000	7898000	9443000	7181000	3096000	6462000	2778000	11460000	6939000	4858000	6411000	5591000	6215000	3902000	3189000	5780000	5052000	3842000	5332000	1868000	5567000	4658000	4756000	3609000	3169000	2765000	3989000	3937000	4929000	4029000	2182000	1554000	3483000	2405000	2330000	1240000	1.03	1.05	1.07
661	1678	A0A1D5PPQ3	-	174.33	3007000	2633000	1919000	2028000	2418000	2378000	2588000	4101000	2988000	2434000	434700	2729000	3104000	2959000	3917000	1623000	2064000	2530000	348200	411800	199100	2697000	2388000	1782000	2179000	2622000	2104000	2407000	878200	2790000	2538000	417000	2263000	3392000	2192000	3740000	1488000	1766000	1857000	437000	487800	175300	1.05	1.02	1.03
661	1680	E1BZS2	-	174.33	3007000	2633000	1919000	2028000	2418000	2378000	2588000	4101000	2988000	2434000	434700	2729000	3104000	2959000	3917000	1623000	2064000	2530000	348200	411800	199100	2697000	2388000	1782000	2179000	2622000	2104000	2407000	878200	2790000	2538000	417000	2263000	3392000	2192000	3740000	1488000	1766000	1857000	437000	487800	175300	1.05	1.02	1.03
569	1267	Q5ZM36	-	173.94	2648000	2230000	2709000	3336000	2716000	2163000	1832000	1886000	2700000	2723000	1222000	2372000	1462000	1968000	2112000	2144000	2362000	1476000	2314000	2075000	733200	2590000	2156000	2742000	2282000	2667000	2850000	1965000	2114000	2883000	2507000	1431000	2693000	1612000	1431000	2121000	2041000	1883000	1736000	1823000	2242000	336400	1.09	1.14	0.97
569	1275	A0A1L1RR66	-	173.94	2648000	2230000	2709000	3336000	2716000	2163000	1832000	1886000	2700000	2723000	1222000	2372000	1462000	1968000	2112000	2144000	2362000	1476000	2314000	2075000	733200	2590000	2156000	2742000	2282000	2667000	2850000	1965000	2114000	2883000	2507000	1431000	2693000	1612000	1431000	2121000	2041000	1883000	1736000	1823000	2242000	336400	1.09	1.14	0.97
822	794	F1P0M2	-	173.82	1535000	1275000	305500	751800	1647000	1509000	900000	942300	875700	1778000	1602000	2069000	841900	1560000	1003000	1511000	1168000	1314000	360300	1471000	636800	1762000	1454000	1038000	373300	1316000	1569000	1236000	1013000	975000	2084000	1183000	1426000	1127000	1153000	1064000	785900	894900	1065000	476900	1547000	1242000	0.81	1.18	0.34
961	1136	A0A1D5PCK1	-	173.71	525200	1445000	544900	725100	558500	617500	350400	293800	291900	907000	652700	1189000	1079000	1179000	538200	399700	916800	472700	334600	1248000	618200	485200	476000	377700	739000	400800	350900	373800	176000	311700	297200	637300	368200	339200	306500	463900	467000	310700	685900	755800	482100	387800	1.08	0.98	1.15
961	1140	A0A1D5P592	-	173.71	525200	1445000	544900	725100	558500	617500	350400	293800	291900	907000	652700	1189000	1079000	1179000	538200	399700	916800	472700	334600	1248000	618200	485200	476000	377700	739000	400800	350900	373800	176000	311700	297200	637300	368200	339200	306500	463900	467000	310700	685900	755800	482100	387800	1.08	0.98	1.15
506	748	F1NIM4	-	173.65	6145000	6368000	4565000	5908000	4156000	6583000	7551000	9716000	9907000	4699000	4645000	6988000	3392000	6833000	4214000	6793000	4854000	4780000	4728000	4881000	3194000	5224000	6194000	4489000	4603000	4099000	7200000	7709000	8061000	8148000	4473000	4279000	6613000	4091000	5909000	3098000	4473000	4635000	4000000	3890000	5700000	4104000	0.97	1	0.96
506	750	Q5ZJT4	-	173.65	6145000	6368000	4565000	5908000	4156000	6583000	7551000	9716000	9907000	4699000	4645000	6988000	3392000	6833000	4214000	6793000	4854000	4780000	4728000	4881000	3194000	5224000	6194000	4489000	4603000	4099000	7200000	7709000	8061000	8148000	4473000	4279000	6613000	4091000	5909000	3098000	4473000	4635000	4000000	3890000	5700000	4104000	0.97	1	0.96
797	868	Q5ZJ02	-	173.55	1452000	1375000	816100	897500	1096000	910900	1127000	1729000	1391000	519500	967900	1110000	1039000	817900	1182000	287600	1152000	1311000	290800	271100	215600	1329000	1078000	804000	1086000	1258000	973900	991100	534200	1294000	427700	969000	1070000	839000	174200	857000	622200	885600	940900	760300	225600	216000	1.01	1.2	1.03
398	839	F1NV37	-	173.44	7610000	6835000	5926000	8004000	5224000	4086000	9217000	8378000	4635000	7875000	6226000	4683000	6192000	7727000	6104000	7356000	5405000	5803000	5635000	6870000	4232000	6655000	6258000	5788000	6315000	5572000	4381000	6354000	6199000	4626000	6992000	5555000	4538000	6107000	6568000	6279000	5777000	4655000	4614000	5686000	6618000	4976000	1.03	0.99	1.01
487	744	A0A1D5P975	-	173.43	3900000	2155000	991600	3775000	2736000	2838000	2495000	4338000	3866000	3058000	3305000	3128000	1879000	3747000	2599000	1466000	2126000	3274000	1902000	2748000	1678000	4019000	2926000	1648000	3517000	3047000	3000000	2354000	4389000	4522000	3861000	3283000	2957000	2097000	3531000	2806000	1577000	2039000	3101000	2012000	2960000	2394000	0.97	0.95	0.93
487	745	Q5ZJA7	-	173.43	3900000	2155000	991600	3775000	2736000	2838000	2495000	4338000	3866000	3058000	3305000	3128000	1879000	3747000	2599000	1466000	2126000	3274000	1902000	2748000	1678000	4019000	2926000	1648000	3517000	3047000	3000000	2354000	4389000	4522000	3861000	3283000	2957000	2097000	3531000	2806000	1577000	2039000	3101000	2012000	2960000	2394000	0.97	0.95	0.93
611	1327	Q4JK63	-	173.35	2370000	2211000	2761000	1539000	2620000	2356000	1912000	2311000	1994000	1810000	1610000	2728000	2279000	2645000	2303000	1279000	1898000	2556000	4215000	5732000	905800	2154000	1986000	2726000	874800	2071000	2050000	2088000	2503000	1783000	1701000	1212000	2441000	1962000	1504000	2049000	1321000	1941000	2191000	2239000	2830000	1558000	1.1	1.08	0.9
611	1344	F1N8Y3	-	173.35	2370000	2211000	2761000	1539000	2620000	2356000	1912000	2311000	1994000	1810000	1610000	2728000	2279000	2645000	2303000	1279000	1898000	2556000	4215000	5732000	905800	2154000	1986000	2726000	874800	2071000	2050000	2088000	2503000	1783000	1701000	1212000	2441000	1962000	1504000	2049000	1321000	1941000	2191000	2239000	2830000	1558000	1.1	1.08	0.9
657	2130	A0A1D5NW85	-	173.26	701000	1292000	1963000	696600	3560000	0	61440	0	651600	961600	2185000	0	386200	529800	2813000	898500	3360000	55180	1302000	1658000	3370000	746600	1171000	1872000	429300	971200	0	457000	0	329400	1368000	760300	729500	806600	964000	1365000	1352000	1599000	1221000	2054000	1935000	2081000	0.84	1.04	1.04
1095	705	A0A1D5PEV3	-	173.12	0	0	0	0	15510	0	0	0	0	0	0	0	0	0	0	0	0	0	0	0	0	0	0	0	0	1471	0	0	0	0	0	0	0	0	0	0	0	0	0	0	0	11390	-	-	-
957	1137	F1P0A1	-	172.97	415700	178100	213700	306500	344500	127700	78150	447500	722800	175600	637900	179400	750700	701600	174700	600300	189600	152100	102700	111100	119100	461900	9797000	401200	387800	12270000	13670000	255300	11450000	13150000	357200	411100	9325000	8285000	9335000	9096000	6383000	7583000	6042000	9038000	8669000	8256000	0.91	0.89	0.86
528	1587	A0A1D5P291	-	172.92	6748000	5352000	3542000	6556000	7117000	7691000	4519000	10410000	2254000	6710000	2500000	5085000	3310000	7665000	7589000	4557000	9529000	7750000	6004000	7524000	3945000	7912000	5686000	4716000	6144000	12450000	8906000	4744000	12110000	5150000	7340000	3231000	10330000	5126000	6978000	4745000	4423000	9011000	7765000	5357000	7474000	6690000	1	0.97	0.89
923	1402	E1C007	-	172.88	1284000	1091000	2988000	2708000	1399000	1126000	3186000	2079000	4943000	3290000	844400	1195000	921800	2940000	771700	1067000	805300	356900	3045000	856800	3783000	1167000	1038000	1172000	2856000	2066000	1319000	2299000	1586000	2287000	1481000	1142000	1355000	1001000	1473000	760100	1170000	502300	685800	3176000	1222000	3163000	1.09	1.11	0.98
742	1159	F1NB67	-	172.71	7604000	2114000	5890000	2721000	1844000	1758000	8970000	10140000	9119000	2604000	6808000	2068000	925700	1830000	6405000	2257000	1707000	2215000	1486000	1059000	1066000	7549000	2358000	5845000	2475000	2325000	2717000	7891000	8766000	2692000	2447000	6424000	1748000	1178000	1312000	5668000	1986000	1249000	1643000	1611000	1999000	1780000	0.92	0.93	0.77
650	3890	F1P4I3	-	172.38	4055000	3883000	6341000	4711000	0	7953000	3402000	3769000	3392000	3914000	3719000	7207000	6242000	7885000	6098000	5953000	6117000	7164000	4569000	4654000	4007000	4899000	7703000	6862000	4463000	0	7567000	4235000	4933000	0	4748000	4673000	6934000	7045000	7228000	7433000	5681000	6032000	6147000	5912000	6033000	5553000	0.42	0.42	0.93
542	1162	A0A1D5P7X3	-	172.32	5835000	11740000	12430000	17570000	13900000	10060000	14880000	16740000	19730000	12470000	20810000	9889000	11450000	15910000	11920000	16410000	12700000	14140000	9919000	10580000	6622000	5839000	10910000	12460000	10340000	15330000	11840000	16650000	18730000	17950000	11330000	17100000	10570000	7906000	12030000	15770000	10040000	7603000	10240000	11670000	8935000	8411000	0.99	1.07	0.99
665	1245	F1N9I5	-	171.9	1702000	2021000	3062000	2781000	2119000	1733000	1056000	1805000	2280000	2923000	1642000	1971000	580700	1358000	1726000	1383000	1963000	2106000	1681000	2051000	870600	1563000	1758000	2820000	2029000	1881000	1728000	976600	1657000	2101000	2845000	1534000	1692000	948000	1147000	1701000	1004000	1420000	1269000	1513000	1559000	1076000	1.16	1.22	1.04
665	1250	A0A1L1RSY4	-	171.9	1702000	2021000	3062000	2781000	2119000	1733000	1056000	1805000	2280000	2923000	1642000	1971000	580700	1358000	1726000	1383000	1963000	2106000	1681000	2051000	870600	1563000	1758000	2820000	2029000	1881000	1728000	976600	1657000	2101000	2845000	1534000	1692000	948000	1147000	1701000	1004000	1420000	1269000	1513000	1559000	1076000	1.16	1.22	1.04
681	1969	P50147	-	171.83	1022000	730100	965300	1352000	1297000	151500	1007000	957400	1113000	986700	1199000	621300	759400	652600	866200	870400	885700	713000	959700	841300	657100	1088000	706200	989900	1036000	1176000	218200	922700	1068000	1118000	909100	962600	692300	802600	686100	860700	669200	724700	854700	760200	916600	824000	0.94	0.98	0.93
596	1549	E1C6X1	-	171.82	2925000	2382000	2793000	3130000	2672000	2319000	1854000	1773000	3408000	2418000	4862000	2201000	1560000	1998000	2175000	991200	1516000	2145000	2083000	1913000	2529000	3473000	4900000	5002000	2311000	4816000	4822000	4337000	2291000	4368000	5118000	5183000	4910000	4154000	4351000	4707000	832900	1806000	4270000	3778000	3347000	3625000	1.22	1.08	1.04
642	905	F1P4D9	-	171.51	2017000	1695000	1322000	855200	1006000	816400	1094000	2219000	1508000	2886000	956100	2046000	1601000	1847000	1109000	869800	2795000	1242000	1674000	1131000	538300	2084000	1709000	1324000	657600	1359000	820700	1063000	2142000	1860000	2547000	1174000	1745000	1681000	1456000	1277000	769100	2826000	680700	1502000	1346000	1021000	0.99	1.02	1.05
485	2365	F1NSA0	-	171.48	2927000	1653000	1826000	2107000	2597000	4651000	2937000	2409000	2213000	1730000	1946000	1620000	1063000	2066000	760400	1609000	954900	1168000	1363000	761600	596100	3015000	1639000	1954000	1829000	2921000	5963000	2467000	5634000	2507000	1646000	1911000	1775000	1084000	2058000	801300	1122000	831900	1202000	1180000	875800	896000	0.98	1.02	0.94
674	1230	A0A1D5PUG8	-	171.44	4521000	4319000	2582000	3030000	1707000	1458000	4155000	2815000	4704000	3638000	1648000	1925000	1040000	2107000	2535000	1925000	2612000	3321000	1880000	730400	2025000	4200000	4608000	4275000	3622000	3642000	2583000	4115000	2448000	4769000	3642000	1757000	3653000	2471000	2438000	2724000	1800000	2374000	3030000	2147000	910100	3731000	1.08	0.98	0.88
606	1038	F1NT28	-	171.43	11520000	10680000	6658000	8732000	5129000	8937000	11110000	11770000	13530000	12450000	10030000	4356000	10190000	6156000	12110000	5103000	10330000	2072000	7417000	6814000	3478000	6727000	7858000	7883000	5011000	6305000	9638000	8666000	7903000	10070000	9421000	9726000	8522000	7432000	9623000	7495000	5703000	5174000	3300000	2798000	5507000	4648000	128.48	1.05	0.95
589	957	F1NB92	-	171.39	1608000	1068000	975100	1016000	1225000	1155000	1295000	1654000	2175000	855500	1461000	927400	460900	675700	831600	530000	670500	289400	718400	639200	907800	1394000	1064000	875500	1162000	1775000	1351000	989600	2228000	1794000	557400	1946000	1487000	463700	492600	782900	539800	561100	385100	709000	644000	1214000	0.92	1.13	1.06
748	835	A0A1D5PCE8	-	171.32	3185000	3442000	3335000	2793000	1615000	2867000	1801000	3310000	4019000	3793000	3730000	2874000	2396000	4464000	3772000	2945000	3876000	2396000	2293000	1763000	2669000	2881000	3207000	2898000	2346000	1422000	2612000	1549000	3277000	3673000	3744000	2838000	2769000	2644000	2833000	3480000	2386000	2568000	1877000	2538000	2019000	2679000	1.09	1.05	1.16
726	598	E1BW56	-	171.25	1434000	1635000	919900	2553000	1194000	488500	1197000	1018000	1253000	1005000	1172000	919500	771000	399500	716400	1036000	1275000	933700	936100	1635000	738500	900700	894000	926500	1450000	1077000	875700	519900	667500	1185000	843900	800400	929000	499600	97460	504200	439300	1050000	858000	770000	977400	760200	0.93	0.92	0.92
551	1550	R4GJU7	-	171.23	6706000	4184000	6078000	7794000	7091000	15020000	6542000	8322000	6338000	6772000	7894000	14560000	6642000	11270000	4794000	5889000	10900000	15130000	4229000	6089000	4049000	6642000	3982000	6051000	7589000	7216000	7256000	6262000	7255000	7683000	7890000	7975000	7437000	7446000	7848000	5638000	5186000	5599000	6137000	5923000	6525000	5900000	1.04	1.05	1.01
792	625	A0A1D5NYJ2	-	171.03	1906000	2671000	1894000	3135000	580000	997800	1500000	2234000	1660000	1331000	1093000	2030000	496600	2490000	1200000	1896000	1407000	1449000	2023000	1617000	1196000	1198000	1883000	8475000	2247000	529600	523300	609400	1770000	1301000	1732000	627900	1304000	743100	404600	1224000	1013000	937300	1031000	1572000	7462000	1391000	1.02	1.12	0.9
595	1119	A0A1D5PAE4	-	171	13710000	18170000	6065000	10370000	16820000	7519000	7618000	5126000	10000000	15070000	9205000	12510000	14210000	20920000	9260000	6100000	8331000	8744000	3896000	9597000	10160000	6209000	10600000	6821000	7357000	9038000	8394000	7667000	6207000	9436000	8707000	8346000	6940000	8545000	11870000	7850000	5785000	6345000	2139000	5184000	6037000	5879000	1.04	1.07	1.03
712	2383	A0A1D5PM13	-	170.83	1066000	3529000	3406000	4289000	4192000	4707000	1213000	5090000	1724000	4005000	3743000	1481000	620600	4498000	2997000	675900	3206000	838700	545100	645700	2287000	1103000	3810000	3592000	4324000	5098000	7510000	4798000	927000	1684000	4060000	4139000	1244000	547800	3884000	3616000	651700	685100	739300	530600	629700	2962000	0.89	0.97	0.95
486	1731	A0A1D5PDF1	-	170.62	14250000	13730000	9067000	16440000	12810000	15390000	12650000	14390000	13330000	15430000	16360000	14450000	12490000	16300000	8772000	13600000	5102000	8396000	16940000	16340000	10810000	14090000	13910000	15910000	13880000	14160000	14570000	13900000	14670000	8147000	14460000	14600000	13880000	13150000	13620000	13710000	13540000	7270000	13800000	14410000	14640000	13810000	1.02	0.95	0.93
751	1330	P00504	-	170.56	5821000	1817000	1638000	2332000	1983000	1958000	960800	1637000	2299000	1230000	3913000	2014000	1452000	1832000	1534000	2923000	4583000	1782000	816300	1352000	895400	1716000	1957000	1712000	1589000	1836000	1839000	1016000	1565000	2288000	1166000	2685000	1942000	1775000	1612000	1724000	2007000	1298000	1643000	1010000	1729000	1213000	1.16	1.06	1.01
334	1157	E1C658	-	170.49	34800000	37730000	29690000	26580000	39330000	37420000	29450000	39790000	36290000	36820000	31780000	39400000	19710000	37460000	34440000	33680000	32400000	36690000	23960000	22880000	22720000	33310000	36820000	22180000	22850000	37890000	36540000	30940000	33050000	32610000	31590000	29520000	38800000	21180000	32170000	32900000	29490000	25820000	30190000	26160000	20470000	22230000	1.02	1.04	1.1
415	2440	E1C0M1	-	170.45	82690000	84860000	83770000	57940000	63900000	122400000	67640000	52950000	38750000	73760000	43430000	118900000	77810000	101000000	60110000	63820000	55150000	82470000	60810000	67150000	47930000	84700000	85260000	86080000	55210000	79960000	82970000	76730000	53200000	55140000	89320000	60030000	85700000	79160000	92250000	83210000	76510000	75370000	60510000	59790000	58070000	79090000	0.99	0.99	1
867	1212	Q90828	-	170.43	886800	309700	713700	389500	911100	134600	905200	641500	862700	559900	91540	104600	200100	288100	511800	734700	576300	596900	417700	635500	115500	856100	711500	692000	319600	844500	700100	749800	585000	826900	522300	564900	553100	658100	655100	521300	493100	356800	389900	456700	560800	573400	1	1.04	0.99
688	1502	A0A1D5PXQ2	-	170.28	5107000	2706000	3125000	3685000	2944000	2806000	3944000	7713000	7398000	2743000	3755000	3930000	1306000	2476000	2664000	2363000	2536000	1739000	2481000	2891000	2337000	5479000	2828000	3360000	5432000	5533000	5543000	4616000	5793000	4390000	3427000	3364000	3283000	2809000	3279000	3172000	2662000	2241000	2598000	2962000	3249000	2875000	0.96	0.94	0.99
556	1815	Q5ZI72	-	170.27	2607000	2677000	1700000	3306000	3541000	2189000	3099000	4685000	2340000	3113000	2269000	2750000	588400	3398000	3117000	1536000	3103000	2408000	867900	1751000	1004000	2926000	2592000	1759000	3854000	4142000	2721000	2972000	3816000	2249000	3372000	2312000	2987000	649000	2914000	3040000	1298000	2195000	2120000	1176000	2135000	1220000	0.81	1	0.91
612	786	A0A1D5NXL7	-	170.19	3855000	3039000	2586000	4361000	3536000	2917000	3062000	4365000	3789000	2431000	3479000	2029000	2859000	3057000	1897000	2612000	2517000	2317000	2329000	2106000	1578000	3803000	2569000	2194000	3421000	3712000	3359000	2920000	3514000	3597000	1619000	3028000	2108000	5913000	2582000	1963000	2096000	1870000	1915000	2428000	2312000	4675000	1	1.02	1.09
478	1713	E1BUB6	-	170.04	5074000	5584000	10790000	4636000	3889000	12450000	4133000	5231000	2568000	6128000	3321000	14250000	4807000	6235000	2776000	4210000	4724000	12090000	9170000	10190000	2400000	5514000	5894000	10210000	4201000	5303000	7378000	5232000	6524000	7310000	7076000	5893000	8988000	5129000	6897000	6908000	5333000	7073000	8060000	6257000	6381000	5204000	1.01	0.98	1.07
558	1166	Q5ZK08	-	169.86	3226000	2831000	2855000	3638000	3987000	1258000	3456000	3785000	3259000	3733000	2975000	2630000	1903000	2339000	2523000	2824000	2314000	1426000	2095000	1941000	1968000	2913000	2699000	2659000	2779000	4330000	2672000	3221000	3401000	3270000	3367000	2950000	2683000	2041000	2233000	2987000	2233000	2062000	1492000	2306000	1948000	2366000	1	0.97	0.98
558	1181	A0A1L1RYR6	-	169.86	3226000	2831000	2855000	3638000	3987000	1258000	3456000	3785000	3259000	3733000	2975000	2630000	1903000	2339000	2523000	2824000	2314000	1426000	2095000	1941000	1968000	2913000	2699000	2659000	2779000	4330000	2672000	3221000	3401000	3270000	3367000	2950000	2683000	2041000	2233000	2987000	2233000	2062000	1492000	2306000	1948000	2366000	1	0.97	0.98
558	1182	A0A1D5PBC6	-	169.86	3226000	2831000	2855000	3638000	3987000	1258000	3456000	3785000	3259000	3733000	2975000	2630000	1903000	2339000	2523000	2824000	2314000	1426000	2095000	1941000	1968000	2913000	2699000	2659000	2779000	4330000	2672000	3221000	3401000	3270000	3367000	2950000	2683000	2041000	2233000	2987000	2233000	2062000	1492000	2306000	1948000	2366000	1	0.97	0.98
279	1034	F1NPA9	-	169.78	20420000	21910000	20420000	24950000	14870000	21350000	21970000	27470000	20520000	22360000	17760000	14260000	18380000	23810000	19570000	17890000	18310000	15100000	17050000	15960000	15370000	17350000	21100000	17930000	20460000	11770000	23050000	19540000	22180000	19290000	17850000	15890000	13670000	16320000	20700000	19620000	13250000	15020000	11830000	15080000	15780000	15560000	1.03	1.06	1.05
279	1035	A0A1D6UPP7	-	169.78	20420000	21910000	20420000	24950000	14870000	21350000	21970000	27470000	20520000	22360000	17760000	14260000	18380000	23810000	19570000	17890000	18310000	15100000	17050000	15960000	15370000	17350000	21100000	17930000	20460000	11770000	23050000	19540000	22180000	19290000	17850000	15890000	13670000	16320000	20700000	19620000	13250000	15020000	11830000	15080000	15780000	15560000	1.03	1.06	1.05
876	963	A0A1L1RK20	-	169.69	1333000	1093000	1745000	1552000	676800	202000	352700	0	920400	10480000	11630000	1394000	1862000	1556000	9297000	2939000	2084000	2813000	9204000	8773000	7109000	1334000	1087000	2073000	1172000	1402000	231700	1107000	541000	1599000	11470000	10990000	1808000	1701000	1441000	10190000	1664000	1667000	2247000	9757000	9666000	9086000	0.86	0.99	0.98
876	964	E1BQI4	-	169.69	1333000	1093000	1745000	1552000	676800	202000	352700	0	920400	10480000	11630000	1394000	1862000	1556000	9297000	2939000	2084000	2813000	9204000	8773000	7109000	1334000	1087000	2073000	1172000	1402000	231700	1107000	541000	1599000	11470000	10990000	1808000	1701000	1441000	10190000	1664000	1667000	2247000	9757000	9666000	9086000	0.86	0.99	0.98
1019	1659	Q5ZK88	-	169.65	402100	417700	320600	880500	394600	298200	436200	499900	415900	261300	295000	206300	174100	315800	247300	0	451000	265700	223300	151600	152900	414000	495600	350600	309100	401900	375000	437100	594300	437300	288800	339900	280900	239300	358000	305200	0	335800	325500	389600	198900	176100	1.2	0.9	0.96
687	951	A0A1D5PA09	-	169.37	4186000	3612000	2963000	6975000	5979000	4958000	4860000	3054000	1276000	4849000	1886000	4169000	4497000	4049000	3019000	4217000	1970000	4709000	2663000	3203000	1552000	4449000	3879000	3615000	3265000	4963000	4080000	4084000	3667000	3319000	2689000	1895000	3678000	4614000	4047000	3461000	3863000	1536000	4685000	2908000	4084000	4471000	0.94	0.9	1.06
448	886	A0A1D5P7C6	-	169.29	3920000	5592000	2577000	7699000	8152000	7375000	7099000	6016000	5082000	7234000	6516000	6953000	7762000	8001000	7862000	4447000	9389000	4964000	3649000	4343000	5887000	3923000	5476000	4279000	6284000	7741000	9027000	7448000	6257000	4814000	7869000	9422000	8181000	8649000	7090000	6985000	4009000	7555000	4759000	4585000	6355000	6697000	0.99	0.95	0.96
618	664	E1BXY4	-	169.13	832500	1626000	135800	1781000	179800	316700	435700	264000	297800	598100	347000	460700	583900	651600	1190000	381600	246800	967100	903300	84420	912200	925500	1285000	103500	1214000	395100	315000	377000	423200	595200	404200	512700	582300	446700	234200	1574000	310800	909200	748700	890500	63720	1041000	1.13	1.31	1.07
1343	1735	E1BRU3	-	169.09	337000	133400	304100	285500	150200	283600	136400	248000	300500	324200	1039000	58670	144200	280900	117500	791200	724000	215400	144400	309200	0	384200	130400	254100	324300	154000	87680	134200	256400	337400	830400	819000	377100	109800	227400	135500	620100	543000	131200	0	268000	30600	1.01	128.5	1.21
740	665	F1P399	-	169.08	742200	515900	552100	1654000	1781000	711900	771100	791700	503700	457600	421500	1104000	419300	1243000	646200	503200	877900	1449000	542800	907300	977400	1038000	807000	540800	944300	1239000	543400	872500	673900	761300	798000	946600	757400	796800	848500	786200	746500	333100	1008000	414600	782000	784800	0.96	0.8	0.88
740	666	Q5ZKA2	-	169.08	742200	515900	552100	1654000	1781000	711900	771100	791700	503700	457600	421500	1104000	419300	1243000	646200	503200	877900	1449000	542800	907300	977400	1038000	807000	540800	944300	1239000	543400	872500	673900	761300	798000	946600	757400	796800	848500	786200	746500	333100	1008000	414600	782000	784800	0.96	0.8	0.88
771	2048	R4GLK3	-	168.88	5006000	2600000	3065000	3378000	2969000	2809000	3709000	4739000	4060000	3332000	3563000	3057000	1906000	3450000	3619000	2829000	3161000	3239000	792400	2417000	111200	3386000	5734000	5960000	3660000	6706000	6228000	3298000	3429000	4230000	3246000	2971000	2843000	5235000	5952000	1020000	2351000	2223000	2555000	836500	4756000	224300	0.92	1.03	1.01
771	2050	Q5ZI14	-	168.88	5006000	2600000	3065000	3378000	2969000	2809000	3709000	4739000	4060000	3332000	3563000	3057000	1906000	3450000	3619000	2829000	3161000	3239000	792400	2417000	111200	3386000	5734000	5960000	3660000	6706000	6228000	3298000	3429000	4230000	3246000	2971000	2843000	5235000	5952000	1020000	2351000	2223000	2555000	836500	4756000	224300	0.92	1.03	1.01
546	824	F1P337	-	168.84	10210000	4882000	7497000	8221000	4514000	8896000	3872000	4699000	7837000	9514000	5939000	8953000	7927000	10210000	4492000	7937000	4923000	8899000	3895000	3972000	5228000	11360000	9100000	8170000	9096000	11330000	12020000	4715000	6061000	11200000	10800000	10500000	9862000	9635000	5989000	9783000	7427000	7453000	8634000	7195000	8021000	8321000	0.95	0.98	0.97
960	836	F1P1D9	-	168.81	1264000	682900	360700	710500	575700	659700	1330000	1307000	1213000	728400	236400	306900	156800	319300	389300	692200	92990	387100	44740	272700	36870	1154000	762000	18790000	29490000	1029000	20380000	17310000	21110000	1110000	549700	281800	17220000	327100	154600	394500	12790000	106200	287000	393200	11960000	10160000	1.05	1.04	1.11
960	837	Q5F408	-	168.81	1264000	682900	360700	710500	575700	659700	1330000	1307000	1213000	728400	236400	306900	156800	319300	389300	692200	92990	387100	44740	272700	36870	1154000	762000	18790000	29490000	1029000	20380000	17310000	21110000	1110000	549700	281800	17220000	327100	154600	394500	12790000	106200	287000	393200	11960000	10160000	1.05	1.04	1.11
711	692	R4QXY1	-	168.62	600200	831500	0	0	724400	644100	581800	890500	0	0	762800	31140	0	851000	585700	0	0	576500	0	0	0	545700	0	505600	0	714700	736200	590300	980900	0	0	490400	0	243700	592100	723700	0	13480	459900	0	0	602100	1.1	256	0
1452	1335	A0A1D5PXE8	-	168.13	484500	380000	151100	855300	654300	914900	1186000	1295000	851600	372200	126200	455500	136200	312000	497800	0	99810	353100	59950	0	106600	1318000	394500	163700	1470000	1322000	1334000	1483000	1475000	1236000	238300	307600	262700	291900	259800	1098000	0	208100	171000	99890	98030	315600	1.17	0.97	128
603	1696	A0A1L1RZM9	-	168.02	3168000	2037000	1738000	3623000	3103000	2108000	3489000	2597000	2508000	1937000	3164000	3627000	1684000	5145000	973200	3192000	2850000	4278000	3178000	2966000	1111000	3484000	1755000	1760000	3145000	3584000	1848000	3350000	2377000	2855000	2024000	2856000	3141000	1678000	4045000	1151000	3399000	2878000	3400000	3313000	2978000	1586000	0.89	1.17	0.95
267	888	Q5ZLG7	-	167.88	34390000	44890000	68990000	40370000	41790000	75650000	45540000	61010000	65720000	41250000	40690000	71580000	53350000	62430000	32270000	56570000	47640000	64570000	64880000	100500000	36120000	32770000	42310000	61010000	34610000	70240000	71610000	42070000	47390000	68830000	43840000	38910000	50020000	53300000	42510000	52400000	55170000	57410000	54200000	52900000	65340000	46590000	1.04	1.05	1.05
862	2160	E1BUX5	-	167.86	601800	338100	153800	521200	534400	357200	530300	514300	346900	120400	776900	349100	271200	543200	197500	584500	414800	439500	0	385900	182800	455200	367100	191500	451500	867600	337100	337900	573800	295200	123400	828600	344100	287400	379800	221900	440900	361200	358800	253200	430000	506900	1.25	0.92	0.8
964	1263	F1P0Z3	-	167.75	1204000	2210000	1650000	2099000	2766000	1147000	296900	651000	631300	1370000	2557000	684000	295200	1221000	1706000	1538000	2527000	418500	1464000	1858000	2187000	1304000	2295000	1710000	1509000	1658000	1275000	485100	1214000	699900	1394000	2514000	1156000	322700	1441000	1575000	1540000	1577000	876600	1623000	1887000	2056000	1.06	1.04	1.06
764	1091	A0A1D5P7K7	-	167.62	1523000	2210000	1054000	1730000	1708000	1728000	1814000	2509000	2013000	2692000	802900	2061000	1202000	1239000	1015000	2783000	1223000	1488000	1300000	498100	523200	1643000	1907000	777700	1283000	1593000	2265000	2562000	2379000	2083000	2430000	715900	2092000	1440000	930400	1219000	2151000	2122000	1522000	1748000	675900	994900	1.07	1.21	1.42
861	1310	A0A1D5PXL0	-	167.58	2536000	4806000	5180000	3548000	2969000	3363000	1657000	1782000	2197000	5101000	5972000	2537000	4405000	5051000	2649000	2922000	4993000	3622000	3225000	4639000	1540000	2370000	2667000	3058000	2264000	1935000	1231000	2165000	1979000	2435000	3078000	3204000	2587000	2480000	1865000	2553000	1128000	2344000	1487000	2786000	2545000	1653000	1.07	1.1	1.13
918	2579	Q2IAL7	-	167.55	6718000	9207000	8648000	9837000	5370000	8981000	2910000	3315000	5821000	6888000	12650000	7628000	4343000	8526000	9066000	5257000	9778000	6921000	6767000	8716000	9608000	7123000	8193000	8026000	6349000	1617000	7354000	5555000	5634000	6686000	7315000	8781000	8292000	13010000	8397000	7964000	6040000	6873000	7015000	13140000	8031000	7238000	1.05	1.03	0.96
918	2580	F2XNG5	-	167.55	6718000	9207000	8648000	9837000	5370000	8981000	2910000	3315000	5821000	6888000	12650000	7628000	4343000	8526000	9066000	5257000	9778000	6921000	6767000	8716000	9608000	7123000	8193000	8026000	6349000	1617000	7354000	5555000	5634000	6686000	7315000	8781000	8292000	13010000	8397000	7964000	6040000	6873000	7015000	13140000	8031000	7238000	1.05	1.03	0.96
918	2581	C4PFJ8	-	167.55	6718000	9207000	8648000	9837000	5370000	8981000	2910000	3315000	5821000	6888000	12650000	7628000	4343000	8526000	9066000	5257000	9778000	6921000	6767000	8716000	9608000	7123000	8193000	8026000	6349000	1617000	7354000	5555000	5634000	6686000	7315000	8781000	8292000	13010000	8397000	7964000	6040000	6873000	7015000	13140000	8031000	7238000	1.05	1.03	0.96
470	1244	E1BV75	-	167.53	12320000	8645000	7442000	15550000	5464000	7870000	11040000	7811000	11930000	11960000	13770000	12060000	10370000	13040000	10590000	11530000	11500000	11300000	7583000	13060000	5993000	8234000	8566000	7635000	8087000	5363000	4318000	7397000	3967000	9041000	8302000	8585000	8418000	7927000	8172000	7708000	7788000	7010000	7879000	7227000	10290000	7841000	1.05	1	0.91
625	1916	Q5ZHM8	-	167.3	1850000	1232000	353600	1899000	1667000	1698000	1157000	1959000	1411000	1290000	1911000	1614000	792300	1718000	1282000	2435000	1242000	1639000	2190000	1068000	984900	2046000	1313000	345600	1577000	2143000	1959000	1384000	1709000	1629000	1586000	1958000	1816000	875000	1500000	1726000	2671000	1520000	1537000	1975000	805600	1500000	0.84	0.52	1.05
752	1501	Q6JLB2	-	167.17	4899000	4915000	4852000	5623000	4618000	4679000	4510000	5896000	5756000	5809000	5559000	3387000	3815000	5580000	3852000	3564000	3190000	4290000	4478000	6397000	2259000	4561000	4709000	4469000	4964000	3088000	2841000	5090000	4634000	5514000	4405000	5607000	3278000	3740000	4435000	2269000	3250000	3583000	3893000	2253000	2220000	1110000	1.05	1.07	1.09
752	1541	A0A1L1RYR5	-	167.17	4899000	4915000	4852000	5623000	4618000	4679000	4510000	5896000	5756000	5809000	5559000	3387000	3815000	5580000	3852000	3564000	3190000	4290000	4478000	6397000	2259000	4561000	4709000	4469000	4964000	3088000	2841000	5090000	4634000	5514000	4405000	5607000	3278000	3740000	4435000	2269000	3250000	3583000	3893000	2253000	2220000	1110000	1.05	1.07	1.09
420	3270	F1NJF0	-	167.06	27070000	24470000	21660000	21660000	29370000	26550000	16320000	26250000	27120000	27060000	25860000	22830000	15580000	19040000	24680000	17730000	20000000	15810000	14360000	15560000	15450000	25680000	23580000	20740000	20920000	27250000	24210000	16700000	24770000	25690000	25030000	23990000	12680000	16670000	16300000	21100000	14960000	15760000	13000000	17980000	17590000	16490000	1.05	1.07	1.05
420	3353	Q9W7P7	-	167.06	27070000	24470000	21660000	21660000	29370000	26550000	16320000	26250000	27120000	27060000	25860000	22830000	15580000	19040000	24680000	17730000	20000000	15810000	14360000	15560000	15450000	25680000	23580000	20740000	20920000	27250000	24210000	16700000	24770000	25690000	25030000	23990000	12680000	16670000	16300000	21100000	14960000	15760000	13000000	17980000	17590000	16490000	1.05	1.07	1.05
1584	1390	Q5ZKI4	-	166.95	0	0	113000	0	0	0	0	110700	0	0	0	164400	158500	0	0	52980	87810	54490	145200	31500	0	0	73370	192600	0	0	175600	0	212400	0	0	0	158100	119200	0	0	105300	130900	81410	26090	50640	0	-	0	0.5
164	955	F1NQW8	-	166.65	12260000	9406000	12750000	9704000	13970000	12490000	5944000	15370000	14570000	11530000	12610000	9615000	7009000	12790000	16870000	14700000	10080000	9320000	4281000	5641000	7826000	10590000	7753000	8925000	9044000	11350000	9816000	5571000	11200000	11560000	10220000	7904000	7037000	6008000	9336000	11770000	8952000	7962000	6994000	5165000	6938000	6950000	0.99	1.11	1.02
164	958	Q5ZML3	-	166.65	12260000	9406000	12750000	9704000	13970000	12490000	5944000	15370000	14570000	11530000	12610000	9615000	7009000	12790000	16870000	14700000	10080000	9320000	4281000	5641000	7826000	10590000	7753000	8925000	9044000	11350000	9816000	5571000	11200000	11560000	10220000	7904000	7037000	6008000	9336000	11770000	8952000	7962000	6994000	5165000	6938000	6950000	0.99	1.11	1.02
164	959	A0A1L1RY47	-	166.65	12260000	9406000	12750000	9704000	13970000	12490000	5944000	15370000	14570000	11530000	12610000	9615000	7009000	12790000	16870000	14700000	10080000	9320000	4281000	5641000	7826000	10590000	7753000	8925000	9044000	11350000	9816000	5571000	11200000	11560000	10220000	7904000	7037000	6008000	9336000	11770000	8952000	7962000	6994000	5165000	6938000	6950000	0.99	1.11	1.02
893	1607	Q5ZMF6	-	166.61	188900	305700	190700	29410	56530	67010	142900	30440	36380	61130	30290	41900	2004	532700	56980	13530	255400	57310	293000	128500	188700	271100	187700	186600	22980	58410	55970	166300	31090	22710	67670	30160	36450	3315	280700	51140	16160	180300	48920	187700	139100	205700	0.73	1.45	1
746	942	E1C2I9	-	166.59	914500	1820000	595900	152500	1317000	506300	1822000	742100	582900	630400	543900	516400	299600	1669000	2034000	439600	155200	330700	380900	591900	1799000	1734000	742600	1077000	1262000	1740000	1425000	1077000	1503000	1579000	934000	965100	955900	898300	683400	855900	432400	570100	628100	918800	1045000	914700	1	1.12	1.11
627	787	A0A1D5PS39	-	166.5	3383000	8171000	2916000	9264000	5583000	5722000	8364000	3159000	4315000	3824000	4328000	4782000	4346000	5225000	6369000	4303000	4650000	4664000	5396000	3142000	3456000	2084000	5534000	3322000	4112000	5807000	4938000	5690000	3682000	5085000	3964000	3213000	3887000	2421000	4194000	6577000	3372000	2018000	3235000	4060000	1375000	3526000	0.93	1.08	0.96
627	788	R9PXM7	-	166.5	3383000	8171000	2916000	9264000	5583000	5722000	8364000	3159000	4315000	3824000	4328000	4782000	4346000	5225000	6369000	4303000	4650000	4664000	5396000	3142000	3456000	2084000	5534000	3322000	4112000	5807000	4938000	5690000	3682000	5085000	3964000	3213000	3887000	2421000	4194000	6577000	3372000	2018000	3235000	4060000	1375000	3526000	0.93	1.08	0.96
627	789	Q5ZL57	-	166.5	3383000	8171000	2916000	9264000	5583000	5722000	8364000	3159000	4315000	3824000	4328000	4782000	4346000	5225000	6369000	4303000	4650000	4664000	5396000	3142000	3456000	2084000	5534000	3322000	4112000	5807000	4938000	5690000	3682000	5085000	3964000	3213000	3887000	2421000	4194000	6577000	3372000	2018000	3235000	4060000	1375000	3526000	0.93	1.08	0.96
702	1363	Q5ZMA7	-	166.5	994300	0	438200	399700	8124000	271300	589500	689300	8606000	84940	725500	316300	234800	174200	209400	112600	238400	375300	157500	270200	252500	1181000	366400	356300	641200	261400	482100	691100	597800	467200	119500	736100	214800	530600	389300	452100	222400	171800	277600	223600	456900	221600	0.99	0	1.02
706	1231	F6QGI8	-	166.5	4877000	4777000	4773000	5593000	3805000	3632000	2397000	2149000	3011000	6286000	5451000	3261000	4379000	3907000	3143000	3570000	4266000	2553000	3217000	3733000	3321000	4796000	4072000	3998000	3452000	2884000	4449000	3019000	2760000	4009000	4665000	4850000	3868000	4533000	4213000	3106000	2620000	2891000	3783000	3316000	4136000	3765000	1.03	1.06	1.08
374	1562	E1C958	-	166.43	23550000	24340000	39800000	49220000	32180000	21820000	18460000	16910000	21920000	52190000	32040000	19420000	21020000	23470000	23130000	43330000	43110000	32920000	27760000	37890000	36360000	23130000	23710000	39510000	33150000	24690000	25600000	21990000	24460000	24730000	44520000	25440000	25640000	24690000	22580000	24960000	38490000	35830000	38980000	25830000	43500000	42190000	0.98	0.89	0.95
426	3090	P67881	-	166.17	11030000	9598000	8405000	12660000	9766000	11140000	4261000	11060000	9446000	10430000	10040000	4334000	3353000	9486000	9674000	5544000	9620000	11320000	9923000	10330000	6404000	10720000	9277000	9569000	9850000	10160000	10720000	3677000	10540000	10720000	9889000	9837000	3639000	3397000	8608000	10520000	5760000	8733000	9247000	8934000	9240000	9056000	1.01	1.02	1.05
845	1349	A0A1D5NV75	-	166.03	2273000	1794000	1818000	1579000	2208000	1907000	2465000	2625000	2476000	1934000	1734000	1337000	1376000	2090000	1541000	1690000	1744000	1688000	1758000	1650000	1137000	2328000	1762000	1794000	1464000	2380000	2254000	2136000	2397000	2387000	1813000	1612000	1375000	1475000	1802000	1710000	1393000	1460000	1529000	1673000	1088000	1389000	0.96	0.98	0.98
845	1404	A0A1D5NUZ0	-	166.03	2273000	1794000	1818000	1579000	2208000	1907000	2465000	2625000	2476000	1934000	1734000	1337000	1376000	2090000	1541000	1690000	1744000	1688000	1758000	1650000	1137000	2328000	1762000	1794000	1464000	2380000	2254000	2136000	2397000	2387000	1813000	1612000	1375000	1475000	1802000	1710000	1393000	1460000	1529000	1673000	1088000	1389000	0.96	0.98	0.98
510	1542	F1NGS7	-	165.99	449600	3863000	3638000	5373000	4356000	509300	4983000	5528000	6066000	4273000	486800	4333000	3445000	516800	3483000	3879000	350600	4070000	3764000	3851000	2895000	434600	3749000	3680000	4829000	4821000	540400	4652000	4942000	6501000	4271000	395300	3843000	3547000	489100	3976000	3618000	341200	3769000	3817000	4047000	3701000	1.03	1.07	0.83
510	1543	A0A1D5NV30	-	165.99	449600	3863000	3638000	5373000	4356000	509300	4983000	5528000	6066000	4273000	486800	4333000	3445000	516800	3483000	3879000	350600	4070000	3764000	3851000	2895000	434600	3749000	3680000	4829000	4821000	540400	4652000	4942000	6501000	4271000	395300	3843000	3547000	489100	3976000	3618000	341200	3769000	3817000	4047000	3701000	1.03	1.07	0.83
695	2316	Q5ZMP2	-	165.77	1692000	2309000	3377000	3092000	3956000	4141000	233800	691600	523300	44110000	1488000	4583000	3530000	4122000	1918000	2096000	1505000	3646000	2468000	1056000	2350000	1955000	1627000	3134000	2213000	3168000	3444000	647400	1229000	591000	3202000	2042000	3232000	3525000	3314000	2050000	1633000	1498000	2639000	3064000	1692000	2627000	1.04	1.04	1.04
1008	803	Q5F3V2	-	165.77	846200	494100	1601000	845700	942600	970500	1443000	2282000	1632000	158100	1058000	561300	709700	517800	689000	750100	1752000	2198000	1214000	954700	1451000	1199000	649600	1240000	724300	1200000	704800	416600	1206000	441400	177900	1136000	548800	904000	551600	945800	714200	859700	1169000	377900	806800	740900	0.67	0.86	1.15
1008	804	A0A1D5PSE5	-	165.77	846200	494100	1601000	845700	942600	970500	1443000	2282000	1632000	158100	1058000	561300	709700	517800	689000	750100	1752000	2198000	1214000	954700	1451000	1199000	649600	1240000	724300	1200000	704800	416600	1206000	441400	177900	1136000	548800	904000	551600	945800	714200	859700	1169000	377900	806800	740900	0.67	0.86	1.15
1008	805	F1P269	-	165.77	846200	494100	1601000	845700	942600	970500	1443000	2282000	1632000	158100	1058000	561300	709700	517800	689000	750100	1752000	2198000	1214000	954700	1451000	1199000	649600	1240000	724300	1200000	704800	416600	1206000	441400	177900	1136000	548800	904000	551600	945800	714200	859700	1169000	377900	806800	740900	0.67	0.86	1.15
739	929	Q9DG07	-	165.7	3587000	1723000	2393000	2150000	1029000	1249000	4760000	6171000	4191000	2475000	2049000	3746000	1721000	726100	1851000	4012000	1582000	3050000	3052000	2519000	1430000	3291000	1945000	2264000	2115000	792600	1351000	2572000	3243000	4600000	2264000	1649000	1905000	794400	664400	1858000	2906000	2529000	2163000	2950000	2994000	1608000	1.07	0.91	1.08
1157	1225	E1C6A9	-	165.58	408600	342300	212500	309500	332100	377100	301800	411900	401100	310100	308600	490100	221700	661000	338000	234100	318900	210400	24830	40180	956500	272600	34200	132800	1539000	142100	169100	222900	196500	305000	178300	1549000	113200	157100	1661000	201900	62450	139300	119100	32010	1128000	0	1.39	256	1.5
507	1401	D2Z1L9	-	165.47	8419000	4835000	6812000	9041000	8175000	6976000	17430000	5935000	9258000	9178000	9651000	6926000	10510000	8773000	12020000	8756000	6993000	5902000	7490000	2754000	4802000	9028000	4720000	6476000	8283000	8664000	7917000	14940000	5237000	8710000	7799000	9352000	7349000	9870000	8461000	13750000	9113000	5690000	5479000	8673000	3650000	5652000	0.99	1.02	1.08
540	1083	Q5ZIE0	-	165.39	4250000	4048000	5010000	5777000	5167000	4622000	9215000	13860000	4774000	5627000	6461000	4870000	4541000	5886000	6110000	3984000	4864000	4329000	2267000	4127000	3468000	5162000	4075000	4939000	5091000	6068000	5923000	6913000	6935000	5343000	5965000	6133000	5044000	4726000	5131000	6084000	3250000	4062000	3898000	4240000	5120000	4154000	0.94	1	1.03
729	1270	Q5ZK03	-	165.36	578400	0	686800	1635000	1018000	883000	1675000	635300	27010	0	1594000	0	917000	563900	1040000	465000	432200	617100	0	485300	533800	418500	0	0	601700	445300	27630	76740	388900	11910	0	827600	0	41310	104200	13880	235300	256300	33120	0	0	0	1.38	-	256
865	1084	A0A1D5PPZ5	-	165.32	92710	1182000	692000	783600	1308000	711100	1152000	1281000	714200	500300	597000	537500	545400	1071000	942000	41940	384800	609400	650600	675100	480700	214100	614300	1168000	875300	1036000	1069000	701400	1091000	738300	687400	818200	728300	577000	717700	785400	271400	617800	966200	735900	863600	759800	0	1.13	0.69
223	1130	Q90WD0	-	165.19	32030000	20760000	25720000	37580000	28450000	24620000	16040000	31270000	21210000	32700000	34810000	22570000	18630000	25210000	23320000	23330000	28330000	24960000	29720000	19740000	15490000	30540000	19090000	22560000	27860000	29620000	23120000	13840000	29630000	22260000	30240000	31840000	20740000	18240000	20880000	27260000	20550000	25280000	23430000	20870000	16960000	19460000	1.04	1.06	1.03
598	945	Q5ZIQ5	-	165.07	2002000	2814000	3162000	2647000	3621000	1599000	1984000	2384000	1406000	2697000	2266000	2980000	2266000	2686000	2693000	2139000	2897000	2887000	1060000	1763000	1996000	1843000	2619000	3012000	1019000	3009000	1978000	2169000	2626000	1945000	2756000	2256000	2729000	2714000	2250000	3032000	1900000	2504000	2449000	1183000	1881000	2541000	1.09	1.19	1.06
598	949	F1NPM6	-	165.07	2002000	2814000	3162000	2647000	3621000	1599000	1984000	2384000	1406000	2697000	2266000	2980000	2266000	2686000	2693000	2139000	2897000	2887000	1060000	1763000	1996000	1843000	2619000	3012000	1019000	3009000	1978000	2169000	2626000	1945000	2756000	2256000	2729000	2714000	2250000	3032000	1900000	2504000	2449000	1183000	1881000	2541000	1.09	1.19	1.06
1120	1634	E1C3D2	-	164.92	317800	49380	170100	344400	117200	323800	188000	76240	111200	143300	246500	132100	321400	324300	166800	377400	396200	292700	260900	72590	90360	155400	106100	178700	508600	518400	437500	103900	156100	510400	225400	125600	470400	551700	374700	657800	412000	186600	295400	110100	97690	105000	2	128	1.04
1158	1381	Q5ZJ29	-	164.89	593500	477900	834000	1056000	76470	22010	1017000	714300	132800	0	53380	31460	636400	296000	473800	452400	332000	267300	687600	307400	234400	568800	593000	662500	392100	99690	32170	649400	349300	125700	0	30920	29320	526800	45680	54070	77000	152500	288700	423800	186000	151400	1.09	0.98	1.13
299	2802	K7XM59	-	164.86	29390000	37670000	39650000	55500000	53460000	39870000	25070000	33710000	39890000	49490000	48730000	37080000	33010000	46480000	41220000	41970000	44790000	9682000	41910000	44250000	37350000	28670000	35480000	38350000	39750000	41370000	39690000	33390000	42200000	43060000	37970000	41470000	39310000	38100000	41760000	40720000	37740000	37150000	9182000	43090000	36600000	40200000	1.07	1.09	1.03
994	1736	Q5ZMW3	-	164.8	2075000	3732000	2399000	765900	459700	3208000	2591000	3505000	3432000	2385000	3627000	3362000	2511000	4525000	2594000	3775000	135100	2361000	721900	2911000	433000	1221000	380500	2672000	821200	356000	1233000	165800	855300	455900	1282000	1037000	841500	55750	911100	283700	855500	588600	627300	601700	490000	594700	1.01	256	1.15
853	1063	A0A1D5PJS2	-	164.71	130700	1280000	556700	371100	942700	401200	301800	87020	232600	144600	463300	1423000	23230	183800	249400	312100	361800	756700	393900	459600	176800	127000	604200	818900	175000	410100	984200	309000	99900	823500	305500	991100	653900	537500	181900	202500	108900	34110	434800	284500	693800	198000	1.05	1.23	0.73
853	1064	A0A1D5P5R9	-	164.71	130700	1280000	556700	371100	942700	401200	301800	87020	232600	144600	463300	1423000	23230	183800	249400	312100	361800	756700	393900	459600	176800	127000	604200	818900	175000	410100	984200	309000	99900	823500	305500	991100	653900	537500	181900	202500	108900	34110	434800	284500	693800	198000	1.05	1.23	0.73
853	1081	Q9I8D0	-	164.71	130700	1280000	556700	371100	942700	401200	301800	87020	232600	144600	463300	1423000	23230	183800	249400	312100	361800	756700	393900	459600	176800	127000	604200	818900	175000	410100	984200	309000	99900	823500	305500	991100	653900	537500	181900	202500	108900	34110	434800	284500	693800	198000	1.05	1.23	0.73
853	1099	E1C8Q5	-	164.71	130700	1280000	556700	371100	942700	401200	301800	87020	232600	144600	463300	1423000	23230	183800	249400	312100	361800	756700	393900	459600	176800	127000	604200	818900	175000	410100	984200	309000	99900	823500	305500	991100	653900	537500	181900	202500	108900	34110	434800	284500	693800	198000	1.05	1.23	0.73
199	2432	F1NHG8	-	164.7	183700000	173400000	159400000	238600000	169000000	181000000	181900000	177000000	140400000	189100000	177800000	175400000	154400000	170400000	133700000	151200000	140800000	161900000	128700000	127200000	94130000	180600000	168100000	159600000	196400000	176800000	181200000	165200000	179800000	111000000	122700000	170100000	111200000	154200000	150500000	160900000	127000000	126300000	140300000	132600000	91100000	134200000	1.02	1.04	1.01
713	1433	A0A1D5P2V1	-	164.46	105900	152500	260900	40520	111200	141400	58450	66840	99030	140600	218800	142800	73980	137200	126700	94280	120900	53900	297400	228400	101200	59320	113400	217600	28760	70850	99140	51400	69640	131400	144900	144900	113800	71500	103800	102100	108600	95820	79440	149000	104000	120900	1.78	1.25	1.28
236	863	E1BX85	-	164.44	23610000	30410000	31900000	32350000	23750000	41630000	20290000	24670000	22330000	29200000	31340000	40730000	24090000	39860000	18290000	24780000	24740000	32490000	24990000	30070000	23300000	23350000	30020000	31330000	22880000	23450000	28470000	20830000	28040000	29690000	31770000	24340000	31710000	26370000	29620000	23140000	24800000	26630000	18760000	20200000	26380000	27460000	1.03	1.03	1.02
475	977	D0VX31	-	164.32	5294000	6906000	5772000	6194000	6444000	6203000	4482000	4215000	5918000	6070000	3310000	3701000	4917000	4651000	2270000	5527000	4394000	2683000	8071000	7830000	4011000	5144000	6004000	7188000	5351000	6937000	7227000	5022000	5050000	7006000	8029000	3139000	4144000	7635000	4598000	3200000	5398000	4606000	2727000	6914000	6338000	5347000	1.02	0.99	0.92
475	978	F1NAC6	-	164.32	5294000	6906000	5772000	6194000	6444000	6203000	4482000	4215000	5918000	6070000	3310000	3701000	4917000	4651000	2270000	5527000	4394000	2683000	8071000	7830000	4011000	5144000	6004000	7188000	5351000	6937000	7227000	5022000	5050000	7006000	8029000	3139000	4144000	7635000	4598000	3200000	5398000	4606000	2727000	6914000	6338000	5347000	1.02	0.99	0.92
1402	840	A0A1D5PB54	-	164.22	12670	70850	70460	67010	18620	107700	138700	492100	92280	0	135100	98520	76310	101000	51350	253500	49480	97910	0	0	50030	52060	125400	89290	0	108300	0	148400	230900	80320	0	0	85360	94630	58280	112300	173900	31570	112900	0	11520	46160	0.6	0.56	0.61
634	1332	Q9BD54	-	163.96	131000	56260	45940	153800	188600	36250	0	0	81170	144200	110000	137600	36650	192600	245300	17780	178900	116700	25790	71380	46670	183900	57600	126200	209100	191100	216800	0	0	131900	189200	91590	147000	78650	205600	211900	29660	148400	148900	64720	118100	122300	0.71	0.98	0.71
385	1323	P41125	-	163.6	34230000	23770000	28350000	38940000	35700000	30900000	31330000	28940000	33470000	31140000	37310000	29020000	26210000	31530000	27640000	28190000	27060000	28050000	16940000	16120000	24530000	26450000	22920000	27920000	34440000	32750000	33540000	24930000	27390000	33130000	31250000	31270000	28550000	29300000	29370000	25870000	23810000	15840000	25430000	21810000	18460000	27090000	1.04	1.04	1.03
1049	947	F1NIE8	-	163.47	8079000	5710000	4663000	7303000	7496000	7310000	6963000	10180000	8040000	5917000	6555000	6446000	5279000	6308000	5508000	5373000	6148000	5753000	95770	0	4647000	9674000	0	215700	6762000	2734000	10470000	703900	1486000	8187000	6276000	5965000	6362000	6627000	5610000	1136000	4041000	4696000	4639000	1062000	143600	6387000	1	256	1
1049	948	Q5ZJD2	-	163.47	8079000	5710000	4663000	7303000	7496000	7310000	6963000	10180000	8040000	5917000	6555000	6446000	5279000	6308000	5508000	5373000	6148000	5753000	95770	0	4647000	9674000	0	215700	6762000	2734000	10470000	703900	1486000	8187000	6276000	5965000	6362000	6627000	5610000	1136000	4041000	4696000	4639000	1062000	143600	6387000	1	256	1
813	1527	F1NKE8	-	163.43	5732000	2472000	2918000	3887000	3153000	2573000	9215000	8633000	11010000	2243000	2894000	1915000	1533000	2595000	2397000	2045000	2085000	2079000	4383000	2410000	3398000	5651000	2068000	2609000	3943000	4707000	4428000	5564000	8602000	7001000	1770000	2329000	1706000	1223000	2094000	2070000	1670000	2809000	3269000	3257000	1951000	3719000	0.97	1.29	1.13
933	1124	F1NSB6	-	163.41	245100	669700	1167000	1051000	761900	601300	1041000	351200	1218000	834200	533700	730100	751900	1503000	369200	810000	1258000	1239000	484800	439300	745500	9882000	832400	659500	696700	816000	950700	421300	699900	584600	602100	620300	731300	7530000	475100	873000	145500	399900	535500	783700	749100	511000	0.41	0.87	0.76
683	825	A0A1D5PAS9	-	163.28	1855000	1374000	1503000	3326000	1844000	1306000	1714000	783300	1865000	2676000	1654000	1144000	1462000	3375000	1910000	1748000	1771000	1256000	1977000	1505000	783900	1974000	1248000	1491000	2697000	1573000	1964000	1637000	829100	2858000	2535000	1584000	1020000	1512000	2984000	2846000	1337000	2786000	862600	1212000	1872000	1838000	0.97	1.17	1.09
594	869	A0A1D5P7D1	-	163.11	4208000	3933000	2291000	3169000	2458000	3951000	3707000	1321000	1507000	2142000	2559000	3309000	1674000	2738000	1732000	1997000	2900000	2014000	1559000	1538000	2771000	3524000	3706000	2355000	7191000	2180000	3128000	3572000	1866000	7624000	2968000	2305000	7169000	6058000	2209000	2420000	1978000	2869000	1776000	2056000	1601000	3646000	1.02	1.05	1.09
690	3173	A0A1D5PMH5	-	163.07	4805000	8096000	4604000	4878000	13800000	3931000	5951000	15330000	2716000	10690000	9021000	9801000	3152000	10500000	1928000	1607000	1764000	8580000	1133000	1193000	2135000	4775000	1833000	3332000	4836000	4656000	4632000	4274000	4574000	2578000	4127000	2049000	3747000	3658000	3685000	1789000	1432000	1407000	9965000	1558000	1580000	1420000	1.04	1.08	1.04
690	3198	A0A1L1RNL6	-	163.07	4805000	8096000	4604000	4878000	13800000	3931000	5951000	15330000	2716000	10690000	9021000	9801000	3152000	10500000	1928000	1607000	1764000	8580000	1133000	1193000	2135000	4775000	1833000	3332000	4836000	4656000	4632000	4274000	4574000	2578000	4127000	2049000	3747000	3658000	3685000	1789000	1432000	1407000	9965000	1558000	1580000	1420000	1.04	1.08	1.04
1530	1995	B5BSG3	-	163.03	269900	0	0	0	0	0	37970	424600	790400	0	24510	0	0	56760	34870	0	0	0	21230	0	0	367400	0	0	151700	267600	0	21180	297000	429200	9210	0	0	0	57310	54870	0	0	0	31090	0	0	0.73	-	-
241	1941	A0A1D5PEM4	-	162.57	35590000	49940000	37630000	51260000	35780000	42070000	50640000	38510000	33950000	37110000	46690000	40120000	46390000	43910000	39040000	40520000	42240000	37620000	36880000	24100000	28420000	36470000	49630000	37770000	50000000	35070000	46860000	47480000	35170000	34920000	33620000	44860000	42620000	48810000	42140000	37180000	32800000	33040000	34040000	42670000	30930000	34540000	0.97	1.01	1.02
241	1950	A0A1L1RLN6	-	162.57	35590000	49940000	37630000	51260000	35780000	42070000	50640000	38510000	33950000	37110000	46690000	40120000	46390000	43910000	39040000	40520000	42240000	37620000	36880000	24100000	28420000	36470000	49630000	37770000	50000000	35070000	46860000	47480000	35170000	34920000	33620000	44860000	42620000	48810000	42140000	37180000	32800000	33040000	34040000	42670000	30930000	34540000	0.97	1.01	1.02
877	1535	Q5ZM14	-	162.5	1254000	1015000	559900	147300	1392000	547600	1658000	1731000	1935000	863800	1364000	324500	876100	973700	1540000	1035000	742000	531600	587600	458200	819300	1284000	984100	568700	155900	1483000	1161000	781400	1322000	1518000	505400	1088000	437900	795300	1003000	1094000	724700	530600	672800	567300	635200	697000	0.95	0.98	0.99
877	1560	F1NK29	-	162.5	1254000	1015000	559900	147300	1392000	547600	1658000	1731000	1935000	863800	1364000	324500	876100	973700	1540000	1035000	742000	531600	587600	458200	819300	1284000	984100	568700	155900	1483000	1161000	781400	1322000	1518000	505400	1088000	437900	795300	1003000	1094000	724700	530600	672800	567300	635200	697000	0.95	0.98	0.99
597	1022	Q5F3J3	-	162.4	5393000	4169000	3682000	7172000	5121000	4177000	3644000	4885000	4862000	4564000	3632000	3593000	4507000	3419000	2690000	4957000	4538000	3561000	4179000	3969000	2782000	5505000	4087000	3714000	6384000	6153000	5853000	3249000	4741000	4830000	4059000	3209000	4034000	4853000	3062000	2991000	4160000	4065000	3487000	4507000	3858000	3518000	0.97	1.02	1.01
597	1024	A0A1D5PKA9	-	162.4	5393000	4169000	3682000	7172000	5121000	4177000	3644000	4885000	4862000	4564000	3632000	3593000	4507000	3419000	2690000	4957000	4538000	3561000	4179000	3969000	2782000	5505000	4087000	3714000	6384000	6153000	5853000	3249000	4741000	4830000	4059000	3209000	4034000	4853000	3062000	2991000	4160000	4065000	3487000	4507000	3858000	3518000	0.97	1.02	1.01
520	1040	F1P1K3	-	162.32	13060000	16610000	15960000	15240000	15670000	17260000	11870000	9275000	13780000	14430000	13360000	15560000	11830000	18380000	12970000	13420000	14380000	12800000	17920000	17030000	12150000	8578000	10850000	12190000	7386000	11110000	9848000	15400000	8969000	13490000	8957000	11960000	10950000	11420000	9283000	10790000	12710000	10100000	6125000	10050000	11470000	11470000	1.1	1.1	1.02
516	1377	A3R0S3	-	162.32	6570000	6425000	9309000	9255000	7489000	8634000	11060000	11240000	11380000	8675000	8910000	9022000	6965000	8904000	6885000	7785000	6291000	10890000	10070000	10400000	6470000	6356000	6274000	8776000	8462000	8291000	9943000	9929000	9203000	11260000	5681000	7689000	6580000	7005000	7450000	6818000	6579000	6802000	9560000	8580000	8381000	7790000	1.06	1.01	1.04
222	1109	Q5ZKJ2	-	161.83	708900	610100	574500	2848000	1644000	710700	794000	1743000	1077000	1469000	1444000	178100	1134000	748100	747600	1243000	237400	757700	838800	594300	853100	0	617300	205400	1433000	1024000	758300	767700	812600	597700	756700	1286000	150600	746800	148200	140400	1031000	158000	182400	561800	723600	752000	256	0.85	128.37
789	993	Q98TY6	-	161.83	1273000	1485000	1467000	4521000	1582000	1150000	977600	633400	907800	1898000	4016000	1745000	2963000	699900	2133000	1419000	2051000	1177000	634300	2439000	1393000	1158000	1482000	924400	3364000	1343000	1715000	1205000	3346000	3228000	1453000	4349000	2635000	2985000	2123000	2565000	974800	1985000	954600	803300	3740000	2011000	1.1	1.03	0.97
789	997	F1NXW5	-	161.83	1273000	1485000	1467000	4521000	1582000	1150000	977600	633400	907800	1898000	4016000	1745000	2963000	699900	2133000	1419000	2051000	1177000	634300	2439000	1393000	1158000	1482000	924400	3364000	1343000	1715000	1205000	3346000	3228000	1453000	4349000	2635000	2985000	2123000	2565000	974800	1985000	954600	803300	3740000	2011000	1.1	1.03	0.97
728	1851	A0A1D5PAH2	-	161.71	1390000	1224000	1008000	1374000	1070000	1237000	1421000	1550000	0	1289000	16180	0	1157000	1381000	0	1261000	1046000	1037000	1256000	1114000	843800	1019000	773100	800400	909700	838300	1045000	1015000	1093000	0	840400	0	0	839300	812400	0	910800	908900	981600	697900	734300	926000	1.36	1.58	1.26
728	1852	A0A1D5P893	-	161.71	1390000	1224000	1008000	1374000	1070000	1237000	1421000	1550000	0	1289000	16180	0	1157000	1381000	0	1261000	1046000	1037000	1256000	1114000	843800	1019000	773100	800400	909700	838300	1045000	1015000	1093000	0	840400	0	0	839300	812400	0	910800	908900	981600	697900	734300	926000	1.36	1.58	1.26
568	866	Q5ZKP8	-	161.69	10160000	7714000	9302000	11340000	6044000	9840000	8384000	10650000	8402000	7988000	5763000	6462000	7601000	8492000	8442000	7939000	6729000	6181000	10070000	8250000	5864000	9433000	8559000	8709000	9905000	8021000	9615000	7357000	9629000	8756000	7511000	5200000	8135000	7270000	8469000	8605000	6950000	5565000	5352000	8471000	7699000	7040000	1.1	0.98	1.03
568	867	F1NE72	-	161.69	10160000	7714000	9302000	11340000	6044000	9840000	8384000	10650000	8402000	7988000	5763000	6462000	7601000	8492000	8442000	7939000	6729000	6181000	10070000	8250000	5864000	9433000	8559000	8709000	9905000	8021000	9615000	7357000	9629000	8756000	7511000	5200000	8135000	7270000	8469000	8605000	6950000	5565000	5352000	8471000	7699000	7040000	1.1	0.98	1.03
693	1400	Q5ZM53	-	161.41	1746000	2164000	1399000	1566000	1549000	2370000	1103000	2432000	1659000	2567000	1766000	2210000	2036000	2745000	2382000	2447000	1944000	2094000	1361000	1045000	1214000	2458000	1957000	1944000	1781000	2507000	3479000	1374000	3046000	2715000	3129000	2276000	2805000	3031000	3636000	2859000	2144000	1817000	1905000	2160000	1953000	1809000	0.9	0.95	0.94
693	1403	F1NPP8	-	161.41	1746000	2164000	1399000	1566000	1549000	2370000	1103000	2432000	1659000	2567000	1766000	2210000	2036000	2745000	2382000	2447000	1944000	2094000	1361000	1045000	1214000	2458000	1957000	1944000	1781000	2507000	3479000	1374000	3046000	2715000	3129000	2276000	2805000	3031000	3636000	2859000	2144000	1817000	1905000	2160000	1953000	1809000	0.9	0.95	0.94
693	1423	R4GL60	-	161.41	1746000	2164000	1399000	1566000	1549000	2370000	1103000	2432000	1659000	2567000	1766000	2210000	2036000	2745000	2382000	2447000	1944000	2094000	1361000	1045000	1214000	2458000	1957000	1944000	1781000	2507000	3479000	1374000	3046000	2715000	3129000	2276000	2805000	3031000	3636000	2859000	2144000	1817000	1905000	2160000	1953000	1809000	0.9	0.95	0.94
560	1609	A0A1D5PGW7	-	161.38	7595000	4313000	6967000	4378000	7413000	7289000	7763000	6478000	3462000	1008000	1594000	7399000	5914000	8045000	2653000	6436000	3076000	3952000	9340000	6517000	5266000	7403000	4127000	7109000	3571000	6692000	6976000	7868000	6631000	3763000	1125000	1575000	6809000	6442000	6957000	2865000	6720000	3070000	4264000	7669000	4892000	6714000	1.02	1.07	1
1027	1911	F1P1E7	-	161.37	833400	1885000	1113000	2515000	1732000	2157000	1576000	1455000	888100	2310000	2113000	1535000	12290000	2025000	708900	1575000	1537000	1816000	2436000	1724000	579900	910200	2130000	1109000	1092000	1631000	2199000	1636000	1557000	1120000	2512000	637600	1483000	702300	1762000	887800	1533000	1476000	943400	2358000	1709000	898500	1.05	1.01	0.99
1027	1983	P35915	-	161.37	833400	1885000	1113000	2515000	1732000	2157000	1576000	1455000	888100	2310000	2113000	1535000	12290000	2025000	708900	1575000	1537000	1816000	2436000	1724000	579900	910200	2130000	1109000	1092000	1631000	2199000	1636000	1557000	1120000	2512000	637600	1483000	702300	1762000	887800	1533000	1476000	943400	2358000	1709000	898500	1.05	1.01	0.99
1027	1984	A0A1D5PVB9	-	161.37	833400	1885000	1113000	2515000	1732000	2157000	1576000	1455000	888100	2310000	2113000	1535000	12290000	2025000	708900	1575000	1537000	1816000	2436000	1724000	579900	910200	2130000	1109000	1092000	1631000	2199000	1636000	1557000	1120000	2512000	637600	1483000	702300	1762000	887800	1533000	1476000	943400	2358000	1709000	898500	1.05	1.01	0.99
1027	1985	A0A1L1RJ90	-	161.37	833400	1885000	1113000	2515000	1732000	2157000	1576000	1455000	888100	2310000	2113000	1535000	12290000	2025000	708900	1575000	1537000	1816000	2436000	1724000	579900	910200	2130000	1109000	1092000	1631000	2199000	1636000	1557000	1120000	2512000	637600	1483000	702300	1762000	887800	1533000	1476000	943400	2358000	1709000	898500	1.05	1.01	0.99
1027	2004	A0A1L1S0F6	-	161.37	833400	1885000	1113000	2515000	1732000	2157000	1576000	1455000	888100	2310000	2113000	1535000	12290000	2025000	708900	1575000	1537000	1816000	2436000	1724000	579900	910200	2130000	1109000	1092000	1631000	2199000	1636000	1557000	1120000	2512000	637600	1483000	702300	1762000	887800	1533000	1476000	943400	2358000	1709000	898500	1.05	1.01	0.99
935	1443	A0A1D5PBJ5	-	161.18	660700	441300	628900	630000	73690	672200	498800	1373000	656800	788900	224900	376200	0	679700	791800	936800	246000	1547000	345000	339400	396800	1535000	1157000	1765000	1540000	0	1478000	1520000	2074000	1331000	1937000	236500	1230000	36770	1283000	569400	1031000	27100	2010000	1292000	854700	683900	0.71	0.26	0.85
935	1444	A0A1L1RM68	-	161.18	660700	441300	628900	630000	73690	672200	498800	1373000	656800	788900	224900	376200	0	679700	791800	936800	246000	1547000	345000	339400	396800	1535000	1157000	1765000	1540000	0	1478000	1520000	2074000	1331000	1937000	236500	1230000	36770	1283000	569400	1031000	27100	2010000	1292000	854700	683900	0.71	0.26	0.85
935	1445	H9L0E7	-	161.18	660700	441300	628900	630000	73690	672200	498800	1373000	656800	788900	224900	376200	0	679700	791800	936800	246000	1547000	345000	339400	396800	1535000	1157000	1765000	1540000	0	1478000	1520000	2074000	1331000	1937000	236500	1230000	36770	1283000	569400	1031000	27100	2010000	1292000	854700	683900	0.71	0.26	0.85
935	1446	Q5ZHW6	-	161.18	660700	441300	628900	630000	73690	672200	498800	1373000	656800	788900	224900	376200	0	679700	791800	936800	246000	1547000	345000	339400	396800	1535000	1157000	1765000	1540000	0	1478000	1520000	2074000	1331000	1937000	236500	1230000	36770	1283000	569400	1031000	27100	2010000	1292000	854700	683900	0.71	0.26	0.85
1033	1196	I3VQH4	-	161.09	255900	815500	845100	675500	1509000	559700	157100	1562000	872400	881400	816900	188700	531800	830300	170400	791300	1260000	1305000	833700	653500	379800	192300	683900	829500	491000	1518000	781000	234500	687600	975200	579300	812800	302000	674800	542300	219000	552800	629800	775600	884900	930600	460900	128.42	1.23	1.02
795	2175	Q90ZK7	-	161.06	1060000	1252000	1155000	2459000	1398000	1229000	922000	1222000	2234000	1267000	2799000	1175000	1116000	1512000	1472000	1227000	1391000	1243000	833000	896600	1082000	1042000	1214000	1175000	2183000	1313000	1278000	2040000	1359000	2459000	1345000	2681000	1486000	1280000	1399000	1373000	1131000	1200000	2145000	1135000	1153000	2169000	1.02	1.03	0.98
517	1246	A0A1D5P4K6	-	160.95	13140000	12090000	10630000	10540000	13220000	11320000	12640000	15180000	14710000	12330000	9937000	8739000	7625000	12790000	13490000	10730000	9076000	7691000	8893000	4904000	7017000	13220000	12060000	12050000	12790000	14930000	13250000	12460000	13790000	14340000	12340000	9310000	9121000	8213000	11850000	11600000	7581000	7373000	7220000	10220000	5669000	10430000	0.97	1.02	0.98
1555	965	E1BQC5	-	160.95	228200	69550	0	25750	142600	13450	339400	1504000	148800	69730	113200	106100	0	106600	38650	47850	46720	65590	137100	84730	33130	183200	51080	0	45600	115700	11510	116200	163000	122300	40870	72490	57720	0	53700	44270	53490	43090	59610	57230	51210	38940	128.49	1.36	-
1604	1049	A0A1D5PSB4	-	160.88	114500	0	78940	53770	111900	76760	56190	84820	93310	103800	0	46270	0	100800	0	30570	36480	66850	44800	24310	3193000	78170	0	71460	0	106800	93590	52180	69560	122500	58050	0	35380	12100	61000	0	19730	28300	44270	34810	23960	3856000	1.46	-	1.17
637	1261	F1NBC2	-	160.83	5871000	5786000	2510000	7259000	4873000	4195000	5102000	2755000	5230000	5346000	4998000	4511000	2350000	7029000	2131000	4504000	4175000	6638000	4259000	4765000	2595000	14860000	5336000	2518000	5961000	5509000	6998000	5111000	7380000	10270000	10880000	8959000	2688000	6005000	5323000	2668000	4098000	8377000	4527000	4485000	4758000	4315000	1.05	1.08	1.05
1050	1095	R4GLW2	-	160.72	795300	852900	1148000	1130000	973800	608300	724000	820500	269300	930000	1448000	994700	671900	602900	1227000	745200	1024000	782900	930200	1073000	647100	684600	912800	879900	481400	353400	773400	833100	95830	318600	862200	948600	1013000	931900	813800	1111000	490000	761700	1006000	873700	1177000	737900	1	0.97	1.05
1198	2940	A0A1L1RSM8	-	160.64	493600	420300	178600	506700	335300	392400	381700	515000	430400	538100	543800	316100	153400	519100	247500	251900	353400	158000	105700	231700	270600	418300	361000	144600	402100	401100	365300	334400	455300	382000	446400	437100	357600	140400	389900	173300	180100	190800	146100	120100	297300	264800	1.26	1.34	1.11
1198	2947	Q5ZL34	-	160.64	493600	420300	178600	506700	335300	392400	381700	515000	430400	538100	543800	316100	153400	519100	247500	251900	353400	158000	105700	231700	270600	418300	361000	144600	402100	401100	365300	334400	455300	382000	446400	437100	357600	140400	389900	173300	180100	190800	146100	120100	297300	264800	1.26	1.34	1.11
1198	2948	A0A1L1RSM0	-	160.64	493600	420300	178600	506700	335300	392400	381700	515000	430400	538100	543800	316100	153400	519100	247500	251900	353400	158000	105700	231700	270600	418300	361000	144600	402100	401100	365300	334400	455300	382000	446400	437100	357600	140400	389900	173300	180100	190800	146100	120100	297300	264800	1.26	1.34	1.11
1198	2949	A0A1D5P9A5	-	160.64	493600	420300	178600	506700	335300	392400	381700	515000	430400	538100	543800	316100	153400	519100	247500	251900	353400	158000	105700	231700	270600	418300	361000	144600	402100	401100	365300	334400	455300	382000	446400	437100	357600	140400	389900	173300	180100	190800	146100	120100	297300	264800	1.26	1.34	1.11
1198	2950	F1NGU9	-	160.64	493600	420300	178600	506700	335300	392400	381700	515000	430400	538100	543800	316100	153400	519100	247500	251900	353400	158000	105700	231700	270600	418300	361000	144600	402100	401100	365300	334400	455300	382000	446400	437100	357600	140400	389900	173300	180100	190800	146100	120100	297300	264800	1.26	1.34	1.11
1198	2951	A0A1L1RSF9	-	160.64	493600	420300	178600	506700	335300	392400	381700	515000	430400	538100	543800	316100	153400	519100	247500	251900	353400	158000	105700	231700	270600	418300	361000	144600	402100	401100	365300	334400	455300	382000	446400	437100	357600	140400	389900	173300	180100	190800	146100	120100	297300	264800	1.26	1.34	1.11
908	1282	Q5ZJK4	-	160.56	410500	503300	495000	83880	303000	299900	666000	86930	355300	426500	324500	57600	448400	110200	556800	252700	610900	0	260400	408700	323000	794000	633700	627900	315400	736900	408400	603300	92470	816500	151300	295500	63940	465000	107100	652700	447000	509500	0	315600	374600	485900	0.99	0.81	0.84
908	1283	A0A1D5NX66	-	160.56	410500	503300	495000	83880	303000	299900	666000	86930	355300	426500	324500	57600	448400	110200	556800	252700	610900	0	260400	408700	323000	794000	633700	627900	315400	736900	408400	603300	92470	816500	151300	295500	63940	465000	107100	652700	447000	509500	0	315600	374600	485900	0.99	0.81	0.84
908	1284	F1P4Y3	-	160.56	410500	503300	495000	83880	303000	299900	666000	86930	355300	426500	324500	57600	448400	110200	556800	252700	610900	0	260400	408700	323000	794000	633700	627900	315400	736900	408400	603300	92470	816500	151300	295500	63940	465000	107100	652700	447000	509500	0	315600	374600	485900	0.99	0.81	0.84
908	1285	A0A1D5PDQ4	-	160.56	410500	503300	495000	83880	303000	299900	666000	86930	355300	426500	324500	57600	448400	110200	556800	252700	610900	0	260400	408700	323000	794000	633700	627900	315400	736900	408400	603300	92470	816500	151300	295500	63940	465000	107100	652700	447000	509500	0	315600	374600	485900	0.99	0.81	0.84
363	2177	Q6DRR5	-	160.52	23500000	22210000	19450000	28300000	26940000	8355000	14590000	20140000	26700000	25120000	26000000	15860000	19710000	19390000	15410000	20060000	13480000	15190000	9016000	14790000	18840000	21120000	19740000	17480000	20700000	21480000	12750000	12020000	21890000	21380000	20530000	19950000	19240000	18030000	18890000	11630000	14910000	9049000	16310000	10230000	16770000	16880000	1.02	1.02	1.13
363	2189	F1NUQ3	-	160.52	23500000	22210000	19450000	28300000	26940000	8355000	14590000	20140000	26700000	25120000	26000000	15860000	19710000	19390000	15410000	20060000	13480000	15190000	9016000	14790000	18840000	21120000	19740000	17480000	20700000	21480000	12750000	12020000	21890000	21380000	20530000	19950000	19240000	18030000	18890000	11630000	14910000	9049000	16310000	10230000	16770000	16880000	1.02	1.02	1.13
963	1677	E1C477	-	160.18	69750	55060	262600	0	0	53390	3626000	99710000	5551000	4444000	231800	170600	895600	312600	0	146400	794700	179700	44090000	1075000	0	0	3361000	243100	3195000	0	2536000	3589000	4001000	4679000	518600	255700	3191000	383100	252700	17560	121700	3444000	94330	1747000	2092000	0	256	0	1.08
914	1420	Q5ZJQ5	-	160.14	1494000	2361000	1892000	4023000	2827000	2320000	3137000	2924000	3257000	2890000	2959000	2290000	2228000	1465000	1693000	2426000	2677000	1927000	2094000	1672000	2202000	3104000	2007000	1831000	2889000	2394000	2970000	2974000	3028000	3011000	1407000	2797000	2324000	2232000	1413000	1445000	1810000	1838000	1702000	2114000	1837000	2346000	0	1.17	1.03
914	1421	Q5ZJQ6	-	160.14	1494000	2361000	1892000	4023000	2827000	2320000	3137000	2924000	3257000	2890000	2959000	2290000	2228000	1465000	1693000	2426000	2677000	1927000	2094000	1672000	2202000	3104000	2007000	1831000	2889000	2394000	2970000	2974000	3028000	3011000	1407000	2797000	2324000	2232000	1413000	1445000	1810000	1838000	1702000	2114000	1837000	2346000	0	1.17	1.03
416	1288	A0A1L1RXI6	-	160.06	20970000	12920000	13810000	21110000	24030000	21000000	19500000	18880000	23790000	14690000	25640000	21280000	16040000	20130000	19120000	17460000	19710000	17540000	11650000	15180000	13490000	23980000	14580000	16090000	18330000	23160000	23240000	22930000	17660000	25180000	18110000	21170000	20890000	17440000	17920000	21510000	15630000	15500000	15620000	15620000	17810000	17490000	0.93	1.01	0.97
416	1291	Q8UWG7	-	160.06	20970000	12920000	13810000	21110000	24030000	21000000	19500000	18880000	23790000	14690000	25640000	21280000	16040000	20130000	19120000	17460000	19710000	17540000	11650000	15180000	13490000	23980000	14580000	16090000	18330000	23160000	23240000	22930000	17660000	25180000	18110000	21170000	20890000	17440000	17920000	21510000	15630000	15500000	15620000	15620000	17810000	17490000	0.93	1.01	0.97
225	1235	P0CB50	-	159.93	159400000	67180000	65400000	90480000	63280000	71890000	234600000	387700000	197800000	67660000	63460000	57710000	49980000	71940000	50990000	42650000	68580000	71600000	68220000	62460000	45230000	158600000	66610000	65400000	180700000	162700000	176200000	158800000	214400000	137000000	72890000	66140000	53230000	53390000	62160000	56580000	42590000	69430000	66160000	63510000	63680000	57450000	1.07	1.03	1.02
636	3399	A0A1D5PK62	-	159.7	4112000	3029000	2776000	5413000	4324000	2607000	3563000	2257000	4117000	3580000	1919000	3011000	3058000	3512000	2756000	3075000	3490000	2757000	1152000	1702000	2489000	4653000	4240000	2951000	4466000	4956000	3171000	4091000	2142000	4001000	4851000	2305000	3823000	3358000	3791000	4078000	3306000	2833000	3147000	1836000	1883000	3077000	1.04	0.99	0.97
514	1292	Q9I8C8	-	159.69	17790000	19870000	18120000	22730000	17730000	22000000	13120000	18290000	15260000	17860000	17890000	22530000	17420000	19950000	14400000	14010000	12520000	20340000	17460000	16890000	11380000	18740000	19790000	18760000	17880000	18960000	20140000	14480000	21430000	19660000	18290000	18760000	20380000	18790000	17500000	17460000	12830000	12040000	17080000	18670000	18730000	16740000	0.94	1.01	0.97
701	2665	F1NNV6	-	159.64	2796000	2512000	2576000	414100	3227000	2431000	2584000	2074000	2085000	2915000	2313000	2857000	1312000	2854000	1629000	1264000	2101000	2650000	1836000	1518000	1222000	3002000	2485000	2878000	400000	3239000	2613000	2577000	2921000	2285000	2961000	2566000	2764000	1421000	2723000	2515000	1204000	1969000	2216000	1630000	1722000	1909000	0.89	1	0.95
1317	3539	Q5F404	-	159.45	37970	395000	941000	0	347900	0	1206000	255100	92420	74520	333000	0	0	24020	0	138500	0	119400	89420	250700	26540	553600	389300	1018000	612000	839600	0	1166000	258600	129600	633000	283300	791400	0	18300	160500	30820	0	0	414100	353200	712900	0.47	1.01	0.49
926	1954	A0A1D5PHC3	-	159.11	2813000	1361000	1149000	2670000	1845000	1910000	2164000	1924000	75470	2645000	2006000	1937000	1296000	2219000	1213000	1121000	2079000	2283000	1283000	1983000	1777000	2587000	1359000	1209000	1699000	2539000	1553000	1818000	1490000	1205000	1927000	1373000	2431000	1435000	1756000	1336000	1020000	1565000	1041000	1120000	2179000	1187000	0.93	1.03	0.88
926	1957	Q5ZLE6	-	159.11	2813000	1361000	1149000	2670000	1845000	1910000	2164000	1924000	75470	2645000	2006000	1937000	1296000	2219000	1213000	1121000	2079000	2283000	1283000	1983000	1777000	2587000	1359000	1209000	1699000	2539000	1553000	1818000	1490000	1205000	1927000	1373000	2431000	1435000	1756000	1336000	1020000	1565000	1041000	1120000	2179000	1187000	0.93	1.03	0.88
439	1171	A0A1D5PD25	-	158.8	3807000	4905000	3879000	8074000	9305000	3323000	3785000	3298000	4497000	8160000	8228000	3871000	6623000	3732000	9313000	4978000	7195000	2985000	3603000	2817000	3520000	4054000	4424000	5655000	6304000	6663000	4399000	4954000	4358000	4536000	6171000	7228000	5665000	5876000	4365000	7588000	3854000	5139000	3976000	4066000	5206000	3857000	0.94	1.04	0.97
891	1454	F1NU71	-	158.33	1403000	1383000	788500	1403000	950400	1353000	1151000	756200	1608000	1251000	1321000	1031000	903800	898400	952900	838600	476500	921900	414300	160000	383500	1347000	1243000	850800	1429000	1195000	1172000	1188000	751700	1640000	1565000	1316000	997700	770200	737200	367700	570200	435300	678000	534600	215600	441600	0.98	1.13	0.92
680	1511	F1NAC8	-	158.21	1700000	1567000	1902000	2559000	2559000	1549000	1768000	2453000	2097000	2041000	2183000	1732000	1263000	2932000	1739000	1207000	2041000	2393000	1342000	1548000	1312000	3035000	3312000	1963000	3164000	2179000	3958000	2659000	2917000	2861000	4260000	2268000	2429000	2885000	3126000	2491000	1196000	1279000	2456000	1477000	1799000	1848000	0.78	0.71	0.94
215	2156	P08288	-	158.13	0	1140000	895700	1936000	1397000	376900	796400	642800	1012000	0	1710000	374900	1327000	589600	1299000	1641000	24340	349000	838500	0	1118000	0	1019000	929000	965800	1000000	855300	896300	924300	1095000	27600	1184000	938400	1241000	820200	1356000	895900	0	881400	945200	0	1161000	-	1.12	0.96
215	2157	F1NME1	-	158.13	0	1140000	895700	1936000	1397000	376900	796400	642800	1012000	0	1710000	374900	1327000	589600	1299000	1641000	24340	349000	838500	0	1118000	0	1019000	929000	965800	1000000	855300	896300	924300	1095000	27600	1184000	938400	1241000	820200	1356000	895900	0	881400	945200	0	1161000	-	1.12	0.96
576	1896	A0A1I7Q3Z7	-	158.1	11090000	11110000	10030000	13300000	12930000	4660000	9905000	10800000	9616000	11930000	10740000	10200000	7988000	11350000	2519000	9555000	9672000	9243000	5324000	10370000	7243000	6783000	7645000	6995000	8122000	8764000	4854000	7412000	8604000	7929000	8540000	6405000	7598000	5270000	7247000	2731000	5623000	5576000	6103000	2595000	4708000	6194000	1.36	0.99	0.99
576	1952	Q5ZLC7	-	158.1	11090000	11110000	10030000	13300000	12930000	4660000	9905000	10800000	9616000	11930000	10740000	10200000	7988000	11350000	2519000	9555000	9672000	9243000	5324000	10370000	7243000	6783000	7645000	6995000	8122000	8764000	4854000	7412000	8604000	7929000	8540000	6405000	7598000	5270000	7247000	2731000	5623000	5576000	6103000	2595000	4708000	6194000	1.36	0.99	0.99
685	2006	Q5ZJJ9	-	157.78	4077000	7867000	7386000	8746000	9034000	6691000	7980000	7548000	8568000	9585000	8486000	7801000	7116000	8671000	6717000	7308000	6993000	6934000	5433000	4858000	4680000	4094000	8806000	8495000	8777000	9985000	8256000	8899000	9116000	9728000	9836000	9363000	8886000	7740000	8988000	7538000	6783000	6682000	7247000	6750000	7111000	7079000	1.02	0.95	0.95
685	2007	F1NHK3	-	157.78	4077000	7867000	7386000	8746000	9034000	6691000	7980000	7548000	8568000	9585000	8486000	7801000	7116000	8671000	6717000	7308000	6993000	6934000	5433000	4858000	4680000	4094000	8806000	8495000	8777000	9985000	8256000	8899000	9116000	9728000	9836000	9363000	8886000	7740000	8988000	7538000	6783000	6682000	7247000	6750000	7111000	7079000	1.02	0.95	0.95
685	2031	A0A1D5PR33	-	157.78	4077000	7867000	7386000	8746000	9034000	6691000	7980000	7548000	8568000	9585000	8486000	7801000	7116000	8671000	6717000	7308000	6993000	6934000	5433000	4858000	4680000	4094000	8806000	8495000	8777000	9985000	8256000	8899000	9116000	9728000	9836000	9363000	8886000	7740000	8988000	7538000	6783000	6682000	7247000	6750000	7111000	7079000	1.02	0.95	0.95
840	1353	A0A1D5P0E2	-	157.71	631800	761900	741600	1342000	1089000	929900	900700	419800	689100	1122000	1156000	934200	926700	834700	571000	873300	951900	994300	592100	476000	346500	625900	765900	690000	1139000	842200	825100	866300	369600	731800	777900	825400	749800	693100	713200	681800	488300	636200	532700	603000	554200	652300	0.99	1.01	1.06
1427	1523	F1NHE0	-	157.5	399900	177500	0	0	623600	166900	393300	643000	730200	170900	501300	176500	109400	595300	359700	201200	204400	47730	264400	0	45960	124600	141300	0	0	341600	98240	238500	109100	274600	56060	170900	128200	50340	208300	282900	42480	0	34540	234400	0	33530	128.98	1.26	-
1427	1524	F1NHD1	-	157.5	399900	177500	0	0	623600	166900	393300	643000	730200	170900	501300	176500	109400	595300	359700	201200	204400	47730	264400	0	45960	124600	141300	0	0	341600	98240	238500	109100	274600	56060	170900	128200	50340	208300	282900	42480	0	34540	234400	0	33530	128.98	1.26	-
1427	1525	Q5ZHY4	-	157.5	399900	177500	0	0	623600	166900	393300	643000	730200	170900	501300	176500	109400	595300	359700	201200	204400	47730	264400	0	45960	124600	141300	0	0	341600	98240	238500	109100	274600	56060	170900	128200	50340	208300	282900	42480	0	34540	234400	0	33530	128.98	1.26	-
1238	1163	F1NCA2	-	157.42	516400	701000	1140000	1320000	599800	437800	864500	1343000	235400	856600	938500	965400	541500	1135000	871900	582300	255900	936700	441500	1248000	514300	275100	942100	1135000	1068000	410900	457600	879100	1143000	292500	1028000	1323000	1025000	729100	199300	797600	392200	316400	700300	715400	1208000	793300	128.42	0.76	0.92
1058	1304	E1BYF8	-	157.32	2945000	1220000	1727000	3354000	3005000	2882000	1963000	3198000	3829000	2262000	1663000	608100	1219000	998300	2921000	2041000	1991000	1664000	650900	867100	1325000	1785000	1871000	1478000	1172000	2767000	2481000	1964000	1333000	3140000	2038000	484000	1136000	1158000	1853000	2524000	1427000	976700	1170000	1222000	484400	1459000	1.01	0.43	1.07
1058	1305	A0A1D5NV97	-	157.32	2945000	1220000	1727000	3354000	3005000	2882000	1963000	3198000	3829000	2262000	1663000	608100	1219000	998300	2921000	2041000	1991000	1664000	650900	867100	1325000	1785000	1871000	1478000	1172000	2767000	2481000	1964000	1333000	3140000	2038000	484000	1136000	1158000	1853000	2524000	1427000	976700	1170000	1222000	484400	1459000	1.01	0.43	1.07
750	2037	A0A1D5PN97	-	157.31	4851000	4552000	3983000	4614000	1516000	4231000	2995000	3394000	3714000	4654000	4914000	4300000	2388000	4079000	3089000	4044000	2912000	3031000	2573000	1300000	1016000	4779000	4288000	3602000	3462000	1521000	4374000	2873000	3282000	4015000	4209000	4467000	4105000	2573000	3484000	3119000	1974000	2263000	2697000	2788000	1508000	1411000	1.02	1	1.07
724	1530	A0A1D5P3S9	-	157.31	3432000	5894000	4511000	13610000	5474000	10970000	5417000	7034000	7306000	6402000	4099000	6178000	4053000	4828000	5463000	2487000	6095000	2294000	4198000	4628000	1703000	3178000	5553000	4807000	7177000	5403000	8195000	7059000	6842000	5364000	6477000	3880000	5871000	4554000	3846000	5921000	2127000	5189000	1990000	4590000	4786000	2156000	1.06	0.99	0.93
724	1537	A0A1D5PU43	-	157.31	3432000	5894000	4511000	13610000	5474000	10970000	5417000	7034000	7306000	6402000	4099000	6178000	4053000	4828000	5463000	2487000	6095000	2294000	4198000	4628000	1703000	3178000	5553000	4807000	7177000	5403000	8195000	7059000	6842000	5364000	6477000	3880000	5871000	4554000	3846000	5921000	2127000	5189000	1990000	4590000	4786000	2156000	1.06	0.99	0.93
538	2083	Q9PW67	-	157.16	6698000	7199000	6089000	7503000	8203000	7891000	7411000	3861000	5496000	6989000	7820000	7743000	7253000	4270000	5005000	6961000	3253000	5402000	4323000	5714000	2762000	5890000	6145000	5843000	5329000	7553000	7668000	6066000	3177000	4590000	5804000	6666000	6837000	6215000	3093000	4624000	5773000	2159000	4142000	5225000	5578000	2928000	1.05	1.05	1.05
818	1579	Q5ZM42	-	157.08	1115000	1004000	196700	1765000	331200	1217000	427500	343800	212500	908100	753300	590900	798500	651300	277800	364400	577600	163400	0	222400	399800	1130000	672600	176300	809400	311500	907500	344100	378000	579000	723000	416800	476200	704200	452800	261400	297800	257400	137200	0	311800	394900	1.13	1.27	1.12
818	1584	A0A1D5PKY9	-	157.08	1115000	1004000	196700	1765000	331200	1217000	427500	343800	212500	908100	753300	590900	798500	651300	277800	364400	577600	163400	0	222400	399800	1130000	672600	176300	809400	311500	907500	344100	378000	579000	723000	416800	476200	704200	452800	261400	297800	257400	137200	0	311800	394900	1.13	1.27	1.12
818	1585	A0A1D5NYJ9	-	157.08	1115000	1004000	196700	1765000	331200	1217000	427500	343800	212500	908100	753300	590900	798500	651300	277800	364400	577600	163400	0	222400	399800	1130000	672600	176300	809400	311500	907500	344100	378000	579000	723000	416800	476200	704200	452800	261400	297800	257400	137200	0	311800	394900	1.13	1.27	1.12
1220	1036	A0A1D5PK06	-	157.01	36180	256600	248000	144000	194600	47470	217400	147300	11850	311000	219200	294400	43150	194300	195000	274800	67150	289800	48100	196300	127700	29140	238300	243500	77410	24990	168900	123800	23570	187400	188000	215400	199300	33860	134000	195000	118300	87860	227700	43880	118900	250600	1.24	1.07	1.06
1220	1037	F1NCI0	-	157.01	36180	256600	248000	144000	194600	47470	217400	147300	11850	311000	219200	294400	43150	194300	195000	274800	67150	289800	48100	196300	127700	29140	238300	243500	77410	24990	168900	123800	23570	187400	188000	215400	199300	33860	134000	195000	118300	87860	227700	43880	118900	250600	1.24	1.07	1.06
786	2831	R4GMA6	-	156.98	2663000	1812000	1656000	4951000	4252000	1760000	4827000	5086000	545800	3759000	1987000	1620000	1427000	678100	1397000	1629000	1532000	4986000	1342000	1237000	1118000	3149000	1930000	1632000	3817000	4221000	2113000	3713000	4446000	1947000	3706000	1702000	1689000	1411000	576900	1563000	1194000	1272000	1420000	1316000	1395000	1399000	1.07	1.05	1
1495	1096	F1NRH6	-	156.65	132600	50520	598100	33870	56950	0	0	0	57730	89160	0	0	11330	737600	0	77670	0	0	0	0	0	0	0	585600	0	30160	0	0	45880	60500	56840	0	0	18350	579400	0	0	0	0	0	0	0	256	256	1.02
1495	1097	A0A1D5PK41	-	156.65	132600	50520	598100	33870	56950	0	0	0	57730	89160	0	0	11330	737600	0	77670	0	0	0	0	0	0	0	585600	0	30160	0	0	45880	60500	56840	0	0	18350	579400	0	0	0	0	0	0	0	256	256	1.02
425	2526	Q5ZHR7	-	156.48	17790000	12000000	17640000	16170000	19840000	21490000	17030000	17070000	18770000	23070000	20970000	20990000	17370000	19530000	21700000	14230000	15550000	18140000	11380000	8624000	9279000	17330000	11680000	17340000	13710000	17550000	19740000	17870000	17350000	19810000	21340000	20280000	19890000	17400000	18600000	20130000	11060000	11450000	14200000	15550000	11010000	11100000	1.04	0.99	1.03
737	1380	R4GJ59	-	156.33	1308000	1149000	2515000	3041000	2475000	2280000	1192000	2638000	1962000	1689000	1484000	1746000	1758000	2582000	2092000	1275000	1434000	2285000	1684000	1709000	1057000	1359000	1646000	2109000	2069000	2123000	1915000	1082000	1984000	2184000	1753000	1567000	1660000	1581000	1720000	1659000	1083000	1324000	2614000	1629000	2068000	1346000	0.95	0.53	1
737	1385	Q5ZM75	-	156.33	1308000	1149000	2515000	3041000	2475000	2280000	1192000	2638000	1962000	1689000	1484000	1746000	1758000	2582000	2092000	1275000	1434000	2285000	1684000	1709000	1057000	1359000	1646000	2109000	2069000	2123000	1915000	1082000	1984000	2184000	1753000	1567000	1660000	1581000	1720000	1659000	1083000	1324000	2614000	1629000	2068000	1346000	0.95	0.53	1
1221	1467	A0A1D5PJM6	-	156.05	150300	120400	123800	117100	181900	96830	101800	148500	90290	111400	85170	955500	97160	807600	134800	157300	127700	89120	76450	87100	59150	122700	218200	100100	88300	159400	91560	28180	150700	114500	91510	115700	165200	83380	70340	114500	76760	56930	83460	72290	84930	90980	1.22	0.57	1.18
838	2997	F1P331	-	156.02	5408000	4032000	2730000	5849000	5578000	4962000	2408000	4644000	2727000	4987000	5084000	5230000	3826000	4847000	2321000	2498000	4474000	2695000	4696000	4605000	3432000	3462000	3732000	2566000	4268000	3619000	4595000	2213000	4797000	2523000	4536000	3833000	3038000	3986000	3978000	2373000	2114000	2867000	2460000	3970000	4295000	3938000	1.07	1.04	0.94
838	3071	A0A1L1RZG2	-	156.02	5408000	4032000	2730000	5849000	5578000	4962000	2408000	4644000	2727000	4987000	5084000	5230000	3826000	4847000	2321000	2498000	4474000	2695000	4696000	4605000	3432000	3462000	3732000	2566000	4268000	3619000	4595000	2213000	4797000	2523000	4536000	3833000	3038000	3986000	3978000	2373000	2114000	2867000	2460000	3970000	4295000	3938000	1.07	1.04	0.94
436	1528	A0A1L1RWT1	-	155.87	10120000	11460000	8039000	12330000	12030000	11120000	9801000	9809000	10480000	9892000	10830000	9337000	10300000	8994000	9764000	6816000	10660000	8305000	3197000	8718000	7162000	12240000	11920000	7011000	10350000	12050000	12220000	10790000	10790000	12830000	10080000	10490000	9417000	11000000	8236000	10410000	5866000	8903000	7514000	3807000	10160000	8773000	0.92	1	1
436	1531	Q5ZI99	-	155.87	10120000	11460000	8039000	12330000	12030000	11120000	9801000	9809000	10480000	9892000	10830000	9337000	10300000	8994000	9764000	6816000	10660000	8305000	3197000	8718000	7162000	12240000	11920000	7011000	10350000	12050000	12220000	10790000	10790000	12830000	10080000	10490000	9417000	11000000	8236000	10410000	5866000	8903000	7514000	3807000	10160000	8773000	0.92	1	1
1212	1043	A0A1D5PXU6	-	155.7	57850	197300	38240	0	0	7497	6750	806100	0	23040	2605	647200	0	193700	168800	2870	197100	236300	199100	1015000	5724	540800	780000	827100	463500	545900	925500	498300	1081000	550500	533900	765300	984300	786700	723100	763300	717400	391600	514900	694400	853500	597600	0.76	0.83	0
1212	1044	A0A1L1RPY6	-	155.7	57850	197300	38240	0	0	7497	6750	806100	0	23040	2605	647200	0	193700	168800	2870	197100	236300	199100	1015000	5724	540800	780000	827100	463500	545900	925500	498300	1081000	550500	533900	765300	984300	786700	723100	763300	717400	391600	514900	694400	853500	597600	0.76	0.83	0
1212	1047	A0A1D5PIX9	-	155.7	57850	197300	38240	0	0	7497	6750	806100	0	23040	2605	647200	0	193700	168800	2870	197100	236300	199100	1015000	5724	540800	780000	827100	463500	545900	925500	498300	1081000	550500	533900	765300	984300	786700	723100	763300	717400	391600	514900	694400	853500	597600	0.76	0.83	0
1349	1551	A0A1D5P8C6	-	155.68	299200	245100	795700	395200	381900	164700	971200	218700	375100	276700	338900	229100	235100	359100	808600	769000	82560	737300	529200	568900	80080	630100	245200	611600	301000	401900	243500	787400	376600	850900	615100	318100	333000	291600	369700	701700	580000	6768	676500	239600	287100	401700	0.54	1.15	1.37
1071	1391	E1BQU2	-	155.64	4058000	766500	3231000	2071000	1026000	1605000	1939000	1715000	2433000	1995000	1934000	635800	1075000	2764000	2960000	2367000	1349000	1828000	2097000	1640000	1043000	4459000	778300	3132000	1475000	2090000	2499000	1710000	1757000	2738000	3064000	1793000	1232000	1809000	2519000	3510000	2285000	1686000	1736000	1959000	2426000	1342000	1	1	1.02
768	2052	A0A1D5NTA0	-	155.54	2245000	1192000	1049000	2242000	556600	2126000	2104000	1519000	997100	2091000	1045000	1147000	1346000	2390000	68860	152000	607800	1793000	2869000	1975000	756500	1691000	506400	1055000	1520000	704300	1916000	784200	1125000	1088000	1625000	1096000	1259000	1406000	1941000	465700	125500	745500	1636000	2057000	1640000	1431000	1.06	1.31	1.04
1194	2524	Q5ZLI9	-	155.39	240700	419700	208000	278000	32730	214600	149300	245200	459600	458900	478000	466000	165600	162800	501700	79380	151100	139000	179200	219600	283400	395500	532100	250600	258800	32530	344600	221400	269800	548700	469900	634200	426600	210300	482300	522400	104500	212600	157700	211300	260000	190600	0.77	1.04	0.9
705	1565	F6R1X6	-	155.37	1872000	2192000	2296000	1621000	2543000	1999000	1975000	2781000	3807000	1983000	2255000	2425000	2150000	3563000	2031000	1751000	1473000	1646000	1832000	2972000	2069000	2059000	1721000	2356000	2511000	3694000	2059000	2228000	2050000	3522000	1819000	2331000	2381000	2076000	2819000	2771000	1924000	1334000	2705000	2338000	2739000	2570000	1.04	1	0.95
330	2416	E1C043	-	155.14	18590000	18790000	18750000	20810000	26340000	20270000	19640000	20990000	17430000	23890000	24670000	23460000	20400000	27260000	24450000	15920000	21490000	22170000	14880000	15550000	15170000	19490000	19280000	18980000	20750000	24260000	20150000	21870000	20770000	18430000	24890000	23900000	22650000	22830000	22600000	23390000	14600000	17590000	18460000	19310000	17460000	18180000	0.96	0.96	0.99
1035	1890	Q5ZLY3	-	154.76	803600	390100	626400	1525000	1163000	745900	2102000	134800	1020000	830400	227600	412300	320400	726300	554200	540100	601100	385900	131700	473200	445700	676100	311400	618500	1356000	686000	910700	1670000	147200	649300	741200	335000	404300	433000	581200	1177000	296600	508500	440600	153300	533700	937600	1.09	1.1	0.88
1035	1891	A0A1D5PW62	-	154.76	803600	390100	626400	1525000	1163000	745900	2102000	134800	1020000	830400	227600	412300	320400	726300	554200	540100	601100	385900	131700	473200	445700	676100	311400	618500	1356000	686000	910700	1670000	147200	649300	741200	335000	404300	433000	581200	1177000	296600	508500	440600	153300	533700	937600	1.09	1.1	0.88
1209	1070	F1NF84	-	154.75	323200	138700	118600	4925000	82270	102500	4714000	5184000	284400	184100	112400	343500	128400	409300	5040	192400	28080	235200	10350	33560	46480	120500	64360	148700	123200	136700	129900	149600	518600	171500	255900	0	111300	297600	232700	0	64630	14400	17960	0	35320	83740	128.49	3.1	0.82
139	1500	P07583	-	154.75	389200000	374000000	277500000	360500000	376100000	417000000	370900000	398500000	328200000	396700000	386300000	342300000	321700000	423400000	283100000	290200000	194300000	400800000	345300000	340300000	231300000	387000000	368800000	275400000	300200000	390700000	385800000	367000000	385600000	412600000	381000000	378200000	294600000	339800000	361200000	354300000	256900000	186400000	330400000	332400000	344000000	342900000	1.01	1.02	1.01
663	2400	A0A1D5PD62	-	154.57	3533000	3660000	3019000	365100	670300	3949000	384900	376800	3977000	3817000	443500	4163000	114800	602900	3222000	202800	154700	3802000	2149000	67130	105000	3296000	326500	2822000	273500	590300	3299000	374900	336700	4200000	3360000	389500	3296000	129900	498800	3290000	168700	149000	2492000	226500	60100	154900	1.08	128.51	1.12
950	1352	Q5F428	-	154.49	2186000	1857000	867400	2050000	969100	2081000	1046000	2360000	1886000	765400	2099000	2576000	928300	2107000	931400	1725000	1458000	986800	375900	1129000	1609000	2891000	2019000	856700	2585000	1914000	2152000	997800	2455000	1921000	2066000	1795000	2017000	1110000	1449000	1701000	1782000	943800	773400	1433000	1559000	2568000	1.05	0.99	1.04
552	938	Q5F456	-	154.24	12390000	8346000	8047000	11650000	8719000	10320000	11670000	10140000	12940000	8894000	10400000	10040000	7081000	10420000	10900000	7379000	8462000	7698000	4286000	4661000	5955000	12020000	4081000	7558000	7347000	8428000	12120000	8595000	9473000	10860000	6423000	8743000	9999000	7589000	6510000	10230000	5942000	8107000	6769000	4369000	5053000	6744000	1.02	1.08	1.07
552	939	F1P5K0	-	154.24	12390000	8346000	8047000	11650000	8719000	10320000	11670000	10140000	12940000	8894000	10400000	10040000	7081000	10420000	10900000	7379000	8462000	7698000	4286000	4661000	5955000	12020000	4081000	7558000	7347000	8428000	12120000	8595000	9473000	10860000	6423000	8743000	9999000	7589000	6510000	10230000	5942000	8107000	6769000	4369000	5053000	6744000	1.02	1.08	1.07
552	940	A0A1L1S0D8	-	154.24	12390000	8346000	8047000	11650000	8719000	10320000	11670000	10140000	12940000	8894000	10400000	10040000	7081000	10420000	10900000	7379000	8462000	7698000	4286000	4661000	5955000	12020000	4081000	7558000	7347000	8428000	12120000	8595000	9473000	10860000	6423000	8743000	9999000	7589000	6510000	10230000	5942000	8107000	6769000	4369000	5053000	6744000	1.02	1.08	1.07
671	1564	A0A1D5PJW4	-	154.22	11170000	7947000	3036000	4995000	9530000	8239000	10630000	7906000	6689000	9766000	6093000	7068000	5526000	6849000	5743000	7743000	3003000	5607000	7523000	4188000	4784000	11330000	6061000	5638000	7382000	10180000	7998000	9311000	7113000	9675000	9595000	5686000	7096000	5688000	6472000	4703000	4128000	4578000	5382000	7350000	5340000	6034000	1.01	1.03	0.94
671	1583	A0A1L1S0K9	-	154.22	11170000	7947000	3036000	4995000	9530000	8239000	10630000	7906000	6689000	9766000	6093000	7068000	5526000	6849000	5743000	7743000	3003000	5607000	7523000	4188000	4784000	11330000	6061000	5638000	7382000	10180000	7998000	9311000	7113000	9675000	9595000	5686000	7096000	5688000	6472000	4703000	4128000	4578000	5382000	7350000	5340000	6034000	1.01	1.03	0.94
767	1142	F1NY54	-	154.2	1065000	401400	446300	279400	628900	584100	635300	459000	645800	1031000	1243000	461800	882300	913600	1292000	708400	1050000	1058000	508800	52060	389500	704700	361000	495300	343200	580800	658900	745100	311900	710000	1152000	1175000	465900	1087000	987700	934700	536600	670400	760300	740500	67710	764200	1.2	1.04	0.96
303	2242	Q5ZJV5	-	154.14	16550000	26880000	22590000	32140000	19970000	28290000	24830000	18850000	25930000	20460000	31050000	23170000	14900000	25190000	15630000	12410000	24880000	16890000	19330000	20460000	16420000	16090000	23010000	22520000	26350000	18160000	29480000	25240000	20360000	28690000	20070000	27470000	22550000	16890000	22230000	16410000	10680000	20070000	15610000	22760000	23120000	19940000	1.03	1.02	1
1333	2290	Q5ZKI0	-	153.88	89630	0	0	0	0	26830	0	120100	0	0	0	84220	0	152800	0	96580	0	128400	0	81830	0	72150	0	0	0	0	12050	0	112300	0	0	0	84950	0	81440	0	77370	0	100500	0	98960	0	1.24	-	-
920	893	A0A1D5P7Q4	-	153.79	0	0	0	0	0	0	107800	119900	0	0	0	0	0	0	0	0	0	0	0	0	42040	2572000	2244000	0	0	0	646300	108500	103400	71560	0	0	0	2062000	2330000	0	2244000	0	0	0	0	70800	0	0	-
779	2110	Q5ZKG5	-	153.59	1966000	2587000	2436000	3365000	2330000	2352000	2571000	1883000	854400	2780000	2892000	2634000	1635000	1357000	2261000	1521000	1208000	2746000	2294000	1226000	1744000	4466000	4276000	4079000	4411000	4645000	4491000	4071000	3704000	2876000	4170000	4294000	3946000	3377000	2718000	4115000	3629000	2647000	3831000	3438000	2862000	3593000	0.84	0.93	0.95
1252	1660	A0A1D5PL45	-	153.57	806400	155000	481100	213300	767000	155700	1171000	1154000	1410000	153000	652900	526800	112600	136500	380300	443800	366900	137400	123400	343200	176800	229400	101500	123100	184000	221100	199900	973300	501200	678800	115200	103700	79890	86990	72140	15050	115600	291000	102100	96370	327900	204000	1.19	1.53	128.57
915	961	Q5ZJ57	-	153.5	1109000	3181000	2382000	2937000	2492000	2692000	950400	1795000	585700	1538000	1676000	3331000	2199000	2871000	2388000	1820000	2731000	3174000	3216000	3632000	958800	1071000	2833000	1487000	1706000	1140000	2658000	1287000	1728000	2717000	1681000	1459000	2163000	1875000	1668000	2864000	1216000	1739000	2049000	4625000	2645000	1937000	1.04	1.17	1.58
915	962	F1NXN8	-	153.5	1109000	3181000	2382000	2937000	2492000	2692000	950400	1795000	585700	1538000	1676000	3331000	2199000	2871000	2388000	1820000	2731000	3174000	3216000	3632000	958800	1071000	2833000	1487000	1706000	1140000	2658000	1287000	1728000	2717000	1681000	1459000	2163000	1875000	1668000	2864000	1216000	1739000	2049000	4625000	2645000	1937000	1.04	1.17	1.58
1201	1632	Q5ZM29	-	153.37	607200	579100	251800	590700	284600	410500	1162000	188100	434100	295600	880800	97140	810100	109500	457200	793400	648800	347400	564000	422100	634600	649900	365700	533900	1119000	244800	694700	2652000	1401000	602200	941500	1554000	661600	1268000	513400	813000	630800	437900	864200	351400	546500	1030000	0.89	1.36	256
1201	1633	F1NW14	-	153.37	607200	579100	251800	590700	284600	410500	1162000	188100	434100	295600	880800	97140	810100	109500	457200	793400	648800	347400	564000	422100	634600	649900	365700	533900	1119000	244800	694700	2652000	1401000	602200	941500	1554000	661600	1268000	513400	813000	630800	437900	864200	351400	546500	1030000	0.89	1.36	256
403	1259	P47836	-	153.34	21980000	23060000	20210000	9512000	22100000	18430000	20430000	10600000	22250000	17830000	25030000	18810000	17860000	24590000	15200000	16280000	17300000	20540000	25510000	16750000	10610000	22980000	23520000	22120000	9721000	21900000	21070000	20400000	10370000	27010000	19220000	22290000	18540000	20780000	21560000	16350000	15930000	15160000	19060000	23770000	17470000	13310000	1.03	1.03	0.97
403	1260	F1NFC6	-	153.34	21980000	23060000	20210000	9512000	22100000	18430000	20430000	10600000	22250000	17830000	25030000	18810000	17860000	24590000	15200000	16280000	17300000	20540000	25510000	16750000	10610000	22980000	23520000	22120000	9721000	21900000	21070000	20400000	10370000	27010000	19220000	22290000	18540000	20780000	21560000	16350000	15930000	15160000	19060000	23770000	17470000	13310000	1.03	1.03	0.97
1319	2728	E1BRP3	-	153.32	498900	350400	80410	643700	342600	439200	433900	51910	236600	591900	325900	42050	241900	776900	168900	335900	731500	521000	169100	131800	25220	0	323700	0	261900	423800	0	669500	53100	251800	48010	306000	37900	286600	253200	237300	270500	253500	22560	106700	75040	27480	256	1.08	256
660	2387	Q5F3C9	-	153.28	8979000	8642000	8772000	5327000	11630000	5101000	4918000	5584000	7007000	9981000	5272000	3675000	4998000	3609000	8405000	5403000	7050000	7767000	4607000	3777000	8524000	6912000	8155000	8230000	5213000	9825000	6779000	4650000	5530000	3258000	9164000	4250000	4700000	4893000	3485000	6593000	3332000	2850000	8396000	5461000	4534000	8025000	1.07	1.04	1.02
660	2419	A0A1D5PQR4	-	153.28	8979000	8642000	8772000	5327000	11630000	5101000	4918000	5584000	7007000	9981000	5272000	3675000	4998000	3609000	8405000	5403000	7050000	7767000	4607000	3777000	8524000	6912000	8155000	8230000	5213000	9825000	6779000	4650000	5530000	3258000	9164000	4250000	4700000	4893000	3485000	6593000	3332000	2850000	8396000	5461000	4534000	8025000	1.07	1.04	1.02
1222	1477	Q90710	-	152.93	88520	0	0	0	0	0	0	14670	0	0	0	146900	0	0	0	0	0	145800	0	98020	0	76430	0	0	0	176400	55940	0	0	0	0	0	79100	0	0	0	0	0	85710	0	125200	0	1.16	-	-
679	4007	Q5F433	-	152.81	16700000	5592000	11010000	17010000	12890000	13240000	15850000	14550000	11430000	14040000	5892000	12730000	10570000	13190000	10800000	11540000	10280000	11530000	8772000	8019000	6237000	14670000	5278000	10520000	13740000	14860000	14100000	13370000	14150000	13550000	12340000	5599000	11850000	10050000	11350000	11440000	8716000	8457000	9609000	9576000	9529000	8541000	1.04	1.05	1.06
1197	1956	A0A1D5P7W1	-	152.78	431500	166100	356800	516800	200800	77720	458500	284200	308000	530400	211600	0	250500	125600	208300	100800	100700	59810	447500	59510	119900	397000	114000	274000	108000	161900	290300	138700	323000	240400	242500	163900	208700	98280	130700	168300	63720	57120	89640	342300	178100	101700	1.01	1.46	1.11
498	2807	Q91955	-	152.76	6456000	9094000	5392000	9436000	6590000	2896000	5892000	7228000	9122000	9436000	9902000	4907000	8007000	5477000	9270000	5773000	6695000	7800000	5116000	5755000	6392000	7015000	9264000	6127000	7400000	6669000	3682000	6447000	7942000	9493000	9866000	9944000	6378000	8950000	5818000	9263000	5539000	5665000	7708000	6239000	7576000	7747000	1.01	1.03	0.89
1127	887	Q8JHF6	-	152.75	306600	765900	1405000	1058000	966000	938100	544900	113400	260900	745100	407300	913100	208300	499900	298200	554300	253200	716200	238600	307300	203000	1126000	425100	588200	429000	1579000	729800	467000	241500	296000	855900	253200	1231000	907500	936000	1149000	448200	222200	346900	202700	758600	493800	0.47	1.79	128.57
563	1251	A0A1D5P1C6	-	152.71	9093000	9559000	9643000	11550000	13060000	8086000	5108000	3797000	6314000	13520000	3296000	7653000	9768000	10810000	8250000	8410000	13690000	8494000	11950000	7101000	10200000	9587000	10180000	10410000	8270000	5543000	9385000	8413000	5693000	7966000	12980000	1222000	9526000	10810000	10200000	6704000	7137000	9720000	11720000	11200000	5829000	9871000	0.92	1.02	0.95
644	1368	Q9YHT1	-	152.36	3016000	3444000	2697000	588900	3164000	3443000	2463000	1204000	2124000	2502000	2963000	3225000	1800000	3368000	2978000	3411000	3507000	2586000	1865000	2341000	1897000	3053000	3452000	1806000	485400	1985000	3600000	2251000	10140000	12440000	2935000	11530000	11270000	9639000	4099000	3147000	3170000	2608000	2288000	1978000	11200000	2364000	1	0.99	0.86
644	1369	F1NPJ4	-	152.36	3016000	3444000	2697000	588900	3164000	3443000	2463000	1204000	2124000	2502000	2963000	3225000	1800000	3368000	2978000	3411000	3507000	2586000	1865000	2341000	1897000	3053000	3452000	1806000	485400	1985000	3600000	2251000	10140000	12440000	2935000	11530000	11270000	9639000	4099000	3147000	3170000	2608000	2288000	1978000	11200000	2364000	1	0.99	0.86
934	1234	Q5F464	-	152.35	870200	757400	809300	674500	1053000	752300	844100	803300	1015000	1484000	1004000	1301000	634800	689400	550600	752500	1181000	848300	108200	561200	461800	1038000	994300	832400	749700	1004000	954800	783800	849100	1294000	1512000	965700	1531000	734700	711400	684200	711900	700900	764300	175200	607100	764300	0.48	0.91	0.97
1180	1801	E1C699	-	152.18	129400	189400	807200	618500	485100	466400	359000	450300	508300	488300	438000	390800	398100	466800	1079000	411900	545000	835100	475700	139700	614900	126000	123300	361300	478500	407000	459400	389800	438400	464000	476700	543500	451800	390300	505200	175700	270700	134100	634200	342900	412500	648200	1.03	1.54	128.54
1021	2736	P02701	-	152.04	5989000	790900	265400	317300	1334000	1933000	4794000	17950000	14810000	0	1047000	2427000	365900	1655000	1149000	0	1357000	2037000	181300	1423000	412900	6304000	853000	269400	3427000	4388000	4012000	4616000	8858000	4835000	0	742700	1549000	1262000	599400	1288000	0	1138000	1102000	210700	1057000	486100	0.97	0.93	0.99
854	1243	A0A1D5PAJ8	-	151.99	2109000	546200	378900	914800	1021000	1660000	1915000	2375000	1580000	3483000	830900	1506000	581900	1772000	4143000	943400	907500	1373000	726800	1283000	662100	5280000	1061000	370700	2420000	3736000	3566000	4782000	4043000	4048000	2670000	3390000	1102000	2076000	2932000	3406000	783000	1776000	645200	981600	723600	17780000	0.99	1.03	1
1529	2545	F1NCS2	-	151.86	488800	383200	0	329200	415000	405500	297900	444100	430600	433200	25400	387800	347600	15700	544200	337800	451000	45040	0	0	27500	839200	647700	0	482600	0	681400	561100	0	0	0	0	709300	0	0	61960	0	17810	40310	0	0	21930	0.58	0.59	-
1529	2546	A0A1D5NUX9	-	151.86	488800	383200	0	329200	415000	405500	297900	444100	430600	433200	25400	387800	347600	15700	544200	337800	451000	45040	0	0	27500	839200	647700	0	482600	0	681400	561100	0	0	0	0	709300	0	0	61960	0	17810	40310	0	0	21930	0.58	0.59	-
1762	2739	A0A1D5NTL0	-	151.76	213400	23830	382800	505100	14950	40490	272000	32430	0	418500	5851	327900	361600	401400	16810	456100	117100	327600	113700	357600	44590	243700	21000	242400	206400	21310	34090	131800	39150	0	210300	20700	161200	213700	188000	17850	238500	118000	193400	111500	216200	79620	0.88	1.13	1.26
1762	2740	Q5ZIX5	-	151.76	213400	23830	382800	505100	14950	40490	272000	32430	0	418500	5851	327900	361600	401400	16810	456100	117100	327600	113700	357600	44590	243700	21000	242400	206400	21310	34090	131800	39150	0	210300	20700	161200	213700	188000	17850	238500	118000	193400	111500	216200	79620	0.88	1.13	1.26
1762	2741	F1NJT9	-	151.76	213400	23830	382800	505100	14950	40490	272000	32430	0	418500	5851	327900	361600	401400	16810	456100	117100	327600	113700	357600	44590	243700	21000	242400	206400	21310	34090	131800	39150	0	210300	20700	161200	213700	188000	17850	238500	118000	193400	111500	216200	79620	0.88	1.13	1.26
1125	3246	F1NBV2	-	151.64	16190	446300	21410	12240	61900	15370	0	136000	51680	17010	0	6952	412400	35410	56660	38280	0	0	35070	0	0	30300	360200	23190	6663	95270	25840	0	114700	59140	21700	0	11250	269500	31750	42220	4137	0	0	12080	30820	0	0.53	1.01	0.92
1125	3247	A0A1D5NW17	-	151.64	16190	446300	21410	12240	61900	15370	0	136000	51680	17010	0	6952	412400	35410	56660	38280	0	0	35070	0	0	30300	360200	23190	6663	95270	25840	0	114700	59140	21700	0	11250	269500	31750	42220	4137	0	0	12080	30820	0	0.53	1.01	0.92
1125	3248	A0A1D5P882	-	151.64	16190	446300	21410	12240	61900	15370	0	136000	51680	17010	0	6952	412400	35410	56660	38280	0	0	35070	0	0	30300	360200	23190	6663	95270	25840	0	114700	59140	21700	0	11250	269500	31750	42220	4137	0	0	12080	30820	0	0.53	1.01	0.92
529	776	Q5F3X4	-	151.63	2596000	1059000	1016000	1434000	1854000	1676000	1812000	1638000	654500	2526000	1530000	1507000	1692000	929800	1370000	564300	2116000	966700	1193000	1163000	1074000	1716000	1286000	1080000	1407000	1748000	1620000	1287000	1326000	725300	1357000	1579000	1473000	1289000	981700	1834000	707200	363600	996300	978200	1404000	1288000	1.36	1.07	0.92
1394	1708	A0A0A0MQ53	-	151.61	608600	567100	692500	444200	382400	282600	594300	0	73070	348700	348700	231700	521000	660600	342400	308700	585300	300200	492700	82940	760700	164800	271700	194800	267900	203600	315400	61800	96510	84980	469100	352600	281200	235800	64100	121200	180900	69720	222100	591400	151200	887400	0.71	0	1.14
1394	1709	F1N9Y5	-	151.61	608600	567100	692500	444200	382400	282600	594300	0	73070	348700	348700	231700	521000	660600	342400	308700	585300	300200	492700	82940	760700	164800	271700	194800	267900	203600	315400	61800	96510	84980	469100	352600	281200	235800	64100	121200	180900	69720	222100	591400	151200	887400	0.71	0	1.14
978	1847	A0A1D5NZ48	-	151.57	385100	870400	624200	731900	654400	694200	969700	921800	931000	940800	759500	586200	780900	856200	647800	615900	692200	281100	576500	582100	476000	743000	813800	1211000	566400	671500	1007000	1084000	668000	851800	637200	821000	414900	749500	670400	717500	436200	477200	841000	1010000	964900	942200	0.82	1.09	1.1
978	1849	Q5F387	-	151.57	385100	870400	624200	731900	654400	694200	969700	921800	931000	940800	759500	586200	780900	856200	647800	615900	692200	281100	576500	582100	476000	743000	813800	1211000	566400	671500	1007000	1084000	668000	851800	637200	821000	414900	749500	670400	717500	436200	477200	841000	1010000	964900	942200	0.82	1.09	1.1
534	1534	Q05705	-	151.52	2981000	243100	6082000	666000	2430000	2294000	1003000	3752000	236800	717600	702700	2173000	1532000	785300	804200	620400	2009000	957400	0	688600	1246000	2901000	0	6156000	1061000	3054000	2224000	1026000	3047000	0	751900	1055000	1944000	2230000	656200	713900	424400	1413000	581800	399000	609800	1527000	1.04	256	0.99
1026	1051	F1P5J7	-	151.36	1266000	580000	553700	680400	748000	611100	642600	138000	322000	671900	1575000	538800	405300	844100	1142000	473600	540600	1082000	392400	987900	524700	492500	503000	132600	533700	565400	8907000	639700	1320000	310000	574700	886000	521800	331300	10820000	90210	290000	850600	317600	125600	914000	7621000	1.29	1.03	128.55
1152	1816	A0A1D5PDA1	-	151.29	1109000	1430000	1420000	2067000	1388000	732400	1131000	22060000	1327000	1436000	832200	2123000	179900	799000	252800	1260000	1464000	1293000	737100	1108000	673800	1540000	1734000	2465000	1603000	2507000	926700	1373000	782200	1677000	2579000	1567000	2250000	1911000	2621000	776900	2273000	2485000	1517000	743200	2141000	1483000	0.58	0.83	0.76
910	1277	F1N9F3	-	151.27	372200	552000	315500	1256000	756400	1024000	296000	321900	380700	1138000	391800	826600	728900	372600	850400	753600	738400	869100	200500	383700	352500	304800	604000	610200	854700	683400	937500	456300	368100	754200	1015000	299600	815500	505200	386000	653300	655600	560400	494300	404500	219000	492200	1.05	0.95	0.86
910	1281	A0A1D5PGC8	-	151.27	372200	552000	315500	1256000	756400	1024000	296000	321900	380700	1138000	391800	826600	728900	372600	850400	753600	738400	869100	200500	383700	352500	304800	604000	610200	854700	683400	937500	456300	368100	754200	1015000	299600	815500	505200	386000	653300	655600	560400	494300	404500	219000	492200	1.05	0.95	0.86
629	1545	E1C4N0	-	151.18	10560000	12390000	10170000	17140000	12240000	15730000	15580000	17220000	13740000	15500000	17210000	8866000	13060000	17080000	14220000	15610000	12170000	10460000	12370000	9474000	7698000	10440000	11020000	10110000	14590000	11810000	16520000	15420000	14100000	13660000	16560000	15330000	7430000	14170000	14330000	14050000	12470000	6133000	9491000	13210000	10640000	9149000	1.04	1.05	0.98
905	1399	A0A1D5PPA8	-	151.16	5242000	4068000	3853000	5263000	5067000	3864000	3063000	3593000	4468000	2672000	5934000	4575000	4512000	5380000	3909000	3612000	3854000	1491000	3125000	3667000	3417000	5283000	4273000	3620000	4098000	5052000	5107000	3511000	3881000	4550000	2723000	5054000	4861000	4878000	4869000	3896000	3126000	3170000	2055000	3652000	4159000	3796000	0.99	0.95	1.01
976	2835	F1NJ89	-	150.9	1267000	780300	3005000	3498000	4331000	1207000	568500	76200000	831200	5092000	2429000	1219000	1734000	1967000	1771000	3826000	3189000	1189000	1797000	1381000	1499000	1119000	821900	1730000	1499000	2781000	1222000	1383000	75980000	1015000	3256000	2058000	2594000	1639000	1955000	1838000	2382000	2279000	1505000	1552000	1806000	1698000	1.11	0.95	1.13
495	2905	A0A1L1S086	-	150.87	11780000	11650000	10530000	8209000	7911000	11320000	12070000	13150000	18920000	11810000	13900000	7696000	6109000	13220000	11740000	11220000	11590000	10190000	6613000	7417000	5146000	11030000	11380000	10160000	7212000	7395000	7130000	12110000	12110000	18130000	11670000	7209000	7351000	6898000	11740000	11550000	9312000	8595000	8674000	12360000	8976000	5300000	1.01	1.07	1.04
495	2906	Q5ZKK8	-	150.87	11780000	11650000	10530000	8209000	7911000	11320000	12070000	13150000	18920000	11810000	13900000	7696000	6109000	13220000	11740000	11220000	11590000	10190000	6613000	7417000	5146000	11030000	11380000	10160000	7212000	7395000	7130000	12110000	12110000	18130000	11670000	7209000	7351000	6898000	11740000	11550000	9312000	8595000	8674000	12360000	8976000	5300000	1.01	1.07	1.04
495	3081	Q6EE39	-	150.87	11780000	11650000	10530000	8209000	7911000	11320000	12070000	13150000	18920000	11810000	13900000	7696000	6109000	13220000	11740000	11220000	11590000	10190000	6613000	7417000	5146000	11030000	11380000	10160000	7212000	7395000	7130000	12110000	12110000	18130000	11670000	7209000	7351000	6898000	11740000	11550000	9312000	8595000	8674000	12360000	8976000	5300000	1.01	1.07	1.04
1039	3430	P67966	-	150.86	2753000	2321000	2046000	2109000	2377000	2034000	2874000	3185000	1864000	2438000	2239000	2427000	1924000	2856000	1883000	1661000	1994000	2424000	1195000	1219000	1160000	1925000	1761000	1672000	1986000	2285000	833700	2486000	2067000	2063000	2338000	2058000	1839000	913000	1887000	1912000	1247000	1634000	1504000	1090000	1144000	1502000	1.22	1.25	1.06
761	1842	Q5ZL42	-	150.84	3823000	996200	2794000	2307000	2080000	1989000	2890000	2391000	2817000	2853000	1572000	1668000	2046000	2124000	2259000	1681000	1517000	2011000	697600	1026000	1312000	2725000	849700	2634000	1948000	2268000	2912000	2573000	1137000	2683000	2674000	1177000	1581000	1990000	1403000	2155000	1410000	1287000	1759000	736700	1566000	1436000	1.09	1.16	1.03
761	1843	A0A1D5PTM7	-	150.84	3823000	996200	2794000	2307000	2080000	1989000	2890000	2391000	2817000	2853000	1572000	1668000	2046000	2124000	2259000	1681000	1517000	2011000	697600	1026000	1312000	2725000	849700	2634000	1948000	2268000	2912000	2573000	1137000	2683000	2674000	1177000	1581000	1990000	1403000	2155000	1410000	1287000	1759000	736700	1566000	1436000	1.09	1.16	1.03
761	1845	F1NM03	-	150.84	3823000	996200	2794000	2307000	2080000	1989000	2890000	2391000	2817000	2853000	1572000	1668000	2046000	2124000	2259000	1681000	1517000	2011000	697600	1026000	1312000	2725000	849700	2634000	1948000	2268000	2912000	2573000	1137000	2683000	2674000	1177000	1581000	1990000	1403000	2155000	1410000	1287000	1759000	736700	1566000	1436000	1.09	1.16	1.03
527	1207	A0A1L1RM48	-	150.72	5650000	2810000	7731000	6503000	4522000	6072000	4039000	4286000	4677000	4086000	5183000	7012000	3008000	2782000	3794000	3928000	5249000	7905000	6760000	5867000	3255000	5716000	2736000	6260000	3500000	4646000	4025000	6734000	4095000	6590000	6979000	5252000	4526000	3038000	2163000	4334000	3907000	3074000	5385000	5780000	3723000	4454000	0.99	0.99	1.09
527	1208	Q5ZM32	-	150.72	5650000	2810000	7731000	6503000	4522000	6072000	4039000	4286000	4677000	4086000	5183000	7012000	3008000	2782000	3794000	3928000	5249000	7905000	6760000	5867000	3255000	5716000	2736000	6260000	3500000	4646000	4025000	6734000	4095000	6590000	6979000	5252000	4526000	3038000	2163000	4334000	3907000	3074000	5385000	5780000	3723000	4454000	0.99	0.99	1.09
566	1548	A0A1L1RMC0	-	150.65	7689000	5749000	9236000	2594000	3978000	3875000	7773000	5405000	4633000	12280000	14160000	7895000	9340000	4944000	3763000	9157000	6168000	8567000	8486000	12030000	7423000	7168000	5634000	10240000	2227000	8876000	8950000	5511000	9929000	8278000	11030000	10580000	2423000	9484000	7665000	7678000	8012000	4994000	9058000	7517000	10740000	7709000	0.95	1.02	0.98
1130	2565	F1NUM3	-	150.61	711100	24740	441400	619200	534500	798200	32660	748200	1684000	593400	1321000	48530	16130	1247000	536000	435600	392300	567700	443100	20710	316500	170600	82800	135500	0	37960	239500	78210	139900	232400	167000	589900	99630	73130	366400	209400	0	18110	132600	534900	44270	106900	1.07	0.41	1.36
2144	3466	A0A1D5PUU2	-	150.51	0	0	0	0	0	0	0	0	0	0	0	0	0	11170	0	0	0	0	0	0	0	0	0	0	0	0	2735	0	0	0	0	0	0	0	0	0	0	0	0	0	0	0	-	-	-
1070	1943	E1C2L5	-	150.45	5218000	6551000	5284000	6788000	7397000	5703000	5685000	6248000	1717000	5500000	7251000	4022000	4304000	6589000	6950000	5484000	5967000	4084000	3170000	3942000	3365000	7343000	6427000	5324000	6152000	6598000	6389000	5584000	6331000	3224000	5245000	6553000	4836000	4616000	6413000	6060000	4440000	4475000	4725000	4940000	5093000	3732000	1.06	1.02	0.98
1168	1173	E1C0J4	-	150.45	738700	169500	265400	184800	415600	75230	217200	523500	809900	413000	614000	323400	242300	454700	366100	368300	589500	18100	0	393100	154600	598200	141100	306500	0	397900	90310	212600	341900	532600	481200	426600	349800	232800	398500	361000	286600	474100	24160	175800	257100	194100	1.66	1.2	0.48
397	1867	A0A1D5PCH7	-	150.29	13130000	13990000	17670000	27060000	26010000	15370000	23370000	18260000	20900000	19530000	12940000	16730000	17940000	13560000	11540000	5446000	17270000	17950000	16880000	14170000	10780000	12880000	12650000	16910000	23080000	23740000	16780000	20720000	16740000	19480000	19810000	9888000	15650000	20630000	11970000	11820000	4135000	13610000	16030000	18290000	15840000	13510000	1.02	1.08	1.01
397	1877	A0A1D5PK24	-	150.29	13130000	13990000	17670000	27060000	26010000	15370000	23370000	18260000	20900000	19530000	12940000	16730000	17940000	13560000	11540000	5446000	17270000	17950000	16880000	14170000	10780000	12880000	12650000	16910000	23080000	23740000	16780000	20720000	16740000	19480000	19810000	9888000	15650000	20630000	11970000	11820000	4135000	13610000	16030000	18290000	15840000	13510000	1.02	1.08	1.01
397	1879	F2Z4K4	-	150.29	13130000	13990000	17670000	27060000	26010000	15370000	23370000	18260000	20900000	19530000	12940000	16730000	17940000	13560000	11540000	5446000	17270000	17950000	16880000	14170000	10780000	12880000	12650000	16910000	23080000	23740000	16780000	20720000	16740000	19480000	19810000	9888000	15650000	20630000	11970000	11820000	4135000	13610000	16030000	18290000	15840000	13510000	1.02	1.08	1.01
397	1880	P22451	-	150.29	13130000	13990000	17670000	27060000	26010000	15370000	23370000	18260000	20900000	19530000	12940000	16730000	17940000	13560000	11540000	5446000	17270000	17950000	16880000	14170000	10780000	12880000	12650000	16910000	23080000	23740000	16780000	20720000	16740000	19480000	19810000	9888000	15650000	20630000	11970000	11820000	4135000	13610000	16030000	18290000	15840000	13510000	1.02	1.08	1.01
397	1881	A0A1D5PBA1	-	150.29	13130000	13990000	17670000	27060000	26010000	15370000	23370000	18260000	20900000	19530000	12940000	16730000	17940000	13560000	11540000	5446000	17270000	17950000	16880000	14170000	10780000	12880000	12650000	16910000	23080000	23740000	16780000	20720000	16740000	19480000	19810000	9888000	15650000	20630000	11970000	11820000	4135000	13610000	16030000	18290000	15840000	13510000	1.02	1.08	1.01
927	1685	A0A1L1RM27	-	150.27	1681000	1776000	2430000	1989000	2198000	1025000	465000	1247000	1181000	1539000	2331000	1107000	1015000	831100	362200	1456000	2029000	690200	2371000	2112000	971700	1820000	2595000	3163000	932700	1586000	1604000	1208000	2271000	1464000	1388000	2354000	1569000	1976000	792100	833800	2415000	2267000	1875000	1827000	1808000	1580000	1.05	0.97	1.09
927	1687	A0A1D5NYY8	-	150.27	1681000	1776000	2430000	1989000	2198000	1025000	465000	1247000	1181000	1539000	2331000	1107000	1015000	831100	362200	1456000	2029000	690200	2371000	2112000	971700	1820000	2595000	3163000	932700	1586000	1604000	1208000	2271000	1464000	1388000	2354000	1569000	1976000	792100	833800	2415000	2267000	1875000	1827000	1808000	1580000	1.05	0.97	1.09
736	1066	Q5ZK58	-	150.27	5559000	5779000	6254000	8308000	6283000	6821000	5128000	6813000	2673000	3985000	7995000	6820000	6784000	5108000	4784000	5908000	5407000	7996000	10050000	4622000	4817000	5781000	5339000	6569000	4738000	5794000	6905000	5524000	7383000	3030000	5902000	5604000	6888000	5250000	4229000	5545000	5592000	4331000	7411000	8645000	6927000	4975000	0.94	1.1	0.93
736	1067	R4GH41	-	150.27	5559000	5779000	6254000	8308000	6283000	6821000	5128000	6813000	2673000	3985000	7995000	6820000	6784000	5108000	4784000	5908000	5407000	7996000	10050000	4622000	4817000	5781000	5339000	6569000	4738000	5794000	6905000	5524000	7383000	3030000	5902000	5604000	6888000	5250000	4229000	5545000	5592000	4331000	7411000	8645000	6927000	4975000	0.94	1.1	0.93
1038	1448	A0A1L1RQB7	-	150.22	4025000	2694000	2058000	2775000	2819000	732700	2615000	3380000	2944000	1949000	1230000	1753000	574400	1742000	3382000	601300	1763000	1996000	2227000	3175000	846100	2650000	1892000	2001000	1501000	1999000	861800	2083000	2988000	2785000	1414000	1004000	1804000	590600	886400	1936000	639500	923000	1503000	1526000	1835000	718100	1.04	1.03	1.06
1038	1451	Q5ZK84	-	150.22	4025000	2694000	2058000	2775000	2819000	732700	2615000	3380000	2944000	1949000	1230000	1753000	574400	1742000	3382000	601300	1763000	1996000	2227000	3175000	846100	2650000	1892000	2001000	1501000	1999000	861800	2083000	2988000	2785000	1414000	1004000	1804000	590600	886400	1936000	639500	923000	1503000	1526000	1835000	718100	1.04	1.03	1.06
1038	1452	F1N9F8	-	150.22	4025000	2694000	2058000	2775000	2819000	732700	2615000	3380000	2944000	1949000	1230000	1753000	574400	1742000	3382000	601300	1763000	1996000	2227000	3175000	846100	2650000	1892000	2001000	1501000	1999000	861800	2083000	2988000	2785000	1414000	1004000	1804000	590600	886400	1936000	639500	923000	1503000	1526000	1835000	718100	1.04	1.03	1.06
1038	1456	A0A1L1RXF9	-	150.22	4025000	2694000	2058000	2775000	2819000	732700	2615000	3380000	2944000	1949000	1230000	1753000	574400	1742000	3382000	601300	1763000	1996000	2227000	3175000	846100	2650000	1892000	2001000	1501000	1999000	861800	2083000	2988000	2785000	1414000	1004000	1804000	590600	886400	1936000	639500	923000	1503000	1526000	1835000	718100	1.04	1.03	1.06
522	1290	Q5ZJU3	-	150.2	5978000	3521000	5512000	4128000	4083000	2784000	4766000	4221000	3969000	5624000	3631000	5387000	3190000	4631000	5087000	2876000	4478000	4061000	5439000	4140000	1972000	6363000	3439000	5385000	3478000	4532000	3397000	4060000	3807000	4269000	5039000	3764000	5310000	3174000	3736000	5606000	2488000	4580000	4042000	6613000	4473000	3268000	0.94	1.03	1.09
1475	2444	Q8AXV0	-	150.17	159200	213400	0	0	247700	167700	247500	379100	235100	190800	0	175700	200300	241700	67370	175200	233000	221200	0	0	87980	205700	193000	0	0	239200	270400	231300	383500	213800	184900	0	183200	202700	281400	76190	101700	165800	179900	0	28760	138800	0.77	0.61	-
381	1818	Q6ITC7	-	150	24770000	18940000	13540000	26230000	12440000	20470000	21270000	25660000	23880000	15350000	21100000	20400000	16760000	23360000	18470000	17420000	11280000	20310000	15910000	6178000	10390000	23880000	18310000	13110000	15840000	13330000	22570000	20610000	22780000	24280000	15030000	19110000	20250000	18410000	19920000	19130000	15150000	9017000	16780000	13830000	6211000	12080000	1.04	1.04	1.02
948	1986	A0A1D5PLV9	-	150	284600	400600	223600	626700	509500	0	265400	196100	348300	268500	211000	461800	499100	440300	224000	247200	0	306400	274000	299800	226000	512100	386500	136800	550800	601000	170500	292000	295500	555700	287300	260600	552300	408300	467800	401300	131500	88010	295000	215100	243500	298400	0.41	1.11	1.86
948	1987	F1NIW6	-	150	284600	400600	223600	626700	509500	0	265400	196100	348300	268500	211000	461800	499100	440300	224000	247200	0	306400	274000	299800	226000	512100	386500	136800	550800	601000	170500	292000	295500	555700	287300	260600	552300	408300	467800	401300	131500	88010	295000	215100	243500	298400	0.41	1.11	1.86
948	2016	Q5F403	-	150	284600	400600	223600	626700	509500	0	265400	196100	348300	268500	211000	461800	499100	440300	224000	247200	0	306400	274000	299800	226000	512100	386500	136800	550800	601000	170500	292000	295500	555700	287300	260600	552300	408300	467800	401300	131500	88010	295000	215100	243500	298400	0.41	1.11	1.86
621	2367	Q5ZL74	-	149.9	2752000	3019000	2051000	4009000	2168000	2421000	2690000	1834000	1362000	3656000	2923000	2356000	2314000	2756000	2658000	2886000	1836000	2200000	1617000	1822000	1943000	2645000	1897000	1852000	1716000	2379000	2379000	2353000	1187000	1463000	1693000	2513000	2546000	2098000	2425000	1943000	1377000	1308000	888000	1613000	1258000	2378000	1.07	1.06	1.11
1322	2571	E1C9H8	-	149.81	91770	127900	124100	117400	108100	189300	115100	114800	138600	132300	243200	90010	169300	260300	255400	141700	97910	150800	35700	549100	9020	85490	358500	450900	104800	391300	518000	61580	129300	663500	139300	103500	481400	83070	427800	137500	81210	415100	383900	37910	57520	348500	1.09	0.88	0.88
1540	1351	O12940	-	149.73	117500	0	55210	0	133900	284200	0	0	78280	280800	115000	204300	152800	284000	138900	145000	151700	113000	65790	67760	101000	28030	0	164100	59270	140000	205700	76270	91760	120500	276500	182600	289000	125300	105500	104700	119800	92820	34890	48040	46430	131300	128.22	-	0.35
1354	1730	A0A1I7Q402	-	149.59	315700	276000	0	342400	0	308300	96960	556300	0	203600	0	197100	0	323300	235100	329100	295900	0	0	222300	271000	330300	224800	0	324800	428000	400400	0	408300	0	256000	0	222000	0	263500	259300	226800	0	0	0	216000	247500	0.96	1.23	-
858	2965	Q5ZIZ7	-	149.53	269200	2074000	515500	1554000	213100	2289000	597500	2018000	1765000	887300	1441000	126800	903800	1485000	1058000	943100	1102000	1094000	326700	727900	1003000	88250	531500	564400	1586000	265000	1656000	635600	1758000	1886000	953800	1369000	121000	1023000	1385000	1162000	809600	377500	885000	448700	961200	757400	128.46	1.18	0.89
1362	1907	A0A1D5P8R7	-	149.45	441000	160200	273000	531500	328300	178100	249500	352800	207700	322400	462000	203900	318700	252900	292000	237600	191700	328300	262500	343400	259600	314200	54940	262300	187600	342500	394700	220500	328100	470800	285700	280800	226600	230400	75470	267100	69970	81250	332200	267800	222300	323800	1.24	128.67	1.04
1362	1908	Q5F4B4	-	149.45	441000	160200	273000	531500	328300	178100	249500	352800	207700	322400	462000	203900	318700	252900	292000	237600	191700	328300	262500	343400	259600	314200	54940	262300	187600	342500	394700	220500	328100	470800	285700	280800	226600	230400	75470	267100	69970	81250	332200	267800	222300	323800	1.24	128.67	1.04
1362	1909	A0A1L1RR12	-	149.45	441000	160200	273000	531500	328300	178100	249500	352800	207700	322400	462000	203900	318700	252900	292000	237600	191700	328300	262500	343400	259600	314200	54940	262300	187600	342500	394700	220500	328100	470800	285700	280800	226600	230400	75470	267100	69970	81250	332200	267800	222300	323800	1.24	128.67	1.04
941	2998	Q9PSX7	-	149.43	10060000	9287000	8176000	12560000	9583000	8972000	9144000	8980000	10420000	9507000	10350000	9662000	7774000	9153000	8107000	8917000	8833000	8978000	7732000	7319000	6372000	9295000	8329000	7752000	10380000	9010000	9567000	8433000	9216000	10930000	8616000	8828000	9066000	7814000	7937000	8294000	6810000	7145000	7683000	8331000	8116000	7561000	1.08	1.12	1.05
574	2535	F1NY09	-	148.93	3516000	2764000	3315000	2892000	2638000	1890000	2633000	1746000	2360000	2388000	3754000	2336000	1376000	1791000	2785000	1537000	2467000	1148000	2544000	2466000	2266000	2930000	1701000	3218000	2959000	3112000	1997000	2777000	2868000	2629000	2258000	3319000	2298000	2292000	1559000	2867000	1301000	1940000	1068000	2744000	2734000	1506000	0.98	1.01	1.03
896	1195	A0A1D5NZQ6	-	148.93	908200	76820	559600	874800	602900	141600	94830	159200	109400	126800	0	500900	208900	0	184600	0	0	128200	103900	104900	0	1066000	101200	114500	128600	187200	162300	109000	1156000	168600	147000	118900	515500	223800	0	392600	0	0	124500	114700	1114000	0	0.7	0.76	128.35
896	1197	A0A1D5P8N3	-	148.93	908200	76820	559600	874800	602900	141600	94830	159200	109400	126800	0	500900	208900	0	184600	0	0	128200	103900	104900	0	1066000	101200	114500	128600	187200	162300	109000	1156000	168600	147000	118900	515500	223800	0	392600	0	0	124500	114700	1114000	0	0.7	0.76	128.35
896	1198	A0A1D5PXH0	-	148.93	908200	76820	559600	874800	602900	141600	94830	159200	109400	126800	0	500900	208900	0	184600	0	0	128200	103900	104900	0	1066000	101200	114500	128600	187200	162300	109000	1156000	168600	147000	118900	515500	223800	0	392600	0	0	124500	114700	1114000	0	0.7	0.76	128.35
1056	1705	A0A1D5PF35	-	148.75	927500	777200	75440	829000	1128000	857300	245800	750200	217600	894200	968700	2192000	182200	1531000	710300	611000	959400	258100	387400	534200	728200	1280000	1369000	1032000	344700	1362000	1558000	1177000	660100	1276000	1741000	2105000	2492000	945700	1165000	419900	964700	2353000	988700	2067000	2185000	2562000	0.98	0.62	0
1056	1733	F1ND23	-	148.75	927500	777200	75440	829000	1128000	857300	245800	750200	217600	894200	968700	2192000	182200	1531000	710300	611000	959400	258100	387400	534200	728200	1280000	1369000	1032000	344700	1362000	1558000	1177000	660100	1276000	1741000	2105000	2492000	945700	1165000	419900	964700	2353000	988700	2067000	2185000	2562000	0.98	0.62	0
1056	1760	A0A1L1RR45	-	148.75	927500	777200	75440	829000	1128000	857300	245800	750200	217600	894200	968700	2192000	182200	1531000	710300	611000	959400	258100	387400	534200	728200	1280000	1369000	1032000	344700	1362000	1558000	1177000	660100	1276000	1741000	2105000	2492000	945700	1165000	419900	964700	2353000	988700	2067000	2185000	2562000	0.98	0.62	0
604	2275	Q5ZHL0	-	148.7	3931000	3924000	4053000	4365000	3337000	2536000	3785000	3869000	2983000	4098000	3364000	3028000	1743000	2360000	2291000	3388000	1704000	2539000	4185000	3844000	1604000	3696000	3600000	3439000	3313000	3710000	2217000	3416000	3479000	3775000	3859000	3538000	2023000	1512000	1653000	2863000	2803000	2683000	1819000	3305000	3129000	1798000	1.02	1.08	1.12
703	2213	F1NIX0	-	148.4	23650000	17560000	14700000	24140000	13010000	20280000	20640000	24290000	20990000	21830000	15470000	17740000	14480000	19780000	22470000	18270000	24310000	21160000	11330000	15000000	14660000	22260000	16270000	12630000	21750000	11270000	21340000	18560000	22140000	20960000	21450000	14190000	16130000	16270000	17130000	20860000	16160000	17820000	18260000	13260000	14470000	15620000	1.07	1.09	1.18
503	2517	F1P4F4	-	148.35	9549000	7858000	6806000	11380000	11820000	4285000	7863000	12330000	12960000	10640000	4779000	7472000	3334000	9062000	10500000	6141000	3943000	3422000	5267000	7135000	4616000	9634000	7671000	7086000	9104000	11680000	8686000	7893000	12030000	9330000	8265000	4634000	7679000	7337000	7860000	7503000	5722000	3244000	3216000	6504000	8337000	5535000	1	1.03	0.96
1009	2097	A0A1L1RKT0	-	148.31	87650	58810	62020	238800	279600	92500	217100	427400	257300	205600	218300	59230	135400	212400	137000	178400	101600	444300	26850	27330	62590	91720	57170	66960	195300	318700	99340	168500	167400	122400	207200	191500	58670	23200	177300	161300	122300	29930	328100	40430	5619	76960	0.96	1.03	0.93
1009	2106	A0A1L1RUA4	-	148.31	87650	58810	62020	238800	279600	92500	217100	427400	257300	205600	218300	59230	135400	212400	137000	178400	101600	444300	26850	27330	62590	91720	57170	66960	195300	318700	99340	168500	167400	122400	207200	191500	58670	23200	177300	161300	122300	29930	328100	40430	5619	76960	0.96	1.03	0.93
1112	2630	Q90846	-	148.11	0	0	25950	85820	49080	45540	19560	0	0	0	77290	0	0	6315	0	78120	59470	44010	0	0	0	101700	0	78540	65160	88100	45630	57890	0	139300	139200	101300	25290	0	109100	0	106200	86680	65280	0	110100	100600	0	-	0.2
1331	1376	E1C9F5	-	148.11	99350	54770	113300	128400	100700	108600	0	96860	191300	152000	128600	65370	63460	51740	0	89880	53250	0	11350	30190	59650	0	37230	1356000	70060	1806000	1859000	0	106300	221100	94700	1456000	0	1403000	1305000	24350	80130	29400	0	1070000	27750	946100	256	1.47	0.83
929	3086	F1NCG5	-	148.09	553600	691200	667800	782600	912000	825400	1256000	1346000	654800	335500	794200	604400	626300	824500	796700	453000	632100	570600	526900	369900	328600	1174000	742000	690300	954500	1141000	1066000	965800	1080000	1170000	259500	829000	636200	599600	746300	833200	359900	543700	469800	446600	481200	426500	1.08	0.81	0.91
447	1572	A0A1D5PBY3	-	148.03	7800000	7048000	7389000	11870000	8312000	5245000	7991000	6573000	6082000	8534000	9424000	7599000	7047000	9378000	7229000	5472000	4932000	7440000	8691000	7132000	5973000	7614000	6656000	7739000	9680000	8415000	4768000	8378000	6969000	6526000	8421000	5792000	7123000	7388000	7485000	8141000	5167000	5693000	8685000	8032000	5965000	7754000	1.01	1.05	1.01
447	1594	E1BR10	-	148.03	7800000	7048000	7389000	11870000	8312000	5245000	7991000	6573000	6082000	8534000	9424000	7599000	7047000	9378000	7229000	5472000	4932000	7440000	8691000	7132000	5973000	7614000	6656000	7739000	9680000	8415000	4768000	8378000	6969000	6526000	8421000	5792000	7123000	7388000	7485000	8141000	5167000	5693000	8685000	8032000	5965000	7754000	1.01	1.05	1.01
447	1626	A0A1L1RKK7	-	148.03	7800000	7048000	7389000	11870000	8312000	5245000	7991000	6573000	6082000	8534000	9424000	7599000	7047000	9378000	7229000	5472000	4932000	7440000	8691000	7132000	5973000	7614000	6656000	7739000	9680000	8415000	4768000	8378000	6969000	6526000	8421000	5792000	7123000	7388000	7485000	8141000	5167000	5693000	8685000	8032000	5965000	7754000	1.01	1.05	1.01
1075	1665	Q5ZMC1	-	147.82	566800	682900	286600	679400	997400	1337000	419000	377200	1048000	661800	982600	274200	738800	458400	601800	654000	509900	633100	325600	160300	177500	380600	416200	261400	583300	1002000	791200	185700	362200	502600	677300	615300	172500	375300	369700	303100	473400	148400	435400	216200	113300	150800	1.34	1.47	1.11
955	2625	E1BTE0	-	147.79	1719000	1697000	596800	2149000	1461000	999300	1253000	1704000	1072000	1509000	1302000	984400	517000	1262000	728600	1590000	1253000	1003000	148900	945900	1439000	1976000	1960000	1617000	2182000	880600	1661000	1613000	2322000	1368000	1742000	1815000	1489000	1486000	1581000	1717000	1589000	628500	1437000	214000	1781000	1548000	0.97	0.98	0.86
1052	950	A0A1D5PFL9	-	147.69	1452000	637600	506200	1089000	939200	517500	155400	166400	92600	913600	0	263600	949200	541500	747100	669500	789100	710200	682500	762600	441400	854900	509500	747600	333800	322800	440400	145300	185000	119500	231100	0	228900	553300	429000	288500	175400	284500	289400	124900	571300	537200	1.15	1.27	0.68
804	1470	E1C6N5	-	147.64	823500	1431000	1093000	2963000	1148000	2747000	2672000	744800	2584000	2170000	2865000	3032000	2344000	3202000	2533000	755500	2272000	1236000	1533000	856700	1705000	840500	1150000	929500	2802000	1004000	3035000	2570000	1140000	2987000	2177000	2854000	2877000	2738000	2764000	2840000	583100	2153000	951800	1861000	118300	2363000	0.98	1.12	1
1818	1567	Q5F3V3	-	147.57	0	0	15880	0	0	0	6492	0	2489000	0	0	1787000	0	21510	0	63100	5155	0	56750	29430	4078	0	0	41760	0	0	0	0	0	0	0	0	0	0	0	0	54230	7546	0	13330	34000	15940	-	-	0.41
1818	1568	F1NIQ3	-	147.57	0	0	15880	0	0	0	6492	0	2489000	0	0	1787000	0	21510	0	63100	5155	0	56750	29430	4078	0	0	41760	0	0	0	0	0	0	0	0	0	0	0	0	54230	7546	0	13330	34000	15940	-	-	0.41
648	1338	Q5ZM25	-	147.52	2027000	1744000	945200	1639000	1315000	1064000	712200	1431000	634600	1232000	1379000	1492000	1016000	1424000	1498000	1015000	1480000	943500	1427000	1673000	894400	956200	1443000	660800	1325000	1472000	1526000	801300	1459000	640700	1354000	1404000	856700	1019000	1310000	1636000	838900	1189000	1223000	1421000	1412000	1257000	1.01	1.07	0.96
648	1339	A0A1D5PYU3	-	147.52	2027000	1744000	945200	1639000	1315000	1064000	712200	1431000	634600	1232000	1379000	1492000	1016000	1424000	1498000	1015000	1480000	943500	1427000	1673000	894400	956200	1443000	660800	1325000	1472000	1526000	801300	1459000	640700	1354000	1404000	856700	1019000	1310000	1636000	838900	1189000	1223000	1421000	1412000	1257000	1.01	1.07	0.96
465	1054	F1NQD9	-	147.46	1115000	832300	183300	769700	426700	1069000	864300	952500	1340000	422400	393100	425200	680500	149600	357600	933200	562600	153400	0	82350	329300	983800	476800	343700	181200	554800	1184000	452400	1494000	1342000	955500	401500	438300	861400	130900	450700	688600	236800	116900	384400	113600	351000	1.14	1.27	1.21
465	1055	Q9PU45	-	147.46	1115000	832300	183300	769700	426700	1069000	864300	952500	1340000	422400	393100	425200	680500	149600	357600	933200	562600	153400	0	82350	329300	983800	476800	343700	181200	554800	1184000	452400	1494000	1342000	955500	401500	438300	861400	130900	450700	688600	236800	116900	384400	113600	351000	1.14	1.27	1.21
759	2227	A0A1L1RSW4	-	147.31	7776000	2031000	6370000	2775000	2016000	2440000	6716000	5228000	7746000	7405000	5788000	7327000	5472000	8123000	6102000	2091000	208400	7148000	2091000	6323000	2291000	6741000	1718000	5746000	1934000	1936000	1970000	6015000	5201000	7375000	6483000	4946000	4763000	5617000	6076000	5885000	1580000	144800	5619000	1503000	5925000	1750000	1.21	1.05	1.04
1089	2140	A0A1D5PE09	-	147.31	278100	321400	266000	366600	471400	397400	292400	436600	331900	242800	614100	472100	450500	422100	408900	200500	429500	425200	152600	256200	308400	268600	300700	201900	384500	418900	401000	278900	340800	292100	210700	562000	457800	364300	425800	424200	161100	361500	370400	257800	329300	284400	1.03	1.02	1.36
1089	2186	Q5ZLW7	-	147.31	278100	321400	266000	366600	471400	397400	292400	436600	331900	242800	614100	472100	450500	422100	408900	200500	429500	425200	152600	256200	308400	268600	300700	201900	384500	418900	401000	278900	340800	292100	210700	562000	457800	364300	425800	424200	161100	361500	370400	257800	329300	284400	1.03	1.02	1.36
479	1721	E1C4M0	-	147.15	12200000	10170000	11790000	27860000	21350000	13900000	25620000	23940000	26880000	11280000	22990000	14420000	3212000	13120000	14460000	14960000	15720000	7601000	15570000	17640000	12700000	11720000	15270000	11670000	24900000	20960000	19800000	25600000	19750000	28050000	18000000	23870000	8380000	10620000	11320000	16290000	14920000	9697000	7358000	15420000	16450000	15230000	1	1.04	1.03
1329	2576	Q5ZM44	-	147.1	1804000	1304000	1964000	2488000	465900	1181000	5661000	3507000	4937000	1276000	1359000	1340000	1660000	381800	1144000	1228000	222200	1324000	1878000	964000	432800	2159000	1279000	2151000	1988000	782500	1919000	3980000	3001000	4755000	1283000	1421000	1122000	1915000	12020	1294000	1125000	0	1464000	2464000	1414000	459100	0.84	1.3	0.98
708	1471	A0A1D5PSI2	-	147.06	2885000	1718000	2685000	3260000	2778000	2553000	1388000	2813000	3020000	2621000	3029000	2396000	1336000	2731000	2716000	2282000	1637000	1556000	1603000	2337000	1329000	1884000	1576000	1616000	2541000	2409000	2539000	1545000	2327000	1866000	2529000	2492000	2409000	1418000	2392000	2488000	1897000	1285000	1425000	1551000	2343000	1582000	0.96	1.11	1.03
1417	1617	F1NL71	-	146.92	414400	0	63040	468500	303600	316200	0	123200	184400	374900	77180	388200	51400	432300	309600	0	127800	73010	10520	158800	42460	119300	88620	77280	350100	467200	441700	337800	399500	105500	96580	23340	341800	67770	95070	254600	60380	68540	12150	106000	316000	75110	0.97	0	0.82
777	2877	Q5ZHX1	-	146.83	6307000	5371000	5328000	7289000	6328000	6163000	6594000	5463000	5664000	5901000	6361000	6027000	4551000	5673000	4795000	4730000	3964000	4626000	5153000	4133000	2457000	6361000	5548000	3411000	3535000	4824000	6796000	3823000	5572000	6824000	5521000	6429000	5853000	4723000	3749000	5402000	4271000	3944000	4392000	4670000	2184000	3766000	0.99	0.98	0.96
839	2067	F1NI85	-	146.74	1011000	1102000	1457000	952200	1146000	2295000	642800	1120000	730100	961500	415000	1993000	977000	1651000	638700	812100	728700	2734000	3804000	2275000	545100	960400	1044000	1080000	896700	1174000	1153000	796700	962300	983000	1036000	443500	1361000	867400	1109000	923300	719800	527400	2111000	2609000	1087000	695200	1.03	1.03	1.08
872	1361	A0A1L1RL78	-	146.61	25880000	4871000	23730000	28180000	28530000	0	27630000	18100000	26830000	31070000	28350000	1808000	1919000	34440000	542200	1657000	19590000	21000000	0	18260000	18540000	25240000	4001000	21530000	20010000	25170000	696500	21060000	21920000	22850000	22880000	23480000	2844000	913000	32260000	448400	275800	14610000	22240000	314600	21550000	18610000	1.04	1.05	1.1
872	1366	F1NYJ1	-	146.61	25880000	4871000	23730000	28180000	28530000	0	27630000	18100000	26830000	31070000	28350000	1808000	1919000	34440000	542200	1657000	19590000	21000000	0	18260000	18540000	25240000	4001000	21530000	20010000	25170000	696500	21060000	21920000	22850000	22880000	23480000	2844000	913000	32260000	448400	275800	14610000	22240000	314600	21550000	18610000	1.04	1.05	1.1
965	2188	F1ND15	-	146.61	1682000	915500	838900	936900	1004000	942600	115000	1157000	1620000	981100	1041000	816100	724900	267400	279300	851100	925300	1134000	90390	39420	580400	1570000	774500	219200	908000	927400	921200	119500	272100	1257000	824300	280100	760200	575000	246400	272400	519900	611200	607000	125700	45790	441500	0.97	1.07	128.46
1142	2032	F1NJD6	-	146.54	246200	137700	747800	190100	509100	574000	77380	659000	820400	441700	126600	870600	137500	285000	143500	675700	281200	586100	450400	341800	171900	885200	393100	943800	447200	932100	903800	349100	623400	787500	426700	107500	1050000	380900	167600	395100	584700	574600	581100	485900	604900	609800	0.72	0.86	0.95
577	930	E1C8P2	-	146.5	4206000	4303000	5191000	6276000	6198000	3103000	5929000	4490000	5549000	6481000	4311000	6332000	3946000	5391000	4414000	4853000	4534000	2703000	2497000	3415000	3236000	3067000	4099000	4804000	3680000	5792000	3005000	5269000	4822000	5566000	5893000	3975000	4962000	4187000	4266000	4969000	3204000	3723000	2308000	3000000	3341000	3616000	1.17	0.94	0.96
990	1647	E1C8Z0	-	146.36	1336000	1368000	1022000	2569000	1415000	1225000	1352000	1420000	1289000	1353000	1427000	2625000	1048000	1510000	1089000	2580000	1147000	1199000	844400	1058000	888000	1363000	1284000	1102000	2889000	1399000	1429000	1360000	1741000	1472000	1363000	1353000	1311000	1482000	1281000	1174000	1247000	983800	1083000	1183000	1199000	1172000	1.13	1.2	0.93
990	1657	A0A1D6UPU6	-	146.36	1336000	1368000	1022000	2569000	1415000	1225000	1352000	1420000	1289000	1353000	1427000	2625000	1048000	1510000	1089000	2580000	1147000	1199000	844400	1058000	888000	1363000	1284000	1102000	2889000	1399000	1429000	1360000	1741000	1472000	1363000	1353000	1311000	1482000	1281000	1174000	1247000	983800	1083000	1183000	1199000	1172000	1.13	1.2	0.93
1803	1824	F1NY53	-	146.22	1092000	0	0	0	0	0	5623000	7153000	4941000	0	0	0	0	0	0	0	0	0	0	0	0	2199000	0	0	1070000	1803000	1580000	2576000	3063000	2610000	0	0	0	0	0	0	0	0	0	0	0	0	0.53	-	-
1803	1827	Q5ZIP5	-	146.22	1092000	0	0	0	0	0	5623000	7153000	4941000	0	0	0	0	0	0	0	0	0	0	0	0	2199000	0	0	1070000	1803000	1580000	2576000	3063000	2610000	0	0	0	0	0	0	0	0	0	0	0	0	0.53	-	-
505	1834	A0A1D5PNE4	-	146.02	29590000	19270000	9632000	18150000	22310000	19140000	23330000	4938000	26450000	18340000	21160000	24670000	15840000	26950000	17360000	20040000	20680000	20990000	17720000	15080000	18160000	27110000	19340000	11370000	15230000	20690000	19400000	26580000	10420000	27570000	17380000	17370000	21730000	21900000	23260000	21950000	16700000	15810000	16630000	19000000	19220000	20600000	1.04	1.03	1
505	1836	P32429	-	146.02	29590000	19270000	9632000	18150000	22310000	19140000	23330000	4938000	26450000	18340000	21160000	24670000	15840000	26950000	17360000	20040000	20680000	20990000	17720000	15080000	18160000	27110000	19340000	11370000	15230000	20690000	19400000	26580000	10420000	27570000	17380000	17370000	21730000	21900000	23260000	21950000	16700000	15810000	16630000	19000000	19220000	20600000	1.04	1.03	1
505	1837	A0A1D5PPS5	-	146.02	29590000	19270000	9632000	18150000	22310000	19140000	23330000	4938000	26450000	18340000	21160000	24670000	15840000	26950000	17360000	20040000	20680000	20990000	17720000	15080000	18160000	27110000	19340000	11370000	15230000	20690000	19400000	26580000	10420000	27570000	17380000	17370000	21730000	21900000	23260000	21950000	16700000	15810000	16630000	19000000	19220000	20600000	1.04	1.03	1
505	1838	A0A1L1RQ08	-	146.02	29590000	19270000	9632000	18150000	22310000	19140000	23330000	4938000	26450000	18340000	21160000	24670000	15840000	26950000	17360000	20040000	20680000	20990000	17720000	15080000	18160000	27110000	19340000	11370000	15230000	20690000	19400000	26580000	10420000	27570000	17380000	17370000	21730000	21900000	23260000	21950000	16700000	15810000	16630000	19000000	19220000	20600000	1.04	1.03	1
505	1839	F2Z4L5	-	146.02	29590000	19270000	9632000	18150000	22310000	19140000	23330000	4938000	26450000	18340000	21160000	24670000	15840000	26950000	17360000	20040000	20680000	20990000	17720000	15080000	18160000	27110000	19340000	11370000	15230000	20690000	19400000	26580000	10420000	27570000	17380000	17370000	21730000	21900000	23260000	21950000	16700000	15810000	16630000	19000000	19220000	20600000	1.04	1.03	1
1140	1007	F1N8Z4	-	145.9	795200	617000	1572000	2149000	1175000	1699000	1055000	1642000	580100	967300	1386000	567800	24060	817200	633400	1018000	1415000	862800	1313000	2052000	903600	628300	715200	1611000	1597000	1047000	1874000	916200	1792000	487400	894400	1531000	538800	217400	103100	529100	575200	1444000	951300	725400	1060000	1439000	1.32	1.15	1.05
1647	2471	Q5ZJA5	-	145.71	717400	0	0	199500	242600	706300	117600	204700	0	760900	809300	0	0	1040000	119700	1413000	668400	165600	0	696100	636100	0	0	0	0	221700	0	134400	131600	0	121800	522400	0	0	0	0	536500	479200	127100	0	579900	0	256	-	-
951	2591	F1NC27	-	145.44	871300	868900	1651000	898200	1755000	825100	1073000	1452000	1934000	2013000	426200	838600	1685000	968100	793000	806700	745000	762600	1011000	950100	633100	768100	3231000	3906000	1813000	2013000	4955000	2062000	4330000	4490000	1956000	1508000	4323000	1663000	1750000	4193000	3403000	3465000	1513000	3119000	1711000	3902000	1.14	0.93	1.06
841	1928	Q6B842	-	145.32	221900	1024000	1169000	296800	339500	2824000	208100	124800	695500	2377000	1055000	1464000	237700	346200	51960	3043000	1175000	1702000	290500	4252000	815700	1046000	1482000	1412000	847300	1641000	2182000	844700	99730	1733000	1679000	1597000	928600	1048000	781400	1351000	1388000	1929000	1018000	1763000	1813000	1713000	0.87	0.93	0.82
1153	2341	Q5ZJY1	-	144.74	1360000	951000	1233000	2598000	1459000	956700	1251000	1385000	1339000	1182000	1302000	1183000	730700	1028000	84080	1006000	1097000	1083000	974600	2149000	714800	321400	1006000	295100	128800	25320	1301000	0	182800	379900	178600	69000	110800	3005	16950	181400	0	123600	175600	1042000	2366000	191700	1.32	0.96	0.97
575	2229	F1NT19	-	144.48	6299000	10650000	6005000	8920000	2775000	5924000	5108000	8204000	9099000	7243000	8552000	6064000	4978000	5943000	5743000	1859000	4564000	4741000	3158000	7516000	4385000	8234000	9082000	6447000	6663000	3854000	5021000	5464000	8467000	10080000	8168000	7009000	5653000	6052000	4120000	7491000	2386000	3567000	5050000	3766000	7945000	6468000	0.75	0.97	0.9
588	2318	F1NHD8	-	144.41	4747000	5465000	5389000	7607000	4842000	5876000	4283000	6432000	4751000	6579000	5766000	5692000	4652000	6230000	3591000	4772000	4557000	5153000	3100000	3914000	2515000	4493000	5191000	4921000	4543000	4698000	5568000	3423000	5900000	4749000	5853000	5158000	5104000	4381000	4873000	3863000	3603000	3620000	4154000	3109000	4173000	2682000	1.02	1.02	1.07
939	1751	F1NHL4	-	144.36	1479000	1331000	1833000	1889000	1573000	1472000	1134000	1267000	1410000	2214000	1908000	2034000	1580000	1680000	1047000	1840000	796100	1468000	1896000	1636000	1006000	1442000	1387000	1895000	1413000	1511000	1455000	1304000	1378000	1536000	2838000	2082000	2114000	1885000	1496000	985600	1631000	663900	1330000	2014000	1529000	1294000	1.03	0.95	0.97
939	1752	A0A1D5PZT5	-	144.36	1479000	1331000	1833000	1889000	1573000	1472000	1134000	1267000	1410000	2214000	1908000	2034000	1580000	1680000	1047000	1840000	796100	1468000	1896000	1636000	1006000	1442000	1387000	1895000	1413000	1511000	1455000	1304000	1378000	1536000	2838000	2082000	2114000	1885000	1496000	985600	1631000	663900	1330000	2014000	1529000	1294000	1.03	0.95	0.97
647	1354	P08836	-	144.34	6692000	7556000	7374000	7312000	8344000	7304000	8351000	7745000	6509000	7658000	8783000	5733000	4881000	7341000	6700000	6674000	6792000	6027000	5506000	5637000	6096000	6200000	7807000	6712000	4367000	7453000	8024000	7170000	7233000	6052000	6995000	7207000	5396000	5468000	6867000	5671000	5572000	5432000	5560000	4813000	5672000	6702000	1.09	1.04	1.07
784	1057	F1NJU7	-	144.22	3145000	2630000	2239000	2998000	2414000	3023000	1976000	4181000	2675000	2202000	1367000	2882000	2462000	2681000	1796000	1898000	2885000	1952000	655600	2622000	1371000	2383000	2037000	2659000	2375000	2423000	2590000	2275000	2342000	2538000	2055000	1434000	2905000	2503000	2485000	1870000	783300	916200	1012000	416500	2692000	1196000	1.02	0.95	0.99
784	1080	Q5ZJ08	-	144.22	3145000	2630000	2239000	2998000	2414000	3023000	1976000	4181000	2675000	2202000	1367000	2882000	2462000	2681000	1796000	1898000	2885000	1952000	655600	2622000	1371000	2383000	2037000	2659000	2375000	2423000	2590000	2275000	2342000	2538000	2055000	1434000	2905000	2503000	2485000	1870000	783300	916200	1012000	416500	2692000	1196000	1.02	0.95	0.99
769	2814	Q6EE60	-	144.2	20500000	18530000	17050000	13930000	13220000	11020000	12160000	14410000	12500000	11250000	21170000	16690000	8926000	20140000	17840000	9711000	11660000	10040000	8680000	9520000	14260000	19680000	16980000	16650000	11870000	11800000	11810000	11350000	12430000	12130000	11240000	17510000	15910000	9687000	17340000	16900000	8753000	8658000	9240000	9425000	9823000	15180000	1	1.06	1.03
1218	3036	Q5ZJD6	-	144.13	1562000	1609000	1362000	1461000	1658000	1564000	983900	1291000	1494000	1470000	1423000	1607000	1263000	2009000	1700000	1142000	1147000	1110000	826100	992000	842800	98360	1406000	1384000	173600	266000	89980	1319000	1277000	164500	232100	188900	194100	0	361000	123300	78960	69270	0	18120	975100	0	256	1.52	0.97
1218	3037	Q5F4A3	-	144.13	1562000	1609000	1362000	1461000	1658000	1564000	983900	1291000	1494000	1470000	1423000	1607000	1263000	2009000	1700000	1142000	1147000	1110000	826100	992000	842800	98360	1406000	1384000	173600	266000	89980	1319000	1277000	164500	232100	188900	194100	0	361000	123300	78960	69270	0	18120	975100	0	256	1.52	0.97
1187	2338	A0A1D5PVL4	-	144.13	791500	752800	804500	1116000	256900	656500	758200	991000	782100	226000	619900	735800	232000	968200	627200	625000	591400	868600	1025000	380900	61720	1074000	1070000	904900	1101000	306100	1164000	853300	1350000	1166000	234500	905300	356400	233200	199500	911600	669800	611600	888200	724600	296700	71730	0.49	0.76	0.84
1187	2343	E1C050	-	144.13	791500	752800	804500	1116000	256900	656500	758200	991000	782100	226000	619900	735800	232000	968200	627200	625000	591400	868600	1025000	380900	61720	1074000	1070000	904900	1101000	306100	1164000	853300	1350000	1166000	234500	905300	356400	233200	199500	911600	669800	611600	888200	724600	296700	71730	0.49	0.76	0.84
1342	1150	Q5ZM17	-	144.12	1152000	0	38630	0	0	0	1599000	2015000	2943000	17430	42910	0	0	63680	72000	0	80740	0	0	0	0	1263000	0	0	0	215200	310200	1046000	355200	950100	0	0	0	0	0	58790	0	0	0	0	0	0	1.13	-	256
1342	1151	F1NGM0	-	144.12	1152000	0	38630	0	0	0	1599000	2015000	2943000	17430	42910	0	0	63680	72000	0	80740	0	0	0	0	1263000	0	0	0	215200	310200	1046000	355200	950100	0	0	0	0	0	58790	0	0	0	0	0	0	1.13	-	256
1588	2147	Q5ZMH1	-	144.06	0	0	0	0	0	0	0	0	57830	70750	0	24730	0	46170	0	0	0	0	52590	52070	0	0	0	0	0	0	0	0	0	82990	59280	0	0	0	50110	0	20370	10370	0	64650	48630	24470	-	-	-
1588	2202	A0A1D5P3E2	-	144.06	0	0	0	0	0	0	0	0	57830	70750	0	24730	0	46170	0	0	0	0	52590	52070	0	0	0	0	0	0	0	0	0	82990	59280	0	0	0	50110	0	20370	10370	0	64650	48630	24470	-	-	-
851	1869	E1C4N7	-	144.03	3646000	1792000	1708000	1771000	1895000	886700	4849000	3315000	3279000	1639000	101900	1293000	1724000	1831000	211400	2547000	2106000	787900	1449000	820000	874900	2003000	1295000	1831000	1785000	2608000	2009000	4454000	2454000	2806000	1425000	98280	1467000	1476000	1768000	1343000	1119000	1695000	1379000	1982000	897700	1241000	128.53	1.04	0.94
1059	1901	E1C3U0	-	143.77	1276000	1205000	1185000	2126000	1160000	684800	1246000	685600	884600	1644000	1196000	970400	773000	1040000	847000	1176000	820700	277600	767600	767900	696900	1245000	1088000	1091000	1286000	1114000	760400	1202000	921700	1166000	835900	1093000	558000	685200	1000000	861300	361800	919500	500700	771900	1007000	829600	1.2	1.11	0.99
1250	2119	F1NBA8	-	143.54	168000	150200	156100	150700	210800	677300	305800	711100	299500	133700	170700	123500	122800	270600	462400	128300	215200	531500	0	50540	0	202200	142600	226800	296600	352700	764700	316400	688600	257300	126300	248800	78810	689300	166700	584500	111500	73170	501200	0	297500	577100	0.83	1.05	1.23
197	1464	A0A0A0MQ61	-	143.54	541200	332400	543400	384600	431200	634300	455500	338100	401700	409400	322700	402000	232200	432700	238200	247900	252500	376900	536100	463600	115600	538600	339800	528700	316900	479600	604200	454700	310400	461100	396800	361400	362400	242200	391600	244700	200300	225500	357600	369300	333300	160300	1.03	1.08	1.04
988	2236	R4GHA5	-	143.51	1302000	1711000	1804000	3077000	2033000	1433000	627600	2034000	399200	2268000	1386000	1287000	1094000	1986000	1216000	1624000	1186000	2119000	1830000	1891000	791600	1399000	1463000	1986000	2015000	1915000	1127000	513100	2445000	342400	2457000	1120000	1186000	1003000	1491000	1615000	1392000	1232000	2271000	1145000	1607000	988900	0.78	1.21	1.13
988	2237	Q5ZMK3	-	143.51	1302000	1711000	1804000	3077000	2033000	1433000	627600	2034000	399200	2268000	1386000	1287000	1094000	1986000	1216000	1624000	1186000	2119000	1830000	1891000	791600	1399000	1463000	1986000	2015000	1915000	1127000	513100	2445000	342400	2457000	1120000	1186000	1003000	1491000	1615000	1392000	1232000	2271000	1145000	1607000	988900	0.78	1.21	1.13
1119	2288	E1BTV1	-	143.44	1907000	2152000	2075000	2226000	3075000	615500	1520000	1260000	2739000	2439000	3222000	1331000	1672000	1041000	2753000	2010000	3041000	842300	926400	1665000	2467000	2151000	2377000	2222000	1640000	2334000	1072000	1727000	2048000	2417000	2371000	2343000	2140000	1625000	1281000	2258000	1683000	2094000	2006000	1829000	2210000	2240000	0.94	0.88	0.98
1418	2124	F1P1X0	-	143.41	55640	42820	64680	106000	84130	112100	128100	180400	118900	39070	0	37620	29150	51630	27570	31410	68030	34640	41200	22750	13710	64380	40870	57760	97840	67410	128300	113800	223000	112000	40100	0	39850	42040	40990	34700	32090	62610	32530	34330	29170	22710	0.86	1.05	1.17
1018	1619	E1C908	-	143.18	865500	737000	475900	556900	672400	713000	1108000	1206000	1252000	708800	784100	612200	589900	750800	739500	655400	545900	615700	395800	405500	535100	892500	713300	416900	743900	854800	953900	1015000	883600	1038000	687500	715800	607900	638500	659200	666600	534800	435700	489400	676900	625800	1190000	0.96	1.13	128.54
1018	1620	F1NJH7	-	143.18	865500	737000	475900	556900	672400	713000	1108000	1206000	1252000	708800	784100	612200	589900	750800	739500	655400	545900	615700	395800	405500	535100	892500	713300	416900	743900	854800	953900	1015000	883600	1038000	687500	715800	607900	638500	659200	666600	534800	435700	489400	676900	625800	1190000	0.96	1.13	128.54
1018	1621	Q5ZHY9	-	143.18	865500	737000	475900	556900	672400	713000	1108000	1206000	1252000	708800	784100	612200	589900	750800	739500	655400	545900	615700	395800	405500	535100	892500	713300	416900	743900	854800	953900	1015000	883600	1038000	687500	715800	607900	638500	659200	666600	534800	435700	489400	676900	625800	1190000	0.96	1.13	128.54
1240	1728	E1C6G6	-	143.14	2307000	1475000	1964000	2036000	2037000	1835000	1452000	1919000	1834000	1919000	2110000	1951000	1324000	1772000	1316000	1456000	470100	1388000	1574000	1834000	1048000	1992000	1371000	1878000	1867000	2029000	1864000	2022000	1940000	1677000	1747000	1911000	1469000	1372000	1185000	1153000	1193000	172800	1148000	1280000	1189000	1308000	1.03	0.98	1.07
1360	1593	A0A1D5PFC5	-	143.06	373400	1806000	0	416900	63300	469600	0	0	2158000	405500	313200	404700	1535000	432700	308800	267600	345100	1366000	1142000	192300	236200	481000	329000	0	406800	0	409000	103600	0	489300	372900	272200	353300	351900	0	356500	237400	291600	0	248300	334600	354300	0.89	128.52	-
884	2158	Q90965	-	142.95	3271000	4955000	4069000	6905000	2967000	4980000	3657000	5297000	4696000	5063000	5301000	3308000	3099000	5255000	2571000	4454000	4407000	5058000	1061000	2260000	3131000	3164000	5377000	4285000	5946000	6133000	4909000	3657000	5726000	5377000	5046000	5636000	3249000	3162000	4750000	3215000	3693000	4083000	4313000	3260000	4907000	4209000	0.98	0.92	0.98
623	1236	A0A1D5PNB4	-	142.79	1627000	4218000	2005000	4315000	5601000	1727000	1734000	5440000	2174000	2283000	4701000	1720000	931800	112100	4430000	3021000	3235000	1516000	2334000	1076000	886900	1548000	3187000	1833000	3861000	4783000	1408000	1679000	4094000	2863000	1545000	3668000	2494000	2056000	855900	4490000	2353000	2058000	1253000	2365000	1204000	905600	1.05	1.32	1.06
623	1237	P07228	-	142.79	1627000	4218000	2005000	4315000	5601000	1727000	1734000	5440000	2174000	2283000	4701000	1720000	931800	112100	4430000	3021000	3235000	1516000	2334000	1076000	886900	1548000	3187000	1833000	3861000	4783000	1408000	1679000	4094000	2863000	1545000	3668000	2494000	2056000	855900	4490000	2353000	2058000	1253000	2365000	1204000	905600	1.05	1.32	1.06
623	1238	F1N8N7	-	142.79	1627000	4218000	2005000	4315000	5601000	1727000	1734000	5440000	2174000	2283000	4701000	1720000	931800	112100	4430000	3021000	3235000	1516000	2334000	1076000	886900	1548000	3187000	1833000	3861000	4783000	1408000	1679000	4094000	2863000	1545000	3668000	2494000	2056000	855900	4490000	2353000	2058000	1253000	2365000	1204000	905600	1.05	1.32	1.06
800	1104	Q5ZMC2	-	142.65	440400	686700	1094000	2452000	1788000	1748000	2363000	805800	1384000	2036000	1742000	1173000	778100	1765000	780300	1540000	1335000	1067000	929800	1297000	1347000	438900	990900	572900	1920000	1851000	1477000	2079000	960200	1411000	1511000	1104000	767800	861600	1780000	909400	1135000	1084000	1318000	1042000	1279000	1555000	1	0.91	1.15
1192	1461	A0A1D5PWB9	-	142.64	1752000	1792000	1842000	2813000	1671000	1842000	2191000	3177000	1980000	2117000	1991000	2048000	2123000	2318000	1487000	1919000	839200	1268000	786100	799800	1055000	1152000	1826000	1634000	1814000	1729000	2092000	1819000	2092000	2851000	1858000	1819000	2166000	1846000	1727000	1716000	1619000	604900	1050000	925500	1094000	1532000	1.1	0.98	1.12
1192	1463	E1C262	-	142.64	1752000	1792000	1842000	2813000	1671000	1842000	2191000	3177000	1980000	2117000	1991000	2048000	2123000	2318000	1487000	1919000	839200	1268000	786100	799800	1055000	1152000	1826000	1634000	1814000	1729000	2092000	1819000	2092000	2851000	1858000	1819000	2166000	1846000	1727000	1716000	1619000	604900	1050000	925500	1094000	1532000	1.1	0.98	1.12
781	2051	E1BSL7	-	142.53	7205000	2411000	2342000	2116000	1532000	4515000	6007000	4485000	3191000	3721000	2705000	1674000	2214000	4496000	2306000	5210000	1319000	3820000	4652000	2288000	3875000	4150000	2307000	2125000	1420000	20140000	3810000	4891000	20090000	4699000	3413000	2388000	1474000	2138000	4870000	17350000	3587000	2076000	2824000	3863000	17050000	4126000	1.1	1.05	1.11
756	1409	F1NZD3	-	142.4	4707000	3614000	2014000	4751000	3099000	3218000	2385000	4432000	3818000	3930000	2110000	3516000	4183000	4922000	4338000	4773000	2619000	2142000	2814000	3217000	1545000	4216000	2997000	2208000	3998000	3414000	4262000	3644000	4490000	3924000	3354000	4864000	3785000	4982000	4130000	5106000	3319000	2699000	2843000	4171000	3351000	3111000	1.06	1.01	0.93
756	1410	Q5ZKQ9	-	142.4	4707000	3614000	2014000	4751000	3099000	3218000	2385000	4432000	3818000	3930000	2110000	3516000	4183000	4922000	4338000	4773000	2619000	2142000	2814000	3217000	1545000	4216000	2997000	2208000	3998000	3414000	4262000	3644000	4490000	3924000	3354000	4864000	3785000	4982000	4130000	5106000	3319000	2699000	2843000	4171000	3351000	3111000	1.06	1.01	0.93
676	1453	Q5ZL51	-	142.32	3599000	4470000	5612000	6936000	5341000	5680000	5219000	1405000	2978000	5565000	4892000	5209000	1537000	5697000	4396000	4102000	1620000	3916000	2153000	4859000	1286000	2831000	4766000	5620000	5525000	5460000	5699000	5579000	4451000	2237000	5384000	5216000	5044000	4102000	5060000	3977000	4091000	4454000	3677000	4043000	4587000	5118000	1.05	1.01	1.07
1339	2478	A0A1D5NXB3	-	142.24	1290000	1109000	911900	1563000	1094000	674200	1136000	1251000	841200	1050000	1215000	1051000	922200	1312000	1088000	872800	749000	1078000	884700	875500	685600	473400	1120000	821800	1329000	438300	771200	988600	1093000	1067000	964500	557400	588400	1022000	940800	1049000	728800	585300	950600	590100	878700	798000	128.53	1.04	1.13
1835	2115	A0A1D5NZE4	-	142.2	351300	98450	208200	67450	0	316300	16350	207100	0	125900	0	132800	160200	319400	56690	67560	81900	0	197100	61190	28340	482300	0	51410	41720	0	319100	13710	174500	0	129000	0	300600	167700	352600	55320	37920	71250	0	381600	65950	46180	0.75	256	128.57
1835	2120	Q1G1I6	-	142.2	351300	98450	208200	67450	0	316300	16350	207100	0	125900	0	132800	160200	319400	56690	67560	81900	0	197100	61190	28340	482300	0	51410	41720	0	319100	13710	174500	0	129000	0	300600	167700	352600	55320	37920	71250	0	381600	65950	46180	0.75	256	128.57
601	2268	F1NB02	-	142.11	12720000	10700000	8434000	10600000	3955000	3597000	2369000	4617000	1726000	10890000	8625000	10530000	8891000	11700000	8951000	7414000	9802000	8906000	9015000	10480000	1734000	12590000	10400000	8476000	9734000	2555000	2674000	2221000	4045000	1711000	10940000	7804000	10400000	9374000	9348000	9255000	6916000	8211000	8525000	9585000	10200000	2178000	1.02	1.01	0.98
601	2269	A0A1D5PT58	-	142.11	12720000	10700000	8434000	10600000	3955000	3597000	2369000	4617000	1726000	10890000	8625000	10530000	8891000	11700000	8951000	7414000	9802000	8906000	9015000	10480000	1734000	12590000	10400000	8476000	9734000	2555000	2674000	2221000	4045000	1711000	10940000	7804000	10400000	9374000	9348000	9255000	6916000	8211000	8525000	9585000	10200000	2178000	1.02	1.01	0.98
775	2656	A0A1D5PZG2	-	141.8	7633000	5995000	5154000	9298000	8267000	5876000	4749000	4541000	3577000	7115000	8011000	5368000	7254000	6380000	6633000	7000000	5956000	6993000	4866000	6171000	3690000	7004000	4953000	4546000	7302000	7234000	4732000	4766000	4720000	2727000	6886000	7219000	4615000	6193000	4904000	6791000	5606000	5227000	5643000	3908000	6459000	4805000	1.05	1.19	1.09
775	2657	A0A1L1RWZ4	-	141.8	7633000	5995000	5154000	9298000	8267000	5876000	4749000	4541000	3577000	7115000	8011000	5368000	7254000	6380000	6633000	7000000	5956000	6993000	4866000	6171000	3690000	7004000	4953000	4546000	7302000	7234000	4732000	4766000	4720000	2727000	6886000	7219000	4615000	6193000	4904000	6791000	5606000	5227000	5643000	3908000	6459000	4805000	1.05	1.19	1.09
775	2658	E1BXC2	-	141.8	7633000	5995000	5154000	9298000	8267000	5876000	4749000	4541000	3577000	7115000	8011000	5368000	7254000	6380000	6633000	7000000	5956000	6993000	4866000	6171000	3690000	7004000	4953000	4546000	7302000	7234000	4732000	4766000	4720000	2727000	6886000	7219000	4615000	6193000	4904000	6791000	5606000	5227000	5643000	3908000	6459000	4805000	1.05	1.19	1.09
1097	1489	E1C2C8	-	141.78	344900	40370	46140	58300	217400	255800	296600	403500	240700	209600	149000	269400	20240	215300	169100	24340	126800	144700	0	120900	105200	270800	35290	40400	38140	77220	285600	243600	285600	246700	48630	33700	58500	19480	218300	217500	141600	20100	69260	0	34070	15410	1.11	1.16	0.93
672	1359	A0A1L1RQ30	-	141.7	8838000	7950000	7456000	4319000	8320000	6809000	1110000	7218000	6993000	5842000	7436000	6096000	4858000	4809000	4392000	5955000	5739000	5682000	15090000	11710000	3271000	7224000	7444000	7772000	2697000	8512000	6951000	1067000	7292000	6915000	7165000	7218000	6138000	5111000	3651000	5436000	6614000	6176000	6362000	6969000	8950000	6929000	1.06	0.97	0.91
672	1362	H9KZF8	-	141.7	8838000	7950000	7456000	4319000	8320000	6809000	1110000	7218000	6993000	5842000	7436000	6096000	4858000	4809000	4392000	5955000	5739000	5682000	15090000	11710000	3271000	7224000	7444000	7772000	2697000	8512000	6951000	1067000	7292000	6915000	7165000	7218000	6138000	5111000	3651000	5436000	6614000	6176000	6362000	6969000	8950000	6929000	1.06	0.97	0.91
880	2499	E1BTG1	-	141.4	12960000	11190000	9861000	12390000	8191000	10570000	11390000	12330000	7763000	10750000	15360000	14060000	8808000	11390000	10270000	11170000	9631000	9613000	9263000	5351000	9784000	4963000	10920000	3720000	10990000	8342000	11590000	11580000	11430000	7924000	11050000	13760000	12970000	9997000	10040000	10320000	4628000	7756000	8870000	10910000	6209000	2602000	1.02	1.01	1.04
1715	2148	G1JRK4	-	141.39	429200	0	0	0	0	0	537300	706000	1039000	0	0	86920	29210	0	0	0	0	0	0	0	0	307500	0	0	103100	105700	123000	228400	452200	402900	0	0	0	0	0	0	0	0	7720000	0	0	0	0.85	-	-
1715	2149	A0A1D5P5I0	-	141.39	429200	0	0	0	0	0	537300	706000	1039000	0	0	86920	29210	0	0	0	0	0	0	0	0	307500	0	0	103100	105700	123000	228400	452200	402900	0	0	0	0	0	0	0	0	7720000	0	0	0	0.85	-	-
1715	2171	A0A2I4SCD5	-	141.39	429200	0	0	0	0	0	537300	706000	1039000	0	0	86920	29210	0	0	0	0	0	0	0	0	307500	0	0	103100	105700	123000	228400	452200	402900	0	0	0	0	0	0	0	0	7720000	0	0	0	0.85	-	-
1715	2172	A0A2I4SHW7	-	141.39	429200	0	0	0	0	0	537300	706000	1039000	0	0	86920	29210	0	0	0	0	0	0	0	0	307500	0	0	103100	105700	123000	228400	452200	402900	0	0	0	0	0	0	0	0	7720000	0	0	0	0.85	-	-
1715	2173	A0A2I4SJU8	-	141.39	429200	0	0	0	0	0	537300	706000	1039000	0	0	86920	29210	0	0	0	0	0	0	0	0	307500	0	0	103100	105700	123000	228400	452200	402900	0	0	0	0	0	0	0	0	7720000	0	0	0	0.85	-	-
1715	2174	D9N195	-	141.39	429200	0	0	0	0	0	537300	706000	1039000	0	0	86920	29210	0	0	0	0	0	0	0	0	307500	0	0	103100	105700	123000	228400	452200	402900	0	0	0	0	0	0	0	0	7720000	0	0	0	0.85	-	-
1307	2422	Q5ZKQ7	-	141.38	268600	259400	230600	151200	241400	199600	201000	371300	373500	118000	245800	228100	175700	266800	127900	167500	157400	122500	113500	107000	120700	266000	186200	155400	166400	271700	243900	141200	171300	257700	126700	229600	227400	128100	205200	49500	101500	88150	89050	93830	122200	121900	1.06	1.28	1.1
959	1646	A0A1D5PHM6	-	141.27	1543000	1304000	3833000	4816000	1170000	2800000	2200000	2335000	1923000	3102000	2923000	3097000	1652000	4648000	3245000	2878000	3065000	3226000	3798000	3107000	2054000	1016000	3046000	3499000	2275000	1377000	3016000	1972000	2474000	3271000	3300000	3583000	3144000	1742000	2283000	4215000	2106000	2123000	4497000	2742000	2066000	2651000	0.88	0.5	0.98
959	1666	A0A1D5PIF0	-	141.27	1543000	1304000	3833000	4816000	1170000	2800000	2200000	2335000	1923000	3102000	2923000	3097000	1652000	4648000	3245000	2878000	3065000	3226000	3798000	3107000	2054000	1016000	3046000	3499000	2275000	1377000	3016000	1972000	2474000	3271000	3300000	3583000	3144000	1742000	2283000	4215000	2106000	2123000	4497000	2742000	2066000	2651000	0.88	0.5	0.98
959	1670	A0A1L1RZ93	-	141.27	1543000	1304000	3833000	4816000	1170000	2800000	2200000	2335000	1923000	3102000	2923000	3097000	1652000	4648000	3245000	2878000	3065000	3226000	3798000	3107000	2054000	1016000	3046000	3499000	2275000	1377000	3016000	1972000	2474000	3271000	3300000	3583000	3144000	1742000	2283000	4215000	2106000	2123000	4497000	2742000	2066000	2651000	0.88	0.5	0.98
959	1671	Q9YHT2	-	141.27	1543000	1304000	3833000	4816000	1170000	2800000	2200000	2335000	1923000	3102000	2923000	3097000	1652000	4648000	3245000	2878000	3065000	3226000	3798000	3107000	2054000	1016000	3046000	3499000	2275000	1377000	3016000	1972000	2474000	3271000	3300000	3583000	3144000	1742000	2283000	4215000	2106000	2123000	4497000	2742000	2066000	2651000	0.88	0.5	0.98
959	1674	A0A1L1RUM2	-	141.27	1543000	1304000	3833000	4816000	1170000	2800000	2200000	2335000	1923000	3102000	2923000	3097000	1652000	4648000	3245000	2878000	3065000	3226000	3798000	3107000	2054000	1016000	3046000	3499000	2275000	1377000	3016000	1972000	2474000	3271000	3300000	3583000	3144000	1742000	2283000	4215000	2106000	2123000	4497000	2742000	2066000	2651000	0.88	0.5	0.98
658	1272	F1N8H6	-	141.06	2159000	2180000	1714000	2916000	3231000	3230000	1387000	1882000	2282000	3040000	2851000	2666000	1822000	2999000	2586000	2261000	1282000	2770000	1660000	1915000	1837000	2158000	1597000	1814000	2307000	2765000	3102000	1233000	2499000	2684000	2910000	2065000	3078000	2204000	2709000	2476000	1369000	936800	1857000	2597000	2546000	1682000	1.06	1.12	0.96
658	1273	Q5ZM33	-	141.06	2159000	2180000	1714000	2916000	3231000	3230000	1387000	1882000	2282000	3040000	2851000	2666000	1822000	2999000	2586000	2261000	1282000	2770000	1660000	1915000	1837000	2158000	1597000	1814000	2307000	2765000	3102000	1233000	2499000	2684000	2910000	2065000	3078000	2204000	2709000	2476000	1369000	936800	1857000	2597000	2546000	1682000	1.06	1.12	0.96
1060	1598	A0A1D5PQU1	-	141.02	657800	17120	76810	595700	1298000	400000	375600	469500	558200	153100	531100	43310	386200	452200	351100	264400	15500	449400	223600	390700	15920	497600	914800	87500	352800	329600	308500	2815000	359900	288400	2602000	2923000	45270	2817000	2688000	298200	181100	2033000	767800	250100	417900	2312000	1.39	0.56	0.75
1060	1604	A0A1L1S0K3	-	141.02	657800	17120	76810	595700	1298000	400000	375600	469500	558200	153100	531100	43310	386200	452200	351100	264400	15500	449400	223600	390700	15920	497600	914800	87500	352800	329600	308500	2815000	359900	288400	2602000	2923000	45270	2817000	2688000	298200	181100	2033000	767800	250100	417900	2312000	1.39	0.56	0.75
610	1701	Q5ZJZ2	-	140.98	15990000	8488000	13610000	18110000	15070000	12540000	8710000	18060000	9290000	7938000	4440000	3398000	6729000	7936000	3011000	11850000	11600000	17020000	13930000	8688000	5439000	15680000	7955000	13030000	15200000	13860000	12820000	8111000	16030000	9571000	7675000	4382000	3270000	7613000	6768000	3153000	10630000	9963000	14970000	15490000	8845000	5944000	1.06	1.07	1.03
610	1702	A0A1D5NUI1	-	140.98	15990000	8488000	13610000	18110000	15070000	12540000	8710000	18060000	9290000	7938000	4440000	3398000	6729000	7936000	3011000	11850000	11600000	17020000	13930000	8688000	5439000	15680000	7955000	13030000	15200000	13860000	12820000	8111000	16030000	9571000	7675000	4382000	3270000	7613000	6768000	3153000	10630000	9963000	14970000	15490000	8845000	5944000	1.06	1.07	1.03
610	1755	A0A1D5P455	-	140.98	15990000	8488000	13610000	18110000	15070000	12540000	8710000	18060000	9290000	7938000	4440000	3398000	6729000	7936000	3011000	11850000	11600000	17020000	13930000	8688000	5439000	15680000	7955000	13030000	15200000	13860000	12820000	8111000	16030000	9571000	7675000	4382000	3270000	7613000	6768000	3153000	10630000	9963000	14970000	15490000	8845000	5944000	1.06	1.07	1.03
1347	2306	A0A1D5P4R2	-	140.95	371500	181000	138000	1679000	449900	308200	171800	529900	301000	148600	577200	197700	94880	292400	148200	110600	397200	155600	0	34570	28340	248700	171400	117200	139300	231000	205500	80360	193600	168900	87350	193900	187600	130200	76970	154200	82130	69790	90750	36350	34790	27950	1.15	1.06	1.03
1347	2307	F1NPC3	-	140.95	371500	181000	138000	1679000	449900	308200	171800	529900	301000	148600	577200	197700	94880	292400	148200	110600	397200	155600	0	34570	28340	248700	171400	117200	139300	231000	205500	80360	193600	168900	87350	193900	187600	130200	76970	154200	82130	69790	90750	36350	34790	27950	1.15	1.06	1.03
1347	2309	E1BY52	-	140.95	371500	181000	138000	1679000	449900	308200	171800	529900	301000	148600	577200	197700	94880	292400	148200	110600	397200	155600	0	34570	28340	248700	171400	117200	139300	231000	205500	80360	193600	168900	87350	193900	187600	130200	76970	154200	82130	69790	90750	36350	34790	27950	1.15	1.06	1.03
1347	2339	A0A1L1RJA0	-	140.95	371500	181000	138000	1679000	449900	308200	171800	529900	301000	148600	577200	197700	94880	292400	148200	110600	397200	155600	0	34570	28340	248700	171400	117200	139300	231000	205500	80360	193600	168900	87350	193900	187600	130200	76970	154200	82130	69790	90750	36350	34790	27950	1.15	1.06	1.03
1347	2354	A0A1L1RZR1	-	140.95	371500	181000	138000	1679000	449900	308200	171800	529900	301000	148600	577200	197700	94880	292400	148200	110600	397200	155600	0	34570	28340	248700	171400	117200	139300	231000	205500	80360	193600	168900	87350	193900	187600	130200	76970	154200	82130	69790	90750	36350	34790	27950	1.15	1.06	1.03
766	1028	A0A1D5PYR9	-	140.86	1605000	1784000	1925000	1953000	2357000	1282000	1314000	1044000	2767000	2152000	3006000	1859000	2020000	3206000	2441000	2299000	1988000	658000	1533000	2003000	1372000	1746000	3112000	2183000	738000	2290000	1321000	2413000	3865000	3001000	2412000	3084000	3942000	2514000	2632000	1749000	2065000	2026000	2336000	3611000	3778000	2384000	0.99	0.84	1.05
1458	1681	A0A1D5NYS9	-	140.84	216400	354400	179400	256500	435400	278700	223400	235900	182100	343500	221500	252500	220800	192500	286600	317400	348600	380400	131300	138100	160600	227000	220200	193600	170500	299700	295500	241400	183800	892200	376000	216500	188500	277200	185800	291300	189100	178900	166200	247100	179000	239900	0.95	5.55	0.53
1065	1994	F1NAM7	-	140.77	1532000	1362000	1893000	5487000	1644000	1824000	1336000	1149000	907000	1477000	1573000	201000	1215000	1270000	336800	1223000	1376000	1521000	2913000	1731000	963900	1472000	1505000	2039000	1451000	1550000	1619000	1260000	1502000	1344000	1499000	1403000	242200	1395000	1097000	459100	1216000	1499000	1678000	885000	1384000	1702000	1.03	0.9	0.92
609	3295	A0A1D5NW28	-	140.69	3427000	3323000	4236000	3236000	3157000	3516000	2769000	1962000	3644000	3084000	3085000	3126000	2595000	3511000	3251000	2586000	2588000	2455000	2213000	2675000	2085000	3528000	3411000	3217000	5447000	3128000	3266000	2771000	4050000	3110000	3004000	2998000	4843000	2630000	2851000	2938000	2493000	3923000	3684000	4315000	4496000	4389000	1.01	0.98	1.01
[truncated: 1,752 more rows]
[truncated: 45 more columns]

## Sheet: sorted
Accession	Description	Avg. Mass	sample_Area:CRA	sample_Area:CRB	sample_Area:CRC	sample_Area:A1	sample_Area:A2	sample_Area:A3	sample_Area:A10	sample_Area:A11	sample_Area:A12	sample_Area:B4	sample_Area:B5	sample_Area:B6	sample_Area:B13	sample_Area:B14	sample_Area:B15	sample_Area:C7	sample_Area:C8	sample_Area:C9	sample_Area:C16	sample_Area:C17	sample_Area:C18	Common ref_Area:CRA	Common ref_Area:CRB	Common ref_Area:CRC	Common ref_Area:A1	Common ref_Area:A2	Common ref_Area:A3	Common ref_Area:A10	Common ref_Area:A11	Common ref_Area:A12	Common ref_Area:B4	Common ref_Area:B5	Common ref_Area:B6	Common ref_Area:B13	Common ref_Area:B14	Common ref_Area:B15	Common ref_Area:C7	Common ref_Area:C8	Common ref_Area:C9	Common ref_Area:C16	Common ref_Area:C17	Common ref_Area:C18
[truncated: 2,828 more rows]

[truncated: 2 more sheets: ratio calculations, stimulation effects]
