# Supplementary material for: Proteomic analysis of chicken bone marrow-derived dendritic cells in response to an inactivated IBV + NDV poultry vaccine
Source: Sci Rep. 2021 Jun 16;11:12666. doi: 10.1038/s41598-021-89810-3 (PMC8209092; doi:10.1038/s41598-021-89810-3)
Supplement: Supplementary file 2 — Supplementary Information 2. [file 41598_2021_89810_MOESM2_ESM.xlsx]

## Sheet: sample CR ratios
Accession	Description	Symbol	Avg. Mass	Ratio(sample/CR):A1	Ratio(sample/CR):A2	Ratio(sample/CR):A3	Ratio(sample/CR):A10	Ratio(sample/CR):A11	Ratio(sample/CR):A12	Ratio(sample/CR):B4	Ratio(sample/CR):B5	Ratio(sample/CR):B6	Ratio(sample/CR):B13	Ratio(sample/CR):B14	Ratio(sample/CR):B15	Ratio(sample/CR):C7	Ratio(sample/CR):C8	Ratio(sample/CR):C9	Ratio(sample/CR):C16	Ratio(sample/CR):C17	Ratio(sample/CR):C18
Accession	Description	Symbol	Avg. Mass	UNST A1	UNST A2	UNST A3	LPS A10	LPS A11	LPS A12	UNST B4	UNST B5	UNST B6	ANT B13	ANT B14	ANT B15	UNST C7	UNST C8	UNST C9	VAC C16	VAC C17	VAC C18
A0A0A0MQ53	Tyrosine-protein kinase SYK OS=Gallus gallus OX=9031 GN=SYK PE=3 SV=1	SYK	72422	1.65808	1.87819	0.896005	9.6165	ND	0.859849	0.743338	0.988939	0.823969	2.2095	10.3058	2.82508	1.70647	8.39501	1.35164	0.833108	0.548545	0.857223
A0A0A0MQ61	Uncharacterized protein OS=Gallus gallus OX=9031 GN=GSTAL2 PE=3 SV=1	GSTAL2	25223	1.21363	0.899083	1.04982	1.00176	1.08924	0.871178	1.03175	0.892916	1.10927	0.958712	1.10495	0.973437	1.23764	1.11973	1.05397	1.45167	1.39094	0.721148
A0A0B5H7I8	Tripartite motif containing 25 OS=Gallus gallus OX=9031 GN=TRIM25 PE=2 SV=1	TRIM25	71425	ND	2.52606	1.3516	1.99599	1.85728	1.76075	2.66534	2.34548	1.12736	1.75889	2.37209	7.16867	ND	1.21809	1.98413	1.18703	0.984512	1.53624
A0A1C9KD18	Annexin OS=Gallus gallus OX=9031 GN=ANXA2 PE=2 SV=1	ANXA2	38640	1.15307	0.699955	0.958617	1.32447	1.1708	0.85456	1.02357	0.930173	1.12132	1.01142	1.15565	0.8166	0.986405	0.903469	1.30653	1.23077	1.09925	0.644256
A0A1D5NT61	Glutamate dehydrogenase 1 mitochondrial OS=Gallus gallus OX=9031 GN=GLUD1 PE=3 SV=1	GLUD1	60862	0.889542	1.3377	0.431352	0.652794	0.691946	0.812596	0.126857	1.13705	0.711669	0.735327	1.48359	0.815867	0.854737	1.06839	0.89492	0.729057	0.759219	0.568405
A0A1D5NT70	Uncharacterized protein OS=Gallus gallus OX=9031 GN=GSTAL1 PE=3 SV=1	GSTAL1	25347	ND	ND	0.897493	ND	1.10531	ND	ND	0.994377	ND	0.743558	ND	ND	0.824647	0.980074	0.885709	ND	ND	0.845747
A0A1D5NT72	Ferrochelatase OS=Gallus gallus OX=9031 GN=FECH PE=3 SV=2	FECH	45983	ND	ND	0.278007	ND	ND	0.563747	0.483695	ND	0.619453	0.774575	0.56464	0.698518	0.438987	0.745157	0.583286	ND	ND	ND
A0A1D5NT74	Protein S100-A10 OS=Gallus gallus OX=9031 GN=S100A10 PE=3 SV=1	S100A10	7306	1.21372	0.826017	0.931684	1.27567	1.14205	0.852734	1.16161	0.963563	1.1198	1.04262	1.16041	0.833356	1.32427	0.984483	1.11786	1.18946	0.92266	0.674523
A0A1D5NTA0	Ubiquitin thioesterase OS=Gallus gallus OX=9031 GN=OTUB1 PE=3 SV=1	OTUB1	31176	1.475	0.790288	1.1096	2.68299	1.35022	0.916452	1.28677	0.953467	0.911041	0.957326	1.23132	0.147863	1.21116	0.815292	1.09597	1.39475	1.20427	0.528651
A0A1D5NTG2	Uncharacterized protein OS=Gallus gallus OX=9031 GN=RBM14 PE=4 SV=1	RBM14	77306	1.75565	2.39265	ND	1.94494	1.66867	1.43416	ND	2.13191	1.57692	1.2634	1.69193	1.85209	2.13605	1.77094	ND	ND	1.37864	0.87299
A0A1D5NTK9	Syntaxin-6 OS=Gallus gallus OX=9031 GN=STX6 PE=3 SV=1	STX6	28885	1.03187	0.375028	0.898982	ND	ND	ND	ND	ND	2.12845	ND	1.09302	40.5566	3.02056	ND	ND	ND	ND	ND
A0A1D5NTL0	Uncharacterized protein OS=Gallus gallus OX=9031 GN=LPCAT2 PE=4 SV=1	LPCAT2	54116	2.44719	0.701549	1.18774	2.06373	0.828352	ND	1.99001	0.282657	2.03412	1.69209	2.13511	0.941737	1.91237	0.992373	1.6939	1.01973	1.65402	0.560035
A0A1D5NTN4	Uncharacterized protein OS=Gallus gallus OX=9031 GN=STX8 PE=4 SV=1	STX8	35467	1.73385	1.4652	1.53837	1.13938	1.2587	0.707131	1.04195	0.791088	0.652293	0.912863	1.47895	1.06034	1.13863	1.95132	2.46242	1.03426	0.181525	0.313557
A0A1D5NTR6	Ribosomal protein L34 OS=Gallus gallus OX=9031 GN=RPL34 PE=4 SV=1	RPL34	13306	0.318528	0.856719	0.936014	0.433424	1.15553	ND	0.881049	0.309208	0.96869	0.912269	1.19809	1.06775	1.48537	0.982987	1.10763	0.909673	1.03975	0.592263
A0A1D5NTT2	NADH-cytochrome b5 reductase OS=Gallus gallus OX=9031 GN=CYB5R2 PE=3 SV=1	CYB5R2	33669	ND	ND	ND	ND	ND	ND	ND	ND	ND	ND	ND	ND	ND	ND	ND	ND	ND	ND
A0A1D5NTW0	MICOS complex subunit OS=Gallus gallus OX=9031 GN=CHCHD3 PE=3 SV=1	CHCHD3	29963	1.94683	1.38849	0.973856	1.05462	0.957208	0.759916	1.63964	13.8968	1.72454	ND	1.36935	1.25122	1.68746	25.3099	1.32725	0.844985	1.45256	17.8783
A0A1D5NU30	Uncharacterized protein OS=Gallus gallus OX=9031 GN=CNNM2 PE=4 SV=1	CNNM2	86684	ND	ND	ND	ND	ND	ND	ND	ND	ND	ND	0.962907	ND	ND	ND	ND	ND	ND	ND
A0A1D5NU82	Tubulin gamma chain OS=Gallus gallus OX=9031 GN=TUBG1 PE=3 SV=1	TUBG1	51161	ND	ND	ND	ND	ND	ND	ND	1.3399	ND	0.772831	ND	0.851158	1.48909	ND	1.42129	0.921796	ND	ND
A0A1D5NU87	Uncharacterized protein OS=Gallus gallus OX=9031 GN=EML4 PE=4 SV=1	EML4	109552	0.353631	0.325129	0.784941	1.13522	1.41223	0.854753	ND	ND	1.24572	0.852165	1.2385	0.813139	1.09071	1.15201	1.58779	0.333773	0.497481	0.653813
A0A1D5NU94	Uncharacterized protein OS=Gallus gallus OX=9031 GN=FAHD2AL PE=4 SV=1	FAHD2AL	46320	ND	ND	ND	ND	ND	ND	ND	ND	ND	ND	ND	ND	ND	ND	ND	ND	ND	ND
A0A1D5NUC1	Uncharacterized protein OS=Gallus gallus OX=9031 GN=CCT2 PE=3 SV=1	CCT2	58326	1.0309	0.62872	0.964444	0.992016	1.17911	1.10073	1.73489	1.09155	0.92411	1.04965	0.788903	0.899476	1.16545	0.913941	1.41219	1.14059	1.17485	0.870229
A0A1D5NUI5	Uncharacterized protein OS=Gallus gallus OX=9031 GN=PREB PE=4 SV=1	PREB	49024	1.00996	0.711048	ND	ND	ND	ND	0.611732	ND	ND	ND	1.37831	0.762186	ND	0.597419	ND	ND	1.0193	ND
A0A1D5NUI8	G protein-coupled receptor kinase OS=Gallus gallus OX=9031 GN=GRK2 PE=3 SV=1	GRK2	77910	ND	0.975815	ND	ND	0.81036	1.17438	ND	0.752497	ND	ND	ND	ND	ND	ND	ND	ND	ND	ND
A0A1D5NUK5	Uncharacterized protein OS=Gallus gallus OX=9031 GN=APRT PE=3 SV=1	APRT	19521	ND	ND	ND	ND	ND	ND	ND	ND	ND	ND	ND	ND	0.878459	ND	ND	ND	ND	ND
A0A1D5NUN3	Uncharacterized protein OS=Gallus gallus OX=9031 GN=ACSS2 PE=4 SV=1	ACSS2	77207	1.44897	1.06832	1.07343	1.71393	0.957952	0.980993	1.31506	1.25781	1.09946	1.06744	1.14035	0.995896	2.14549	1.62644	1.15204	1.15064	1.01711	0.859628
A0A1D5NUQ4	Uncharacterized protein OS=Gallus gallus OX=9031 GN=RPL4 PE=4 SV=1	RPL4	46648	1.11717	1.04833	0.974587	1.04217	1.1233	1	0.996924	0.957885	1.10694	0.905963	1.21934	1.05425	1.1809	1.27155	1.20204	0.801041	0.892391	0.949978
A0A1D5NUU1	Uncharacterized protein OS=Gallus gallus OX=9031 GN=SNRNP200 PE=4 SV=2	SNRNP200	244542	1.17626	1.53027	0.965833	1.39475	1.01635	0.996669	1.47027	1.3934	0.728332	0.686794	1.32027	1.05671	1.30101	4.46467	2.05077	1.02083	0.929964	0.792356
A0A1D5NV31	Uncharacterized protein OS=Gallus gallus OX=9031 GN=PUF60 PE=4 SV=1	PUF60	57285	1.43283	0.875296	0.825374	1.10311	1.27699	1.23321	0.930492	0.990037	1.02094	1.13761	1.4674	0.97722	1.32279	1.38222	1.26581	0.91335	2.1195	0.984556
A0A1D5NV38	Uncharacterized protein OS=Gallus gallus OX=9031 GN=SNX2 PE=4 SV=1	SNX2	66530	ND	ND	1.05926	0.929657	1.34269	ND	0.992776	ND	1.35507	ND	1.45062	ND	ND	ND	1.05646	1.64838	1.48494	ND
A0A1D5NV75	Uncharacterized protein OS=Gallus gallus OX=9031 GN=NAPA PE=4 SV=1	NAPA	33167	1.07855	0.927731	0.846051	1.15403	1.09512	1.03729	1.06674	1.07568	0.972364	0.932881	1.15982	0.90117	1.21321	1.19452	1.10399	1.05081	1.51654	0.818575
A0A1D5NV82	Uncharacterized protein OS=Gallus gallus OX=9031 GN=AOAH PE=4 SV=1	AOAH	56573	ND	2.50875	0.0277257	0.0299808	0.0743217	0.549564	2.75089	0.0569066	2.21931	0.35455	0.0608747	2.47579	0.0234872	2.88217	2.57744	2.52378	2.32473	2.35219
A0A1D5NVE2	Uncharacterized protein OS=Gallus gallus OX=9031 GN=UBE2Q1 PE=4 SV=2	UBE2Q1	43599	ND	ND	ND	ND	ND	ND	ND	ND	ND	ND	ND	ND	ND	ND	ND	ND	ND	ND
A0A1D5NVI1	Ribosomal protein L9 OS=Gallus gallus OX=9031 GN=RPL9 PE=4 SV=1	RPL9	21835	1.36687	0.961551	9.2778	ND	ND	0.888599	ND	1.56282	0.804025	0.17863	49.1372	0.897087	ND	21.5625	1.5397	3.39605	2.35918	0.757075
A0A1D5NVL9	Uncharacterized protein OS=Gallus gallus OX=9031 GN=TPD52 PE=4 SV=1	TPD52	23662	0.88289	0.967718	0.87358	1.07185	1.12575	1.05495	1.02091	1.13281	0.999117	0.901027	0.920621	0.958961	1.34069	1.95944	1.32293	0.423817	0.415306	0.929582
A0A1D5NVN8	Uncharacterized protein OS=Gallus gallus OX=9031 GN=PLD3 PE=4 SV=1	PLD3	40848	1.4329	1.03472	0.833037	1	0.902934	0.985944	1.20292	1.22414	0.968473	1.08902	1.00278	0.814738	1.03867	0.631677	0.762725	1.41155	1.36724	0.675486
A0A1D5NVZ7	Uncharacterized protein OS=Gallus gallus OX=9031 GN=EMC2 PE=4 SV=1	EMC2	34885	1.39151	1.40426	1.13417	1.2775	0.843097	0.860019	1.02566	3.03993	1.42738	0.722222	1.57334	1.05674	1.07479	1.03125	3.26424	0.331815	ND	0.795604
A0A1D5NW28	Uncharacterized protein OS=Gallus gallus OX=9031 GN=RCSD1 PE=4 SV=1	RCSD1	39701	0.594088	1.00927	1.07655	0.999278	0.484444	1.1717	1.02663	1.02902	0.645468	0.986692	1.2315	1.10654	1.0373	0.659699	0.666395	0.512862	0.594973	0.475051
A0A1D5NW85	Extracellular fatty acid-binding protein OS=Gallus gallus OX=9031 GN=EXFABP PE=3 SV=1	EXFABP	20187	1.62264	3.66557	ND	0.134442	ND	1.97814	0.702924	2.87387	ND	0.4788	0.549585	2.06081	0.664571	2.10131	0.0451925	0.633885	0.856848	1.61941
A0A1D5NW93	Uncharacterized protein OS=Gallus gallus OX=9031 GN=ATP5D PE=3 SV=2	ATP5D	16817	1	1.1034	1.01737	0.94584	1.10222	1.06845	1.031	1.03019	0.9688	0.894779	1.14582	1.16616	1.11697	1.32512	1.18921	0.744038	0.824569	0.8691
A0A1D5NWG5	Signal transducer and activator of transcription OS=Gallus gallus OX=9031 GN=STAT6 PE=3 SV=1	STAT6	73744	0.0544944	0.2335	0.0948585	0.127552	0.179869	0.253396	0.103295	0.112063	0.105821	0.0605327	ND	1.07409	0.0777387	ND	0.201441	0.111604	ND	0.0489943
A0A1D5NWH9	Uncharacterized protein OS=Gallus gallus OX=9031 GN=YBX3 PE=4 SV=1	YBX3	30843	ND	ND	ND	0.793083	ND	0.512863	1.56511	ND	ND	0.848235	0.837177	0.312691	ND	0.797748	1.09835	ND	1.30005	0.0994228
A0A1D5NWK3	Uncharacterized protein OS=Gallus gallus OX=9031 GN=SQLE PE=4 SV=1	SQLE	63890	ND	ND	ND	ND	ND	ND	ND	ND	1.55764	ND	ND	ND	1.36921	0.595129	0.895459	ND	2.02162	ND
A0A1D5NWM7	Uncharacterized protein OS=Gallus gallus OX=9031 GN=RSL1D1 PE=4 SV=1	RSL1D1	49602	0.112523	3.86125	0.961889	1.16873	ND	0.910986	ND	ND	ND	ND	0.127894	0.538195	ND	ND	ND	0.678418	ND	ND
A0A1D5NX21	Uncharacterized protein OS=Gallus gallus OX=9031 GN=UBE2L3 PE=3 SV=1	UBE2L3	17793	0.983251	0.927713	1.34953	1.02049	1.02314	0.914231	3.31415	1.69215	0.989185	0.980347	1.04407	0.875373	1.0672	1.8755	0.962891	0.874376	0.789981	6.37692
A0A1D5NX47	Uncharacterized protein OS=Gallus gallus OX=9031 GN=ATL2 PE=4 SV=1	ATL2	65439	1.11322	0.966702	0.890781	1.12836	1.29764	1.62356	ND	0.783454	1.10909	0.966053	1.21385	ND	0.105092	0.73117	1.17371	0.988257	1.08628	0.694226
A0A1D5NX91	Uncharacterized protein OS=Gallus gallus OX=9031 GN=C5H14orf4 PE=4 SV=1	C5H14orf4	76514	ND	ND	ND	ND	ND	ND	ND	ND	ND	ND	ND	0.690034	ND	ND	ND	ND	ND	ND
A0A1D5NX98	Uncharacterized protein OS=Gallus gallus OX=9031 GN=CD320 PE=4 SV=1	CD320	14640	2.19387	7.24338	2.51458	0.909326	ND	5.06002	4.14465	1.6646	1.67762	0.8306	2.20789	0.94886	ND	1.23452	1.22886	4.22559	0.984195	0.725067
A0A1D5NXB3	Uncharacterized protein OS=Gallus gallus OX=9031 GN=LOC100859276 PE=4 SV=1	LOC100859276	40944	1.17607	2.49601	0.874222	1.1491	1.14456	0.788379	1.08865	2.17976	1.7862	0.902348	1.39456	1.03718	1.19759	1.27969	1.13402	1.49924	0.996358	0.859148
A0A1D5NXK7	Uncharacterized protein OS=Gallus gallus OX=9031 GN=PFDN5 PE=3 SV=1	PFDN5	17259	0.939369	0.840741	0.807559	1.4958	1.21419	0.81786	1.51993	1.39417	0.99516	0.872996	1.57704	1.51935	2.60157	2.12235	0.89589	1.28483	0.886906	1.4836
A0A1D5NXL7	Uncharacterized protein OS=Gallus gallus OX=9031 GN=PSMD3 PE=4 SV=1	PSMD3	59353	1.27477	0.952586	0.868413	1.04863	1.24217	1.05338	1.50154	1.14894	0.962524	0.483511	1.18397	0.966378	1.24618	1.34599	1.20992	0.959226	0.9109	0.33754
A0A1D5NXM7	Uncharacterized protein OS=Gallus gallus OX=9031 GN=NPLOC4 PE=4 SV=1	NPLOC4	66893	0.76814	0.274217	0.587208	0.8806	ND	0.863483	2.47754	0.461424	ND	0.537529	1.77385	0.384055	0.470656	0.487403	0.652381	0.217417	ND	0.284937
A0A1D5NXY4	Uncharacterized protein OS=Gallus gallus OX=9031 GN=BANF1 PE=4 SV=1	BANF1	10058	1.07565	1.10723	0.853646	0.994518	1.03267	1.0379	1.12397	1.08148	0.900729	0.976251	1.13732	1.03478	1.46067	ND	0.991629	ND	0.859406	0.840548
A0A1D5NXZ5	Uncharacterized protein OS=Gallus gallus OX=9031 GN=EPB41L2 PE=4 SV=1	EPB41L2	116489	1.52972	2.22856	1.55271	147.981	ND	74.4548	1.04107	35.7122	1.63756	2.55911	2.08738	87.2227	ND	7.9163	7.2757	ND	2.89334	ND
A0A1D5NYA7	Uncharacterized protein OS=Gallus gallus OX=9031 GN=PLXNB2 PE=4 SV=1	PLXNB2	209335	ND	ND	33.4175	1.07295	ND	ND	ND	ND	15.4284	ND	ND	ND	0.574769	2.63712	ND	ND	ND	ND
A0A1D5NYB2	Polyadenylate-binding protein OS=Gallus gallus OX=9031 GN=PABPC1 PE=3 SV=1	PABPC1	70549	1.11071	0.965696	0.869634	1.21724	1.18168	1.02635	0.827492	1.18812	0.92578	1.01218	1.21217	1.05422	0.894057	1.34984	1.14993	1.01982	0.873339	0.749398
A0A1D5NYG3	Uncharacterized protein OS=Gallus gallus OX=9031 GN=FLNB PE=4 SV=1	FLNB	283978	1.44179	0.667704	0.558732	1.62671	1.00885	0.803643	1.57306	0.776904	0.777991	1.20793	0.864236	0.729929	1.79622	1.3497	0.867694	1.02757	0.458216	0.661895
A0A1D5NYJ2	Lon protease homolog mitochondrial OS=Gallus gallus OX=9031 GN=LONP1 PE=3 SV=1	LONP1	103646	1.39519	1.09517	1.90675	2.46144	1.26215	1.27594	0.768476	1.74072	1.55675	0.668282	6.15423	0.980392	1.87167	1.50112	1.40543	1.2869	0.216698	0.859813
A0A1D5NYM0	Uncharacterized protein OS=Gallus gallus OX=9031 GN=MCCC2 PE=4 SV=1	MCCC2	58166	1.48555	1.08363	0.943052	0.941497	0.790014	ND	ND	1.02095	1.35882	ND	ND	0.657444	ND	1.07766	0.917532	0.402297	0.919157	ND
A0A1D5NYN6	Uncharacterized protein OS=Gallus gallus OX=9031 GN=FAM136A PE=4 SV=1	FAM136A	15139	1.265	ND	1.25308	ND	7.96121	8.47964	0.827106	0.712101	0.88344	5.22643	1.46259	1.29608	5.95684	0.750886	1.32828	ND	ND	0.858554
A0A1D5NYP8	Uncharacterized protein OS=Gallus gallus OX=9031 GN=SHC1 PE=4 SV=1	SHC1	67555	0.267125	ND	1.63814	ND	1.43598	1.1955	ND	ND	0.604285	ND	2.79982	ND	ND	ND	ND	ND	ND	ND
A0A1D5NYS9	Oxysterol-binding protein OS=Gallus gallus OX=9031 GN=OSBPL11 PE=3 SV=2	OSBPL11	80784	1.5044	1.45279	0.943147	0.925435	1.28346	0.204102	0.913564	1.02309	1.33952	0.796537	1.03606	0.983865	1.67848	1.94857	2.28881	0.531364	0.771508	0.669446
A0A1D5NYT2	Uncharacterized protein OS=Gallus gallus OX=9031 GN=NNT PE=4 SV=1	NNT	113778	1.47648	1.06406	1.02245	1.04823	0.726968	0.952789	1.07271	1.07671	1.03806	0.601611	1.28859	0.632932	1.17428	1.4146	1.14336	0.638993	0.799104	0.678891
A0A1D5NZ44	Uncharacterized protein OS=Gallus gallus OX=9031 GN=ARID1A PE=4 SV=1	ARID1A	241526	0.917388	1.08863	1.16828	0.929825	1.11818	1.07546	0.943571	1.15385	0.896219	1.36733	0.918197	1.27188	1.30826	1.41468	1.04864	0.563434	0.79275	0.997928
A0A1D5NZ48	Uncharacterized protein OS=Gallus gallus OX=9031 GN=SF3A3 PE=4 SV=1	SF3A3	58574	1.2922	0.974535	0.689374	0.894557	1.37994	1.09298	1.47646	0.925091	1.41287	1.04189	1.27715	0.902857	1.41197	1.45054	0.334245	0.570792	0.603275	0.505201
A0A1D5NZ55	Uncharacterized protein OS=Gallus gallus OX=9031 GN=UGGT1 PE=4 SV=1	UGGT1	180187	1.26074	0.976572	1.18012	1.83703	1.20854	0.941982	1.10422	0.99842	0.979836	0.899216	1.35913	0.981535	1.55228	1.28191	1.5769	0.902624	0.966702	0.830137
A0A1D5NZB9	Uncharacterized protein OS=Gallus gallus OX=9031 GN=NFU1 PE=4 SV=1	NFU1	27983	ND	0.550611	2.02471	0.610066	ND	ND	0.688478	ND	0.97172	ND	0.855215	0.0201929	ND	ND	ND	2.48561	ND	ND
A0A1D5NZC1	Uncharacterized protein OS=Gallus gallus OX=9031 GN=EIF4G3 PE=4 SV=1	EIF4G3	191689	1.65371	2.81279	2.10542	1.32319	2.08209	1.36531	1.53277	2.56548	1.3318	1.56138	2.20004	2.0799	2.05236	3.24895	1.39936	0.0963254	1.65842	2.30544
A0A1D5NZC2	Uncharacterized protein OS=Gallus gallus OX=9031 GN=SMARCD1 PE=4 SV=1	SMARCD1	57776	ND	ND	ND	ND	ND	ND	ND	ND	ND	ND	ND	ND	ND	ND	ND	ND	ND	ND
A0A1D5NZE4	Uncharacterized protein OS=Gallus gallus OX=9031 GN=PACSIN3 PE=4 SV=1	PACSIN3	53233	1.61673	ND	0.991225	1.19256	1.18682	ND	0.975969	ND	0.441783	0.955277	0.905842	1.02477	1.78165	1.14947	ND	0.516509	0.927824	0.613686
A0A1D5NZQ6	AP complex subunit beta OS=Gallus gallus OX=9031 GN=AP1B1 PE=3 SV=1	AP1B1	103145	6.80249	3.22062	0.872458	0.87	0.137716	0.648873	0.862585	ND	0.971678	0.933423	ND	0.470199	ND	ND	1.02972	0.905841	0.0941652	ND
A0A1D5P010	Hypoxia up-regulated protein 1 OS=Gallus gallus OX=9031 GN=HYOU1 PE=3 SV=1	HYOU1	112041	1.2779	1.09993	1.24074	1.16616	1.15823	1.12942	0.963457	1.22111	1.11294	1.22832	1.26223	0.978261	1.25042	1.32885	1.38475	1.02767	1.00644	0.934892
A0A1D5P079	Uncharacterized protein OS=Gallus gallus OX=9031 GN=PLOD2 PE=4 SV=1	PLOD2	84545	0.181783	ND	0.013487	0.968817	11.6878	ND	ND	ND	ND	ND	ND	ND	ND	0.992583	0.0150366	ND	ND	ND
A0A1D5P081	Delta-1-pyrroline-5-carboxylate synthase OS=Gallus gallus OX=9031 GN=ALDH18A1 PE=3 SV=1	ALDH18A1	77790	0.926154	0.626039	0.859695	1.04539	0.647706	0.339476	1.04688	0.215038	0.976848	0.243187	1.24119	0.468661	ND	0.563685	ND	0.994036	0.878492	ND
A0A1D5P094	Uncharacterized protein OS=Gallus gallus OX=9031 GN=EPN2 PE=4 SV=1	EPN2	63689	1.42629	0.790819	0.961592	1.15639	1.22171	0.993595	1.05231	0.801388	1.03518	0.916757	1.12829	0.828321	1.44514	1.21658	4.3109	0.772794	0.510179	0.879906
A0A1D5P097	Uncharacterized protein OS=Gallus gallus OX=9031 GN=ACOT7 PE=4 SV=1	ACOT7	38296	1.29133	2.991	1.0682	0.993519	1.00725	3.43167	1.14198	0.9216	2.93976	0.895696	1.5727	ND	2.03626	ND	ND	1.32937	1.40398	0.558088
A0A1D5P0D2	Uncharacterized protein OS=Gallus gallus OX=9031 GN=C33H12orf10 PE=4 SV=1	C33H12orf10	40165	ND	ND	ND	ND	ND	ND	ND	ND	ND	ND	ND	ND	ND	ND	ND	ND	ND	ND
A0A1D5P0E2	Protein transport protein SEC23 OS=Gallus gallus OX=9031 GN=SEC23A PE=3 SV=1	SEC23A	86187	1.17823	1.29304	1.12701	1.03971	1.13582	0.941651	1.44234	1.40053	1.24593	1.33704	1.17036	0.837489	1.78845	1.49623	1.86653	0.981924	0.858896	0.531197
A0A1D5P0F9	Uncharacterized protein OS=Gallus gallus OX=9031 GN=ABCA3 PE=4 SV=1	ABCA3	191795	1.07085	0.877642	0.57189	ND	0.535603	0.447575	ND	ND	0.954073	0.97913	1.09069	ND	0.463905	0.57082	1.1008	0.927375	1.4309	0.330888
A0A1D5P0G4	Sodium/potassium-transporting ATPase subunit alpha OS=Gallus gallus OX=9031 GN=ATP1A1 PE=3 SV=1	ATP1A1	112331	0.962555	0.84515	1.0646	1.14507	1.07683	0.890759	0.928502	1.07284	1.24886	0.899181	1.13475	0.94999	1.09131	1.08294	1.43445	0.583423	0.667491	0.74913
A0A1D5P0Z0	ATP-dependent 6-phosphofructokinase OS=Gallus gallus OX=9031 GN=PFKP PE=3 SV=1	PFKP	86306	1.23171	0.953687	0.686994	1.19836	1.08806	1.0664	1.12416	1.08131	0.92827	1.02112	1.11812	1.02058	1.31041	1.01072	1.0151	0.958618	0.96069	0.692357
A0A1D5P117	PAF1 homolog Paf1/RNA polymerase II complex component OS=Gallus gallus OX=9031 GN=PAF1 PE=4 SV=1	PAF1	58524	2.19502	1.04167	ND	ND	1.29628	0.580523	1.49488	ND	ND	0.89101	ND	1.2079	ND	ND	ND	ND	1.25929	ND
A0A1D5P167	Gamma-glutamyl hydrolase OS=Gallus gallus OX=9031 GN=GGH PE=4 SV=1	GGH	48210	1.95216	0.923085	1.77759	0.967828	2.03662	1.24073	64.0302	0.92604	1.48119	1.2408	2.08239	0.935484	1.24086	1.11022	1.39471	1.67257	1.28507	1.65989
A0A1D5P1B0	Uncharacterized protein OS=Gallus gallus OX=9031 GN=CLASP2 PE=4 SV=1	CLASP2	164763	19.4991	0.900986	0.109376	1.56298	4.25051	6.90209	1.18367	0.664551	0.27098	3.94841	1.12556	0.939706	1.12259	0.670935	4.73839	0.456174	0.0294042	0.324711
A0A1D5P1C6	Phospholipase B-like OS=Gallus gallus OX=9031 GN=PLBD1 PE=3 SV=1	PLBD1	59336	1.39661	2.35612	0.861588	0.607156	0.666959	0.792619	1.0416	2.69722	0.80338	0.903608	1.0598	1.23061	1.17837	1.40844	0.724744	1.06696	1.21822	1.03333
A0A1D5P1I4	Uncharacterized protein OS=Gallus gallus OX=9031 GN=ZPR1 PE=4 SV=1	ZPR1	50886	ND	68.4522	ND	ND	ND	ND	ND	ND	ND	ND	ND	1.09157	ND	ND	ND	ND	ND	ND
A0A1D5P1N6	Protein transport protein sec16 OS=Gallus gallus OX=9031 GN=SEC16A PE=3 SV=1	SEC16A	237549	1.52113	0.80932	1.22353	0.811423	0.445872	1.04325	0.930844	1.33049	0.440685	0.767622	0.524386	0.812106	0.861636	2.58821	0.86249	0.710132	0.233924	0.973481
A0A1D5P1Q3	Uncharacterized protein OS=Gallus gallus OX=9031 GN=EDC4 PE=4 SV=1	EDC4	154294	1.4006	1.19416	ND	1.21221	2.58426	ND	1.2709	0.244211	1.53039	1.6752	1.96614	1.36926	1.81934	1.87137	1.55391	ND	1.28246	0.906964
A0A1D5P1W7	Uncharacterized protein OS=Gallus gallus OX=9031 GN=KPNB1 PE=4 SV=1	KPNB1	119941	0.908173	0.628524	0.645712	0.714452	0.734687	0.700087	0.794455	0.660213	0.729123	0.616075	0.837187	0.603124	0.789601	0.799309	0.697874	0.831138	0.800472	0.438434
A0A1D5P251	Uncharacterized protein OS=Gallus gallus OX=9031 GN=MAP1S PE=4 SV=1	MAP1S	127474	1.31102	1.13706	0.295989	1.03589	1.10193	1.07231	1.54821	ND	0.920638	1.18053	1.458	1.20368	11.1865	0.886279	10.4863	0.796087	1.73025	0.658969
A0A1D5P263	Lysophospholipase I OS=Gallus gallus OX=9031 GN=LYPLA1 PE=4 SV=1	LYPLA1	24623	ND	0.657503	ND	0.765327	1.07751	ND	ND	ND	ND	0.793864	ND	0.740434	ND	ND	ND	1.8736	1.37011	ND
A0A1D5P291	Uncharacterized protein OS=Gallus gallus OX=9031 GN=PDHB PE=4 SV=1	PDHB	38877	1.06706	0.571647	0.863575	0.952572	0.85962	0.43767	0.914169	0.773754	0.492256	0.645728	1.09845	1.59937	1.0303	1.05749	0.998068	1.12078	1.00669	0.589686
A0A1D5P2A5	Uncharacterized protein OS=Gallus gallus OX=9031 GN=CAND2 PE=4 SV=1	CAND2	134420	ND	ND	ND	ND	ND	ND	ND	ND	ND	ND	ND	ND	ND	ND	ND	ND	1.18179	ND
A0A1D5P2D9	T-complex protein 1 subunit gamma OS=Gallus gallus OX=9031 GN=CCT3 PE=3 SV=1	CCT3	60675	1.20089	0.951524	1.02143	1.09611	1.25309	1.06614	1.28494	1.45679	1.14486	1.03251	1.23463	1.08396	1.17511	1.24709	1.16249	1.37708	1.13938	0.888151
A0A1D5P2F9	Uncharacterized protein OS=Gallus gallus OX=9031 GN=SLC12A4 PE=4 SV=1	SLC12A4	122826	ND	ND	ND	14.6115	ND	ND	0.952054	ND	ND	1.00763	ND	0.809911	ND	ND	ND	ND	ND	0.916199
A0A1D5P2K1	Uncharacterized protein OS=Gallus gallus OX=9031 GN=RAD23A PE=4 SV=1	RAD23A	37271	1.04686	0.984384	0.403084	0.868703	0.919546	0.642528	0.923897	0.84751	0.468379	0.795647	0.947938	0.859729	1.04217	0.9569	2.22757	1.33382	0.774108	0.727967
A0A1D5P2Q1	SAC1 like phosphatidylinositide phosphatase OS=Gallus gallus OX=9031 PE=4 SV=1	0	55716	1.07378	ND	0.468144	0.997017	1.11541	0.943243	0.912377	1.15188	ND	0.799597	1.3211	0.662777	1.10644	0.847181	1.04263	0.980094	0.675481	0.502362
A0A1D5P2R2	26S proteasome non-ATPase regulatory subunit 13 OS=Gallus gallus OX=9031 GN=PSMD13 PE=4 SV=1	PSMD13	40429	7.72501	1.41352	ND	ND	ND	ND	1.9342	1.12959	ND	ND	ND	ND	0.285941	0.784914	0.573575	1.32991	4.79331	0.674668
A0A1D5P2T8	Uncharacterized protein OS=Gallus gallus OX=9031 PE=4 SV=1	0	12303	1.81754	1.09273	0.716432	1.03685	1.14228	1.39904	1.48956	1.11632	1.4565	1.01754	1.43649	1.19841	1.21178	1.96554	0.385263	1.48518	0.697599	0.930213
A0A1D5P2V1	Tetratricopeptide repeat domain 38 OS=Gallus gallus OX=9031 GN=TTC38L PE=4 SV=1	TTC38L	48985	1.4089	1.56951	1.42627	1.13716	0.959793	0.753653	0.970324	1.51001	1.25483	1.03469	1.32177	1.24094	0.86814	1.26174	0.678499	1.99597	2.19615	0.837055
A0A1D5P2V5	Cation-transporting ATPase OS=Gallus gallus OX=9031 GN=ATP13A1 PE=3 SV=1	ATP13A1	139897	ND	0.789318	ND	ND	0.829316	ND	ND	1.12579	ND	0.976427	ND	0.958803	1.12505	1.2817	1.3097	ND	0.908504	0.560102
A0A1D5P2W8	Uncharacterized protein OS=Gallus gallus OX=9031 GN=IPO5 PE=4 SV=1	IPO5	88373	1.46978	0.908349	1.17362	1.16176	7.96358	0.750419	0.838005	1.00298	1.49949	0.907226	1.78166	0.849696	0.891107	0.749009	1.09498	7.93028	1.20236	0.5498
A0A1D5P2X6	Uncharacterized protein OS=Gallus gallus OX=9031 GN=STAB1 PE=4 SV=1	STAB1	265780	2.05694	4.25708	4.35144	0.417857	0.593729	0.529299	1.39213	1.86297	0.804768	0.645679	1.00622	0.747823	4.14407	0.768277	1.78002	1.39014	1.09891	0.944139
A0A1D5P2Y5	Uncharacterized protein OS=Gallus gallus OX=9031 GN=GAAGSD PE=3 SV=1	GAAGSD	104659	3.41521	1.49753	0.995974	0.465482	0.342357	0.717234	1.16151	1.1865	0.653657	0.808728	0.866021	0.884514	1.19804	1.31905	0.583825	0.861314	0.826411	0.964088
A0A1D5P2Y6	Uncharacterized protein OS=Gallus gallus OX=9031 GN=KCNN3 PE=4 SV=1	KCNN3	67263	1.45031	1.27728	0.785159	1.09209	0.744868	1.01597	1.28289	1.17153	0.839722	0.397724	0.896146	0.331621	0.294455	1.28545	1.01046	0.984889	0.922812	0.890986
A0A1D5P321	Uncharacterized protein OS=Gallus gallus OX=9031 GN=SEPT5 PE=3 SV=1	SEPT5	44359	1.31453	2.10276	0.736705	1.44729	1.09392	1.18694	1.86756	1.2858	ND	0.888011	ND	1.15591	1.66255	1.27724	0.765397	1.60475	2.67915	0.844672
A0A1D5P338	Glutathione reductase OS=Gallus gallus OX=9031 GN=GSR PE=3 SV=1	GSR	50415	1.25689	ND	ND	ND	1.80162	0.493276	2.01837	ND	0.706854	ND	1.77179	0.864734	5.40103	ND	1.80235	1.59127	ND	ND
A0A1D5P344	Uncharacterized protein OS=Gallus gallus OX=9031 GN=KLC4 PE=4 SV=1	KLC4	53354	1.11164	1.30095	1.00138	0.633887	1.24062	1.86482	1.14234	1.86548	1.48591	0.689239	1.48143	0.830074	1.45665	1.84837	1.52237	1.11163	0.549166	1.62426
A0A1D5P3B1	Uncharacterized protein OS=Gallus gallus OX=9031 GN=RPL11 PE=3 SV=1	RPL11	20233	1.12949	1.01206	0.910299	0.981922	1.1139	1.0158	0.996448	1.13821	3.87051	0.896197	1.23003	1.13063	1.11158	1.5092	1.0768	0.824674	0.873889	0.842512
A0A1D5P3B3	Uncharacterized protein OS=Gallus gallus OX=9031 GN=NDUFS2 PE=3 SV=1	NDUFS2	62191	1.2866	1.16816	1.08451	0.97038	0.930598	0.432836	0.991555	1.04095	0.480926	1.04843	1.27619	0.892667	0.610515	0.58908	ND	2.34528	2.0543	0.39041
A0A1D5P3D9	Uncharacterized protein OS=Gallus gallus OX=9031 GN=FAM107B PE=4 SV=1	FAM107B	20313	0.985646	0.818035	0.190323	1.44181	1.44776	1.61139	0.261858	0.384057	0.285645	0.931996	0.871867	0.483856	1.41908	1.62508	1.21397	0.875541	ND	0.960197
A0A1D5P3G5	Endophilin-B1 OS=Gallus gallus OX=9031 GN=SH3GLB1 PE=4 SV=1	SH3GLB1	45159	1.12197	0.933845	0.561325	1.68677	1.31534	1.02361	0.886194	1.02338	2.00823	2.69551	1.94593	1.01161	ND	ND	ND	0.848016	0.199125	ND
A0A1D5P3K7	Small ubiquitin-related modifier OS=Gallus gallus OX=9031 GN=SUMO3 PE=3 SV=1	SUMO3	10825	1.05802	1.01198	0.901088	0.997728	1.01984	1.03995	ND	1.06155	0.91638	0.89329	1.07542	1.01406	1.16582	1.24358	1.07826	0.874027	0.82194	0.803666
A0A1D5P3M1	Uncharacterized protein OS=Gallus gallus OX=9031 GN=ANP32A PE=4 SV=1	ANP32A	24199	ND	1.27898	0.890363	0.900901	0.984436	ND	1.01213	1.07023	ND	0.990304	1.09533	1.17814	1.20916	1.30653	ND	0.81428	0.843382	0.956367
A0A1D5P3R3	Uncharacterized protein OS=Gallus gallus OX=9031 GN=PPP6R2 PE=4 SV=1	PPP6R2	103796	1.15451	1.35126	0.964587	ND	ND	94.1535	ND	1.27839	0.696248	0.96147	6.90819	15.7362	13.4643	12.8328	1.20722	4.1936	2.76847	0.930813
A0A1D5P3S9	Uncharacterized protein OS=Gallus gallus OX=9031 GN=ECI1 PE=3 SV=1	ECI1	40385	1.89634	1.01314	1.33862	0.767389	1.02806	1.36204	0.988421	1.05644	1.05229	0.889987	1.25533	0.922648	1.16925	1.1746	1.15276	0.914597	0.966987	0.789889
A0A1D5P3X1	Uncharacterized protein OS=Gallus gallus OX=9031 GN=ITFG1 PE=4 SV=1	ITFG1	59806	ND	ND	ND	ND	ND	ND	ND	ND	ND	ND	ND	ND	ND	ND	ND	ND	ND	ND
A0A1D5P3Y7	Uncharacterized protein OS=Gallus gallus OX=9031 GN=CARMIL1 PE=4 SV=1	CARMIL1	151596	1.0529	0.928248	1.68143	ND	1.07877	0.838509	1.13221	ND	1.26473	1.31048	2.20227	0.678898	1.24573	1.12044	8.01209	0.898938	0.0876059	0.600969
A0A1D5P407	Uncharacterized protein OS=Gallus gallus OX=9031 GN=SRSF5A PE=4 SV=1	SRSF5A	32224	0.93702	1.27568	ND	ND	1.51421	2.37463	0.789303	0.5862	0.981848	ND	1.13385	ND	ND	1.78474	ND	ND	ND	ND
A0A1D5P441	Uncharacterized protein OS=Gallus gallus OX=9031 GN=PTPRC PE=4 SV=1	PTPRC	131656	1.13886	0.84266	0.614371	1.26231	0.844104	1.10516	1.00118	1.09268	0.761558	1.10459	0.861365	1.12009	1.31436	1.40743	1.19159	0.901996	0.813327	0.825623
A0A1D5P467	Uncharacterized protein OS=Gallus gallus OX=9031 GN=ITSN1 PE=4 SV=1	ITSN1	192602	1.71632	1.38797	ND	ND	ND	ND	ND	0.901106	0.415423	ND	ND	ND	ND	ND	ND	ND	ND	ND
A0A1D5P4E9	Uncharacterized protein OS=Gallus gallus OX=9031 GN=FAM129A PE=4 SV=1	FAM129A	108486	ND	0.477853	ND	ND	1.70023	0.338612	13.5491	0.776836	ND	ND	1.25779	ND	ND	ND	ND	1.68874	ND	ND
A0A1D5P4K6	Uncharacterized protein OS=Gallus gallus OX=9031 GN=STIP1 PE=4 SV=1	STIP1	20218	0.824081	0.885466	0.85434	1.01445	1.1008	1.0258	0.99919	1.06735	0.958119	0.928406	1.07932	1.16293	1.41538	1.23098	1.06524	0.870157	0.865056	0.672771
A0A1D5P4N3	Microtubule-associated protein RP/EB family member 2 OS=Gallus gallus OX=9031 GN=MAPRE2 PE=4 SV=1	MAPRE2	36897	1.1624	1.01761	0.890825	1.00307	0.875424	0.95633	1.0429	1.0891	0.87754	0.912052	0.980114	0.878437	1.16856	1.1394	1.01319	0.9312	0.82951	0.683696
A0A1D5P4Q6	Uncharacterized protein OS=Gallus gallus OX=9031 GN=IDE PE=3 SV=1	IDE	117914	1.12696	0.980623	0.728659	1.59011	1.0174	0.91388	ND	ND	0.930272	0.946315	1.08166	0.743073	1.25919	1.06667	0.997779	0.811875	1.14691	1.27308
A0A1D5P4R2	Prolyl 4-hydroxylase subunit alpha-1 OS=Gallus gallus OX=9031 GN=P4HA1 PE=4 SV=2	P4HA1	61591	12.0531	1.94762	1.49976	2.13788	2.73709	1.78212	1.7012	2.97679	1.05384	0.728725	3.79888	0.961089	1.34665	5.69136	1.7146	ND	0.993676	1.01395
A0A1D5P4W0	Uncharacterized protein OS=Gallus gallus OX=9031 GN=RCC1 PE=4 SV=1	RCC1	42678	0.436575	0.182492	1.23902	0.773173	ND	0.435647	0.173771	1.35413	0.158822	0.128895	0.0564633	0.193307	ND	0.323604	ND	ND	0.300775	1.37912
A0A1D5P4Y1	Uncharacterized protein OS=Gallus gallus OX=9031 GN=SKIV2L PE=4 SV=1	SKIV2L	104414	ND	0.752036	ND	ND	ND	ND	ND	ND	ND	ND	ND	5.8355	ND	ND	ND	ND	ND	ND
A0A1D5P4Z5	Uncharacterized protein OS=Gallus gallus OX=9031 GN=PEF1 PE=4 SV=2	PEF1	24363	1.22502	0.791139	0.253933	0.219355	0.201541	0.825964	0.25854	0.678942	1.07825	1.00297	1.01447	0.803257	0.877773	0.157251	0.778889	1.29967	1.17931	0.095974
A0A1D5P560	Integrin beta OS=Gallus gallus OX=9031 GN=ITGB5 PE=3 SV=1	ITGB5	88378	1.44145	2.37319	1.58502	0.51807	0.73012	0.634078	ND	1.5522	1.26184	0.891903	1.05211	1.26364	1.20447	2.26689	1.03617	0.836327	0.805185	0.723213
A0A1D5P5A8	F-actin-capping protein subunit beta isoforms 1 and 2 OS=Gallus gallus OX=9031 GN=CAPZB PE=4 SV=1	CAPZB	30008	1.19213	1.00896	0.891855	0.805705	0.936756	0.893106	1.02277	1.10364	0.945384	0.938356	1.01167	0.966531	1.19947	1.21537	1.03432	0.840772	0.804026	0.823489
A0A1D5P5B2	Uncharacterized protein OS=Gallus gallus OX=9031 GN=IVD PE=3 SV=1	IVD	45846	1.06322	0.851424	1.02425	ND	ND	0.525537	0.780987	0.926727	0.92487	1.30415	1.05959	0.941379	1.28123	1.23062	1.36172	ND	0.379541	ND
A0A1D5P5D9	Uncharacterized protein OS=Gallus gallus OX=9031 GN=FAM120A PE=4 SV=1	FAM120A	118028	1.07488	0.848981	1.42923	0.694376	0.896406	0.87081	0.791161	0.893739	0.970524	0.737127	0.935082	0.794246	1.00363	1.05486	1.08391	0.815789	0.666814	0.642829
A0A1D5P5F8	Uncharacterized protein OS=Gallus gallus OX=9031 GN=NAA10L PE=4 SV=1	NAA10L	24856	1.43035	0.876003	ND	ND	0.804086	ND	ND	ND	0.764589	ND	ND	ND	0.288885	1.24185	1.61657	ND	ND	0.807489
A0A1D5P5I9	Uncharacterized protein OS=Gallus gallus OX=9031 GN=SPI1 PE=3 SV=1	SPI1	30906	ND	ND	ND	0.416176	ND	0.713927	ND	0.904146	ND	0.576093	ND	ND	ND	1.27037	ND	0.35355	0.528116	ND
A0A1D5P5J0	Uncharacterized protein OS=Gallus gallus OX=9031 GN=CHTOP PE=4 SV=1	CHTOP	26154	1.0337	0.963152	0.72839	0.91119	0.813623	0.911439	0.649676	1.02134	0.907407	0.976931	0.518603	0.885322	1.03361	1.16524	0.969775	0.705965	0.84196	1.01129
A0A1D5P5L5	Uncharacterized protein OS=Gallus gallus OX=9031 GN=LOC107048987 PE=4 SV=1	LOC107048987	30318	1.5586	0.945422	1.31525	1.1693	1.61981	0.805239	1.2578	0.984543	0.624896	1.10868	1.23197	0.830329	1.37563	1.84086	1.04028	1.20641	2.19506	0.78251
A0A1D5P5M6	Uncharacterized protein OS=Gallus gallus OX=9031 GN=ES1ML1 PE=4 SV=1	ES1ML1	26794	1.24174	1.16671	0.950816	0.985579	0.977291	ND	1.29328	2.52315	6.3828	1.01059	0.42691	1.20441	1.0357	1.21411	0.913665	1.29548	1.11942	0.862573
A0A1D5P5X1	Uncharacterized protein OS=Gallus gallus OX=9031 GN=RCN2 PE=4 SV=1	RCN2	36203	0.907708	0.947426	1.12763	1.0051	1.19415	0.671373	0.941327	1.08749	1.08914	0.937919	1.18128	0.982916	1.18015	1.19391	1.32911	0.85592	0.835207	0.75662
A0A1D5P5X7	Uncharacterized protein OS=Gallus gallus OX=9031 GN=LOC772071 PE=4 SV=1	LOC772071	65684	1.05034	1.20987	0.658587	0.737374	0.52992	0.883828	1.41375	1.1264	0.578925	0.473709	1.05384	0.916021	0.946232	0.901055	0.937153	1.19435	1.02762	0.782567
A0A1D5P607	Uncharacterized protein OS=Gallus gallus OX=9031 GN=MRPS9 PE=3 SV=1	MRPS9	38384	0.738724	0.966395	1.17622	1.15211	1.35111	0.959539	ND	6.30725	ND	0.84945	ND	1.04819	1.24056	ND	1.39353	0.796703	1.27876	5.14441
A0A1D5P629	Uncharacterized protein OS=Gallus gallus OX=9031 GN=NOP56 PE=4 SV=1	NOP56	59832	4.79795	3.67538	1.0523	0.466039	1.44054	2.65897	1.05926	1.28498	1.16215	0.799841	4.12625	0.694147	1.9394	1.51793	1.34775	1.45609	0.938066	2.26276
A0A1D5P650	Clathrin heavy chain OS=Gallus gallus OX=9031 GN=CLTCL1 PE=3 SV=1	CLTCL1	218886	ND	ND	ND	ND	ND	ND	ND	ND	ND	ND	ND	ND	1.08429	ND	ND	ND	ND	ND
A0A1D5P6C6	Uncharacterized protein OS=Gallus gallus OX=9031 GN=SNTB1 PE=4 SV=1	SNTB1	56737	ND	ND	ND	2.56224	0.886129	ND	1.55956	ND	ND	ND	ND	ND	ND	ND	ND	11.8988	ND	0.965784
A0A1D5P6D2	Uncharacterized protein OS=Gallus gallus OX=9031 GN=COPS8 PE=4 SV=1	COPS8	22979	1.21079	2.68456	ND	ND	1.19164	ND	ND	ND	ND	ND	ND	ND	ND	1.12046	1.00355	1.32518	ND	ND
A0A1D5P6I5	Eukaryotic translation initiation factor 4 gamma 1 OS=Gallus gallus OX=9031 GN=EIF4G1 PE=4 SV=1	EIF4G1	180195	1.34949	1.03577	1.16831	1.75611	1.68207	2.05775	0.677135	1.40829	2.21555	1.12261	1.2726	1.128	1.38344	2.39014	2.35858	0.617509	0.711207	0.609354
A0A1D5P6P3	Uncharacterized protein OS=Gallus gallus OX=9031 GN=TXNRD1 PE=3 SV=1	TXNRD1	54845	2.41352	0.123983	1.31009	5.53442	7.07561	1.74423	ND	ND	2.28314	ND	3.27534	0.991291	3.71786	ND	3.0668	4.25667	2.84573	ND
A0A1D5P6Q5	Fatty acid synthase OS=Gallus gallus OX=9031 GN=FASN PE=4 SV=1	FASN	274772	1.12679	1.2395	0.983917	1.0168	2.69302	0.984051	1.12091	1.152	1.35512	0.959448	1.34649	1.043	1.06035	1.20359	1.36815	0.877455	1.24259	0.794118
A0A1D5P6U6	Uncharacterized protein OS=Gallus gallus OX=9031 GN=ARFGEF1 PE=4 SV=1	ARFGEF1	208293	1.69354	0.180671	0.995225	1.30905	1.33903	0.914369	ND	1.55346	1.38849	ND	48.0338	1.26463	ND	ND	1.19409	ND	ND	ND
A0A1D5P6V5	Perilipin OS=Gallus gallus OX=9031 GN=PLIN4 PE=3 SV=1	PLIN4	45388	1.1064	1.09399	0.877358	0.739859	0.855002	0.947837	1.00839	1.08596	0.915916	0.989701	1.02348	0.920477	0.970688	1.14974	1.0211	0.86708	0.887982	0.84095
A0A1D5P6X3	Uncharacterized protein OS=Gallus gallus OX=9031 GN=UBASH3B PE=4 SV=2	UBASH3B	71478	2.72816	ND	2.97346	ND	ND	ND	ND	ND	0.952572	ND	ND	ND	1.00704	ND	1.90049	ND	ND	ND
A0A1D5P736	Uncharacterized protein OS=Gallus gallus OX=9031 GN=RPRD2 PE=4 SV=1	RPRD2	155916	1.61043	ND	ND	0.726587	ND	ND	ND	0.766203	ND	ND	ND	0.92825	ND	ND	1.04168	ND	ND	0.154459
A0A1D5P763	Uncharacterized protein OS=Gallus gallus OX=9031 GN=TXNL1 PE=4 SV=1	TXNL1	32449	1.01989	0.941235	0.889903	1.15664	1.22924	0.971872	1.05549	0.667619	1.12302	0.908784	1.14443	0.864018	1.17161	1.12018	1.12317	1.06625	1.16115	0.736129
A0A1D5P7C6	Uncharacterized protein OS=Gallus gallus OX=9031 GN=PA2G4 PE=4 SV=1	PA2G4	43780	1.22518	1.05309	0.816993	0.953142	0.961483	1.05567	0.919304	0.691573	0.849896	0.897445	1.12849	1.12555	1.10925	1.24275	1.04308	0.795856	0.683399	0.87905
A0A1D5P7D1	Uncharacterized protein OS=Gallus gallus OX=9031 GN=UAP1L1 PE=4 SV=1	UAP1L1	55979	0.44069	1.12752	1.26311	1.03779	0.707931	0.197665	0.721698	1.1102	0.461571	0.276329	1.23947	0.715702	1.00961	1.01081	1.13401	0.758268	0.96065	0.760011
A0A1D5P7D2	U1 small nuclear ribonucleoprotein C OS=Gallus gallus OX=9031 GN=SNRPC PE=3 SV=1	SNRPC	8935	0.792938	0.795903	0.704275	0.232003	0.155312	0.808228	0.741514	0.75248	0.759735	0.747284	0.308296	ND	1.62489	2.97536	0.835771	ND	1.13127	0.529361
A0A1D5P7J3	RNA-binding protein 8A OS=Gallus gallus OX=9031 GN=RBM8A PE=3 SV=1	RBM8A	18737	0.697684	0.790645	0.708723	0.751366	0.996957	0.859135	5.07635	0.891494	1.07579	0.6951	0.84772	0.847731	0.834421	0.939307	0.873985	0.790598	0.684656	0.670461
A0A1D5P7K7	Uncharacterized protein OS=Gallus gallus OX=9031 GN=SEPT7 PE=3 SV=1	SEPT7	49412	1.3484	1.07219	0.762914	0.708041	1.05464	0.966395	1.10782	1.12153	0.985182	0.834722	1.33169	0.83265	1.29382	0.576343	0.977661	0.743707	0.736943	0.525882
A0A1D5P7M2	Uncharacterized protein OS=Gallus gallus OX=9031 GN=RETSAT PE=4 SV=1	RETSAT	70325	1.55842	1.39028	1.50601	1.53639	1.36553	0.871348	0.897205	0.808786	1.27052	1.7092	2.07695	1.27193	0.815159	0.846216	1.2185	1.7212	3.65068	0.927647
A0A1D5P7P5	Uncharacterized protein OS=Gallus gallus OX=9031 GN=LUC7L3 PE=4 SV=1	LUC7L3	51491	0.479618	0.120357	0.349394	0.257539	1.00382	0.799015	0.401285	1.22841	0.427719	1.50608	1.01251	0.362485	1.44255	0.471935	2.56369	ND	ND	0.805887
A0A1D5P7P7	Uncharacterized protein OS=Gallus gallus OX=9031 GN=SLC3A2 PE=4 SV=1	SLC3A2	24873	ND	0.825939	0.87497	1.19744	1.199	1.27636	1.36381	ND	1.02024	0.820078	1.08946	1.06049	1.02041	0.961917	1.1241	0.967692	ND	0.730297
A0A1D5P7Q3	Uncharacterized protein OS=Gallus gallus OX=9031 GN=MRPS35 PE=4 SV=1	MRPS35	37901	ND	ND	ND	1.25509	1.08156	ND	1.13322	0.996355	ND	ND	1.22506	0.89301	ND	ND	ND	ND	ND	0.632925
A0A1D5P7Q4	Coronin OS=Gallus gallus OX=9031 GN=CORO7 PE=3 SV=1	CORO7	113962	ND	ND	ND	0.993548	1.15957	ND	ND	ND	ND	ND	ND	ND	ND	ND	ND	ND	ND	0.593785
A0A1D5P7V1	Uncharacterized protein OS=Gallus gallus OX=9031 GN=LOC107056275 PE=4 SV=1	LOC107056275	75396	ND	ND	ND	ND	ND	ND	ND	ND	ND	ND	ND	ND	ND	ND	ND	ND	ND	ND
A0A1D5P7V7	Uncharacterized protein OS=Gallus gallus OX=9031 GN=NFS1 PE=3 SV=1	NFS1	48185	0.98892	1.06549	1.34551	2.23267	1.00854	0.826552	0.0176412	0.989003	0.0806502	0.863069	1.54173	ND	0.688158	0.816039	0.375243	0.542957	1.08194	0.620542
A0A1D5P7W1	Uncharacterized protein OS=Gallus gallus OX=9031 GN=MPO PE=4 SV=1	MPO	105818	4.78519	1.24027	0.267723	3.3057	0.879876	1.2812	2.18722	1.29103	ND	2.54884	0.960979	1.23767	1.58192	1.76296	0.667224	1.30733	0.334138	1.17896
A0A1D5P7X0	Uncharacterized protein OS=Gallus gallus OX=9031 GN=CTNNA1 PE=4 SV=1	CTNNA1	100044	1.1114	0.892104	0.356923	1.22311	1.20588	0.972795	1.05449	0.345155	1.0627	0.972465	1.11695	0.858369	1.39695	0.49896	1.56967	0.409507	0.302885	0.725833
A0A1D5P7X3	Uncharacterized protein OS=Gallus gallus OX=9031 GN=CAPG PE=4 SV=1	CAPG	48905	1.69923	0.906719	0.849662	0.893694	0.893753	1.09916	1.10062	1.21696	0.935572	1.44827	1.32253	0.755866	1.63446	1.67039	1.38086	0.849957	1.18411	0.787302
A0A1D5P7X9	Cytochrome b-c1 complex subunit 7 OS=Gallus gallus OX=9031 GN=UQCRB PE=3 SV=1	UQCRB	13500	1.00681	0.562302	1.1497	1.19912	0.934333	1.01274	1.0536	1.1897	1.10334	0.543634	1.24508	0.899449	1.25278	0.770263	1.28462	ND	0.968376	2.20335
A0A1D5P7Y8	AP complex subunit beta OS=Gallus gallus OX=9031 GN=AP2B1 PE=3 SV=1	AP2B1	105624	1.30471	0.983945	1.2717	0.673559	1.00949	1.24622	1.14667	1.14342	1.0496	0.661373	1.142	0.883256	1.28822	1.27324	2.16833	1.03232	0.926814	0.863388
A0A1D5P810	Uncharacterized protein OS=Gallus gallus OX=9031 GN=ATP5O PE=3 SV=1	ATP5O	22850	8.88079	1.22325	10.4991	12.5723	0.993744	13.3675	14.9694	12.4155	1.46569	12.5629	12.2583	14.7751	13.3142	1.11956	1.21157	1.05513	1.39831	0.986842
A0A1D5P822	Uncharacterized protein OS=Gallus gallus OX=9031 GN=OCIAD1 PE=4 SV=1	OCIAD1	27388	1.42025	1.24769	1.32016	1.37627	1.34099	1.19355	1.27749	1.25855	3.08465	1.02554	1.63791	1.42392	1.55234	1.47317	1.50742	1.31187	1.23679	0.812947
A0A1D5P886	Uncharacterized protein OS=Gallus gallus OX=9031 GN=NEDD8 PE=4 SV=1	NEDD8	7733	0.678202	1.18499	0.96516	1.0965	1.02898	1.25718	1.20449	1.11952	0.665163	0.987382	0.777599	1.01027	1.2932	2.71263	1.9444	1.01909	0.92665	ND
A0A1D5P888	Serine/threonine-protein phosphatase OS=Gallus gallus OX=9031 GN=PPP1CA PE=3 SV=1	PPP1CA	37510	1.71946	0.980175	0.988693	1.10163	0.812748	4.65692	1.00761	1.62153	ND	ND	1.34985	ND	1.27062	ND	2.0036	1.02585	0.885572	0.574944
A0A1D5P8B1	Uncharacterized protein OS=Gallus gallus OX=9031 GN=ARHGAP17 PE=4 SV=1	ARHGAP17	72359	1.31832	1.10397	0.513696	1.03084	1.22778	0.922702	0.980128	1.24702	1.03525	0.562177	1.29914	1.05647	1.21413	1.34744	1.25547	ND	0.0146878	0.831142
A0A1D5P8C6	DnaJ homolog subfamily C member 3 OS=Gallus gallus OX=9031 GN=DNAJC3 PE=4 SV=1	DNAJC3	53767	1.31296	0.950236	0.676386	1.23343	0.580722	0.440827	0.449846	1.06539	0.687988	0.806241	0.971328	1.15234	1.32586	12.1986	1.08987	2.20868	1.98154	0.199353
A0A1D5P8F7	Uncharacterized protein OS=Gallus gallus OX=9031 GN=RAB12 PE=4 SV=1	RAB12	27791	ND	ND	ND	ND	ND	ND	ND	ND	ND	ND	ND	ND	ND	ND	ND	ND	ND	ND
A0A1D5P8F9	Uncharacterized protein OS=Gallus gallus OX=9031 GN=CNPY2 PE=4 SV=1	CNPY2	20473	0.860135	1.21465	0.959647	1.04053	1.04276	0.935705	0.891586	1.04577	0.964779	0.876951	1.23124	1.02648	1.09564	1.90113	1.19575	0.813878	ND	0.825413
A0A1D5P8H6	Uncharacterized protein OS=Gallus gallus OX=9031 GN=SPATS2 PE=4 SV=1	SPATS2	57546	0.682707	0.828996	2.56899	1.13868	1.46384	0.979461	0.699305	0.43861	0.776365	0.891742	1.21543	1.00776	0.928797	1.14153	1.81736	0.803008	0.685223	0.750047
A0A1D5P8H7	Uncharacterized protein OS=Gallus gallus OX=9031 GN=XPO1 PE=4 SV=1	XPO1	123157	1.64735	1.14584	2.27462	1.5515	3.41567	8.53917	1.53037	1.38281	1.38343	1.28744	1.55848	1.17129	1.37197	1.05423	1.07603	1.56873	1.68747	0.253959
A0A1D5P8M8	Uncharacterized protein OS=Gallus gallus OX=9031 GN=LRRFIP2 PE=4 SV=1	LRRFIP2	52045	ND	1.09144	0.867128	2.89945	1.87991	ND	2.40716	ND	ND	ND	ND	1.17837	ND	ND	ND	0.986984	ND	ND
A0A1D5P8R7	Uncharacterized protein OS=Gallus gallus OX=9031 GN=RPRD1B PE=4 SV=1	RPRD1B	33545	2.83316	0.95854	0.451229	1.13152	1.07528	0.441164	1.12846	1.6453	0.899823	1.38325	3.351	1.09322	3.39574	2.35938	0.98826	0.980209	1.54476	0.801729
A0A1D5P8T2	Uncharacterized protein OS=Gallus gallus OX=9031 GN=SPAG9 PE=4 SV=1	SPAG9	144965	0.0791943	1.17754	0.0554943	0.0604689	0.0567014	ND	1.49618	0.0423137	ND	ND	0.679721	0.0440764	0.0621497	1.18565	0.064111	0.0470482	1.06163	1.0413
A0A1D5P8V5	Uncharacterized protein OS=Gallus gallus OX=9031 GN=GNPTAB PE=4 SV=1	GNPTAB	141740	ND	ND	ND	ND	ND	ND	1.08202	ND	ND	ND	ND	ND	ND	ND	ND	ND	ND	ND
A0A1D5P934	Uncharacterized protein OS=Gallus gallus OX=9031 GN=SNX27 PE=4 SV=1	SNX27	62619	ND	ND	0.937847	ND	1.04571	2.24385	2.42133	1.20855	0.994466	ND	ND	1.02258	2.46002	1.38586	ND	ND	0.976866	ND
A0A1D5P941	Uncharacterized protein OS=Gallus gallus OX=9031 GN=RSU1 PE=4 SV=1	RSU1	27563	1.19631	1.6521	1.4155	1.24859	2.49135	1.09594	4.54442	1.04544	1.51956	1.02732	1.46226	0.918951	0.491115	1.05764	4.21027	12.0461	4.02938	1.30735
A0A1D5P946	Sphingomyelin phosphodiesterase OS=Gallus gallus OX=9031 GN=SMPD1 PE=3 SV=1	SMPD1	66144	1.41235	0.880423	0.959009	ND	0.611314	0.579818	ND	0.919031	2.5801	0.949288	0.801587	1.36823	1.30078	ND	ND	1.43162	0.872899	0.632127
A0A1D5P975	Uncharacterized protein OS=Gallus gallus OX=9031 GN=OGDH PE=4 SV=1	OGDH	115043	1.07336	0.897932	0.946	1.0599	0.98838	0.854931	0.792023	1.0067	1.05783	0.896042	1.06117	0.92623	0.929613	1.04267	1.05579	0.945328	0.928378	0.700919
A0A1D5P9E1	Uncharacterized protein OS=Gallus gallus OX=9031 GN=COMMD9 PE=4 SV=1	COMMD9	21816	1.25207	0.657567	0.871336	0.84296	0.836018	0.786798	0.469001	1.01047	1.32234	0.950177	1.75823	0.707859	1.08425	0.82498	ND	0.810285	1.14596	0.898963
A0A1D5P9E8	Uncharacterized protein OS=Gallus gallus OX=9031 GN=MLA3B PE=4 SV=1	MLA3B	70646	ND	ND	ND	1.25285	0.927012	0.611392	1.1132	0.519196	1.01281	0.768975	1.45286	ND	1.28036	ND	1.15303	ND	ND	0.94919
A0A1D5P9F2	Uncharacterized protein OS=Gallus gallus OX=9031 GN=USP24 PE=3 SV=1	USP24	293935	ND	ND	ND	ND	ND	ND	ND	ND	ND	ND	ND	ND	ND	ND	ND	ND	ND	ND
A0A1D5P9I7	Protein FAM49A OS=Gallus gallus OX=9031 GN=FAM49A PE=4 SV=1	FAM49A	37876	ND	ND	ND	ND	ND	ND	ND	ND	ND	ND	ND	ND	ND	ND	ND	ND	ND	0.584461
A0A1D5P9L6	DnaJ heat shock protein family (Hsp40) member C5 OS=Gallus gallus OX=9031 GN=DNAJC5 PE=4 SV=1	DNAJC5	22098	1.27636	1.177	1.26278	1.59011	ND	ND	3.35233	1.2744	ND	1.16	1.29464	1.71726	1.08278	1.31526	1.11062	ND	0.714286	ND
A0A1D5P9M6	Uncharacterized protein OS=Gallus gallus OX=9031 GN=SDF2 PE=4 SV=1	SDF2	23279	ND	ND	ND	ND	1.18087	1.32112	ND	ND	ND	1.24133	ND	ND	ND	1.59459	ND	ND	0.460599	ND
A0A1D5P9P4	Uncharacterized protein OS=Gallus gallus OX=9031 GN=KCTD12 PE=4 SV=1	KCTD12	32236	0.825955	0.890024	0.808699	ND	1.73887	1.59324	1.93477	1.3331	1.23873	2.04875	2.10887	ND	4.97519	1.22088	1.2757	0.639723	0.691235	0.735873
A0A1D5P9X5	Uncharacterized protein OS=Gallus gallus OX=9031 GN=LOC415664 PE=3 SV=1	LOC415664	23688	1.52068	1.38854	ND	ND	ND	0.764786	ND	ND	0.678947	ND	1.91296	0.615227	0.744573	0.74041	0.824107	0.947301	1.41781	0.621478
A0A1D5P9X9	Uncharacterized protein OS=Gallus gallus OX=9031 GN=ASAP1 PE=4 SV=1	ASAP1	125637	1.25108	1.32512	1.53886	0.729249	1.25959	1.61863	1.11012	0.797054	0.868379	2.0438	1.26186	1.75514	2.37805	2.05257	1.4092	1.12107	1.17491	0.425648
A0A1D5PA08	Uncharacterized protein OS=Gallus gallus OX=9031 GN=STK3 PE=4 SV=1	STK3	56111	ND	0.93496	ND	1.16544	ND	0.847371	1.16294	1.11534	ND	0.847097	ND	0.776597	1.23867	ND	1.16831	ND	0.588935	ND
A0A1D5PA09	V-type proton ATPase subunit C OS=Gallus gallus OX=9031 GN=ATP6V1C1 PE=3 SV=1	ATP6V1C1	44141	2.13629	1.20471	1.2152	1.19001	0.832833	0.384453	1.80327	0.995251	1.1335	0.974642	1.00049	0.872291	1.09164	1.28255	1.00512	0.91575	0.78428	0.347126
A0A1D5PA36	Uncharacterized protein OS=Gallus gallus OX=9031 GN=CDK5RAP3 PE=4 SV=1	CDK5RAP3	57132	ND	ND	ND	ND	13.8851	ND	ND	121.241	3.50137	ND	0.182188	4.49914	1.64371	0.688175	ND	ND	0.684421	2.14556
A0A1D5PA69	Uncharacterized protein OS=Gallus gallus OX=9031 GN=CYTH1 PE=4 SV=1	CYTH1	45943	1.24788	0.848862	1.07434	1.11305	1.92473	1.13193	1.95446	1.36276	ND	0.781349	0.848645	0.781435	0.193836	1.48107	0.772109	0.728159	0.0403026	1.01692
A0A1D5PAB2	Uncharacterized protein OS=Gallus gallus OX=9031 GN=KLC1 PE=4 SV=1	KLC1	67912	ND	ND	ND	ND	ND	ND	ND	ND	ND	ND	ND	ND	ND	ND	ND	ND	ND	0.103049
A0A1D5PAE4	Uncharacterized protein OS=Gallus gallus OX=9031 GN=HDGF PE=4 SV=1	HDGF	26248	1.40954	1.86103	0.895759	0.993609	0.825842	1.05977	1.73079	1.10292	1.80259	1.66296	1.76243	1.17962	1.05445	1.313	4.08789	0.751543	1.5897	1.72819
A0A1D5PAF6	MICOS complex subunit OS=Gallus gallus OX=9031 GN=APOOL PE=4 SV=1	APOOL	29952	1.39631	1.40739	1.06269	1.09347	ND	0.184728	ND	1.32791	1.34555	0.836902	ND	ND	1.0157	ND	3.98934	ND	ND	ND
A0A1D5PAH2	Uncharacterized protein OS=Gallus gallus OX=9031 GN=LOC426023 PE=4 SV=1	LOC426023	32006	1.51039	1.27639	1.18373	1.4	1.41812	ND	1.53379	ND	ND	1.37853	1.6999	ND	1.3845	1.15084	1.05644	1.79968	1.51709	0.911231
A0A1D5PAI6	S-(hydroxymethyl)glutathione dehydrogenase OS=Gallus gallus OX=9031 GN=ADH5 PE=3 SV=1	ADH5	45383	1.35959	1.33454	1.40524	0.947819	1.20979	1.22542	1.43613	1.09719	1.35833	0.750456	0.926403	1.10134	1.29734	1.13515	1.29573	0.91499	0.892149	1.18447
A0A1D5PAJ8	V-type proton ATPase subunit C OS=Gallus gallus OX=9031 GN=ATP6V1C2 PE=3 SV=2	ATP6V1C2	43724	0.378017	0.273287	0.465508	0.40046	0.587435	0.390316	1.30449	0.245103	1.36661	0.280299	0.604366	1.21638	1.20485	0.51098	2.12802	0.740424	1.77308	0.0372385
A0A1D5PAM4	Uncharacterized protein OS=Gallus gallus OX=9031 GN=HSBP1 PE=4 SV=1	HSBP1	8559	1.13661	1.02484	1.84996	1.00774	1.06763	0.932724	2.73247	0.851156	0.996567	1.00707	2.28165	1.10287	1.38553	ND	ND	0.847972	0.995839	1.14739
A0A1D5PAR3	Toll-interacting protein OS=Gallus gallus OX=9031 GN=TOLLIP PE=4 SV=1	TOLLIP	30317	1.29255	1.16058	1.26466	0.91824	0.801766	ND	1.10895	1.12692	1.60156	0.96374	1.47712	0.823223	1.16727	1.90877	1.19945	1.33343	ND	0.696008
A0A1D5PAR5	Tubulin alpha chain OS=Gallus gallus OX=9031 GN=TUBA3E PE=3 SV=1	TUBA3E	49956	ND	ND	0.932749	ND	ND	ND	ND	ND	ND	ND	ND	ND	ND	ND	ND	ND	1.34866	ND
A0A1D5PAS4	Uncharacterized protein OS=Gallus gallus OX=9031 GN=MACF1 PE=4 SV=1	MACF1	617332	4.15394	1.04076	1.03468	1.1359	0.86957	0.764328	1.30249	0.0194835	1.08309	3.92264	1.11559	0.856513	1.21176	1.34206	0.0392788	0.915352	0.73053	0.651789
A0A1D5PAS9	Uncharacterized protein OS=Gallus gallus OX=9031 GN=MOGS PE=4 SV=1	MOGS	88598	1.23322	1.17228	0.664969	1.04704	0.944759	0.652554	1.05562	1.04419	1.12157	0.966931	1.13103	0.671117	1.3074	0.635678	1.45606	1.63119	0.803953	0.426496
A0A1D5PAT9	Uncharacterized protein OS=Gallus gallus OX=9031 GN=GAK PE=4 SV=2	GAK	144345	1.26771	0.871474	0.654308	1.59267	1.06005	0.97155	1.8428	1.33549	0.0731223	0.696429	0.861267	0.422583	1.14663	ND	0.98819	ND	1.06032	0.725106
A0A1D5PAU7	Uncharacterized protein OS=Gallus gallus OX=9031 GN=ACY1L PE=4 SV=1	ACY1L	45909	ND	ND	ND	ND	ND	ND	1.746	ND	0.999468	1.21934	1.43589	ND	ND	ND	ND	ND	ND	ND
A0A1D5PAX8	Rho guanine nucleotide exchange factor 6 OS=Gallus gallus OX=9031 GN=ARHGEF6 PE=4 SV=1	ARHGEF6	85446	ND	1.1559	ND	1.19305	ND	ND	0.832891	ND	0.981003	0.95284	1.14504	0.957496	1.19874	ND	2.23161	ND	ND	0.882099
A0A1D5PAZ9	MICOS complex subunit OS=Gallus gallus OX=9031 GN=CHCHD6 PE=3 SV=1	CHCHD6	23358	4.56254	ND	ND	ND	ND	ND	ND	ND	ND	ND	ND	1.61749	ND	ND	1.25674	5.92785	ND	0.911811
A0A1D5PB54	Uncharacterized protein OS=Gallus gallus OX=9031 GN=GOLGB1 PE=4 SV=1	GOLGB1	349494	ND	0.17193	ND	0.934636	2.13123	1.1489	ND	ND	1.15417	0.806404	1.73301	0.457257	1.45773	1.56731	0.867228	ND	ND	1.08384
A0A1D5PB75	Uncharacterized protein OS=Gallus gallus OX=9031 GN=SLC12A9 PE=4 SV=1	SLC12A9	97856	1.526	3.4073	1.05182	ND	1.04671	1.0823	0.884433	1.01318	0.832451	0.964758	1.6399	0.732023	1.25097	0.151136	ND	0.0365691	1.05482	0.0803985
A0A1D5PBC3	Adseverin OS=Gallus gallus OX=9031 GN=SCIN PE=4 SV=1	SCIN	78853	1.05158	0.705414	0.967831	0.904574	1.14313	0.810945	0.782504	0.821277	1.51779	0.741122	1.73572	0.659883	1.01752	0.984238	1.53976	0.719464	1.1409	0.828159
A0A1D5PBD2	Uncharacterized protein OS=Gallus gallus OX=9031 GN=ATPIF1 PE=4 SV=2	ATPIF1	12503	1.01415	1.00966	1.17358	0.996652	1.09124	1.03048	1.10821	1.05235	1.07405	0.892399	1.10406	1.08768	1.19653	1.29422	1.31802	0.720056	0.858238	0.835822
A0A1D5PBD8	Uncharacterized protein OS=Gallus gallus OX=9031 GN=NUP98 PE=4 SV=1	NUP98	195367	0.976078	1.00047	ND	ND	6.20896	1.57299	8.78163	2.13007	ND	ND	1.72364	ND	ND	ND	ND	ND	ND	3.95762
A0A1D5PBJ5	Uncharacterized protein OS=Gallus gallus OX=9031 GN=SGTA PE=4 SV=2	SGTA	33626	0.409091	ND	0.454804	0.328158	0.662006	0.493464	0.407279	0.950951	0.305854	ND	0.529774	1.39059	0.908632	9.07749	0.769652	0.267028	0.397098	0.580202
A0A1D5PBN7	39S ribosomal protein L15 mitochondrial OS=Gallus gallus OX=9031 GN=MRPL15 PE=3 SV=1	MRPL15	33617	ND	ND	ND	ND	ND	ND	ND	ND	ND	ND	1.13173	ND	ND	ND	ND	ND	ND	ND
A0A1D5PBN9	Purine rich element binding protein A OS=Gallus gallus OX=9031 PE=4 SV=1	0	30301	ND	1.0055	1.20649	1.2342	ND	0.948462	ND	ND	1.05381	0.939233	ND	ND	0.99233	ND	ND	ND	ND	ND
A0A1D5PBP3	Carboxypeptidase OS=Gallus gallus OX=9031 GN=SCPEP1 PE=3 SV=1	SCPEP1	49296	1.27843	0.778423	1.13748	0.590303	0.684957	0.678966	1.03048	0.757075	1.18153	1.0585	2.02163	0.560278	0.802898	0.547927	0.748649	1.5407	1.20281	0.694384
A0A1D5PBY3	Uncharacterized protein OS=Gallus gallus OX=9031 GN=PRDX3 PE=4 SV=1	PRDX3	23558	1.22624	0.98776	1.10004	0.953808	0.943177	0.931964	1.01342	1.62707	1.06683	0.953844	1.25291	0.887974	1.05903	0.866327	0.856649	1.08205	1.19564	0.770312
A0A1D5PC35	U6 snRNA-associated Sm-like protein LSm3 OS=Gallus gallus OX=9031 GN=LSM3 PE=3 SV=1	LSM3	11859	ND	1.11637	ND	ND	1.14403	1.23417	ND	1.21922	0.965835	0.999752	1.15911	1.29212	0.837425	ND	ND	ND	1.02305	ND
A0A1D5PC51	Uncharacterized protein OS=Gallus gallus OX=9031 GN=COL4A3BP PE=4 SV=1	COL4A3BP	73333	0.80519	0.742407	0.468689	1.43294	1.19275	1.35089	0.8969	1.07995	0.953838	0.810549	1.00884	1.01124	0.870255	1.34934	0.998035	0.616335	0.677215	0.851409
A0A1D5PCA7	Uncharacterized protein OS=Gallus gallus OX=9031 GN=TRIP12 PE=4 SV=1	TRIP12	220625	ND	ND	ND	ND	ND	ND	ND	ND	ND	ND	ND	ND	ND	ND	ND	ND	ND	ND
A0A1D5PCB5	Uncharacterized protein OS=Gallus gallus OX=9031 GN=GBP4L PE=4 SV=1	GBP4L	70279	0.430177	0.274629	0.362373	1.59983	1.55426	2.31119	1.07009	1.20128	1.04515	1.02136	1.93107	0.99178	1.01356	1.51236	0.499139	1.10442	0.890126	0.807993
A0A1D5PCD1	Uncharacterized protein OS=Gallus gallus OX=9031 GN=FLOT2 PE=4 SV=1	FLOT2	47142	2.6899	0.978787	0.844936	20	11.3164	5.65466	0.85518	0.736589	ND	2.56885	0.941575	31.2876	34.4735	0.409603	0.271869	11.6415	40.6049	10.7101
A0A1D5PCD6	Uncharacterized protein OS=Gallus gallus OX=9031 GN=ACOT11 PE=4 SV=1	ACOT11	65519	1.31613	0.863859	ND	ND	ND	0.632975	ND	0.877743	0.834122	1.08893	0.880414	0.731894	1.19885	ND	ND	ND	1.00161	0.771346
A0A1D5PCE8	Uncharacterized protein OS=Gallus gallus OX=9031 GN=MAP7D3 PE=4 SV=1	MAP7D3	64033	1.19054	1.13572	1.09763	1.16269	1.01007	1.0942	1.01309	1.31431	1.03792	0.906203	1.57571	1.08391	1.23428	1.50935	1.27651	0.903467	0.873205	0.996267
A0A1D5PCG3	Secretory carrier-associated membrane protein OS=Gallus gallus OX=9031 GN=SCAMP3 PE=3 SV=1	SCAMP3	36910	7.47618	10.0902	1.17568	0.778592	7.10505	1.00279	1.09574	5.55687	1.11386	0.904189	1.2396	0.319695	1.49213	3.93855	1.30737	0.885814	5.87912	4.24108
A0A1D5PCH7	60S ribosomal protein L5 OS=Gallus gallus OX=9031 GN=RPL5L PE=4 SV=1	RPL5L	27773	1.17244	1.09562	0.915971	1.1279	1.0908	1.0729	0.985866	1.30866	1.06901	0.869607	1.13283	0.976311	1.31705	1.26892	1.11978	0.922909	0.894571	0.797927
A0A1D5PCK1	Propionyl-CoA carboxylase beta subunit OS=Gallus gallus OX=9031 GN=PCCB PE=4 SV=1	PCCB	49262	0.981191	1.39346	1.75976	0.9374	1.66932	0.936477	3.05182	1.02416	3.22922	3.18101	3.84666	1.16016	0.855889	2.95076	0.689168	0.44271	2.58867	1.59412
A0A1D5PCT4	Coronin OS=Gallus gallus OX=9031 GN=CORO1C PE=3 SV=1	CORO1C	64490	1.37076	1.125	0.891201	1.07354	1.14273	0.930743	1.16553	1.23404	0.951522	1.01012	1.04603	1.0092	1.81641	1.36404	1.05039	0.977427	0.917027	0.915053
A0A1D5PCV3	Uncharacterized protein OS=Gallus gallus OX=9031 GN=NEK6 PE=3 SV=1	NEK6	34121	ND	ND	ND	ND	ND	ND	ND	ND	ND	ND	ND	ND	1.02763	ND	ND	ND	5.98189	0.0990555
A0A1D5PCX0	Uncharacterized protein OS=Gallus gallus OX=9031 GN=SASH3 PE=4 SV=1	SASH3	41791	ND	1.33306	0.833966	ND	0.860597	1.30684	3.49185	1.33145	1.33644	ND	ND	1.3706	3.67452	1.83566	ND	ND	ND	0.940159
A0A1D5PCY0	Uncharacterized protein OS=Gallus gallus OX=9031 GN=UBAP2L PE=4 SV=1	UBAP2L	116443	1.30638	0.982609	0.949476	0.91568	1.10687	1.26144	1.31347	1.07337	0.969854	0.849883	0.666667	2.09181	1.39919	1.27316	1.30238	0.816427	1.04316	1.08045
A0A1D5PCY1	Uncharacterized protein OS=Gallus gallus OX=9031 GN=PIP4K2C PE=4 SV=1	PIP4K2C	39653	ND	2.51271	ND	1.36281	ND	ND	ND	ND	ND	ND	ND	ND	ND	ND	ND	ND	0.686747	ND
A0A1D5PCY8	Dynactin subunit 1 OS=Gallus gallus OX=9031 GN=DCTN1 PE=4 SV=1	DCTN1	140725	1.37247	0.813546	0.913369	1.01054	1.07941	1.56966	1.08039	1.03362	0.855524	1.08285	0.64246	0.936657	1.31229	1.12028	1.21513	1.24633	0.940302	0.800714
A0A1D5PD25	Uncharacterized protein OS=Gallus gallus OX=9031 GN=EFHD2 PE=4 SV=1	EFHD2	24692	1.28077	1.39652	0.755399	0.764029	0.756769	0.991402	1.32231	1.13835	0.683319	1.12713	0.854983	1.22733	1.29165	1.40008	0.750755	0.886129	0.541106	0.912626
A0A1D5PD32	Uncharacterized protein OS=Gallus gallus OX=9031 GN=DDX17 PE=3 SV=1	DDX17	73042	0.913097	1.2026	1.89045	0.972315	0.955503	0.685925	1.03288	1.08568	1.07367	0.945402	1.06981	1.39181	1.18946	1.22355	0.747007	0.920556	1.54847	1.128
A0A1D5PD35	Uncharacterized protein OS=Gallus gallus OX=9031 GN=TRA2B PE=4 SV=1	TRA2B	22082	1.52934	1.1243	0.764531	1.14085	0.989281	1.14388	1.03298	0.962483	0.80159	1.17141	ND	0.968601	0.995639	1.29854	2.61796	0.436654	0.630763	0.828891
A0A1D5PD53	Uncharacterized protein OS=Gallus gallus OX=9031 GN=MIA2 PE=4 SV=1	MIA2	107166	ND	ND	0.12324	ND	ND	ND	ND	ND	0.477171	ND	0.605842	ND	0.374746	ND	ND	ND	ND	ND
A0A1D5PD62	Reticulon OS=Gallus gallus OX=9031 GN=RTN4 PE=4 SV=1	RTN4	36171	1.33492	1.13552	1.19703	1.02667	1.1191	0.946905	1.13601	1.13864	1.26305	0.883757	1.2087	0.979331	1.20213	1.03826	1.52568	9.48786	1.11697	0.677857
A0A1D5PD64	Uncharacterized protein OS=Gallus gallus OX=9031 GN=MAP2K3 PE=3 SV=1	MAP2K3	39422	1.00566	0.760837	0.553064	1.00496	8.71457	1.18388	0.765687	1.42079	1.14044	ND	1.03416	0.595968	ND	ND	0.788256	0.954863	ND	ND
A0A1D5PDA1	Uncharacterized protein OS=Gallus gallus OX=9031 GN=ECH1 PE=4 SV=1	ECH1	33587	1.28946	0.55365	0.790331	0.823744	28.2025	0.791294	0.556805	0.531078	0.943556	0.0941392	0.304845	0.325396	0.554333	0.589135	0.85234	0.991792	0.517515	0.454349
A0A1D5PDA8	Uncharacterized protein OS=Gallus gallus OX=9031 GN=GIMAP5 PE=4 SV=1	GIMAP5	29053	ND	1.04515	0.897288	3.48477	0.957368	2.3648	1.13539	1.04817	0.960866	0.938398	1.19231	0.92146	1.15556	0.804331	1.02109	0.913163	0.936508	0.88971
A0A1D5PDE6	Myristoylated alanine-rich C-kinase substrate OS=Gallus gallus OX=9031 GN=MARCKS PE=4 SV=1	MARCKS	27643	1.2764	1.16478	1.53441	0.677299	0.644696	0.901677	0.808667	1.25631	0.977302	0.784076	1.15673	0.954792	1.09331	1.34786	2.54335	0.618091	1.54869	1.21724
A0A1D5PDF1	Glutathione S-transferase OS=Gallus gallus OX=9031 GN=GST2L PE=3 SV=1	GST2L	25449	1.18444	0.904661	1.05628	0.910072	0.980913	1.63619	1.06708	1.12055	1.04107	0.94981	1.19677	0.639825	1.00443	0.701788	0.608406	1.17557	1.11612	0.782766
A0A1D5PDH9	Uncharacterized protein OS=Gallus gallus OX=9031 GN=DYNC1H1 PE=4 SV=1	DYNC1H1	528576	1.40333	0.858936	0.92233	1.18639	1.05276	1.01429	1.08861	1.06273	0.984246	0.848415	1.20535	0.86166	1.09038	1.25658	0.9947	0.857831	1.03073	0.797083
A0A1D5PDK5	Transgelin 2 OS=Gallus gallus OX=9031 PE=4 SV=2	0	27233	1.10435	0.774558	0.911111	1.15438	1.2543	0.965639	1.14598	0.924105	1.09412	1.08594	1.12114	0.784897	1.17006	0.914849	1.08448	1.14475	1.01931	0.789474
A0A1D5PDN2	Uncharacterized protein OS=Gallus gallus OX=9031 GN=ECSIT PE=4 SV=1	ECSIT	41621	ND	ND	ND	ND	ND	ND	ND	ND	ND	ND	ND	ND	ND	ND	ND	ND	ND	ND
A0A1D5PDN3	Proliferating cell nuclear antigen OS=Gallus gallus OX=9031 GN=PCNA PE=3 SV=1	PCNA	27535	1.42148	0.827537	7.13764	0.943718	1.80712	0.742469	0.60301	0.720042	0.918852	0.888061	1.54496	1.3319	0.868002	0.854048	2.04447	3.53552	8.67922	0.700445
A0A1D5PDN9	Tyrosine-protein kinase OS=Gallus gallus OX=9031 GN=BTK PE=3 SV=1	BTK	75142	0.839554	0.87002	0.872223	0.798547	0.814884	0.798974	0.896444	0.973328	1.05044	0.801642	1.14996	0.706728	1.02107	1.08068	0.53	0.920468	0.794798	0.757707
A0A1D5PDR0	Terpene cyclase/mutase family member OS=Gallus gallus OX=9031 GN=LSS PE=3 SV=1	LSS	85352	ND	1.26215	ND	ND	1.12282	ND	ND	1.40816	0.877218	1.07578	1.34655	29.7626	1.5306	1.23377	2.65431	1.51527	3.79073	0.656399
A0A1D5PDV3	Uncharacterized protein OS=Gallus gallus OX=9031 GN=PFDN1 PE=4 SV=1	PFDN1	11889	1.18285	1.08844	0.894371	ND	1.05638	1.18711	2.626	0.922608	0.459436	0.993797	ND	1.32356	1.24666	1.33005	1.02037	0.76877	0.890541	ND
A0A1D5PDV6	Uncharacterized protein OS=Gallus gallus OX=9031 GN=RPS19 PE=4 SV=1	RPS19	15381	0.922543	0.995301	0.953656	0.95019	1.15306	1.27425	1.0234	1.06727	1.03412	0.886662	1.17683	1.0459	1.20065	1.18595	1.15439	0.881092	0.928895	0.912239
A0A1D5PDW6	Uncharacterized protein OS=Gallus gallus OX=9031 GN=INPP5D PE=4 SV=2	INPP5D	129819	1.809	1.30285	2.00103	0.763975	1.17278	0.869499	0.940057	0.939775	1.49728	1.35431	1.18897	1.34902	1.10179	2.89787	2.78199	1.36817	0.599924	0.930212
A0A1D5PE09	Uncharacterized protein OS=Gallus gallus OX=9031 GN=LUC7L2 PE=4 SV=1	LUC7L2	47281	0.953446	1.12533	0.991022	1.0484	1.2811	1.13625	1.15235	1.0927	1.03124	1.23662	0.99131	0.963932	1.24457	1.18811	1.14795	0.591932	0.778014	1.08439
A0A1D5PE19	Uncharacterized protein OS=Gallus gallus OX=9031 GN=SQRDL PE=4 SV=1	SQRDL	42037	0.871039	0.863111	0.808433	0.969231	0.969341	1.05304	0.877632	1.22644	1.09753	0.857188	1.23295	0.613737	1.11492	0.877286	1.09307	0.875239	1.03689	0.90612
A0A1D5PE33	Uncharacterized protein OS=Gallus gallus OX=9031 GN=RAB1B PE=4 SV=1	RAB1B	22708	1.58761	0.978019	0.677869	1.08712	0.950613	0.86446	1.0412	0.855935	0.892717	0.742789	0.863235	0.768124	0.956983	1.20173	1.02657	0.888693	0.887135	0.667804
A0A1D5PE41	Uncharacterized protein OS=Gallus gallus OX=9031 GN=NDUFS8 PE=3 SV=1	NDUFS8	23824	ND	1.06835	1.06551	2.57654	2.93175	0.633931	0.796713	0.893782	1.0111	0.77305	1.04179	0.822579	0.981159	1.19036	1.12383	0.610773	0.802759	0.85703
A0A1D5PED5	Serine/threonine-protein phosphatase 2A 55 kDa regulatory subunit B OS=Gallus gallus OX=9031 GN=PPP2R2A PE=3 SV=1	PPP2R2A	51911	1.28567	0.930246	0.982878	1.21682	0.918451	1.02513	ND	ND	0.973901	1.09524	ND	ND	1.52986	1.41271	1.3337	0.728919	0.871631	1.08505
A0A1D5PEE1	Oxysterol-binding protein OS=Gallus gallus OX=9031 GN=OSBP PE=3 SV=1	OSBP	87769	1.36573	ND	0.998105	1.05023	1.10515	0.873342	1.69605	1.36287	2.33333	0.84839	ND	1.12169	ND	1.25847	1.7296	0.914047	1.09929	1.04444
A0A1D5PEI0	DNA-directed RNA polymerase subunit OS=Gallus gallus OX=9031 GN=POLR2I PE=3 SV=1	POLR2I	14866	ND	ND	ND	1.17114	ND	0.962634	ND	0.725368	ND	ND	1.31283	2.91797	ND	ND	0.99313	ND	ND	ND
A0A1D5PEJ0	Uncharacterized protein OS=Gallus gallus OX=9031 GN=IGF2BP2 PE=4 SV=1	IGF2BP2	65907	ND	ND	ND	ND	1.55486	ND	ND	ND	ND	1.09061	ND	ND	ND	ND	0.947863	ND	ND	0.606497
A0A1D5PEJ3	Uncharacterized protein OS=Gallus gallus OX=9031 GN=GAS7 PE=4 SV=1	GAS7	48954	ND	ND	ND	ND	ND	ND	ND	ND	1.21348	0.948076	ND	ND	ND	ND	ND	ND	ND	ND
A0A1D5PEM4	Myosin light polypeptide 6 OS=Gallus gallus OX=9031 GN=MYL6 PE=4 SV=2	MYL6	16970	1.0252	1.02025	0.897781	1.06655	1.09497	0.972222	1.10381	1.04079	0.941342	0.95042	1.042	1.05003	1.23537	1.27845	1.10517	0.864307	0.779179	0.822814
A0A1D5PEP2	Uncharacterized protein OS=Gallus gallus OX=9031 GN=R3HCC1 PE=4 SV=1	R3HCC1	79534	ND	ND	ND	ND	ND	0.661937	ND	ND	ND	ND	ND	ND	ND	ND	ND	ND	ND	ND
A0A1D5PEV1	CUGBP Elav-like family member 2 OS=Gallus gallus OX=9031 GN=CELF2 PE=4 SV=1	CELF2	55422	ND	ND	0.942768	ND	ND	ND	ND	0.724853	3.97186	ND	ND	ND	0.973988	ND	ND	ND	ND	0.893916
A0A1D5PEV3	Uncharacterized protein OS=Gallus gallus OX=9031 GN=ARHGAP45 PE=4 SV=1	ARHGAP45	122808	ND	10.5438	ND	ND	ND	ND	ND	ND	ND	ND	ND	ND	ND	ND	ND	ND	ND	ND
A0A1D5PEV5	Uncharacterized protein OS=Gallus gallus OX=9031 GN=HK2 PE=3 SV=1	HK2	102287	2.05153	0.747331	0.737004	1.60251	1.82646	1.45249	0.899703	0.746494	1.94843	1.27437	1.58247	1.46063	2.43309	1.97142	1.5691	0.911398	1.55621	0.785973
A0A1D5PEY4	Uncharacterized protein OS=Gallus gallus OX=9031 GN=ZC3HAV1 PE=4 SV=1	ZC3HAV1	79495	ND	ND	ND	ND	ND	ND	ND	ND	ND	0.419288	ND	0.841592	ND	ND	ND	ND	ND	ND
A0A1D5PF01	Uncharacterized protein OS=Gallus gallus OX=9031 GN=NUR2L PE=4 SV=1	NUR2L	79673	1.26505	2.7546	2.73045	0.87563	1.0193	1.12054	1.31544	0.975171	1.15388	0.912074	1.16756	0.894439	1.42962	1.04538	1.65625	0.840347	ND	0.626777
A0A1D5PF35	Uncharacterized protein OS=Gallus gallus OX=9031 GN=NDUFS3 PE=3 SV=1	NDUFS3	29153	2.40499	0.828194	0.550257	0.208836	1.13649	0.170533	0.513613	0.46019	0.879615	0.192662	1.31416	1.69159	0.633358	0.407735	0.26105	0.187421	0.244485	0.284231
A0A1D5PF57	Uncharacterized protein OS=Gallus gallus OX=9031 GN=TBC1D15 PE=4 SV=1	TBC1D15	73656	0.974074	0.96771	1.61862	1.87024	1.17663	1.03196	1.74148	0.924076	0.819298	0.925154	0.606475	ND	0.0860787	0.971154	1.22195	ND	1.69106	1.23057
A0A1D5PF69	Uncharacterized protein OS=Gallus gallus OX=9031 GN=DOCK2L PE=3 SV=1	DOCK2L	204148	1.75678	1.32979	1.17369	1.24911	0.968675	1.28386	0.739712	1.59339	1.23881	1.21421	1.60302	1.72487	1.67838	1.71235	1.63039	1.08829	1.31293	1.38671
A0A1D5PF81	Uncharacterized protein OS=Gallus gallus OX=9031 GN=RMDN1 PE=4 SV=1	RMDN1	34458	0.535961	0.422895	4.63432	0.42628	0.573208	5.02156	2.62356	1.1713	0.980731	4.2929	0.262866	ND	6.5233	6.90946	0.375036	0.328269	4.9891	4.69607
A0A1D5PFA7	Uncharacterized protein OS=Gallus gallus OX=9031 GN=CTSZ PE=3 SV=1	CTSZ	27200	1.69166	1.31588	3.15688	0.659059	0.643558	0.647603	1.16315	0.851497	1.07237	1.0386	1.16556	0.852297	1.21465	1.05865	1.05392	0.647287	1.02178	0.461303
A0A1D5PFA9	Isocitrate dehydrogenase [NAD] subunit mitochondrial OS=Gallus gallus OX=9031 GN=IDH3G PE=3 SV=1	IDH3G	45831	1.2886	ND	ND	ND	ND	0.609612	ND	ND	ND	0.849916	ND	ND	ND	ND	ND	ND	16.1456	0.489296
A0A1D5PFB4	40S ribosomal protein S7 OS=Gallus gallus OX=9031 GN=RPS7 PE=3 SV=1	RPS7	28355	1.16865	1.07606	0.933144	1.03975	1.06919	0.97287	1.05434	1.25047	1.06239	0.920717	1.1659	0.977898	1.23996	1.73531	0.933475	1.46617	1.6813	0.747627
A0A1D5PFC5	Signal transducing adapter molecule 2 OS=Gallus gallus OX=9031 GN=STAM2 PE=4 SV=1	STAM2	57549	1.02483	ND	1.14817	ND	ND	4.41038	1.08742	1.15062	1.14549	4.36203	ND	0.866199	1.12721	1.18347	ND	4.59928	0.574716	0.666667
A0A1D5PFF1	Small nuclear ribonucleoprotein Sm D2 OS=Gallus gallus OX=9031 GN=SNRPD2 PE=3 SV=1	SNRPD2	19624	1.13785	0.653015	0.851912	0.596396	1.19416	1.00152	0.973535	1.43189	0.905738	2.46036	1.29283	0.752569	2.68424	2.74	0.901629	2.84318	3.1158	1.80879
A0A1D5PFJ0	Uncharacterized protein OS=Gallus gallus OX=9031 PE=4 SV=1	0	23651	ND	ND	ND	ND	ND	ND	1.4676	ND	ND	ND	ND	ND	1.54204	ND	1.1351	ND	ND	ND
A0A1D5PFL9	Nuclear pore complex protein Nup93 OS=Gallus gallus OX=9031 GN=NUP93 PE=3 SV=1	NUP93	93599	3.26243	2.90954	1.17507	1.06951	0.899459	0.774895	3.95327	ND	1.15159	1.71553	1.26224	2.5896	3.81699	2.77364	2.45404	5.46437	1.33485	0.821668
A0A1D5PFV9	Uncharacterized protein OS=Gallus gallus OX=9031 GN=SRPK1 PE=4 SV=1	SRPK1	83695	11.507	0.764177	1.30727	0.963717	1.01815	1.06106	0.944943	1.19039	0.830907	0.669355	1.57774	0.863715	1.12442	0.96271	1.11525	0.71877	0.854057	0.432142
A0A1D5PFX6	Uncharacterized protein OS=Gallus gallus OX=9031 GN=RBM12 PE=4 SV=1	RBM12	93044	ND	0.906916	ND	0.889946	ND	ND	0.933474	ND	ND	ND	ND	ND	ND	ND	ND	2.81525	1.00431	ND
A0A1D5PFY6	Uncharacterized protein OS=Gallus gallus OX=9031 GN=LARP1 PE=4 SV=1	LARP1	119149	1.00079	1.07555	ND	1.22662	ND	1.07502	0.744673	0.996256	1.11387	0.992234	0.890529	11.0675	1.73709	1.57042	ND	0.637788	0.978033	0.952132
A0A1D5PFY7	Uncharacterized protein OS=Gallus gallus OX=9031 GN=ALDH5A1 PE=4 SV=1	ALDH5A1	57923	5.11661	1.00313	1.07138	0.526011	1.12657	0.442976	0.460344	0.985803	1.10525	0.712179	0.629587	0.880108	0.903077	0.880076	1.9686	0.262534	2.65045	0.464516
A0A1D5PG23	Lysosome-associated membrane glycoprotein 1 OS=Gallus gallus OX=9031 GN=LAMP1 PE=3 SV=1	LAMP1	44553	1.14554	1.11874	0.911083	0.956923	1.04909	1.0387	1.05837	1.16855	0.913543	0.946372	1.1036	0.788307	1.05003	1.28278	0.998517	1.07006	1.09607	0.906667
A0A1D5PG47	Cathepsin H OS=Gallus gallus OX=9031 PE=3 SV=1	0	36490	1.6253	1.45933	0.892186	0.983462	0.688065	0.899612	1.19352	1.38517	0.772405	0.919574	1.05742	1.00638	1.2229	1.17253	0.758501	1.06253	0.998187	0.971712
A0A1D5PG53	Uncharacterized protein OS=Gallus gallus OX=9031 GN=TKFC PE=4 SV=1	TKFC	59036	ND	1.12807	ND	ND	ND	ND	1.30357	1.09671	ND	ND	924.929	ND	1.27187	0.967531	ND	ND	ND	ND
A0A1D5PG59	Uncharacterized protein OS=Gallus gallus OX=9031 GN=C14H16orf62 PE=4 SV=1	C14H16orf62	107086	ND	ND	ND	ND	ND	ND	0.732865	ND	ND	ND	ND	ND	ND	1.28863	ND	1.04679	1.2904	ND
A0A1D5PG97	RNA cytidine acetyltransferase OS=Gallus gallus OX=9031 GN=NAT10 PE=3 SV=1	NAT10	112345	ND	ND	ND	ND	ND	0.686	ND	ND	ND	ND	ND	ND	ND	ND	ND	ND	ND	ND
A0A1D5PGA0	Small nuclear ribonucleoprotein Sm D1 OS=Gallus gallus OX=9031 GN=SNRPD1 PE=3 SV=1	SNRPD1	12393	1.00788	1.10634	0.739051	ND	ND	0.996815	ND	ND	ND	ND	1.0049	0.992737	ND	ND	0.620658	0.844054	ND	ND
A0A1D5PGD9	Uncharacterized protein OS=Gallus gallus OX=9031 GN=HSPE1 PE=3 SV=1	HSPE1	26633	1.20145	1.0845	0.942292	1.00701	0.960187	1.01562	1.06135	1.12239	0.980465	0.925581	1.12019	1.00829	1.18111	1.25805	1.1011	0.866596	0.857786	0.880228
A0A1D5PGJ1	Uncharacterized protein OS=Gallus gallus OX=9031 PE=4 SV=1	0	11975	1.12403	0.918905	0.815524	1.10723	0.998878	0.914037	1.00918	0.957434	0.904222	0.990728	1.08317	0.910247	1.1686	1.01564	0.980611	1.34873	0.857702	0.793344
A0A1D5PGL5	Uncharacterized protein OS=Gallus gallus OX=9031 PE=3 SV=1	0	94646	ND	ND	ND	ND	ND	ND	ND	ND	ND	ND	ND	ND	ND	ND	ND	ND	ND	ND
A0A1D5PGW7	Uncharacterized protein OS=Gallus gallus OX=9031 GN=SRI PE=4 SV=1	SRI	21850	1.22599	1.10774	1.04487	0.986655	0.976927	0.920011	0.896	1.01206	1.08665	0.918038	1.15639	0.926003	0.957738	1.00195	0.926829	1.21789	1.33217	0.784331
A0A1D5PGY9	Eukaryotic translation initiation factor 3 subunit A OS=Gallus gallus OX=9031 GN=EIF3A PE=3 SV=2	EIF3A	99868	ND	ND	ND	ND	ND	0.830247	1.21123	0.909493	0.985844	ND	ND	ND	ND	ND	ND	ND	ND	ND
A0A1D5PH00	Uncharacterized protein OS=Gallus gallus OX=9031 GN=SLC7A3 PE=4 SV=1	SLC7A3	72844	ND	ND	ND	ND	ND	0.936163	ND	ND	ND	ND	ND	ND	ND	ND	ND	ND	ND	ND
A0A1D5PH14	Dynein light chain roadblock OS=Gallus gallus OX=9031 GN=DYNLRB1L PE=3 SV=1	DYNLRB1L	10912	1.09658	0.7666	1.51954	1.26965	1.27334	ND	1.06235	0.950534	1.84855	1.1631	1.17367	ND	1.17834	0.794801	3.26762	1.00222	1.25799	0.964737
A0A1D5PH43	Uncharacterized protein OS=Gallus gallus OX=9031 GN=YKT6BL PE=3 SV=1	YKT6BL	22423	1.20039	1.00477	0.90639	1.25563	0.259751	0.501919	1.10077	1.1876	0.40352	0.924274	0.858086	0.93849	1.26419	1.20273	1.07568	1.00998	1.05993	ND
A0A1D5PHC3	Eukaryotic translation initiation factor 3 subunit H OS=Gallus gallus OX=9031 GN=EIF3H PE=3 SV=1	EIF3H	32813	1.57151	0.726664	1.22988	1.19032	1.29128	0.0626307	1.3726	1.46103	0.796791	0.903136	1.26367	0.907934	1.09902	1.32843	2.19308	1.14554	0.91005	1.49705
A0A1D5PHC5	Heat shock cognate protein HSP 90-beta OS=Gallus gallus OX=9031 GN=HSP90AB1 PE=3 SV=1	HSP90AB1	80019	ND	ND	ND	ND	3.61776	8.485	ND	ND	ND	ND	ND	ND	ND	1.43877	ND	ND	ND	ND
A0A1D5PHE2	Inositol-1-monophosphatase OS=Gallus gallus OX=9031 GN=IMPA1 PE=3 SV=1	IMPA1	30142	1.35556	0.831162	0.592558	0.951833	0.795372	1.36727	1.14764	1.67747	0.653971	0.182213	0.915094	1.17771	1.07063	1.34472	0.211692	ND	0.804839	0.999139
A0A1D5PHF2	Uncharacterized protein OS=Gallus gallus OX=9031 GN=ATP5J2 PE=4 SV=1	ATP5J2	9231	1.21666	0.965909	0.929076	ND	0.959037	ND	1.10672	1.12378	0.987991	1.00888	1.308	ND	1.21822	1.54823	ND	0.531379	0.519377	0.940677
A0A1D5PHJ9	Uncharacterized protein OS=Gallus gallus OX=9031 GN=GBE1 PE=4 SV=1	GBE1	79502	1.43091	ND	0.446078	0.815518	0.32911	0.634938	0.946588	0.757229	0.37093	0.622108	ND	0.756675	0.856979	0.805273	0.869585	0.775105	0.327	0.687065
A0A1D5PHL0	Proteasome subunit alpha type OS=Gallus gallus OX=9031 GN=PSMA2 PE=3 SV=1	PSMA2	25920	0.895876	0.886092	0.834946	1.04645	1.35135	3.25733	1.01772	1.4305	0.745816	0.970213	1.42172	0.7162	0.971248	1.05066	3.14382	0.643435	2.42544	0.708639
A0A1D5PHM6	Succinate dehydrogenase [ubiquinone] iron-sulfur subunit mitochondrial OS=Gallus gallus OX=9031 GN=SDHB PE=3 SV=1	SDHB	35920	2.11692	0.849673	0.928382	1.11562	0.943816	0.587894	0.94	0.815797	0.985051	0.948335	2.03592	0.76987	1.36657	1.44371	0.717367	1.38512	1.50387	0.774802
A0A1D5PHP6	Uncharacterized protein OS=Gallus gallus OX=9031 GN=UBC PE=4 SV=1	UBC	31155	1.14699	1.04203	0.868816	1.08208	1.02716	0.971769	1.03142	1.21587	0.989184	0.938199	1.05745	0.97077	1.31331	1.43899	1.18689	0.716951	0.639831	0.805874
A0A1D5PHR1	Uncharacterized protein OS=Gallus gallus OX=9031 GN=ABCD2 PE=4 SV=1	ABCD2	82229	1.06204	1.25564	2.28673	1.02739	0.69026	1.17125	ND	0.860947	0.618401	0.865735	2.79253	0.784658	0.779796	0.590041	1.55364	1.37041	1.71997	1.04018
A0A1D5PHU2	Syntaxin-binding protein 1 OS=Gallus gallus OX=9031 GN=STXBP1 PE=3 SV=1	STXBP1	67329	1.3406	0.895242	0.854666	0.956669	0.874202	0.743427	1.02116	0.899048	0.933879	0.855537	0.942648	0.854579	1.43924	1.18223	1.1082	0.917296	2.70298	0.721126
A0A1D5PHU5	Uncharacterized protein OS=Gallus gallus OX=9031 GN=STT3B PE=4 SV=1	STT3B	87090	1.2672	1.88189	0.942203	1.19788	ND	ND	1.00921	0.619862	ND	ND	1.32713	1.03197	1.44503	1.31038	0.87194	1.21526	ND	0.63028
A0A1D5PI06	Uncharacterized protein OS=Gallus gallus OX=9031 GN=NDUFV2 PE=4 SV=1	NDUFV2	26893	4.15966	1.83071	1.86923	1.70987	1.96402	1.70294	0.894509	0.933172	1.98292	0.85173	2.48566	0.861355	2.00812	2.20847	2.32377	1.59969	1.12041	0.631125
A0A1D5PI15	Uncharacterized protein OS=Gallus gallus OX=9031 GN=ARFIP1 PE=4 SV=1	ARFIP1	46663	0.295766	0.363031	0.457524	0.984954	1.6481	0.971038	ND	0.198986	ND	0.854039	ND	ND	ND	0.283168	0.184746	ND	0.890244	0.662247
A0A1D5PI87	Uncharacterized protein OS=Gallus gallus OX=9031 GN=HSD17B10 PE=3 SV=1	HSD17B10	27171	1.339	1.60344	0.96676	1.12663	1.14816	1.12786	1.89895	1.31026	1.13856	0.849296	0.793042	0.894587	1.60165	1.53261	2.28037	0.776004	0.773697	1.188
A0A1D5PI93	Uncharacterized protein OS=Gallus gallus OX=9031 GN=LOC107057288 PE=3 SV=1	LOC107057288	34763	1.87571	ND	ND	0.983665	ND	1.21011	ND	1.2721	ND	ND	ND	ND	ND	ND	ND	ND	ND	ND
A0A1D5PII6	RuvB-like helicase OS=Gallus gallus OX=9031 PE=3 SV=1	0	21223	ND	ND	ND	ND	ND	ND	ND	ND	1.1612	1.45424	ND	ND	ND	ND	ND	4.12672	2.85985	ND
A0A1D5PIL5	14-3-3 protein theta OS=Gallus gallus OX=9031 GN=YWHAQ PE=3 SV=1	YWHAQ	27205	1.09318	0.863921	0.914212	1.0496	1.17859	1.00778	0.993398	1.01695	1.0477	0.945237	1.13471	0.934585	1.01489	0.909892	0.983883	1.17779	1.17474	0.783451
A0A1D5PIX2	MICOS complex subunit OS=Gallus gallus OX=9031 GN=APOO PE=4 SV=1	APOO	51097	ND	0.922629	ND	ND	ND	ND	ND	0.978205	0.808414	0.66342	ND	0.85021	0.971165	1.39672	1.06347	ND	0.780468	0.658117
A0A1D5PIZ1	Uncharacterized protein OS=Gallus gallus OX=9031 GN=THOP1 PE=3 SV=1	THOP1	78309	1.32983	1.25494	1.06262	0.62874	0.871729	1.04055	0.790806	1.30049	0.652127	0.779609	1.27061	0.917995	0.702657	0.719052	0.639574	1.63228	0.882438	0.177722
A0A1D5PIZ8	Uncharacterized protein OS=Gallus gallus OX=9031 GN=IQGAP3 PE=4 SV=1	IQGAP3	189624	2.37468	0.932517	1.00327	2.45151	1.00541	0.817034	1.17843	1.0625	1.02999	1.58143	1.24192	0.963225	1.34635	0.811579	1.42757	1.11734	0.959107	0.650834
A0A1D5PJ40	Clathrin light chain OS=Gallus gallus OX=9031 GN=CLTB PE=3 SV=1	CLTB	23121	0.994183	0.985689	1.00124	1.07174	0.77278	1.11545	1.09041	1.17568	1.05115	1.04232	1.22984	1.11712	1.55808	1.34792	1.25793	0.846648	0.91215	0.674538
A0A1D5PJ54	Uncharacterized protein OS=Gallus gallus OX=9031 GN=MTDH PE=4 SV=1	MTDH	62096	1.34709	1.04739	1.20294	1.33286	1.12358	1.19108	1.13554	0.995629	1.11906	1.02266	1.29615	1.13303	1.26217	1.10886	1.60038	0.705437	0.753968	0.637905
A0A1D5PJA5	Uncharacterized protein OS=Gallus gallus OX=9031 GN=DPP4 PE=3 SV=1	DPP4	86396	2.09285	1.42588	1.36882	0.988438	0.867	0.468608	1.14394	1.33566	1.05969	1.04409	0.921514	0.72461	1.55788	1.27086	0.767866	0.993523	0.775155	0.675533
A0A1D5PJC6	Uncharacterized protein OS=Gallus gallus OX=9031 GN=CPPED1 PE=4 SV=1	CPPED1	35895	ND	1.12176	ND	ND	ND	ND	0.955235	ND	ND	1.07808	1.53632	ND	1.97191	1.00846	ND	ND	0.736909	ND
A0A1D5PJE7	Uncharacterized protein OS=Gallus gallus OX=9031 GN=SAE1 PE=4 SV=1	SAE1	37524	1.02539	1.12401	0.520556	1.12407	1.23991	2.46457	0.90765	0.884336	0.13487	0.762951	ND	0.317366	ND	0.773406	1.06323	0.685196	0.234588	0.189773
A0A1D5PJG4	Uncharacterized protein OS=Gallus gallus OX=9031 GN=SYNCRIP PE=4 SV=1	SYNCRIP	62677	1.16686	0.941605	0.745887	0.994362	1.0914	0.875437	0.945406	1.05481	1.08641	0.93855	1.19538	0.95928	1.05847	1.1017	0.860396	1.00485	1.17247	0.778168
A0A1D5PJI5	Uncharacterized protein OS=Gallus gallus OX=9031 GN=SEPT11 PE=3 SV=1	SEPT11	50242	1.45799	ND	ND	ND	1.08747	1.23445	1.43906	1.1709	ND	0.592779	0.840057	1.15299	ND	0.316517	1.16767	0.874739	0.659599	ND
A0A1D5PJJ8	Uncharacterized protein OS=Gallus gallus OX=9031 GN=HIP1 PE=4 SV=1	HIP1	102996	ND	ND	ND	ND	ND	ND	ND	ND	ND	ND	ND	ND	ND	ND	ND	ND	ND	ND
A0A1D5PJL7	Uncharacterized protein OS=Gallus gallus OX=9031 GN=NOMO3 PE=4 SV=1	NOMO3	132877	1.28505	1.11607	1.19235	1.22612	1.21435	0.815141	0.914435	1.13079	1.12399	1.23624	1.27729	1.17683	1.33875	1.22353	1.22431	0.933457	ND	0.887576
A0A1D5PJM6	Uncharacterized protein OS=Gallus gallus OX=9031 GN=NUP214 PE=4 SV=2	NUP214	208577	1.32616	1.14115	1.05756	3.61249	0.985401	0.788559	1.21735	0.736128	5.7839	1.16527	11.4814	1.17729	2.04924	2.24311	1.06782	1.05755	1.02555	0.650143
A0A1D5PJS2	V-type proton ATPase subunit a OS=Gallus gallus OX=9031 GN=ATP6V0A1 PE=3 SV=1	ATP6V0A1	97819	2.12057	2.29871	0.407641	0.976699	0.871071	0.282453	0.473322	0.46746	2.17617	0.0432186	1.01045	1.2316	2.86593	10.6069	1.74034	1.38453	0.662439	0.892929
A0A1D5PJU7	Uncharacterized protein OS=Gallus gallus OX=9031 GN=LOC107049263 PE=4 SV=1	LOC107049263	27610	0.835749	0.844908	0.947368	0.805702	1.0418	1.04631	0.85461	1.01267	0.908388	0.978843	8.75873	2.0201	1.06196	1.17484	1.09544	0.685093	0.687135	0.830122
A0A1D5PJV3	Uncharacterized protein OS=Gallus gallus OX=9031 PE=3 SV=1	0	19547	1.32708	0.0941985	0.678963	1.28221	1.29297	1.15033	0.945045	1.22891	0.82685	0.70801	1.04315	0.891321	1.19423	0.286582	0.616093	1.46292	ND	0.719358
A0A1D5PJV7	Uncharacterized protein OS=Gallus gallus OX=9031 GN=SKAP2 PE=4 SV=1	SKAP2	38582	1.04101	0.984045	ND	ND	0.868909	1.13248	0.994502	1.3413	0.90827	0.850881	ND	0.927739	ND	1.04353	0.781706	0.722504	0.658734	1.03823
A0A1D5PJW4	Proteasome subunit alpha type OS=Gallus gallus OX=9031 GN=PSMA7 PE=3 SV=1	PSMA7	27872	0.676646	0.936149	1.03013	1.14166	1.11149	0.69137	1.01782	1.07158	0.996054	0.971519	1.05825	1.22114	1.87573	0.655963	1.04181	1.02354	0.78427	0.792841
A0A1D5PJX0	Calcium-transporting ATPase OS=Gallus gallus OX=9031 GN=ATP2B4 PE=3 SV=1	ATP2B4	145656	ND	ND	ND	ND	ND	ND	ND	ND	ND	ND	ND	ND	ND	ND	ND	ND	ND	ND
A0A1D5PJY1	Spectrin beta chain OS=Gallus gallus OX=9031 GN=SPTBN1 PE=3 SV=1	SPTBN1	274109	1.3595	1.08788	0.593193	0.377361	0.715404	0.364429	0.438095	2.05949	0.719078	0.368333	1.12694	0.922408	0.999636	2.54752	1.12995	0.652908	0.551594	0.681578
A0A1D5PK06	Uncharacterized protein OS=Gallus gallus OX=9031 GN=WDFY4 PE=4 SV=1	WDFY4	349821	1.86022	7.78711	0.281054	1.75606	6.24947	0.0632337	1.65426	1.01764	1.47717	1.27437	1.45	1	2.32291	0.764284	1.27273	1.09617	1.65097	0.509577
A0A1D5PK12	Uncharacterized protein OS=Gallus gallus OX=9031 GN=LAMANL PE=4 SV=1	LAMANL	37548	1.53365	3.29122	0.805236	0.651181	4.36839	2.05319	1.08198	1.27034	0.701403	0.876038	0.928846	2.08392	1.09165	1.29486	1.39906	1.39775	0.920088	0.965562
A0A1D5PK62	Uncharacterized protein OS=Gallus gallus OX=9031 GN=COPZ1 PE=4 SV=1	COPZ1	33763	1.21205	0.872478	0.822138	0.870936	1.05369	1.02899	0.737992	0.832538	0.787601	0.910661	0.926405	0.675821	0.930127	1.23191	0.876072	0.627451	0.903877	0.808905
A0A1D5PKE6	Uncharacterized protein OS=Gallus gallus OX=9031 GN=EIF4B PE=4 SV=1	EIF4B	39987	0.93045	1.01231	0.971646	1.06121	1.1724	1.11808	0.983927	1.00429	0.954145	0.87277	1.16583	1.14576	1.18846	1.35686	1.23157	0.712622	0.729133	0.888472
A0A1D5PKF0	Major vault protein OS=Gallus gallus OX=9031 GN=MVP PE=4 SV=1	MVP	93780	1.25976	1.16575	0.674082	1.2881	1.03459	1.01665	1.01327	1.28816	0.936807	1.49206	1.10708	1.05172	1.19829	1.48281	1.01864	1.75281	1.00692	0.845161
A0A1D5PKH3	Uncharacterized protein OS=Gallus gallus OX=9031 PE=4 SV=1	0	13988	ND	0.822311	ND	0.983641	ND	ND	0.990999	0.953698	7.42733	ND	ND	ND	0.803172	ND	ND	0.805613	ND	ND
A0A1D5PKI0	Uncharacterized protein OS=Gallus gallus OX=9031 GN=H1FX PE=3 SV=1	H1FX	22670	1.7864	1.13201	0.815742	0.864672	0.708084	0.787488	0.551163	1.19149	0.65671	0.911056	0.925831	1.08459	1.77199	1.13735	0.905725	1.01338	0.903565	ND
A0A1D5PKN8	Sulfurtransferase OS=Gallus gallus OX=9031 GN=MPST PE=4 SV=1	MPST	33223	1.32348	1.46231	0.810886	1.60863	0.410048	0.819487	0.960984	1.47312	1.94624	0.42726	1.2183	0.438948	1.11857	2.16667	0.91133	1.14937	1.18139	0.696674
A0A1D5PKT2	Peptidyl-prolyl cis-trans isomerase E OS=Gallus gallus OX=9031 GN=PPIE PE=3 SV=1	PPIE	32446	0.804048	0.449119	0.38056	0.691745	0.343484	2.34763	0.677103	0.457858	0.69373	0.923362	1.28345	0.933984	ND	ND	ND	0.532237	0.0736748	0.433667
A0A1D5PKV8	Uncharacterized protein OS=Gallus gallus OX=9031 GN=SON PE=4 SV=1	SON	71238	ND	0.516242	ND	ND	ND	ND	ND	ND	1.6863	0.720832	1.2814	1.17242	ND	ND	ND	ND	ND	ND
A0A1D5PL36	Uncharacterized protein OS=Gallus gallus OX=9031 GN=ACAA2 PE=3 SV=1	ACAA2	41654	1.30252	1.10339	0.984442	0.934281	0.7331	0.758687	0.963205	1.08089	0.979558	0.858059	1.09138	0.914992	1.04964	0.996265	1.0207	0.997473	1.01249	0.739553
A0A1D5PL45	Adenylosuccinate synthetase isozyme 2 OS=Gallus gallus OX=9031 GN=ADSS PE=3 SV=1	ADSS	53161	1.15924	3.46902	0.778889	1.20312	2.30247	2.0772	1.32812	6.29605	6.59407	1.2944	1.89215	25.2691	3.8391	1.26082	1.34574	1.28048	1.04666	0.866667
A0A1D5PL90	Late endosomal/lysosomal adaptor MAPK and MTOR activator 1 OS=Gallus gallus OX=9031 PE=4 SV=2	0	15800	1.37448	0.941466	1.02069	1.3453	1.24442	0.850788	1.05798	0.989282	1.083	0.88636	1.0659	0.770687	1.03456	0.843475	0.959508	1.24355	1.29896	ND
A0A1D5PLR1	Ubiquitin-fold modifier-conjugating enzyme 1 OS=Gallus gallus OX=9031 GN=UFC1 PE=3 SV=1	UFC1	18787	ND	ND	0.901524	ND	1.20271	ND	ND	1.11938	ND	ND	1.41472	0.885649	ND	0.514473	0.948976	1.24875	1.11073	ND
A0A1D5PLR7	Uncharacterized protein OS=Gallus gallus OX=9031 GN=UBE2H PE=4 SV=1	UBE2H	18990	0.797484	0.849806	0.808883	1.38607	1.84772	0.987271	0.93198	ND	1.8538	0.836091	0.883912	ND	0.897986	0.937325	ND	1.00986	1.13856	0.545896
A0A1D5PLS2	Citrate synthase OS=Gallus gallus OX=9031 GN=CS PE=3 SV=1	CS	56403	1.67584	0.903781	1.04284	1.04465	1.56635	1.41163	1.00983	1.63445	1.68209	0.90191	1.19907	1.37739	1.01019	1.45301	1.12142	1.20755	1.6468	1.1125
A0A1D5PLU7	Peptidyl-prolyl cis-trans isomerase OS=Gallus gallus OX=9031 GN=PPIB PE=3 SV=1	PPIB	20186	1.08869	1.06482	0.888713	0.967936	1.05239	0.884784	0.878503	1.01038	0.833797	0.879165	0.983974	0.909376	1.07419	1.17071	0.800088	0.841162	0.981319	0.856868
A0A1D5PLV9	Uncharacterized protein OS=Gallus gallus OX=9031 GN=TRABD PE=4 SV=1	TRABD	41862	1.1378	0.847754	ND	0.908904	0.663621	0.626777	0.934563	0.80967	0.83614	1.22239	0.941214	0.558186	1.87985	ND	1.03864	1.27383	1.23121	0.757373
A0A1D5PM13	Uncharacterized protein OS=Gallus gallus OX=9031 GN=PEA15L2 PE=4 SV=1	PEA15L2	14955	0.991906	0.822283	0.626764	0.252814	5.49083	1.02375	0.986453	0.904325	1.19051	1.1329	1.15808	0.828816	1.03713	4.67961	1.13445	1.02733	1.02541	0.772113
A0A1D5PM40	Uncharacterized protein OS=Gallus gallus OX=9031 GN=RHEB PE=4 SV=1	RHEB	11799	ND	ND	ND	ND	1.94476	3.03964	ND	1.72042	ND	ND	2.61797	ND	1.72296	ND	ND	2.41623	ND	1.30827
A0A1D5PM49	Uncharacterized protein OS=Gallus gallus OX=9031 GN=GALNS PE=4 SV=1	GALNS	43291	11.159	7.30454	1.93116	1.76715	0.489734	2.00554	2.17358	2.57685	1.23219	5.14805	0.890568	2.13752	3.04929	5.47245	2.13562	1.42577	0.657291	1.22676
A0A1D5PM56	Uncharacterized protein OS=Gallus gallus OX=9031 GN=DNAJC13 PE=4 SV=1	DNAJC13	255087	1.24383	0.669765	0.714286	0.946132	1.07402	0.745194	1.52209	1.12256	1.01235	0.945486	1.15739	0.765146	1.39092	1.23103	1.07115	1.07	0.941089	0.709111
A0A1D5PMH0	Uncharacterized protein OS=Gallus gallus OX=9031 GN=VPS45 PE=3 SV=1	VPS45	64721	1.22497	1.02709	1.0739	0.47097	0.977626	1.07928	1.12069	1.00537	1.10047	0.496044	1.29037	0.972134	1.06876	1.00971	0.989422	1.26263	0.547184	0.573884
A0A1D5PMH5	Uncharacterized protein OS=Gallus gallus OX=9031 GN=NACA PE=4 SV=1	NACA	23393	1.00868	2.96392	0.848661	1.39237	3.35155	1.05353	2.59026	4.40264	2.61569	0.861673	2.84939	1.0777	1.12221	1.25373	0.861014	0.727214	0.755063	1.50352
A0A1D5PMM8	Zinc finger protein 207 OS=Gallus gallus OX=9031 GN=ZNF207 PE=4 SV=1	ZNF207	47896	ND	ND	ND	ND	1.93384	ND	ND	ND	ND	ND	ND	2.13514	ND	ND	ND	ND	ND	ND
A0A1D5PMT8	Ribosomal protein lateral stalk subunit P2 OS=Gallus gallus OX=9031 GN=RPLP2 PE=3 SV=1	RPLP2	11842	0.960526	1.04624	0.941774	0.991666	1.14028	1.06302	0.913824	1.08639	0.984266	0.599182	1.14947	1.06042	1.25695	1.20004	0.592178	0.731167	0.824603	1.25714
A0A1D5PMU3	Uncharacterized protein OS=Gallus gallus OX=9031 GN=TACC3 PE=4 SV=1	TACC3	99115	0.566191	ND	ND	ND	ND	ND	ND	ND	ND	ND	ND	ND	ND	ND	ND	ND	ND	1.06082
A0A1D5PN05	Uncharacterized protein OS=Gallus gallus OX=9031 GN=COX6C PE=4 SV=1	COX6C	8791	1.24832	1.12091	0.998321	0.937878	0.86855	0.855893	0.980228	1.11128	1.00305	0.859433	1.11468	0.957606	1.14843	ND	1.12871	0.748781	0.832364	0.809546
A0A1D5PN07	Rho GTPase activating protein 1 OS=Gallus gallus OX=9031 GN=ARHGAP1 PE=4 SV=1	ARHGAP1	50401	1.69881	7.8647	0.6248	ND	ND	0.356374	ND	0.677547	ND	1.14701	0.499553	ND	ND	ND	0.59894	1.08131	1.22983	0.644781
A0A1D5PN39	Protein/nucleic acid deglycase DJ-1 OS=Gallus gallus OX=9031 GN=PARK7 PE=4 SV=1	PARK7	17303	0.94808	0.637571	0.79247	1.07825	0.932447	0.659943	0.96098	1.15728	0.805289	0.906238	0.912503	0.798924	0.827282	1.06738	0.78282	1.03691	0.911793	0.719733
A0A1D5PN45	Receptor expression-enhancing protein OS=Gallus gallus OX=9031 GN=REEP5 PE=3 SV=1	REEP5	17667	1.28248	0.989024	0.958945	1.14992	1.14865	0.967761	1.18271	1.10869	1.07957	0.985414	1.24456	1.1815	1.31241	1.31225	1.21964	1.00607	0.860241	0.943814
A0A1D5PN56	Uncharacterized protein OS=Gallus gallus OX=9031 GN=TOR1AIP1 PE=4 SV=2	TOR1AIP1	45010	0.197429	ND	ND	0.768786	0.558042	0.564306	1.32383	ND	0.794852	0.232335	ND	0.353689	ND	2.11568	ND	ND	0.356561	ND
A0A1D5PN61	Clusterin OS=Gallus gallus OX=9031 GN=CLU PE=3 SV=1	CLU	51306	ND	1.11159	0.854744	0.320364	1.11858	0.866667	1.24918	1.85106	1.15603	1.13821	1.14524	0.909668	1.42311	1.39219	1.21558	0.827189	0.86883	0.942475
A0A1D5PN97	Uncharacterized protein OS=Gallus gallus OX=9031 GN=MRI1 PE=3 SV=1	MRI1	33687	1.33276	0.996713	0.967307	1.04246	1.03413	0.925031	1.10573	1.10007	1.0475	0.928099	1.17078	0.990382	2.04863	1.28679	1.12384	0.922884	0.862069	0.720057
A0A1D5PNA3	Uncharacterized protein OS=Gallus gallus OX=9031 GN=LNPK PE=4 SV=1	LNPK	47448	ND	ND	ND	ND	0.886856	0.718976	ND	ND	1.12064	5.21713	0.137241	1.12141	0.229764	0.841602	2.79152	ND	0.802327	ND
A0A1D5PNB4	Integrin beta OS=Gallus gallus OX=9031 GN=ITGB1 PE=3 SV=1	ITGB1	88400	1.11759	1.17102	1.22656	1.03276	1.32877	0.759343	1.47767	1.28162	0.689655	0.45321	0.130973	0.986637	1.28389	1.57191	1.2099	0.986892	0.893688	0.979351
A0A1D5PNE4	60S ribosomal protein L7a OS=Gallus gallus OX=9031 GN=RPL7A PE=4 SV=1	RPL7A	29330	1.19173	1.0783	0.986598	0.877728	0.473896	0.959376	1.05524	1.21819	1.1353	0.723288	1.15864	0.790888	1.2	1.30803	1.26218	0.932632	0.784599	0.881553
A0A1D5PNH0	Uncharacterized protein OS=Gallus gallus OX=9031 GN=MECR PE=4 SV=1	MECR	38694	1.26358	1.09915	0.842758	0.922167	0.973863	0.956071	0.96448	1.0173	0.977981	0.880564	1.16206	1.00051	1.1421	1.10044	0.852719	1.11429	0.92729	0.829878
A0A1D5PNK3	Uncharacterized protein OS=Gallus gallus OX=9031 GN=SLC25A11 PE=3 SV=1	SLC25A11	25357	1.09279	0.721731	0.927775	ND	0.975563	ND	1.07338	ND	0.781499	ND	1.49596	0.687798	ND	0.726894	1.12093	3.03673	0.975207	ND
A0A1D5PNM2	Sorbin and SH3 domain containing 1 OS=Gallus gallus OX=9031 PE=4 SV=1	0	60077	ND	1.48563	0.876142	ND	0.708369	ND	1.19278	0.753991	0.95385	0.910123	1.00924	0.953803	1.47349	1.57264	ND	0.881696	0.321709	ND
A0A1D5PNS5	Uncharacterized protein OS=Gallus gallus OX=9031 GN=MYL12B PE=4 SV=1	MYL12B	19883	1.06042	1.07148	0.917852	1.16356	1.23792	1.1421	1.15268	1.10918	0.999113	1.04234	1.07785	1.11091	1.36565	1.34207	1.17929	0.985808	0.927519	0.923387
A0A1D5PNT3	Uncharacterized protein OS=Gallus gallus OX=9031 GN=GOLGA4 PE=4 SV=1	GOLGA4	262518	ND	0.858473	0.735445	3.44716	ND	0.478009	ND	ND	0.881115	ND	ND	0.466331	ND	ND	28.7029	ND	ND	ND
A0A1D5PNV1	Uncharacterized protein OS=Gallus gallus OX=9031 GN=GLS PE=3 SV=1	GLS	73375	1.15152	0.963843	1.11179	0.187323	0.709611	1.02832	0.967555	0.896146	1.39382	0.929577	2.68128	0.891416	0.958715	1.66768	1.76455	1.07961	1.2381	0.878893
A0A1D5PP48	Beta-hexosaminidase OS=Gallus gallus OX=9031 GN=HEXA PE=3 SV=1	HEXA	56396	1.66844	0.915584	1.54415	0.551906	0.610486	0.347468	1.32538	1.22643	0.969017	0.961577	1.11151	1.41281	1.18353	0.861174	0.649099	1.73281	1.09035	0.847387
A0A1D5PP57	Uncharacterized protein OS=Gallus gallus OX=9031 GN=ATP6V1B2 PE=3 SV=1	ATP6V1B2	55877	1.09616	0.869434	0.961576	0.959357	0.890214	0.748322	0.933896	0.868574	0.920727	0.914982	0.976327	0.777692	0.920046	0.971261	1.18509	0.897952	0.86533	0.411094
A0A1D5PP94	Uncharacterized protein OS=Gallus gallus OX=9031 GN=DNM2L PE=3 SV=1	DNM2L	88879	1.39551	1.48561	0.510693	1.23925	0.741296	1.08618	1.30601	1.01786	0.98351	1.14414	ND	0.816314	1.73019	ND	1.32226	ND	ND	ND
A0A1D5PPA0	Protein phosphatase 1 regulatory subunit 12A OS=Gallus gallus OX=9031 GN=PPP1R12A PE=4 SV=1	PPP1R12A	102412	1.19831	0.733125	0.865248	1.21632	0.94683	0.835017	0.075572	1.26456	1.01175	0.783686	1.04535	1.13926	1.10812	0.933757	1.39907	0.784017	1.03137	0.571705
A0A1D5PPA8	Adenosylhomocysteinase OS=Gallus gallus OX=9031 GN=AHCY PE=3 SV=1	AHCY	47736	1.28429	1.00297	0.756609	0.872401	0.925792	0.981978	0.981271	1.17412	0.941164	0.924969	1.10495	1.00334	1.15547	1.21577	0.725547	0.855696	0.881702	0.900158
A0A1D5PPF8	Uncharacterized protein OS=Gallus gallus OX=9031 GN=HSPA4 PE=3 SV=1	HSPA4	94240	1.2015	1.03495	1.03527	1.27157	0.900875	0.796198	1.0468	1.25288	1.01832	0.89996	1.31992	1.22505	1.47847	1.53479	1.25107	0.891691	0.965603	0.779459
A0A1D5PPL5	Prefoldin subunit 3 OS=Gallus gallus OX=9031 GN=VBP1 PE=3 SV=1	VBP1	22442	1.04703	24.8561	0.759908	1.10484	0.976089	1.0818	16.9207	1.14512	7.88104	0.843075	1.07544	1.01299	1.07546	28.1474	1.18509	0.81577	ND	ND
A0A1D5PPL7	Uncharacterized protein OS=Gallus gallus OX=9031 GN=EEF1D PE=4 SV=2	EEF1D	29750	0.959222	1.03109	0.913853	1.00351	1.21548	1.10266	0.942699	1.05909	0.984775	0.964754	1.1534	1.15371	1.19677	1.31209	1.29011	0.832597	0.903626	0.766369
A0A1D5PPN9	Endoplasmin OS=Gallus gallus OX=9031 GN=HSP90B1 PE=3 SV=1	HSP90B1	91556	1.03101	1.03511	0.888695	0.88311	0.970087	1.01295	0.912179	1.03536	0.929551	0.866964	1.05929	0.897896	1.14231	1.18328	1.02157	0.727439	0.842398	0.826329
A0A1D5PPP9	Uncharacterized protein OS=Gallus gallus OX=9031 GN=PTMA PE=4 SV=1	PTMA	12068	0.86976	0.969095	0.953853	0.911876	1.14611	1.18394	0.964407	1.07951	0.94287	0.899564	1.16573	1.15714	1.2152	1.33093	1.20997	0.687654	0.846465	0.947288
A0A1D5PPQ3	Uncharacterized protein OS=Gallus gallus OX=9031 GN=NAP1L1 PE=3 SV=1	NAP1L1	30202	0.930702	0.922197	1.13023	1.0752	4.66978	1.07097	0.959023	1.04245	1.20592	0.915094	1.34991	1.04733	1.09073	1.16874	1.36241	0.796796	0.844198	1.13577
A0A1D5PPU9	Catalase OS=Gallus gallus OX=9031 GN=CAT PE=3 SV=1	CAT	59829	1.16276	1.21379	1.07249	0.641264	0.517881	0.611703	0.770133	1.08882	0.994986	1.03591	1.16664	1.01281	1.12097	1.15365	1.05361	0.944106	0.882404	0.898056
A0A1D5PPX3	Uncharacterized protein OS=Gallus gallus OX=9031 GN=HSD17B12 PE=4 SV=1	HSD17B12	42671	1.13445	0.790189	0.988131	1.13704	1.20478	0.917314	1.12462	0.869423	1.27292	0.937702	1.2418	0.728433	0.904003	0.69673	0.948873	1.53674	1.22407	0.664517
A0A1D5PPZ5	TLD domain-containing protein 1 OS=Gallus gallus OX=9031 GN=TLDC1 PE=4 SV=1	TLDC1	52067	0.895236	1.26255	0.665201	1.64243	1.17415	0.967357	0.727815	0.72965	0.73802	0.945234	1.49227	1.19939	0.154532	0.622855	0.630718	0.884088	0.781728	0.632666
A0A1D5PQE8	Uncharacterized protein OS=Gallus gallus OX=9031 GN=GNA13 PE=4 SV=2	GNA13	43776	1.40625	ND	0.84318	1.75332	1.16972	1.20965	ND	0.985094	1.23877	0.982961	0.89886	0.828276	1.70108	1.42157	ND	1.47229	1.21289	1.00924
A0A1D5PQJ6	Uncharacterized protein OS=Gallus gallus OX=9031 GN=VAPA PE=4 SV=1	VAPA	27755	1.30478	0.88647	0.859457	1.33022	1.26322	ND	1.25515	1.27198	0.99031	1.04693	1.11199	1	1.12627	1.09474	1.20842	1.01067	1.10411	0.885736
A0A1D5PQN0	Uncharacterized protein OS=Gallus gallus OX=9031 GN=CTNNB1 PE=4 SV=1	CTNNB1	78530	1.36066	0.933387	0.520181	1.98565	1.23809	1.35013	1.20139	1.175	1.12012	1.13131	0.871832	0.990166	1.40449	1.39577	1.27418	1.0196	0.984245	0.81146
A0A1D5PQP6	Uncharacterized protein OS=Gallus gallus OX=9031 PE=4 SV=2	0	18155	ND	1.18681	1.0403	1.27687	ND	1.05622	0.968007	ND	ND	0.966249	ND	ND	ND	ND	ND	ND	2.6159	0.884599
A0A1D5PQR2	Uncharacterized protein OS=Gallus gallus OX=9031 PE=4 SV=1	0	193964	1.42851	1.34795	1.19453	1.08021	0.946479	0.961064	1.2118	0.957548	1.02982	1.21753	1.26096	0.891904	1.63817	1.37735	1.33923	1.22168	0.635084	0.734022
A0A1D5PQU1	Phenylalanine--tRNA ligase alpha subunit OS=Gallus gallus OX=9031 GN=FARSA PE=4 SV=1	FARSA	63476	1.68849	3.93811	1.2966	0.133428	1.30453	1.93551	0.0588394	0.181697	0.956704	0.137096	0.168229	1.1774	1.45997	0.0076242	0.585309	0.894042	0.934913	0.00688581
A0A1D5PQX3	Uncharacterized protein OS=Gallus gallus OX=9031 GN=STX16 PE=3 SV=1	STX16	36795	6.83635	ND	12.1694	1.28429	1.39482	ND	0.90265	2.58632	2.41102	ND	ND	ND	ND	ND	1.24769	1.20439	ND	ND
A0A1D5PQY8	Serine/arginine repetitive matrix protein 1 OS=Gallus gallus OX=9031 GN=SRRM1 PE=4 SV=1	SRRM1	102574	1.13276	1.07952	0.937373	ND	0.648449	0.946266	0.972181	1.01675	0.878949	ND	0.999759	7.28387	1.25792	1.36999	1.10211	0.404341	0.727877	0.945832
A0A1D5PRA3	Signal peptidase complex catalytic subunit SEC11 OS=Gallus gallus OX=9031 GN=SEC11C PE=3 SV=1	SEC11C	20235	0.175396	1.02031	0.784622	1.03486	0.81484	0.92946	1.10691	1.03084	0.133565	0.134823	1.04415	0.917326	1.07415	1.46907	0.123367	1.08837	0.799633	0.747383
A0A1D5PRE3	N-myc downstream regulated 1 OS=Gallus gallus OX=9031 PE=4 SV=1	0	13773	0.830168	0.693372	0.917076	1.03305	1.12605	1.00041	0.861268	0.62411	0.77693	0.859304	1.12509	0.888527	0.989492	0.93826	1.20961	0.860947	0.989847	0.65442
A0A1D5PRK4	Uncharacterized protein OS=Gallus gallus OX=9031 GN=ENTPD1 PE=3 SV=1	ENTPD1	55987	ND	ND	ND	ND	ND	ND	ND	ND	ND	ND	ND	ND	2.67623	1.30827	2.17461	ND	ND	ND
A0A1D5PRM3	Uncharacterized protein OS=Gallus gallus OX=9031 GN=MRPL9 PE=4 SV=1	MRPL9	27911	ND	1.32446	ND	ND	ND	1.05353	ND	ND	ND	ND	7.35784	1.19502	ND	ND	ND	ND	ND	ND
A0A1D5PRM9	Uncharacterized protein OS=Gallus gallus OX=9031 PE=4 SV=1	0	53938	ND	ND	0.775403	ND	ND	ND	ND	ND	ND	ND	1.28985	ND	1.9047	ND	ND	ND	ND	ND
A0A1D5PRQ5	Testin OS=Gallus gallus OX=9031 GN=TES PE=4 SV=1	TES	47146	1.38172	0.543062	1.13565	1.563	0.967854	0.494677	0.794505	0.642979	1.01429	0.766453	0.863032	ND	0.961389	ND	ND	0.476239	0.555725	ND
A0A1D5PRR4	Uncharacterized protein OS=Gallus gallus OX=9031 GN=TBC1D5 PE=4 SV=1	TBC1D5	89294	ND	1.26181	0.777948	ND	ND	ND	ND	ND	0.401895	ND	1.02481	ND	1.15981	ND	1.12746	ND	0.856928	ND
A0A1D5PRU3	Uncharacterized protein OS=Gallus gallus OX=9031 GN=AFG3L2 PE=3 SV=1	AFG3L2	90221	1.95323	0.432022	0.63222	1.34961	1.22309	0.204564	0.568008	0.394765	1.10534	0.789374	1.24877	ND	2.27389	1.32801	1.54913	0.984711	0.718326	0.171485
A0A1D5PRY7	Uncharacterized protein OS=Gallus gallus OX=9031 GN=DBNL PE=4 SV=2	DBNL	45105	0.859922	0.925125	0.734971	0.473822	1.0684	0.822592	0.42158	1.3394	0.878887	0.625515	0.710145	0.866403	1.06573	1.20811	0.53816	0.677024	0.807892	0.66164
A0A1D5PRZ0	Uncharacterized protein OS=Gallus gallus OX=9031 GN=GGA1 PE=4 SV=1	GGA1	73048	0.703967	0.640734	0.537683	1.34619	1.13115	1.16808	0.695963	ND	0.997884	1.01153	0.8752	1.00168	1.24219	1.07418	1.43856	1.19416	ND	ND
A0A1D5PS39	Coatomer subunit delta OS=Gallus gallus OX=9031 GN=ARCN1 PE=3 SV=1	ARCN1	57228	2.25292	0.961426	1.15877	1.46995	0.857958	0.848574	0.964682	1.34703	1.23025	1.79513	1.24583	0.968375	1.2761	2.30426	1.44173	1.32906	2.28509	0.980147
A0A1D5PS40	Uncharacterized protein OS=Gallus gallus OX=9031 GN=SLC25A3 PE=3 SV=1	SLC25A3	39902	1.13931	0.916917	0.982658	1.20979	1.14721	0.97555	1.03579	1.06985	1.16754	0.989755	1.30819	0.664449	0.846585	0.950729	1.05077	1.08723	0.91886	0.772892
A0A1D5PS44	Uncharacterized protein OS=Gallus gallus OX=9031 GN=ARSA PE=4 SV=1	ARSA	54952	ND	1.88326	ND	ND	ND	ND	ND	1.34265	0.638934	1.25694	ND	ND	4.8788	3.52965	0.486842	4.01176	1.83174	0.469388
A0A1D5PS70	Uncharacterized protein OS=Gallus gallus OX=9031 GN=PDAP1 PE=4 SV=1	PDAP1	21883	0.837999	0.925525	0.867833	1.02901	1.21386	1.10063	0.459356	1.00861	0.903833	0.926903	1.09198	1.31254	1.23064	1.30322	1.19704	0.77265	0.799622	0.816731
A0A1D5PS73	Uncharacterized protein OS=Gallus gallus OX=9031 GN=SCYL1 PE=4 SV=1	SCYL1	47357	1.11024	ND	1.06387	1.23111	ND	0.782966	1.24807	1.06617	1.54795	ND	1.22677	ND	ND	1.85508	0.924179	ND	ND	ND
A0A1D5PSB4	Ubiquitin protein ligase E3 component n-recognin 4 OS=Gallus gallus OX=9031 PE=4 SV=1	0	573064	ND	1.04775	0.820173	1.07685	1.21938	0.761714	1.78811	ND	1.3078	ND	1.65246	ND	1.54942	1.28905	1.51005	1.28699	1.01461	0.82806
A0A1D5PSI2	Inosine-5'-monophosphate dehydrogenase OS=Gallus gallus OX=9031 GN=IMPDH2 PE=3 SV=1	IMPDH2	58069	1.28296	1.15318	1.00551	0.898382	1.20885	1.61844	1.03638	1.21549	0.994604	0.942172	1.14172	1.09164	1.20295	1.27393	1.09193	1.03353	0.997439	0.840076
A0A1D5PSK2	Uncharacterized protein OS=Gallus gallus OX=9031 GN=ARHGAP18 PE=4 SV=1	ARHGAP18	73899	ND	ND	1.75318	0.997125	0.963313	0.808568	1.42756	ND	1.19194	0.95452	0.872684	0.877753	ND	ND	2.33458	0.765144	ND	ND
A0A1D5PSX2	Histone deacetylase OS=Gallus gallus OX=9031 GN=HDAC1 PE=3 SV=1	HDAC1	54369	ND	0.477595	0.381392	ND	0.747482	ND	0.696924	0.891318	ND	0.733051	ND	ND	ND	ND	0.570962	0.849057	0.589237	ND
A0A1D5PT07	Uncharacterized protein OS=Gallus gallus OX=9031 GN=STIM1 PE=4 SV=1	STIM1	69156	1.68671	1.04451	1.19496	2.4588	1.5751	1.55856	1.13125	1.39014	2.496	1.56198	3.77301	1.04806	1.89235	1.52066	1.82172	1.57088	1.67206	0.917704
A0A1D5PTF4	Uncharacterized protein OS=Gallus gallus OX=9031 GN=LIMA1 PE=4 SV=1	LIMA1	85114	0.598516	0.85624	0.54049	1.46195	1.5617	0.343091	0.620652	1.1953	0.993006	0.914416	1.16525	0.940758	1.26119	0.987831	1.11675	0.417524	0.608976	0.637918
A0A1D5PTK0	Uncharacterized protein OS=Gallus gallus OX=9031 GN=TIA1 PE=4 SV=1	TIA1	39177	0.814521	ND	ND	ND	ND	ND	ND	ND	ND	ND	ND	ND	ND	ND	ND	ND	ND	ND
A0A1D5PTL7	Annexin OS=Gallus gallus OX=9031 GN=ANXA4 PE=3 SV=1	ANXA4	35346	1.18493	0.793877	1.06327	1.06844	1.10268	0.807507	1.01397	1.02805	0.985366	0.799564	1.22614	0.769048	0.841052	0.753863	1.19458	2.21937	1.51738	0.473239
A0A1D5PTP8	Uncharacterized protein OS=Gallus gallus OX=9031 GN=SF3A2 PE=4 SV=1	SF3A2	33463	1.23066	1.01708	0.900885	1.00048	1.05871	1.03936	1.04321	1.1416	0.946764	0.922942	1.2356	1.09549	1.1544	1.2563	1.03081	0.875335	0.985131	0.894332
A0A1D5PU31	Phospholipase A2 group XV OS=Gallus gallus OX=9031 PE=4 SV=1	0	31853	1.86135	2.11507	0.431236	ND	ND	1.35236	1.09264	1.47481	0.930956	0.369656	ND	0.804117	1.70907	1.04297	0.700741	1.08277	ND	0.924196
A0A1D5PU77	ATP synthase subunit beta OS=Gallus gallus OX=9031 GN=ATP5F1B PE=3 SV=1	ATP5F1B	56629	1.19838	1.20849	0.955639	1.02446	1.00734	0.959237	1.02362	0.975741	1.03428	0.91331	1.18878	0.858537	1.03451	1.08885	1.00657	1.11803	1.08427	0.772036
A0A1D5PUA3	Low-density lipoprotein receptor-related protein 1 OS=Gallus gallus OX=9031 GN=LRP1 PE=4 SV=1	LRP1	501814	1.52	1.05126	0.905647	0.883562	1.03663	0.8289	0.883523	0.983453	0.792348	1.36127	0.9546	0.902622	1.24016	1.44115	0.911894	0.627563	0.671766	0.794946
A0A1D5PUA4	Ring finger protein 213 OS=Gallus gallus OX=9031 PE=4 SV=1	0	373398	ND	ND	ND	ND	1.43801	0.878829	ND	ND	ND	ND	ND	ND	ND	ND	ND	ND	ND	ND
A0A1D5PUA5	Uncharacterized protein OS=Gallus gallus OX=9031 GN=DNPEP PE=3 SV=1	DNPEP	52233	1.64156	2.00262	0.699243	1.13493	ND	1.13098	1.26706	1.29129	0.953011	2.24219	2.29132	0.938292	1.21182	1.28142	1.04834	1.24584	1.13124	0.784177
A0A1D5PUG6	Uncharacterized protein OS=Gallus gallus OX=9031 GN=DDX23 PE=3 SV=1	DDX23	88556	1.1259	ND	ND	0.99799	ND	ND	0.460529	2.2031	4.18524	1.0436	1.31115	2.2416	ND	2.70396	1.2257	2.591	1.11899	ND
A0A1D5PUG8	Bridging integrator 2 OS=Gallus gallus OX=9031 GN=BIN2 PE=4 SV=1	BIN2	51252	0.836554	0.468699	0.56446	1.00972	1.14992	0.98637	0.998902	0.937962	0.526964	0.420882	0.864233	0.930617	1.06944	1.10025	1.09604	0.87564	0.802549	0.54275
A0A1D5PUI6	Uncharacterized protein OS=Gallus gallus OX=9031 GN=LOC107049545 PE=4 SV=1	LOC107049545	11080	1.14035	1.11809	1.05524	0.792346	0.983324	0.951836	0.966406	1.09964	1.01799	0.886713	1.13442	0.913614	1.15385	1.27177	1.16633	0.764636	0.864261	0.816589
A0A1D5PUM6	Uncharacterized protein OS=Gallus gallus OX=9031 PE=3 SV=1	0	23891	0.757075	0.744337	0.615448	1.20777	0.883608	9.9453	1.30043	1.32695	9.92454	0.532333	1.07401	0.468934	ND	17.1737	ND	ND	13.0333	ND
A0A1D5PUU2	Uncharacterized protein OS=Gallus gallus OX=9031 GN=NOLC1 PE=4 SV=2	NOLC1	72418	ND	ND	ND	ND	ND	ND	ND	ND	ND	ND	ND	ND	ND	ND	ND	ND	ND	ND
A0A1D5PUY5	Protein kinase C OS=Gallus gallus OX=9031 GN=PRKCB PE=3 SV=1	PRKCB	76703	1.35241	1.05547	1.00847	1.23253	1.08497	41.0686	0.879185	1.29961	1.2438	0.936868	4.05394	1.13977	1.4443	ND	1.19095	1.73647	0.938467	1.09178
A0A1D5PV09	Uncharacterized protein OS=Gallus gallus OX=9031 GN=NCKAP1L PE=4 SV=1	NCKAP1L	129944	2	0.140443	0.108502	1.5794	1.89785	0.135236	0.99845	1.45161	0.119288	0.18752	0.206285	0.136457	0.201832	1.3833	0.16514	1.16613	1.13132	0.969077
A0A1D5PV32	PERQ amino acid-rich with GYF domain-containing protein 2 OS=Gallus gallus OX=9031 GN=GIGYF2 PE=4 SV=1	GIGYF2	147055	1.86894	1.47056	1.38872	ND	1.15019	ND	ND	20.6615	3.86519	1.47797	ND	ND	ND	1.78431	32.9712	ND	0.917392	ND
A0A1D5PV41	Uncharacterized protein OS=Gallus gallus OX=9031 GN=EIF3G PE=4 SV=1	EIF3G	28704	0.45526	0.393488	0.830036	0.959143	1.13149	1.00816	0.95477	1.0197	0.911525	0.979721	1.0637	1.15949	1.17246	1.35348	1.09047	0.624501	0.790861	0.834691
A0A1D5PV44	Sideroflexin OS=Gallus gallus OX=9031 GN=SFXN1 PE=3 SV=1	SFXN1	37883	1.36128	1.20929	0.866709	0.993165	0.873327	0.805989	1.06069	1.0704	0.880383	0.995384	1.14327	ND	1.1322	1.02114	0.911967	1.1417	1.02685	0.756964
A0A1D5PVD2	Uncharacterized protein OS=Gallus gallus OX=9031 GN=CD44 PE=4 SV=1	CD44	71498	ND	0.744774	ND	1.77508	2.14498	1.71454	ND	1.55503	ND	ND	0.704612	ND	ND	2.28397	ND	ND	0.384419	ND
A0A1D5PVE1	Uncharacterized protein OS=Gallus gallus OX=9031 GN=TRIM54 PE=4 SV=1	TRIM54	42246	ND	ND	ND	0.378889	1.61405	ND	ND	ND	ND	ND	ND	ND	ND	ND	ND	ND	ND	ND
A0A1D5PVF8	Tartrate-resistant acid phosphatase type 5 OS=Gallus gallus OX=9031 GN=ACP5 PE=4 SV=1	ACP5	34961	1.54245	1.40247	0.838448	0.429465	0.242966	0.481727	1.07295	1.08704	0.67184	0.800931	0.876623	1.00747	1.11142	1.08788	0.661103	0.924383	0.775451	0.90284
A0A1D5PVG8	Uncharacterized protein OS=Gallus gallus OX=9031 GN=PRCP PE=4 SV=1	PRCP	54687	1.43609	1.68023	0.779408	0.562804	0.555139	0.877964	0.956021	1.45177	0.741892	0.764232	1.07148	1.15745	0.936391	1.29873	0.104189	1.45644	1.35164	1.05234
A0A1D5PVL4	Eukaryotic translation initiation factor 3 subunit F OS=Gallus gallus OX=9031 GN=EIF3F PE=3 SV=1	EIF3F	34665	1.01362	0.839268	0.564003	0.88855	0.734074	0.670755	0.963753	0.684745	2.06453	0.994854	4.85313	0.688021	0.933114	0.966972	0.977933	1.41457	1.28379	0.860449
A0A1D5PVL7	Piezo-type mechanosensitive ion channel component OS=Gallus gallus OX=9031 GN=PIEZO1 PE=3 SV=1	PIEZO1	284497	ND	ND	ND	ND	0.982956	ND	ND	1.17181	ND	ND	ND	ND	ND	ND	ND	ND	ND	ND
A0A1D5PVN8	Uncharacterized protein OS=Gallus gallus OX=9031 GN=SSR4 PE=4 SV=1	SSR4	29867	0.736796	0.967441	0.882412	0.995074	0.638304	0.955342	1.07475	1.17137	0.984291	1.02689	1.14956	0.913876	1.15348	1.163	1.03522	0.924786	0.966375	0.317365
A0A1D5PVT7	Uncharacterized protein OS=Gallus gallus OX=9031 GN=TGM3 PE=4 SV=1	TGM3	76354	1.5555	1.79758	0.507233	1.03131	0.468969	1.36289	1.60386	2.27685	0.607985	1.00929	0.948552	1.53099	1.20021	1.61812	0.293551	1.01169	0.821025	1.16611
A0A1D5PVT8	Uncharacterized protein OS=Gallus gallus OX=9031 GN=NADK PE=3 SV=1	NADK	48999	ND	0.403326	0.557445	1.33962	ND	ND	0.944861	0.812977	1.04394	0.809236	ND	1.02554	1.0181	1.16895	ND	0.560323	0.69243	0.584186
A0A1D5PW25	Uncharacterized protein OS=Gallus gallus OX=9031 GN=LMAN2 PE=4 SV=1	LMAN2	37539	1.4983	0.982298	1.06319	1.12028	2.07043	0.929856	0.945915	1.35459	1.1226	0.984879	1.22619	0.970555	1.22589	0.378866	1.19587	1.17661	1.05753	0.831258
A0A1D5PW65	Uncharacterized protein OS=Gallus gallus OX=9031 GN=STX2 PE=4 SV=1	STX2	20976	2.28806	0.985004	0.641872	1.06567	ND	0.76257	5.34758	0.975876	1.67208	1.37978	ND	1.38787	1.86218	0.843717	0.928755	1.48026	1.07225	0.36893
A0A1D5PW68	Eukaryotic translation initiation factor 3 subunit B OS=Gallus gallus OX=9031 GN=EIF3B PE=3 SV=1	EIF3B	92286	1.22038	0.891304	0.734975	0.979598	1.25019	0.801022	0.544178	1.11858	0.898944	0.694561	1.08512	0.751309	1.33972	1.0201	1.7644	0.419331	0.760036	0.693807
A0A1D5PWB9	Uncharacterized protein OS=Gallus gallus OX=9031 GN=AP3D1 PE=4 SV=1	AP3D1	139066	1.55072	0.966455	0.880497	1.20451	1.51864	0.694493	1.1394	1.09456	0.945522	1.15005	1.34221	0.86655	1.1853	1.38734	1.20762	0.849379	0.731079	0.688642
A0A1D5PWK4	Leucine-rich repeat-containing protein 59 OS=Gallus gallus OX=9031 GN=LRRC59 PE=4 SV=1	LRRC59	34900	1.2209	1.00489	0.972754	0.989235	1.18164	0.879493	0.989564	0.908128	1.08429	0.932829	1.19148	0.808273	1.36237	1.27918	1.36628	0.843857	0.837685	0.902227
A0A1D5PX24	Uncharacterized protein OS=Gallus gallus OX=9031 GN=MSN PE=4 SV=1	MSN	69222	1.14296	0.971805	0.899083	1.15685	0.992874	0.944811	0.990211	1.11562	1.0154	0.95128	1.04163	0.910767	1.17104	1.02073	1.08149	0.949237	0.756338	0.840185
A0A1D5PX50	Uncharacterized protein OS=Gallus gallus OX=9031 GN=CRKL PE=4 SV=2	CRKL	33646	1.20973	0.982209	0.799126	1.37867	0.990936	1.03244	0.995874	1.10337	0.79681	1.62381	1.14382	1.12091	2.30563	1.4806	1.03899	0.99761	0.812233	0.490703
A0A1D5PX67	Uncharacterized protein OS=Gallus gallus OX=9031 GN=LOC107049088 PE=3 SV=1	LOC107049088	21374	1.2475	1.3845	1.08124	1.3031	1.23593	1.02685	1.18395	1.29032	1.15957	1.29401	1.30744	1.23989	6.66123	1.28054	1.32633	0.965106	ND	1.13417
A0A1D5PXE8	Uncharacterized protein OS=Gallus gallus OX=9031 GN=SHTN1 PE=4 SV=1	SHTN1	71079	0.581837	0.494932	0.685832	0.79973	0.877966	0.688997	1.5619	0.410273	1.73392	0.466598	1.20092	0.45337	ND	0.479625	2.06491	0.60016	ND	0.337769
A0A1D5PXG2	Uncharacterized protein OS=Gallus gallus OX=9031 GN=TERAL1 PE=3 SV=1	TERAL1	89311	1.27751	0.916428	0.869444	1.11616	1.0737	1.0116	0.975787	1.04348	1.05741	0.968146	1.14851	0.937106	1.27909	1.27548	1.18583	0.998025	0.998122	0.838894
A0A1D5PXI1	Uncharacterized protein OS=Gallus gallus OX=9031 GN=ALDH4A1 PE=3 SV=1	ALDH4A1	60627	2.62133	0.595424	1.09967	1.57214	ND	0.658402	0.877671	0.835216	1.08851	0.849121	1.55109	0.908263	1.37004	ND	1.02507	ND	0.86264	1.20714
A0A1D5PXK4	Uncharacterized protein OS=Gallus gallus OX=9031 GN=FAM49B PE=4 SV=1	FAM49B	41274	1.28875	0.911458	0.714456	1.11894	0.90744	1.041	1.02674	1.1692	0.826548	0.875207	0.921769	0.86156	1.16373	1.29027	0.865508	1.16115	1.07093	0.833685
A0A1D5PXL0	Beta-galactosidase OS=Gallus gallus OX=9031 GN=GLB1 PE=3 SV=1	GLB1	73446	1.56714	1.53437	2.73193	0.765358	0.900455	0.902259	1.65724	1.86392	0.980673	1.77621	2.70831	1.0376	2.59043	2.13012	2.43578	1.15757	1.82279	0.931639
A0A1D5PXL7	Protein phosphatase 1 regulatory subunit 7 OS=Gallus gallus OX=9031 GN=PPP1R7 PE=4 SV=1	PPP1R7	40189	1.12957	1.20024	0.44084	2.29379	0.515564	0.371951	0.198808	0.105324	0.230211	0.0389693	1.00237	1.42617	1.18708	1.14878	1.43753	1.26508	0.652587	1.34386
A0A1D5PXQ1	Uncharacterized protein OS=Gallus gallus OX=9031 GN=NUP153 PE=4 SV=2	NUP153	146767	1.47889	0.546215	0.459742	0.982006	3.41728	1.05577	1.95128	3.41712	1.15169	0.499157	1.83208	0.57586	0.617716	1.95591	1.12813	0.647044	0.82516	0.721717
A0A1D5PXQ2	Uncharacterized protein OS=Gallus gallus OX=9031 GN=SQSTM1 PE=4 SV=1	SQSTM1	46698	0.678387	0.53208	0.506224	0.854419	1.33143	1.68519	0.800409	1.11623	1.19708	0.464934	0.755108	0.839849	0.887678	1.13164	0.669361	0.83761	0.889812	0.81287
A0A1D5PXQ5	DCN1-like protein OS=Gallus gallus OX=9031 GN=DCUN1D1 PE=4 SV=1	DCUN1D1	30034	0.391621	0.694328	ND	ND	ND	ND	ND	ND	0.455872	ND	ND	ND	2.48491	ND	2.6357	ND	ND	ND
A0A1D5PXS4	ATP-dependent Clp protease proteolytic subunit OS=Gallus gallus OX=9031 GN=CLPP PE=3 SV=1	CLPP	23465	1.3077	1.34561	1.17833	0.783148	ND	0.943503	ND	ND	0.85716	ND	ND	1.21128	ND	1.07232	0.956105	0.703283	ND	0.673556
A0A1D5PXU6	Eukaryotic translation initiation factor 3 subunit E OS=Gallus gallus OX=9031 GN=EIF3E PE=3 SV=1	EIF3E	50212	ND	ND	0.00810049	0.0135461	0.745698	ND	0.0431541	0.00340389	0.657523	ND	0.267874	0.221145	0.00400056	0.50332	0.458924	0.286722	1.18922	0.00957831
A0A1D5PXX5	Uncharacterized protein OS=Gallus gallus OX=9031 GN=LOC107050916 PE=4 SV=1	LOC107050916	48598	1.46394	1.0474	0.956421	3.09903	0.62538	ND	1.55049	1.35946	0.616458	1.06516	0.712186	1.12154	1.5197	1.40453	0.681901	1.01451	0.746313	1.15557
A0A1D5PY21	Uncharacterized protein OS=Gallus gallus OX=9031 GN=FUNDC2 PE=4 SV=1	FUNDC2	16380	0.944978	0.681032	ND	0.80615	0.751015	0.632711	ND	0.691092	0.912058	0.706686	0.353332	ND	0.865141	0.916185	0.926844	0.605361	0.648901	0.565977
A0A1D5PY92	40S ribosomal protein S3a OS=Gallus gallus OX=9031 GN=RPS3A PE=3 SV=1	RPS3A	29867	0.99867	1.20998	0.96295	0.964103	1.46925	1.1659	0.928064	1.14148	1.08685	0.849922	1.20486	1.1406	1.04931	1.03604	1.11715	1.03812	1.1206	0.800937
A0A1D5PY98	Ubiquitin-like modifier-activating enzyme 5 OS=Gallus gallus OX=9031 GN=UBA5 PE=4 SV=1	UBA5	47022	1.52968	1.39175	1.05836	1.02082	ND	0.987967	1.28101	1.3104	1.04798	1.07449	1.05013	1.03541	1.37714	1.34211	1.12721	1.01438	0.923077	0.938573
A0A1D5PYC5	Uncharacterized protein OS=Gallus gallus OX=9031 GN=MYO9B PE=3 SV=1	MYO9B	229077	ND	ND	ND	ND	5.50388	ND	ND	ND	ND	ND	ND	ND	0.948596	ND	ND	ND	1.95294	0.624388
A0A1D5PYE9	Uncharacterized protein OS=Gallus gallus OX=9031 GN=RUFY1 PE=4 SV=1	RUFY1	78671	1.21105	1.70485	0.125926	0.891477	0.896272	0.865628	0.945264	1.17647	0.874871	0.62086	1.29318	0.541422	1.09871	1.5823	0.0967102	1.36339	0.655992	ND
A0A1D5PYG0	Uncharacterized protein OS=Gallus gallus OX=9031 PE=4 SV=1	0	55587	1.54013	1.05284	1.07007	1.13632	0.364699	1.02158	1.34368	1.14679	1.15631	1.10277	0.484129	0.989542	1.9407	1.49476	1.3866	0.941668	0.662405	0.787992
A0A1D5PYI7	U6 snRNA-associated Sm-like protein LSm5 OS=Gallus gallus OX=9031 GN=LSM5 PE=3 SV=1	LSM5	9923	ND	ND	ND	ND	ND	ND	1.58115	ND	ND	ND	ND	ND	ND	2.23642	ND	0.784757	ND	ND
A0A1D5PYQ3	Uncharacterized protein OS=Gallus gallus OX=9031 GN=GSPT1 PE=4 SV=1	GSPT1	67659	1.44244	1.28565	1.78119	1.10811	1.40801	1.23555	0.774474	1.03989	9.5269	1.13807	1.14421	0.659693	2.2861	1.66582	1.01829	0.934996	0.976676	0.948569
A0A1D5PYR9	Uncharacterized protein OS=Gallus gallus OX=9031 GN=ITGAD PE=3 SV=1	ITGAD	122889	2.64634	1.02926	0.970477	0.54455	0.270116	0.922026	0.892206	0.974708	0.471588	0.8035	1.21809	1.39565	1.11332	0.981244	0.281678	0.424536	0.530175	0.575503
A0A1D5PZA1	Uncharacterized protein OS=Gallus gallus OX=9031 GN=ATRX PE=4 SV=1	ATRX	269914	ND	0.658145	0.71699	1.09742	0.772378	0.663576	15.1845	0.653858	1.3494	0.840368	1.67502	ND	1.88037	0.922537	ND	ND	0.749164	ND
A0A1D5PZE6	Transcription factor jun-D OS=Gallus gallus OX=9031 GN=JUND PE=3 SV=1	JUND	33142	ND	0.566439	ND	1.00324	1.92657	1.54725	ND	ND	1.19312	ND	ND	ND	0.527113	ND	1.88847	ND	ND	ND
A0A1D5PZG2	S-formylglutathione hydrolase OS=Gallus gallus OX=9031 GN=ESD PE=3 SV=1	ESD	28215	1.27335	1.1428	1.24176	0.996433	0.962076	1.3117	1.03326	1.10971	1.16316	1.17132	1.30098	0.976734	1.24866	1.13947	1.23923	1.24514	0.955411	0.76795
A0A1D5PZK5	Uncharacterized protein OS=Gallus gallus OX=9031 GN=ARHGAP12 PE=4 SV=1	ARHGAP12	97201	ND	ND	ND	ND	ND	ND	ND	ND	ND	ND	ND	ND	ND	ND	ND	ND	ND	ND
A0A1D5PZL3	Uncharacterized protein OS=Gallus gallus OX=9031 GN=VPS16 PE=4 SV=1	VPS16	95787	1.28735	1.02223	ND	1.16329	0.359962	ND	1.37616	1.39667	0.435788	0.745546	1.36178	1.0967	1.70797	0.382788	1.35951	1.23008	1.12875	0.303207
A0A1D5PZX7	Uncharacterized protein OS=Gallus gallus OX=9031 GN=FES PE=3 SV=1	FES	99470	ND	1.33056	ND	ND	ND	ND	ND	ND	0.930517	ND	ND	ND	ND	ND	ND	ND	ND	ND
A0A1D5PZY5	Uncharacterized protein OS=Gallus gallus OX=9031 PE=4 SV=1	0	82097	1.83867	0.573413	0.146881	0.714057	0.527998	ND	0.636898	0.40657	ND	0.386468	ND	4.02939	0.660758	3.53938	0.258039	0.476762	0.519382	0.594157
A0A1D5Q006	Protein CDV3 homolog OS=Gallus gallus OX=9031 GN=CDV3 PE=4 SV=1	CDV3	21640	0.864912	1.00139	0.746885	0.967803	1.0707	1.04033	0.69338	1.04734	0.972848	0.917771	1.10595	1.06591	1.05088	1.20758	1.35055	0.803972	0.673576	0.828138
A0A1D5Q032	Adenylyl cyclase-associated protein OS=Gallus gallus OX=9031 GN=CAP1 PE=3 SV=1	CAP1	59098	1.34703	1.16118	0.859438	1.0436	0.899875	0.933313	1.09515	1.03411	0.904346	0.979349	0.962253	1.01974	1.37702	1.18654	0.986568	1.02815	0.845149	0.821812
A0A1D6UPS9	Uncharacterized protein OS=Gallus gallus OX=9031 GN=SF3B3 PE=4 SV=1	SF3B3	135490	ND	ND	ND	ND	1.35817	ND	ND	ND	ND	ND	1.38664	0.963791	ND	ND	ND	1.03477	ND	ND
A0A1D6UPT4	Uncharacterized protein OS=Gallus gallus OX=9031 GN=AIFM1 PE=4 SV=1	AIFM1	75015	1.1826	1.01032	1.02188	0.894208	0.925432	0.788813	1.18972	1.01657	0.924875	0.911743	1.08363	1.24326	1.13429	1.05018	1.00644	1.10053	0.858072	0.512042
A0A1D6UPU1	Dynactin subunit 3 OS=Gallus gallus OX=9031 GN=DCTN3 PE=4 SV=1	DCTN3	18702	ND	0.96717	1.21992	0.998804	1.73323	1.15052	ND	ND	1.2406	0.920658	1.75872	0.732212	0.954637	0.970421	1.2016	1.24489	0.342277	0.845913
A0A1D6UPU5	Uncharacterized protein OS=Gallus gallus OX=9031 GN=CYBB PE=4 SV=1	CYBB	65402	0.867424	1.0174	0.905745	0.687351	1.01793	0.947188	0.991648	1.78543	0.828144	0.0118806	1.73754	0.767287	1.12478	0.942286	0.834693	0.814121	0.545535	0.861684
A0A1D6Y7R2	RNA-specific Adenosine deaminase Transcript variant M OS=Gallus gallus OX=9031 GN=ADAR1 PE=2 SV=1	ADAR1	126062	1.17789	ND	0.284825	0.853395	0.63474	0.647282	0.862825	ND	ND	ND	0.509983	0.41699	ND	ND	0.688111	ND	ND	ND
A0A1I7Q3Y7	GTP-binding nuclear protein Ran OS=Gallus gallus OX=9031 GN=RAN PE=3 SV=1	RAN	23243	1.03767	0.831057	0.783701	0.822376	1.3851	0.822004	0.805519	0.724832	0.780754	0.739518	0.90096	0.812964	0.832613	1.04783	0.848579	0.943124	0.898305	0.836863
A0A1I7Q3Z7	Microtubule-associated protein RP/EB family member 1 OS=Gallus gallus OX=9031 GN=MAPRE1 PE=4 SV=1	MAPRE1	29503	1.63753	1.47535	0.960033	1.33635	1.25523	1.21276	1.39696	1.67681	1.34246	1.51575	1.56617	0.922373	1.69927	1.73458	1.5145	2.05164	2.20263	1.16936
A0A1I7Q402	Tyrosine-protein phosphatase non-receptor type 1 OS=Gallus gallus OX=9031 GN=PTPN1 PE=4 SV=1	PTPN1	54882	1.05419	ND	0.76998	ND	1.36248	ND	0.795312	ND	0.887838	ND	1.22694	0.906672	1.45106	ND	ND	ND	1.02917	1.09495
A0A1I7Q419	40S ribosomal protein S12 OS=Gallus gallus OX=9031 GN=RPS12 PE=3 SV=1	RPS12	13529	1.00426	ND	0.950838	0.98598	1.21052	9.00153	0.964042	ND	1.01653	0.88827	ND	1.07369	1.04001	1.20413	1.16637	ND	ND	0.843635
A0A1L1RJ18	Nucleophosmin OS=Gallus gallus OX=9031 GN=NPM1 PE=4 SV=1	NPM1	31404	1.23868	1.25785	1.23365	0.895665	1.21737	1.22851	0.909683	1.05827	0.895251	1.0296	1.2264	1.08312	1.10841	1.59798	1.53489	0.75099	0.884247	0.908309
A0A1L1RJ87	Uncharacterized protein OS=Gallus gallus OX=9031 GN=RPS5 PE=3 SV=1	RPS5	20567	0.986559	0.848109	0.959518	1.00261	1.21931	1.04328	0.960874	1.02578	1.03899	0.91696	1.24136	1.06938	1.08036	1.11948	1.16835	0.824748	1.08876	0.817586
A0A1L1RJD3	Uncharacterized protein OS=Gallus gallus OX=9031 GN=LOC770025 PE=3 SV=1	LOC770025	22754	1.07414	0.864807	0.9899	0.808654	0.934917	0.851179	1.03782	1.0725	1.08175	0.701668	1.24838	0.939162	1.01258	1.30831	1.0754	0.856886	0.917088	0.82075
A0A1L1RJI2	Uncharacterized protein OS=Gallus gallus OX=9031 GN=UBE2K PE=3 SV=1	UBE2K	21749	0.951014	0.631947	0.00647177	1.22829	0.875403	0.715633	1.0259	0.00442462	0.783656	0.763644	1.35155	0.861333	2.806	2.5897	1.02156	1.03581	2.09668	0.00458469
A0A1L1RJW7	Glutathione S-transferase kappa OS=Gallus gallus OX=9031 GN=GSTK1 PE=3 SV=1	GSTK1	25354	0.724228	0.613311	0.571355	3.18719	0.760007	2.21661	0.497536	0.495949	0.656194	0.410286	0.291052	0.897254	0.800141	0.737131	1.08048	1.17567	0.653157	0.464
A0A1L1RK03	Uncharacterized protein OS=Gallus gallus OX=9031 GN=MRPS27 PE=4 SV=1	MRPS27	46740	1.10773	1.19301	0.014545	ND	1.19347	0.639861	0.590705	ND	1.0006	ND	1.42883	2.11841	0.882267	ND	1.10325	ND	0.911589	ND
A0A1L1RK14	Uncharacterized protein OS=Gallus gallus OX=9031 GN=CYB5B PE=3 SV=1	CYB5B	16261	1.29447	1.18546	1.04923	1.07927	0.944006	0.905856	1.10734	1.14489	1.04263	0.955217	1.14538	0.947619	1.28139	1.36754	1.26156	0.848537	0.764844	0.784071
A0A1L1RK20	Uncharacterized protein OS=Gallus gallus OX=9031 GN=GLOD4 PE=4 SV=1	GLOD4	33032	1.32423	0.482739	0.871817	0.318609	ND	0.57561	0.913688	1.05823	0.771018	1.09465	1.07981	0.912365	1.76623	1.25015	1.25189	0.943323	0.907614	0.782413
A0A1L1RK44	Uncharacterized protein OS=Gallus gallus OX=9031 GN=TFG PE=4 SV=1	TFG	42046	1.48456	0.89776	0.434472	0.832241	0.654956	0.417682	1.05778	0.833307	0.870622	1.20734	1.00711	2.39675	1.19227	0.951371	1.15875	1.19416	1.07101	0.280837
A0A1L1RKA6	Uncharacterized protein OS=Gallus gallus OX=9031 GN=VDAC3 PE=4 SV=1	VDAC3	31942	0.881867	0.413902	0.880602	0.897474	0.464704	0.75009	1.05198	0.72028	0.791913	0.916799	1.02929	0.563643	1.10705	0.796903	1.05568	0.688979	0.605974	0.831847
A0A1L1RKF2	Leukotriene A(4) hydrolase OS=Gallus gallus OX=9031 GN=LTA4H PE=3 SV=1	LTA4H	69385	1.08727	0.85411	1.22727	0.823465	0.831852	0.583692	0.778472	0.905751	1.10045	0.953197	1.20765	0.709225	1.02669	0.828059	1.22304	1.11973	0.957085	0.521524
A0A1L1RKH8	Alpha-enolase OS=Gallus gallus OX=9031 GN=ENO1 PE=3 SV=1	ENO1	48651	1.26322	1.0911	0.829753	1.02506	1.05424	0.979213	1.05061	1.16766	0.800621	0.911985	1.06003	1.07928	1.18982	1.24505	0.917747	0.994081	0.995301	0.899119
A0A1L1RKK2	Uncharacterized protein OS=Gallus gallus OX=9031 GN=ACADL PE=3 SV=1	ACADL	47874	1.16272	1.01899	0.93245	0.976568	0.771693	0.886359	0.923386	0.98015	1.01588	0.874375	1.07541	0.981526	0.804538	1.0837	0.818956	0.913577	0.792627	0.814705
A0A1L1RKK8	Isocitrate dehydrogenase [NAD] subunit mitochondrial OS=Gallus gallus OX=9031 GN=IDH3A PE=3 SV=1	IDH3A	39790	1.08663	0.743007	1.20667	0.963703	2.43884	0.872795	0.979698	0.101669	1.2927	0.805332	1.21669	0.833157	0.901016	0.364696	0.943812	0.296154	1.0217	0.501913
A0A1L1RKT0	Glycylpeptide N-tetradecanoyltransferase OS=Gallus gallus OX=9031 GN=NMT1 PE=3 SV=1	NMT1	56865	1.22273	0.877314	0.931146	1.28843	2.55317	2.10212	0.992278	1.13995	1.00954	5.83621	1.19797	0.849349	1.45871	3.39459	1.35416	0.664111	4.86385	0.81328
A0A1L1RL41	Anamorsin OS=Gallus gallus OX=9031 GN=CIAPIN1 PE=3 SV=1	CIAPIN1	32434	0.993844	1.04394	0.96863	0.758521	1.21332	0.996885	1.23589	1.24728	2.12137	1.04253	1.31694	1.86841	1.1817	1.34889	1.30369	0.691645	0.925789	1.17906
A0A1L1RL49	Uncharacterized protein OS=Gallus gallus OX=9031 GN=EIF2B3 PE=4 SV=1	EIF2B3	50617	1.86348	ND	0.9211	ND	ND	ND	ND	ND	1.63023	ND	1.86561	1.57094	ND	ND	ND	ND	ND	ND
A0A1L1RL78	Uncharacterized protein OS=Gallus gallus OX=9031 GN=CTSV PE=3 SV=1	CTSV	38315	1.4083	1.13349	ND	1.31197	0.82573	1.17418	1.35795	1.20741	0.635724	2.10186	1.06758	1.20919	6.00798	1.34086	0.944245	ND	0.847332	0.996239
A0A1L1RLA3	Uncharacterized protein OS=Gallus gallus OX=9031 GN=ATP6V0E1 PE=4 SV=1	ATP6V0E1	12441	1.04296	1.05472	0.882895	ND	0.953967	0.922702	1.05293	1.07784	0.965167	0.87234	1.09777	0.989811	1.199	1.15348	0.982113	0.818063	0.955169	0.976739
A0A1L1RLC2	T-complex protein 1 subunit eta OS=Gallus gallus OX=9031 GN=CCT7 PE=3 SV=1	CCT7	60135	1.21832	0.95466	0.907198	1.12166	1.11512	0.968137	0.986882	1.09425	1.14763	1.07751	1.27597	1.02667	1.17473	1.25285	1.09994	0.710164	0.855353	0.871886
A0A1L1RLH6	Uncharacterized protein OS=Gallus gallus OX=9031 GN=VDAC2 PE=4 SV=1	VDAC2	31496	1.08539	0.978935	0.924576	1.19604	1.13992	1.0177	0.960903	1.15692	0.986893	0.970183	1.23137	0.966563	1.20509	1.30537	1.17645	0.947951	0.905564	0.778413
A0A1L1RLJ7	Uncharacterized protein OS=Gallus gallus OX=9031 GN=RBM5 PE=4 SV=1	RBM5	35415	ND	ND	ND	ND	ND	ND	ND	ND	ND	ND	1.58112	ND	ND	ND	ND	ND	ND	ND
A0A1L1RLX5	Uncharacterized protein OS=Gallus gallus OX=9031 GN=IK PE=4 SV=1	IK	46671	1.30732	1.37424	0.964787	0.9923	1.10896	ND	0.823392	1.07609	1.25581	9.69406	1.52984	3.18193	1	1.15364	1.43343	0.751089	0.769774	0.748789
A0A1L1RM27	Uncharacterized protein OS=Gallus gallus OX=9031 GN=DPP7 PE=4 SV=1	DPP7	36167	2.13252	1.38588	0.639027	0.384934	0.549097	0.806694	1.10879	0.990229	0.705545	0.513664	1.04924	0.434397	0.602899	0.895015	0.368107	1.29776	1.16814	0.615
A0A1L1RM48	Dihydrolipoyl dehydrogenase OS=Gallus gallus OX=9031 GN=DLD PE=3 SV=1	DLD	54006	1.858	0.97331	1.50857	0.599792	1.04664	0.709712	0.585471	0.986862	1.54927	0.990125	1.28618	0.875404	1.00537	1.70755	1.46797	1.16955	1.57588	0.730804
A0A1L1RM56	Uncharacterized protein OS=Gallus gallus OX=9031 GN=MSRA PE=3 SV=1	MSRA	23107	ND	0.544754	ND	ND	0.870209	ND	ND	ND	0.00950515	ND	0.540606	0.418045	0.822491	0.661298	0.681079	ND	ND	ND
A0A1L1RMC0	Proteasome subunit alpha type OS=Gallus gallus OX=9031 GN=PSMA1 PE=3 SV=1	PSMA1	29325	1.1648	0.448175	0.432961	1.41045	0.544365	0.559676	1.11333	1.33837	3.25836	0.984817	0.64501	0.490102	1.14291	1.23508	0.945794	1.12891	1.12011	0.962901
A0A1L1RMH8	Uncharacterized protein OS=Gallus gallus OX=9031 GN=HNRNPL PE=4 SV=1	HNRNPL	23047	1.23558	3.35921	0.720605	1.01422	3.01902	0.891708	0.964281	1.02957	0.763081	0.786205	1.16083	0.980941	0.992262	0.959416	2.80257	ND	0.802419	0.828998
A0A1L1RMX6	Uncharacterized protein OS=Gallus gallus OX=9031 GN=CDC42EP4 PE=4 SV=1	CDC42EP4	26514	ND	ND	ND	3.68072	ND	ND	ND	ND	ND	ND	ND	ND	ND	ND	ND	ND	ND	ND
A0A1L1RN45	Pleckstrin homology domain-containing family O member 1 OS=Gallus gallus OX=9031 GN=PLEKHO1 PE=4 SV=1	PLEKHO1	47838	ND	0.562791	0.501861	0.761106	1.27768	0.695382	0.679777	1.64391	1.13819	0.651501	0.673814	ND	1.1284	0.94634	1.36257	0.689026	0.51085	0.49662
A0A1L1RN88	Uncharacterized protein OS=Gallus gallus OX=9031 GN=EIF1AY PE=3 SV=1	EIF1AY	16340	1.41029	1.2785	1.05151	1.18233	ND	1.21354	1.16233	1.32499	1.22183	1.10588	1.31608	1.27055	1.34483	ND	ND	1.16238	1.03809	1.07758
A0A1L1RNK6	Uncharacterized protein OS=Gallus gallus OX=9031 GN=ILF2 PE=4 SV=1	ILF2	38801	ND	0.871969	0.665563	0.720089	0.642777	0.775967	0.855626	0.342035	ND	0.816129	0.964191	ND	0.257015	0.699779	0.635244	1.07879	1.8459	0.30672
A0A1L1RNL7	Uncharacterized protein OS=Gallus gallus OX=9031 GN=SEC13 PE=3 SV=1	SEC13	32956	1.08565	1.4414	1.29186	1.05048	ND	0.909091	1.27824	1.2975	ND	0.94506	ND	0.882545	1.13514	1.10783	ND	1.03734	0.911652	0.440526
A0A1L1RNW7	Protein-L-isoaspartate O-methyltransferase OS=Gallus gallus OX=9031 GN=PCMT1L PE=3 SV=1	PCMT1L	26768	2.20761	ND	0.712471	0.770261	1.52321	0.90467	0.950895	ND	1.39579	1.17011	ND	1.70494	4.09426	1.38609	1.10746	1.51864	0.653499	1.15431
A0A1L1RP17	Uncharacterized protein OS=Gallus gallus OX=9031 GN=MIA3 PE=4 SV=1	MIA3	221668	1.62162	0.94264	0.846709	0.908648	2.4172	0.403141	1.7423	0.715825	2.24336	1.60608	2.19969	1.50696	ND	2.41372	1.25411	0.623377	1.67778	0.630157
A0A1L1RPC8	Uncharacterized protein OS=Gallus gallus OX=9031 GN=GLMP PE=4 SV=1	GLMP	38789	1.24432	1.0251	1.2983	0.818563	0.718016	1.0573	0.718919	1.05148	0.839501	0.62091	1.12356	0.469115	0.951623	1.28185	1.01322	0.315039	0.784335	0.865414
A0A1L1RQ04	Stathmin OS=Gallus gallus OX=9031 GN=STMN1 PE=3 SV=1	STMN1	17023	1.14883	2.23122	1.56585	0.591572	0.900763	0.542364	0.889796	0.938796	1.0305	1.02529	1.13932	2.75008	1.24158	1.18498	1.28769	0.705783	0.667929	0.412924
A0A1L1RQ30	ATP synthase subunit gamma OS=Gallus gallus OX=9031 GN=ATP5C1 PE=3 SV=1	ATP5C1	27765	1.60141	0.977444	0.979571	1.0403	0.989852	1.01128	0.815352	1.0302	0.993157	0.950499	1.31717	0.807947	0.900363	0.929242	0.893115	2.1653	1.30838	0.472074
A0A1L1RQ58	Uncharacterized protein OS=Gallus gallus OX=9031 GN=VAMP4 PE=4 SV=1	VAMP4	15525	0.965915	ND	0.0405687	ND	1.25496	ND	ND	0.0212889	1.10652	0.764109	1.4376	ND	1.0521	ND	1.59177	0.111197	ND	0.00951748
A0A1L1RQA1	Eukaryotic translation initiation factor 5A OS=Gallus gallus OX=9031 GN=LOC107050352 PE=3 SV=1	LOC107050352	14708	0.982267	0.900284	0.815186	1.09894	1.3062	1.09231	1.02614	1.00247	0.971714	1.02726	1.12227	1.02496	1.20653	1.05265	1.27114	1.51508	1.46641	5.19532
A0A1L1RQB7	Alcohol dehydrogenase [NADP(+)] OS=Gallus gallus OX=9031 GN=AKR1A1 PE=4 SV=1	AKR1A1	40130	1.84877	1.41021	0.850197	1.2554	1.13119	1.05709	1.37836	1.2251	0.971729	0.97257	1.96525	1.7469	0.940266	1.91008	1.32801	1.45937	1.73025	1.17825
A0A1L1RQM3	Uncharacterized protein OS=Gallus gallus OX=9031 GN=ALDH9A1 PE=3 SV=1	ALDH9A1	56123	1.28891	1.17127	1.15046	0.92553	0.982907	0.860733	0.986744	1.07731	1.14826	0.901025	1.24818	0.880438	1.4136	0.985407	1.10975	0.776682	1.11558	0.774611
A0A1L1RQP7	Uncharacterized protein OS=Gallus gallus OX=9031 GN=HMBS PE=3 SV=1	HMBS	38467	ND	ND	ND	ND	ND	ND	ND	ND	ND	ND	ND	ND	ND	ND	ND	ND	ND	ND
A0A1L1RQQ1	NAD(P)H-hydrate epimerase OS=Gallus gallus OX=9031 GN=APOA1BP PE=3 SV=1	APOA1BP	31642	3.21019	0.825823	0.651537	0.239733	0.968726	0.0973641	0.365212	0.924945	0.837711	0.733556	1.21314	0.832748	0.971532	1.05703	0.378378	0.102514	0.93817	0.741708
A0A1L1RQV2	Uncharacterized protein OS=Gallus gallus OX=9031 GN=ETF1 PE=4 SV=1	ETF1	49893	0.670243	1.02555	1.02947	1.0805	1.07692	0.643758	1.15338	3.3448	1.13856	0.936428	0.450649	0.875445	0.975597	0.846857	1.07952	1.54719	1.07331	1.08556
A0A1L1RR56	Fatty acid-binding protein brain OS=Gallus gallus OX=9031 GN=FABP7 PE=3 SV=1	FABP7	16679	0.916447	0.884111	1.47063	0.868489	1.09291	0.682101	0.86576	0.867382	1.47541	0.919037	1.27915	0.711985	0.932494	0.901595	1.58102	0.929351	1.0142	0.651825
A0A1L1RR98	Uncharacterized protein OS=Gallus gallus OX=9031 GN=ACADS PE=3 SV=1	ACADS	40079	1.48772	0.798853	0.992245	0.826793	1.13574	0.489834	0.177248	0.237051	1.102	0.722596	1.2468	0.847929	1.00529	0.170408	0.197014	1.36866	1.72901	0.089241
A0A1L1RRI1	Uncharacterized protein OS=Gallus gallus OX=9031 GN=PSMB2 PE=4 SV=1	PSMB2	19902	1.0987	0.976959	ND	ND	1.23994	0.79595	1.13531	0.801931	ND	0.797632	ND	0.614268	1.0475	ND	ND	ND	0.839565	ND
A0A1L1RRK7	Calcium-transporting ATPase OS=Gallus gallus OX=9031 GN=ATP2A2 PE=3 SV=1	ATP2A2	109731	0.88067	0.789095	0.855036	0.851534	1.1491	0.973206	0.806006	ND	ND	0.776765	0.97287	0.779765	0.843494	0.981923	ND	0.921464	1.11965	0.71117
A0A1L1RRX1	40S ribosomal protein S6 OS=Gallus gallus OX=9031 GN=RPS6 PE=4 SV=1	RPS6	20809	1.11861	0.656159	0.894289	0.584058	1.19665	0.996525	0.926981	0.644411	1.02076	0.877816	1.15111	0.544003	0.490153	1.21912	0.608414	0.836389	0.862901	0.885347
A0A1L1RS51	Uncharacterized protein OS=Gallus gallus OX=9031 PE=4 SV=1	0	86521	ND	1.94863	ND	2.65396	1.39933	ND	ND	ND	ND	ND	ND	ND	ND	ND	2.51291	ND	0.621542	ND
A0A1L1RSD6	Uncharacterized protein OS=Gallus gallus OX=9031 GN=RNPS1 PE=4 SV=1	RNPS1	31851	1.63512	1.21291	1.02326	0.427977	1.06915	1.20115	1.01012	1.09545	1.05101	1.06538	1.25663	1.43723	1.28169	1.79115	5.02698	0.546462	0.231806	0.777057
A0A1L1RSM8	Cleavage and polyadenylation-specificity factor subunit 6 OS=Gallus gallus OX=9031 GN=CPSF6 PE=4 SV=1	CPSF6	59103	1.26013	0.835951	1.07419	1.14145	1.13112	1.1267	1.20542	1.24411	0.883949	1.09259	1.33137	1.42816	1.39867	1.8522	1.08145	0.8801	0.779347	1.0219
A0A1L1RSW4	Ubiquitin-conjugating enzyme E2 variant 1 OS=Gallus gallus OX=9031 GN=UBE2V1 PE=4 SV=1	UBE2V1	16488	1.43485	1.04132	1.23858	1.11654	1.00519	1.05031	1.14222	1.17024	1.53832	0.974186	1.3369	1.03687	1.32342	1.43923	1.27211	1.39122	1.06717	1.30914
A0A1L1RSX3	Nucleoporin NUP53 OS=Gallus gallus OX=9031 GN=NUP35 PE=3 SV=1	NUP35	33005	ND	ND	ND	ND	ND	ND	ND	ND	ND	ND	0.769277	313.656	ND	ND	ND	ND	ND	ND
A0A1L1RT20	Uncharacterized protein OS=Gallus gallus OX=9031 GN=NDUFAF4 PE=4 SV=1	NDUFAF4	19086	ND	1.3157	1.15743	0.00549545	1.09622	ND	ND	ND	1.40693	0.00184746	2.26438	0.00270832	ND	ND	ND	0.00604417	0.498848	ND
A0A1L1RT65	40S ribosomal protein S24 OS=Gallus gallus OX=9031 GN=RPS24 PE=3 SV=1	RPS24	15069	1.21032	1.31011	1.18026	1.29081	1.34288	ND	1.18097	1.46239	1.33153	0.982917	1.37868	1.1325	1.54081	1.62488	1.21369	1.38203	1.16458	0.939773
A0A1L1RT94	Uncharacterized protein OS=Gallus gallus OX=9031 GN=RPL31 PE=4 SV=1	RPL31	12925	1.29457	1.19332	1.02408	1.19621	1.2923	1.13819	1.22432	1.27302	1.17492	1.02628	1.3501	1.1859	1.23507	1.31619	1.30038	1.14037	1.19837	0.975965
A0A1L1RTA1	Uncharacterized protein OS=Gallus gallus OX=9031 GN=DECR1 PE=4 SV=1	DECR1	35746	1.29105	1.25379	1.99611	0.995682	1.15975	1.20742	1.22759	1.23498	1.46732	1.04601	1.57776	0.912088	1.09555	1.19774	1.47199	1.06716	1.10385	0.645602
A0A1L1RTM1	Caldesmon OS=Gallus gallus OX=9031 GN=CALD1 PE=4 SV=1	CALD1	85674	ND	1.79795	0.546899	ND	3.56317	0.908347	ND	ND	2.03668	ND	7.53713	11.7707	ND	ND	ND	ND	ND	ND
A0A1L1RTR9	Uncharacterized protein OS=Gallus gallus OX=9031 GN=MRPL12 PE=3 SV=1	MRPL12	20471	ND	1.34394	ND	0.860625	0.973246	1.03978	0.945267	0.979375	0.987491	ND	1.09837	0.976307	ND	ND	ND	0.7665	0.975417	ND
A0A1L1RTY4	Dolichyl-diphosphooligosaccharide--protein glycosyltransferase subunit 1 OS=Gallus gallus OX=9031 GN=RPN1 PE=3 SV=1	RPN1	67678	1.24021	1.07818	0.964012	0.954228	0.966834	0.887981	1.56871	1.05085	1.04682	0.875396	1.15394	0.951066	1.32509	1.17758	1.27287	0.909785	0.803269	0.92792
A0A1L1RU24	Tyrosine-protein phosphatase non-receptor type OS=Gallus gallus OX=9031 GN=LOC419429 PE=3 SV=1	LOC419429	68042	1.42396	0.655634	ND	2.10804	ND	1.24412	1.08977	1.34442	ND	ND	ND	ND	1.83421	ND	ND	ND	ND	ND
A0A1L1RUE7	Proteasome subunit beta OS=Gallus gallus OX=9031 GN=LOC107049719 PE=3 SV=1	LOC107049719	23176	3.37465	0.708755	0.930236	1.15143	1.38963	5.69603	0.964547	0.545927	1.02377	1.06909	1.07222	0.704287	1.30389	1.16184	2.26783	1.18913	2.35165	0.888064
A0A1L1RUM8	Uncharacterized protein OS=Gallus gallus OX=9031 GN=CTSG PE=3 SV=1	CTSG	26434	1.84984	0.806317	0.483381	1.2636	0.791815	0.776975	1.63846	0.852062	0.685645	1.64464	0.875279	0.775615	1.56885	0.888322	0.662757	1.3844	0.93004	0.518453
A0A1L1RUP8	Uncharacterized protein OS=Gallus gallus OX=9031 GN=DDX18 PE=3 SV=1	DDX18	50049	ND	0.581489	1.07095	ND	ND	0.882353	0.605928	1.23898	ND	ND	2.37387	ND	1.048	ND	ND	ND	ND	ND
A0A1L1RV40	Calponin OS=Gallus gallus OX=9031 GN=CNN2 PE=3 SV=1	CNN2	32307	1.02697	0.975977	0.864889	0.606612	1.11797	0.975275	0.935236	0.637643	1.05233	0.992034	2.24931	1.08459	0.88806	0.716282	0.890899	1.4806	1.40058	0.610554
A0A1L1RVH6	Uncharacterized protein OS=Gallus gallus OX=9031 GN=RPS25 PE=4 SV=1	RPS25	9334	1.08436	1.59685	0.955462	2.38842	1.78903	1.01929	0.981089	1.10711	1.01866	0.891645	1.15901	2.26183	1.30932	1.26599	1.24392	1.05394	0.792602	0.898761
A0A1L1RVJ1	Uncharacterized protein OS=Gallus gallus OX=9031 GN=SARAF PE=4 SV=1	SARAF	32402	0.610352	0.294209	0.586406	1.05603	ND	1.52047	1.00198	ND	1.07508	0.797952	ND	ND	0.683307	2.9194	0.871557	0.685207	0.944277	0.275531
A0A1L1RVP3	Uncharacterized protein OS=Gallus gallus OX=9031 GN=CHCHD2 PE=4 SV=1	CHCHD2	15248	ND	0.989003	0.984428	1.00076	1.0785	1.14815	0.945517	1.61263	1.0062	1.00865	1.37224	1.2227	1.29471	1.34613	1.26598	0.677099	0.880337	0.865504
A0A1L1RVS8	Uncharacterized protein OS=Gallus gallus OX=9031 GN=CYP2J21 PE=3 SV=1	CYP2J21	56466	1.38001	0.632747	1.29594	0.701977	0.832783	0.691156	0.758221	1.21664	0.917722	1.05379	1.42382	0.961154	0.9629	2.22676	1.21588	1.08571	1.00507	0.983496
A0A1L1RWE5	40S ribosomal protein SA OS=Gallus gallus OX=9031 GN=RPSA PE=3 SV=1	RPSA	31550	1.07903	0.944628	0.786813	1.12774	1.03071	0.891506	0.926264	1.05144	0.908946	0.857052	1.09032	0.914381	0.975115	1.12937	0.94085	1.15836	1.12822	0.756958
A0A1L1RWL9	Uncharacterized protein OS=Gallus gallus OX=9031 GN=RAB10L PE=4 SV=1	RAB10L	16936	1.28704	ND	ND	ND	1.20424	0.586635	ND	ND	ND	ND	ND	ND	ND	1.25357	ND	0.955174	ND	0.895413
A0A1L1RWM3	SH3 domain-binding glutamic acid-rich-like protein OS=Gallus gallus OX=9031 GN=SH3BGRL3 PE=3 SV=1	SH3BGRL3	10463	1.0084	1.03027	1.0593	0.986032	1.00972	0.884066	1	0.968046	1.01941	1.01843	1.12493	0.997111	1.19231	1.22157	1.26244	0.844816	0.777542	0.760933
A0A1L1RWT1	Actin-related protein 2/3 complex subunit OS=Gallus gallus OX=9031 GN=ARPC1B PE=3 SV=1	ARPC1B	40748	1.1913	0.99834	0.909984	0.908341	0.909082	0.816836	0.981349	1.03241	0.991505	0.936364	1.09203	0.937944	1.16195	1.19735	1.10527	0.839769	0.858071	0.816368
A0A1L1RWU2	Uncharacterized protein OS=Gallus gallus OX=9031 GN=CLIC4 PE=4 SV=1	CLIC4	28522	0.935901	0.870562	1.11455	1.00111	ND	0.565424	0.651232	1.01117	0.854336	0.911492	1.20135	0.650069	0.301839	1.03574	1.42409	1.05835	0.946023	0.500318
A0A1L1RXA4	F-actin-capping protein subunit alpha-2 OS=Gallus gallus OX=9031 GN=CAPZA2 PE=3 SV=1	CAPZA2	32700	1.2717	1.05518	0.875432	1.089	0.970931	0.915166	1.10363	1.08271	0.957645	0.986364	1.09281	0.974865	1.26519	1.23131	1.04871	1.11557	0.889684	0.843167
A0A1L1RXI6	60S ribosomal protein L6 OS=Gallus gallus OX=9031 GN=RPL6 PE=3 SV=1	RPL6	26102	1.15166	1.03756	0.903614	0.850414	1.06908	0.944797	0.811154	1.21115	1.01867	0.919725	1.12333	0.888889	1.11708	1.27161	1.12292	0.745839	0.85233	0.771298
A0A1L1RXW7	Uncharacterized protein OS=Gallus gallus OX=9031 GN=SCLY PE=4 SV=1	SCLY	40149	1.76436	0.304753	3.4629	0.801918	0.89633	ND	0.679569	1.30847	2.67875	0.780883	1.59777	ND	ND	1.76678	0.920088	0.994667	1.23477	ND
A0A1L1RYG4	Uncharacterized protein OS=Gallus gallus OX=9031 GN=SPCS1 PE=4 SV=1	SPCS1	11610	1.16787	ND	1.50028	1.13895	0.981575	0.982628	1.90654	ND	1.73668	ND	ND	0.914724	ND	ND	1.00612	ND	ND	0.808483
A0A1L1RYY9	Adipocyte plasma membrane-associated protein OS=Gallus gallus OX=9031 GN=APMAP PE=4 SV=1	APMAP	45731	1.03431	ND	ND	ND	ND	ND	0.733514	ND	0.749655	0.589606	ND	0.727039	0.872445	ND	ND	0.998309	0.77904	ND
A0A1L1RZA9	Uncharacterized protein OS=Gallus gallus OX=9031 GN=PARP12 PE=4 SV=1	PARP12	79691	ND	ND	ND	ND	ND	ND	ND	ND	ND	ND	ND	ND	ND	ND	ND	ND	ND	ND
A0A1L1RZK6	Uncharacterized protein OS=Gallus gallus OX=9031 GN=PMLL PE=4 SV=1	PMLL	86343	0.61845	0.750486	0.593653	1.19985	1.23809	1.05423	1.17638	0.94047	1.01004	ND	0.99106	0.665476	ND	1.30954	1.28782	0.604592	1.01614	0.790412
A0A1L1RZM9	NADH-cytochrome b5 reductase OS=Gallus gallus OX=9031 GN=CYB5R3 PE=3 SV=1	CYB5R3	34089	1.15199	0.865792	1.14069	1.04149	1.09255	0.878459	0.957016	1.10784	1.15473	1.00358	1.27194	0.845526	0.9391	0.990271	1.25824	0.959251	0.99597	0.700504
A0A1L1RZQ3	Uncharacterized protein OS=Gallus gallus OX=9031 GN=MFF PE=4 SV=1	MFF	28569	1.59124	ND	ND	ND	ND	1.23417	1.18704	1.16107	ND	1.19227	1.33638	1.20681	1.77825	1.58854	1.67043	ND	1.02143	0.98562
A0A1L1RZS5	Uncharacterized protein OS=Gallus gallus OX=9031 GN=RIDA PE=4 SV=1	RIDA	14821	ND	ND	ND	ND	ND	ND	ND	ND	ND	ND	ND	ND	ND	ND	ND	2.03778	2.30661	ND
A0A1L1S086	Ribosomal protein L19 OS=Gallus gallus OX=9031 GN=RPL19 PE=3 SV=1	RPL19	23195	1.13824	1.06978	1.58766	0.996697	1.08588	1.04357	1.012	1.92815	1.04693	0.885619	1.12606	1.01645	1.2049	1.34846	1.17478	0.535032	0.826315	0.970943
A0A1L1S091	Uncharacterized protein OS=Gallus gallus OX=9031 GN=PEBP1 PE=4 SV=1	PEBP1	20317	1.22923	0.677445	1.12712	0.622679	0.783079	0.509387	0.999081	1.16306	0.733209	1.00959	0.840974	1.08111	1.0746	1.17788	1.00634	0.467111	1.0132	0.929841
A0A1L1S0C5	Uncharacterized protein OS=Gallus gallus OX=9031 GN=SNX1 PE=4 SV=1	SNX1	58093	2.15507	1.66063	3.07974	2.45335	2.17801	1.21829	2.12011	2.11279	1.52311	1.46074	3.47469	1.74037	2.33086	1.76235	1.02531	1.76984	1.72317	1.74468
A0A1L1S0D5	Uncharacterized protein OS=Gallus gallus OX=9031 GN=ATP6V1D PE=4 SV=1	ATP6V1D	28237	1.171	0.807313	1.30948	0.614866	1.15983	0.794407	1.00415	0.964478	1.1707	0.779385	1.43566	0.73375	0.941913	0.879956	1.24388	1.16073	1.14742	0.798059
A0A1L1S0G5	Vacuolar protein sorting-associated protein 29 OS=Gallus gallus OX=9031 GN=VPS29 PE=3 SV=1	VPS29	25689	1.29397	0.952137	ND	0.946709	ND	0.872133	ND	1.06445	0.950442	0.180225	0.885867	ND	0.131627	ND	ND	0.956984	1.06033	0.780497
A0A1L1S0I0	Uncharacterized protein OS=Gallus gallus OX=9031 PE=4 SV=1	0	30620	ND	ND	ND	ND	0.435315	ND	ND	0.76162	ND	ND	ND	1.11689	1.17307	1.41013	ND	ND	ND	ND
A0A1L1S0M9	Uncharacterized protein OS=Gallus gallus OX=9031 GN=GOLPH3 PE=4 SV=1	GOLPH3	32825	23.1165	0.799357	1.055	17.1516	4.62419	1.06791	1.39004	ND	9.04655	ND	ND	0.757233	0.643896	1.10499	9.67323	1.42876	0.819945	ND
A0A1L1S0Q5	60S ribosomal protein L37a OS=Gallus gallus OX=9031 GN=RPL37A PE=4 SV=1	RPL37A	7596	ND	1.09897	0.705441	0.91332	ND	0.611744	ND	1.45379	0.742443	1.03459	ND	ND	ND	0.682758	0.703336	2.07181	1.53948	0.432732
A0A1N8W704	COP9 signalosome complex subunit 3 OS=Gallus gallus OX=9031 GN=COPS3 PE=4 SV=1	COPS3	48392	1.38092	1.07326	0.850295	1.03678	0.371507	0.962958	1.07583	1.18727	1.17254	0.988296	1.25936	0.843154	0.990982	1.19725	1.05658	0.941643	0.940159	0.77149
A0A1X9WEL5	Elongation factor Tu OS=Gallus gallus OX=9031 GN=TUFM PE=2 SV=1	TUFM	47107	1.31566	1.1073	1.09586	1.08517	1	0.934277	0.967366	1.08123	1.09983	0.908727	1.27103	1.02998	1.17233	1.13976	1.45892	1.17568	1.01519	0.820208
A0A2R3TVM2	Interferon-induced protein 35 OS=Gallus gallus OX=9031 GN=IFI35 PE=2 SV=1	IFI35	43354	1.89568	ND	ND	0.986547	1.47116	1.02123	ND	ND	ND	ND	ND	0.922648	ND	ND	ND	ND	ND	ND
A0FKN5	Prestin OS=Gallus gallus OX=9031 GN=SLC26A5 PE=1 SV=1	SLC26A5	81113	1.65774	ND	ND	0.814661	ND	0.957177	1.02297	0.673681	1.19823	0.879632	ND	1.11815	ND	1.44014	ND	1.43735	1.03288	0.828606
A2NR64	Dolichyl-diphosphooligosaccharide--protein glycosyltransferase subunit DAD1 OS=Gallus gallus OX=9031 GN=DAD1 PE=3 SV=1	DAD1	12926	0.456927	0.961605	1.1256	2.34431	0.426937	1.00937	0.568882	1.28187	1.21098	0.905054	1.33791	ND	0.44381	1.12251	0.590975	1.82241	1.31763	0.869113
A3R0S3	Growth factor receptor-bound protein 2 OS=Gallus gallus OX=9031 GN=GRB2 PE=2 SV=1	GRB2	25177	1.09371	0.903269	0.86835	1.11391	1.22134	1.01066	1.52702	1.1588	1.37112	0.99429	1.19517	1.00983	1.18331	0.924875	1.13912	1.17366	1.2409	0.830552
A3RKL2	Nonhistone chromosomal protein HMG-14A OS=Gallus gallus OX=9031 GN=HMGN5 PE=2 SV=1	HMGN5	11357	1.02988	1.19505	0.841226	0.91999	0.964695	1.19412	1.04868	1.12886	0.787196	0.978734	1.06181	1.29429	1.21087	1.35941	0.968936	0.785025	0.774432	1.02151
A3RL83	Lectin-associated matrix protein (Fragment) OS=Gallus gallus OX=9031 GN=hLAMP-1 PE=2 SV=2	hLAMP-1	32666	0.939041	0.798131	0.707797	0.606982	0.930758	0.821313	ND	1.10503	1.00618	0.57664	1.1836	0.97035	0.796233	ND	1.09113	0.789394	ND	0.625277
A4GTP0	Galectin OS=Gallus gallus OX=9031 GN=LGALS3 PE=2 SV=1	LGALS3	25672	1.16931	1.18966	1.12152	1.09265	1.05113	0.829443	1.11954	0.698	1.19428	0.88515	1.31893	0.900981	1.04848	0.72041	1.23136	1.21693	1.1733	0.675583
B0M1D7	Quaking protein OS=Gallus gallus OX=9031 PE=2 SV=1	0	37600	1.46167	1.26018	1.00677	0.900717	0.936994	0.991797	1.008	0.929072	1.37982	0.952082	2.91811	0.977376	1.18015	1.30073	1.1045	0.869586	3.69993	0.947122
B3Y932	DNA-(apurinic or apyrimidinic site) lyase OS=Gallus gallus OX=9031 GN=chApex1 PE=2 SV=1	chApex1	33458	1.22075	1.25025	0.763216	1.00603	0.927256	0.880556	1.20167	1.16444	0.729017	0.9496	1.32898	1.06002	1.33431	1.27717	1.06053	0.958816	0.81979	0.888351
B4X9P4	Microsomal glutathione S-transferase 1 OS=Gallus gallus OX=9031 GN=MGST1 PE=2 SV=1	MGST1	17256	0.987245	0.728335	0.732594	1.36104	1.14598	1.10728	1.02119	1.16548	0.958434	ND	1.06217	ND	1.16811	1.09063	0.997677	0.936558	0.916606	0.96132
B5BSG3	Transporter associated with antigen processing 2 OS=Gallus gallus OX=9031 GN=TAP2 PE=4 SV=1	TAP2	75861	ND	ND	ND	1.79273	1.42963	1.84157	ND	ND	ND	ND	0.990403	0.635502	ND	ND	ND	0.682856	ND	ND
B5BSS1	Transporter associated with antigen processing 1 OS=Gallus gallus OX=9031 GN=TAP1 PE=4 SV=1	TAP1	62782	1.14469	0.40103	ND	1.03264	3.44257	1.62422	ND	ND	ND	ND	ND	ND	ND	ND	ND	ND	ND	ND
B8YK79	Lysozyme OS=Gallus gallus OX=9031 GN=LYZ PE=3 SV=1	LYZ	16239	ND	2.93031	ND	ND	ND	1.44486	0.564264	ND	ND	ND	ND	1.36345	0.293472	1.63285	ND	0.844778	0.81937	2.00686
C4PFJ9	Cathelicidin-3 OS=Gallus gallus OX=9031 GN=CATHL3 PE=2 SV=1	CATHL3	16281	1.31325	2.05795	ND	ND	ND	ND	ND	1.31683	0.822597	ND	0.941674	2.44337	ND	1.34467	0.795727	0.502702	255.545	1.46396
C7G537	ADF actin binding protein OS=Gallus gallus OX=9031 GN=COTL1 PE=2 SV=1	COTL1	16106	1.26692	1.02692	0.917318	1.00873	0.882578	0.930693	1.07031	1.10783	0.95914	0.975965	1.01667	0.978992	1.20339	1.10976	1.04299	0.937648	0.83683	0.865171
D0EKR3	Peptidyl-prolyl cis-trans isomerase OS=Gallus gallus OX=9031 GN=PPIA PE=2 SV=1	PPIA	17810	1.21817	1.05128	0.911835	1.00213	1.00125	0.996921	1.01914	1.11394	0.969609	0.958965	1.10604	1.00211	1.18434	1.18937	1.059	0.924274	1.00855	0.875969
D0VX26	Mitochondrial cytochrome c1 heme protein OS=Gallus gallus OX=9031 PE=1 SV=1	0	26940	0.666472	ND	0.922811	1.02944	ND	0.721882	1.32432	ND	0.914641	0.91979	ND	ND	ND	ND	0.852217	0.504048	0.290591	0.494598
D0VX31	Mitochondrial ubiquinol-cytochrome-c reductase complex core protein i OS=Gallus gallus OX=9031 PE=1 SV=1	0	49442	1.15754	0.928932	0.858309	0.892473	0.834653	0.844705	0.756009	1.05448	0.893098	0.644008	1.01153	0.709375	1.0239	0.953973	0.983865	1.16734	1.23541	0.75014
D2D3P4	RAB27A member RAS oncogene family OS=Gallus gallus OX=9031 GN=Rab27a PE=2 SV=1	Rab27a	25066	1.40298	0.951087	0.973103	1.11277	1.07158	0.937349	0.543649	1.00611	0.433164	1.09275	1.09854	0.948362	1.19594	0.314488	0.904467	3.46682	3.37862	0.734926
D2Z1L9	LIM and SH3 protein 1 OS=Gallus gallus OX=9031 GN=LASP1 PE=2 SV=1	LASP1	29655	1.09151	0.94356	0.881142	1.16667	1.13328	1.06292	1.17682	1.03197	0.942441	1.06484	1.03688	0.874182	0.960825	1.229	1.0772	0.8636	0.754521	0.849611
D6PZR1	PRNP OS=Gallus gallus OX=9031 PE=3 SV=1	0	29949	ND	ND	ND	ND	ND	ND	ND	ND	ND	ND	ND	ND	ND	ND	ND	ND	ND	ND
E1BQC5	Poly [ADP-ribose] polymerase OS=Gallus gallus OX=9031 GN=PARP14 PE=4 SV=4	PARP14	187336	0.564693	1.2325	1.16855	2.92083	9.22699	1.21668	1.70614	1.56159	1.83818	ND	1.9851	0.873052	0.89456	1.08424	1.10032	2.3956	1.65456	0.850796
E1BQF6	Uncharacterized protein OS=Gallus gallus OX=9031 GN=SNX4 PE=4 SV=2	SNX4	50125	1.63436	0.966023	2.23104	ND	ND	ND	ND	ND	0.293932	0.894781	1.3762	5.72255	ND	ND	ND	ND	1.8571	ND
E1BQF9	Uncharacterized protein OS=Gallus gallus OX=9031 GN=CSDE1 PE=4 SV=3	CSDE1	88632	1.66396	1.28739	0.512693	1.37009	3.60948	1.03145	4.05182	1.05294	1.24198	0.820508	1.15189	0.93197	1.13293	1.35274	1.19544	0.789324	0.782911	0.751361
E1BQH2	Uncharacterized protein OS=Gallus gallus OX=9031 GN=IARS PE=3 SV=3	IARS	144769	2.10989	ND	1.71708	2.39514	1.63934	1.54144	0.935332	1.27925	0.719043	1.50455	2.03402	1.07935	2.17831	1.95411	1.49767	2.08515	2.1222	1.77788
E1BQK7	Uncharacterized protein OS=Gallus gallus OX=9031 GN=SMNDC1 PE=4 SV=3	SMNDC1	26654	ND	ND	6.61083	ND	ND	ND	ND	0.539985	ND	ND	ND	ND	ND	ND	ND	ND	ND	ND
E1BQM1	Uncharacterized protein OS=Gallus gallus OX=9031 GN=CRELD2 PE=4 SV=2	CRELD2	39437	ND	1.03083	ND	ND	ND	1.21534	ND	14.3817	ND	0.968804	4.78203	ND	ND	ND	ND	ND	ND	ND
E1BQN0	NADH dehydrogenase [ubiquinone] iron-sulfur protein 6 mitochondrial OS=Gallus gallus OX=9031 GN=NDUFS6 PE=3 SV=1	NDUFS6	14042	1.06401	1.28776	1.23969	0.840874	0.959198	0.767883	0.857999	1.05556	1.11995	0.899306	1.22082	1.08586	1.12086	1.26438	1.23563	0.666395	0.948086	0.939502
E1BQN9	Uncharacterized protein OS=Gallus gallus OX=9031 GN=CACYBP PE=4 SV=1	CACYBP	25594	0.304486	0.834341	0.240519	0.285327	0.504986	0.402893	0.26173	0.955214	0.364951	0.235759	0.423318	0.463001	0.250694	0.381946	0.937387	0.343519	0.586396	0.215145
E1BQS4	Uncharacterized protein OS=Gallus gallus OX=9031 GN=WNK1 PE=4 SV=4	WNK1	254737	0.818875	0.621429	0.773854	0.951004	0.813713	0.930364	0.759953	0.806109	0.752727	1.11671	1.16538	0.744374	0.761672	0.850971	0.737679	0.556241	0.576923	0.518577
E1BQU2	Phosphoacetylglucosamine mutase OS=Gallus gallus OX=9031 GN=PGM3 PE=3 SV=3	PGM3	63071	1.40407	0.490909	0.642257	1.13392	0.976096	0.888605	0.65111	1.07864	0.516071	0.594251	1.09726	0.843305	1.03589	0.800119	1.053	1.07044	0.67601	0.777198
E1BQU4	Uncharacterized protein OS=Gallus gallus OX=9031 GN=NSF PE=4 SV=2	NSF	82177	2.16837	0.882364	1.06589	2.52806	1.05994	1.13525	1.06884	1.14457	1.00358	0.954209	1.98524	1.01798	1.52366	1.18364	1.88514	1.05823	0.916006	0.814997
E1BQV4	ER membrane protein complex subunit 3 OS=Gallus gallus OX=9031 GN=EMC3 PE=3 SV=1	EMC3	30099	1.50255	ND	0.725552	0.781302	ND	ND	1.08731	0.95437	ND	0.879266	1.31939	0.973301	ND	1.19239	ND	ND	0.482701	0.874121
E1BQV7	Uncharacterized protein OS=Gallus gallus OX=9031 GN=SLK PE=4 SV=3	SLK	141897	1.03643	0.936102	1.04886	1.42732	1.08418	1.24379	1.41468	1.16546	1.34268	ND	ND	2.44035	ND	ND	1.2071	0.904234	0.975577	ND
E1BR36	Uncharacterized protein OS=Gallus gallus OX=9031 GN=ACTL6A PE=3 SV=2	ACTL6A	47484	1.25832	ND	0.878289	0.292637	1.33208	1.62527	0.866206	1.07143	ND	1.10863	1.41049	ND	0.854886	ND	1.03435	1.11542	1.13371	0.668287
E1BR42	Uncharacterized protein OS=Gallus gallus OX=9031 GN=DOCK2 PE=3 SV=2	DOCK2	212933	ND	ND	ND	ND	ND	ND	ND	ND	ND	2.02739	ND	5.66399	ND	ND	ND	ND	ND	ND
E1BRB3	Uncharacterized protein OS=Gallus gallus OX=9031 GN=DNAJC19 PE=4 SV=3	DNAJC19	12604	ND	ND	ND	1.15615	ND	ND	ND	ND	ND	ND	ND	ND	ND	ND	ND	ND	ND	ND
E1BRC1	Uncharacterized protein OS=Gallus gallus OX=9031 GN=CD99 PE=4 SV=1	CD99	18198	1.42057	1.29855	1.06539	0.806	0.868607	0.833547	1.20753	1.15788	0.968483	0.991742	1.00943	1	1.33673	1.32185	1.11525	0.898086	0.743687	0.799506
E1BRE5	Uncharacterized protein OS=Gallus gallus OX=9031 GN=EEA1 PE=4 SV=2	EEA1	161741	1.72739	1.05003	1.0079	1.07421	0.800244	0.542857	1.37886	1.11028	1.04797	0.647122	0.786509	1.0706	1.80791	1.50426	1.6806	0.855707	0.696686	0.361967
E1BRF3	Uncharacterized protein OS=Gallus gallus OX=9031 GN=MYCBP PE=4 SV=2	MYCBP	11890	1.36042	0.779952	0.963372	0.962489	ND	0.278618	0.983977	0.845	1.02441	0.933039	0.163045	1.06596	1.36244	1.28454	ND	0.854757	ND	0.154971
E1BRL4	Synaptosomal-associated protein OS=Gallus gallus OX=9031 GN=SNAP23 PE=3 SV=1	SNAP23	23603	0.997368	1.03111	0.929675	1.08155	1.16624	1.12903	1.11783	1.13141	0.569016	0.976357	1.12568	0.955443	1.14865	1.24933	1.23815	0.913683	0.879735	1.6306
E1BRP3	Uncharacterized protein OS=Gallus gallus OX=9031 GN=VTA1 PE=4 SV=1	VTA1	33941	2.45781	0.8084	ND	0.648096	0.977589	0.939635	12.3287	1.06503	1.1095	0.844033	3.06833	0.711757	1.24177	2.8856	23.094	1.58482	1.7564	0.917758
E1BRQ5	Uncharacterized protein OS=Gallus gallus OX=9031 GN=CCDC25 PE=4 SV=3	CCDC25	24335	ND	ND	ND	ND	ND	ND	ND	ND	ND	0.962085	4.6824	1.07816	ND	ND	0.966124	1.44054	0.898708	ND
E1BRQ9	Uncharacterized protein OS=Gallus gallus OX=9031 GN=IWS1 PE=4 SV=2	IWS1	77805	ND	1.16849	ND	ND	ND	ND	ND	ND	ND	ND	ND	ND	ND	ND	ND	ND	ND	ND
E1BRR6	Uncharacterized protein OS=Gallus gallus OX=9031 GN=SCARB2 PE=3 SV=1	SCARB2	53907	1.26089	1.18599	3.2132	0.521045	0.67818	0.504923	0.950256	0.923888	1.82013	1.15123	1.08308	0.793833	0.964358	1.04415	2.16608	0.92241	0.951599	0.83099
E1BRT9	Uncharacterized protein OS=Gallus gallus OX=9031 GN=NDUFA5 PE=4 SV=1	NDUFA5	13448	0.896929	0.757551	0.917172	0.776285	0.744499	0.664943	0.902625	0.858873	0.816766	0.437651	0.963889	0.397048	0.697309	1.28935	0.825397	0.322953	0.715495	0.661972
E1BRU3	Uncharacterized protein OS=Gallus gallus OX=9031 GN=RBM39 PE=4 SV=3	RBM39	39658	0.880358	0.975325	3.23449	1.01639	0.967239	0.890634	0.390414	1.26862	0.155582	1.3133	1.23527	0.867159	1.27592	1.33333	1.64177	ND	1.15373	ND
E1BS06	Uncharacterized protein OS=Gallus gallus OX=9031 GN=RPL23A PE=3 SV=2	RPL23A	17656	1.86116	1.77917	1.62674	1.59038	2.05411	0.758326	2.03044	2.32131	1.01224	0.861359	1.14273	1.05629	2.40064	1.49551	1.111	0.832275	0.857588	1.05714
E1BS15	Uncharacterized protein OS=Gallus gallus OX=9031 GN=ACSF2 PE=4 SV=2	ACSF2	68770	ND	ND	0.988153	ND	ND	ND	ND	1.08534	1.25239	1.52201	22.0348	1.90279	ND	2.19117	0.868758	4.27604	1.79746	ND
E1BS94	Alpha-L-fucosidase OS=Gallus gallus OX=9031 GN=FUCA2 PE=3 SV=3	FUCA2	52406	1.89695	2.81881	0.0965106	0.10257	0.702182	6.18707	1.27925	1.56553	ND	0.868347	1.70208	1.82071	0.863598	6.09441	0.766772	1.66526	1.63663	3.65647
E1BS97	Non-specific serine/threonine protein kinase OS=Gallus gallus OX=9031 GN=PAK2 PE=4 SV=1	PAK2	57546	1.33573	1.12354	1.01254	1.0535	1.33019	0.967816	1.03679	1.06652	1.16746	1.00227	1.31971	1.15824	1.34033	1.2517	1.06926	1.05273	1.18761	0.837412
E1BSA4	Uncharacterized protein OS=Gallus gallus OX=9031 GN=PTTG1IP PE=4 SV=2	PTTG1IP	21188	1.49214	1.21281	1.43646	0.812093	0.780668	0.675506	1.06648	1.01682	ND	1.10234	1.18121	0.894409	1.28981	1.26868	1.40068	0.57983	0.762829	0.728659
E1BSC0	Uncharacterized protein OS=Gallus gallus OX=9031 GN=DDX46 PE=4 SV=3	DDX46	119180	1.15178	0.902871	0.538095	1.06268	1.25763	1.60232	1.25873	0.856519	1.23653	0.954733	3.82066	1.09244	1.32909	2.87492	0.941878	2.3039	0.551531	0.154649
E1BSF5	Branched-chain-amino-acid aminotransferase OS=Gallus gallus OX=9031 GN=BCAT1 PE=3 SV=3	BCAT1	43615	1.16822	0.934856	1.84418	1.03421	1.0106	0.790241	0.999052	1.07007	1.20723	0.991779	1.23838	0.783091	0.998794	1.02035	1.08648	1.12154	1.11364	0.692265
E1BSI4	Uncharacterized protein OS=Gallus gallus OX=9031 GN=CHMP5 PE=3 SV=1	CHMP5	24602	1.81843	0.357636	2.21062	0.441428	1.96041	1.90216	2.0184	1.00885	0.336151	0.95412	2.29878	0.394342	0.456584	1.68728	1.47464	ND	0.308456	0.302616
E1BSJ2	40S ribosomal protein S21 OS=Gallus gallus OX=9031 GN=RPS21 PE=3 SV=2	RPS21	9118	0.962725	1.02121	0.962556	0.981112	1.12376	1.06686	0.932938	1.0961	0.947233	0.909061	1.16068	1.13145	1.12009	1.38016	1.10345	0.833562	0.810427	0.919044
E1BSL7	Uncharacterized protein OS=Gallus gallus OX=9031 GN=ERP44 PE=4 SV=3	ERP44	46976	1.49014	0.0760675	1.18504	1.22817	0.223245	0.679081	1.09024	1.13275	1.13569	1.03555	0.923203	0.132911	1.45247	0.635356	1.35269	1.20425	0.134194	0.939166
E1BSP0	Uncharacterized protein OS=Gallus gallus OX=9031 GN=C1QA PE=4 SV=2	C1QA	25534	ND	ND	ND	ND	ND	ND	ND	ND	ND	ND	ND	ND	ND	ND	2.92864	ND	ND	ND
E1BSR5	Uncharacterized protein OS=Gallus gallus OX=9031 GN=RBM25 PE=4 SV=2	RBM25	96879	ND	ND	0.979836	1.17411	0.880325	ND	0.888576	1.68719	ND	1.28124	1.13482	0.99195	ND	1.01371	ND	ND	ND	0.661669
E1BSS3	Eukaryotic translation initiation factor 3 subunit A OS=Gallus gallus OX=9031 GN=EIF3A PE=3 SV=3	EIF3A	143376	1.13295	1.02753	1.00676	0.97204	1.05853	0.98508	0.965253	1.1589	1.14275	0.922468	1.13044	0.995906	1.2046	1.30487	1.17301	0.754478	0.839827	0.860393
E1BSX2	Calponin OS=Gallus gallus OX=9031 GN=CNN3 PE=3 SV=3	CNN3	36610	0.522471	0.645411	5.06499	1.40628	11.1647	0.897109	ND	0.674106	ND	0.589606	1.41338	0.747728	ND	ND	ND	1.31748	1.05584	ND
E1BT08	Uncharacterized protein OS=Gallus gallus OX=9031 GN=HSPH1 PE=3 SV=3	HSPH1	96051	0.572411	0.106618	0.114678	0.757143	2.77891	0.234746	ND	1.03044	ND	0.531824	ND	ND	ND	ND	ND	ND	1.11129	ND
E1BT75	Exocyst complex component 7 OS=Gallus gallus OX=9031 GN=EXOC7 PE=3 SV=3	EXOC7	75226	ND	ND	ND	ND	ND	ND	ND	ND	ND	ND	ND	ND	ND	ND	ND	ND	ND	ND
E1BT93	Uncharacterized protein OS=Gallus gallus OX=9031 GN=ALDH2 PE=3 SV=3	ALDH2	56791	1.41032	1.41522	1.06165	0.764498	0.734477	0.581421	0.93126	1.14694	0.854072	0.993836	0.921609	0.984943	1.04993	1.122	0.943534	1.03206	1.08142	0.69594
E1BT94	Uncharacterized protein OS=Gallus gallus OX=9031 GN=NDUFB6 PE=4 SV=1	NDUFB6	14917	1.26893	1.24012	1.09938	0.8051	0.907125	0.822957	1.01961	1.10761	1.01624	0.897833	1.3176	0.987629	1.25187	1.56025	1.2671	ND	1.1981	1.06105
E1BTA0	Uncharacterized protein OS=Gallus gallus OX=9031 GN=COMT PE=4 SV=1	COMT	29788	1.26533	0.284158	0.940918	1.13518	0.972105	0.715636	1.28696	1.00504	1.0437	3.05049	1.48978	0.292934	1.22174	0.335554	1.15319	8.23919	1.66025	0.691794
E1BTE0	Uncharacterized protein OS=Gallus gallus OX=9031 GN=SSBP1 PE=3 SV=3	SSBP1	17233	0.984876	1.6591	0.601626	0.776813	0.73385	0.783626	0.866246	0.717355	0.661115	0.347914	0.798229	0.424345	1.00063	1.99364	0.697982	0.695794	0.531106	0.929587
E1BTG1	Uncharacterized protein OS=Gallus gallus OX=9031 GN=RPL12 PE=3 SV=2	RPL12	17738	1.12739	0.981899	0.911993	0.983592	1.07874	0.979682	0.972851	1.11628	1.08404	0.881064	1.13446	0.995155	2.41357	1.24175	1.08377	0.849038	0.861813	3.76018
E1BTG6	O-acyltransferase OS=Gallus gallus OX=9031 GN=SOAT1 PE=3 SV=3	SOAT1	64965	1.13845	0.671551	0.97142	1.14272	0.999712	0.637113	0.891695	0.988225	1.06998	0.973967	1.18427	0.949186	1.09384	1.22302	1.14335	0.934829	0.975228	0.843711
E1BTH3	Uncharacterized protein OS=Gallus gallus OX=9031 GN=SERPINB2 PE=3 SV=2	SERPINB2	46635	1.32985	ND	1.4079	1.18884	0.803248	0.643134	0.755743	0.406106	1.1101	1.5969	1.64849	0.326121	1.46804	57.2381	1.98714	2.87111	2.11917	0.0413822
E1BTI1	Uncharacterized protein OS=Gallus gallus OX=9031 GN=RAB31 PE=4 SV=3	RAB31	21577	ND	0.85814	ND	0.930294	0.63841	0.419505	1.80848	1.92851	1.01203	0.85075	1.37434	0.759162	1.32379	1.47969	1.861	1.50022	0.993697	0.71792
E1BTL3	Uncharacterized protein OS=Gallus gallus OX=9031 GN=RDH12 PE=3 SV=2	RDH12	36068	8.18458	0.449438	0.0549327	1.02326	10.4791	0.0383584	1.02402	0.0414755	0.0684431	0.0608704	0.0483014	0.046955	ND	0.4	1.34033	0.601462	1.64883	0.451849
E1BTQ9	Uncharacterized protein OS=Gallus gallus OX=9031 GN=AUH PE=3 SV=2	AUH	34285	ND	1.00341	ND	ND	ND	ND	0.893502	ND	ND	ND	ND	1.18688	1.03104	0.981856	7.53021	0.67607	ND	0.771875
E1BTT4	Hydroxyacyl-CoA dehydrogenase trifunctional multienzyme complex subunit beta OS=Gallus gallus OX=9031 PE=3 SV=1	0	50850	1.75201	0.975242	0.942593	1.03855	0.958254	0.886691	1.12883	1.03314	1.30171	0.97027	1.20342	1.08535	1.19515	1.1002	1.1875	1.0694	1.17909	0.76627
E1BTT8	L-lactate dehydrogenase OS=Gallus gallus OX=9031 GN=LDHA PE=3 SV=2	LDHA	36502	1.21927	0.995671	0.604047	1.23897	1.04972	0.99695	1.24178	1.28582	0.735303	0.858004	1.01434	1.13134	1.25	1.17524	0.736913	1.22213	0.791524	0.831837
E1BTV1	Uncharacterized protein OS=Gallus gallus OX=9031 GN=STOM PE=4 SV=3	STOM	30814	1.35732	1.31748	0.57416	0.880139	0.615234	1.13322	1.02868	1.37516	0.621963	1.02892	0.812646	1.21922	1.1943	1.45224	0.41989	0.506506	0.753394	1.10134
E1BTX6	Methionine adenosyltransferase 2 subunit beta OS=Gallus gallus OX=9031 GN=MAT2B PE=3 SV=3	MAT2B	37449	1	0.936671	ND	1.07959	1.32967	1.18959	1.00086	1.36872	ND	ND	1.30614	0.797094	1.17791	1.2433	ND	1.14345	0.950134	0.820087
E1BTY4	Sorting nexin OS=Gallus gallus OX=9031 GN=SNX9 PE=3 SV=2	SNX9	64877	1.13591	1.03748	ND	0.391005	ND	1.01277	1.02013	1.17928	0.674146	0.461735	0.533044	ND	1.43083	0.94747	0.774243	0.449692	0.922834	0.642593
E1BTZ4	Uncharacterized protein OS=Gallus gallus OX=9031 GN=TMEM214 PE=4 SV=3	TMEM214	62710	0.860852	1.0779	11.6773	0.79898	ND	0.741394	0.710351	31.4246	1.36293	0.840807	2.21491	0.821716	1.04348	1.32544	0.923258	ND	0.757809	0.726722
E1BU33	Uncharacterized protein OS=Gallus gallus OX=9031 GN=VPS26A PE=4 SV=1	VPS26A	37996	2.35603	ND	1.28802	0.115747	1.06942	1.05221	1.38106	0.802216	0.555063	1.42809	2.6183	0.662469	2.98179	0.478321	1.67909	0.505431	217.799	0.333886
E1BU45	Uncharacterized protein OS=Gallus gallus OX=9031 GN=MRPL41 PE=4 SV=1	MRPL41	15188	ND	0.988536	ND	ND	ND	ND	0.863907	ND	ND	ND	ND	ND	ND	ND	ND	ND	1.33825	ND
E1BU62	Dopey family member 2 OS=Gallus gallus OX=9031 PE=4 SV=3	0	257848	ND	ND	1.37072	ND	1.12806	ND	ND	2.09538	ND	ND	ND	0.555755	0.841712	0.573181	ND	0.652877	ND	ND
E1BU66	Uncharacterized protein OS=Gallus gallus OX=9031 GN=RPL38 PE=3 SV=3	RPL38	8218	0.189007	0.274605	9.25949	ND	ND	0.813196	0.177193	ND	0.1277	ND	ND	0.839648	0.187861	1.2001	0.919631	1.60485	0.365157	ND
E1BUB6	Uncharacterized protein OS=Gallus gallus OX=9031 GN=GSTT1L PE=3 SV=3	GSTT1L	27954	1.10355	0.733358	1.68745	0.789946	0.801809	0.3513	0.866026	0.56355	1.58545	0.93722	0.904016	0.401853	0.789424	0.667892	1.5	1.46556	1.59693	0.461184
E1BUD8	Uncharacterized protein OS=Gallus gallus OX=9031 GN=SEC24C PE=4 SV=2	SEC24C	119030	1.24609	0.916905	0.901107	1.18029	0.93564	0.871118	0.998788	1.14854	1.23077	0.951532	1.08355	0.951351	1.30288	1.12928	1.08496	0.906518	0.731991	0.946937
E1BUP6	Uncharacterized protein OS=Gallus gallus OX=9031 GN=PDIA5 PE=4 SV=3	PDIA5	60677	ND	ND	1.0029	ND	ND	0.990277	ND	ND	1.11531	1.03621	1.36785	0.900137	ND	1.01853	1.27933	2.19427	ND	0.789553
E1BUP8	Uncharacterized protein OS=Gallus gallus OX=9031 GN=AHNAK2 PE=4 SV=3	AHNAK2	310958	1.10145	0.71849	1.32167	1.18358	1.06133	0.726354	1.06087	0.811363	1.33219	0.981636	1.13447	0.733998	1.19143	0.94685	1.66545	0.749012	0.852014	0.546424
E1BUR3	DDRGK domain containing 1 OS=Gallus gallus OX=9031 PE=4 SV=3	0	34449	0.191524	1.0943	0.924044	0.981648	0.962182	0.908894	1.0638	0.976427	1.04319	0.932054	1.01605	0.985618	1.29374	1.20616	1.2844	0.756322	0.742935	0.814356
E1BUS2	Uncharacterized protein OS=Gallus gallus OX=9031 GN=NOP58 PE=4 SV=3	NOP58	53537	1.53999	1.09686	0.657448	1.23725	1.21179	1.39476	1.78453	9.01288	1.01904	1.06531	1.23271	1.37337	1.41443	2.07727	1.48358	0.890132	1.45081	1.88413
E1BUX5	Uncharacterized protein OS=Gallus gallus OX=9031 GN=VTI1B PE=4 SV=1	VTI1B	26808	1.15437	0.615952	1.05963	1.5694	0.896305	1.17514	0.975689	0.937606	1.01453	0.943633	1.43023	0.890041	1.3257	1.14839	1.22492	ND	0.897442	0.360623
E1BV44	Uncharacterized protein OS=Gallus gallus OX=9031 GN=CSE1L PE=4 SV=2	CSE1L	110437	1.28761	1.24796	2.19853	0.110273	0.0319524	0.0546872	1.5316	0.0173587	0.0717372	0.279371	1.50512	0.00946008	1.79339	ND	1.29382	1.73078	1.24814	0.296464
E1BV75	Uncharacterized protein OS=Gallus gallus OX=9031 GN=DHRS7 PE=3 SV=1	DHRS7	37721	1.92284	1.01883	1.8226	1.4925	1.96899	1.31954	1.44062	1.60396	1.43264	1.30819	1.59569	1.3739	1.48048	1.64051	1.43419	1.04926	1.26919	0.764316
E1BV83	Uncharacterized protein OS=Gallus gallus OX=9031 GN=NUP205 PE=4 SV=2	NUP205	228329	1.65052	1.44767	0.896071	0.897213	1.05377	0.921519	1.24736	1.50374	ND	1.44928	1.50067	1.03451	1.64074	1.63869	1.53356	ND	0.38543	1.049
E1BVB1	Uncharacterized protein OS=Gallus gallus OX=9031 GN=RPL32 PE=4 SV=2	RPL32	15916	1.34364	3.63719	0.963143	1.01639	1.61786	0.951088	0.960516	1.3409	1.42112	0.90464	4.07131	1.08358	1.13095	10.1293	1.14595	ND	1.72457	1.13387
E1BVC8	Secretory carrier-associated membrane protein OS=Gallus gallus OX=9031 GN=SCAMP1 PE=3 SV=1	SCAMP1	38131	1.5322	0.957902	0.816575	0.757919	0.401672	0.499357	0.988187	0.989971	1.00091	1.05429	0.952975	0.885533	1.565	1.47524	1.3694	0.513223	0.68253	0.791385
E1BVD1	Uncharacterized protein OS=Gallus gallus OX=9031 GN=AKR1B10L3 PE=4 SV=1	AKR1B10L3	35663	1.80994	1.32315	ND	1.23243	0.966916	ND	0.982241	0.932277	0.961637	0.956317	1.63897	1.02028	1.46642	1.40434	0.876833	0.892677	0.895761	0.577018
E1BVF8	V-type proton ATPase subunit OS=Gallus gallus OX=9031 GN=ATP6V0D1 PE=3 SV=3	ATP6V0D1	40321	1.08629	0.956299	0.97361	0.890352	0.908517	0.827464	0.994545	1.03805	1.06763	0.857125	0.941649	0.817701	1.05714	1.00118	1.1063	0.872002	0.875357	0.454946
E1BVJ9	Uncharacterized protein OS=Gallus gallus OX=9031 GN=RBM47 PE=4 SV=1	RBM47	64761	1.27302	0.922708	0.93838	1.11165	1.04226	0.846352	0.762036	0.79726	1.05561	0.66162	1.43723	0.653465	0.997943	0.927558	1.1785	ND	0.762714	0.82818
E1BVM8	Uncharacterized protein OS=Gallus gallus OX=9031 GN=PPM1A PE=3 SV=1	PPM1A	42480	1.02972	ND	ND	1.03638	0.939137	ND	ND	1.23296	0.6833	ND	ND	ND	0.581708	ND	0.806756	ND	0.607158	0.615714
E1BVP1	Uncharacterized protein OS=Gallus gallus OX=9031 GN=EIF5B PE=4 SV=3	EIF5B	137755	0.660572	0.737864	0.775195	1.19154	1.11266	0.455735	0.747092	1.10216	0.576612	0.368477	0.955937	0.54307	0.758315	1.08131	0.703464	0.760393	0.494494	0.876739
E1BVR7	Uncharacterized protein OS=Gallus gallus OX=9031 GN=PPM1G PE=3 SV=3	PPM1G	57701	0.592224	ND	ND	ND	ND	ND	ND	ND	ND	ND	ND	ND	ND	ND	ND	ND	ND	ND
E1BVT0	Uncharacterized protein OS=Gallus gallus OX=9031 GN=RALB PE=4 SV=3	RALB	23348	0.115824	0.893659	0.639577	1.18054	0.993823	0.820715	1.16123	1.37764	0.842286	1.05703	0.965731	0.893249	1.4073	3.64322	0.937954	0.928801	0.230554	0.757768
E1BVT3	Malate dehydrogenase OS=Gallus gallus OX=9031 GN=MDH2 PE=3 SV=2	MDH2	36968	1.11298	0.931395	0.924	1.05077	1.02868	0.889708	0.995789	1.04671	1.04286	0.851137	1.15798	0.906317	1.01505	1.03096	1.02984	1.08938	1.12068	0.725549
E1BVU7	Uncharacterized protein OS=Gallus gallus OX=9031 GN=SPECC1 PE=4 SV=4	SPECC1	118505	3.26866	ND	12.9003	0.123902	0.695203	ND	0.822981	1.39993	0.605601	0.774919	19.1856	6.16254	5.93489	8.92877	ND	0.339935	0.363196	6.22906
E1BVW9	Anion exchange protein OS=Gallus gallus OX=9031 GN=SLC4A7 PE=3 SV=3	SLC4A7	134357	0.891841	0.466763	0.525189	1.41407	1.32647	1.0212	ND	ND	ND	0.759008	ND	0.512388	ND	ND	ND	ND	ND	0.781938
E1BW06	Uncharacterized protein OS=Gallus gallus OX=9031 GN=ECI2 PE=4 SV=3	ECI2	44415	1.00183	0.5236	1.45023	0.188568	1.92819	0.42924	0.980819	ND	1.05478	1.13276	ND	ND	0.588625	0.637706	1.19143	1.10394	0.889347	0.767704
E1BW21	Uncharacterized protein OS=Gallus gallus OX=9031 GN=MYOF PE=4 SV=3	MYOF	236158	1.33333	1.06844	0.997911	1.41379	1.14933	1.29997	1.25966	1.34005	1.3335	0.883886	1.17319	0.89461	1.51635	1.37342	1.44891	0.779809	0.865712	0.637989
E1BW50	Uncharacterized protein OS=Gallus gallus OX=9031 GN=CTNNBL1 PE=4 SV=2	CTNNBL1	65153	0.870105	0.871942	1.18985	ND	5.89655	0.968844	0.660328	ND	0.196664	1.06194	ND	1.28401	1.18611	ND	ND	ND	ND	0.27425
E1BW56	Cytoplasmic FMR1-interacting protein OS=Gallus gallus OX=9031 GN=CYFIP1 PE=3 SV=2	CYFIP1	145375	1.76069	1.10864	0.557839	2.30237	1.52509	1.05738	1.1909	1.46427	0.989774	1.54323	4.09912	1.42086	2.3583	1.21429	1.08823	1.21571	1.67281	0.971455
E1BW83	Uncharacterized protein OS=Gallus gallus OX=9031 GN=SLC25A24 PE=3 SV=3	SLC25A24	52530	18.0561	27.3857	0.806369	31.1405	24.4772	36.7423	1.01918	24.5636	0.916186	1.25572	1.06664	25.1299	0.935385	16.4807	24.0307	13.7782	21.3706	20.369
E1BW97	AP-3 complex subunit beta OS=Gallus gallus OX=9031 GN=AP3B1 PE=3 SV=3	AP3B1	122227	2.80865	0.973178	0.924458	2.51497	1.01973	1.43481	1.04195	3.97682	2.85031	0.552205	1.38272	ND	0.682847	1.463	0.790455	1.00094	0.960615	0.488235
E1BW98	Uncharacterized protein OS=Gallus gallus OX=9031 GN=GNB4 PE=4 SV=2	GNB4	37530	1.20148	1.05762	0.88388	0.986848	0.942294	0.707586	1.03404	1.05119	1.02144	0.944244	1.10928	0.956204	1.13467	1.21447	1.05226	1.0867	1.00198	0.907638
E1BWA9	Uncharacterized protein OS=Gallus gallus OX=9031 GN=FAM3C PE=4 SV=1	FAM3C	24811	0.672711	0.639947	0.732287	1.2284	2.63997	34.2196	1.06427	0.94344	0.861049	1.0927	1.31522	1.01045	1.28407	1.28739	0.708313	0.931	0.739648	0.712478
E1BWB9	Uncharacterized protein OS=Gallus gallus OX=9031 GN=INF2 PE=4 SV=2	INF2	143614	1.59291	1.03414	1.79729	0.607816	0.727219	0.440945	0.727273	0.83443	1.11809	0.705581	1.08247	0.592196	1.45813	0.8243	1.48524	0.862055	0.761374	0.68957
E1BWC6	Uncharacterized protein OS=Gallus gallus OX=9031 GN=MICU1 PE=4 SV=1	MICU1	54741	ND	ND	ND	ND	ND	ND	ND	ND	ND	ND	ND	ND	ND	ND	ND	ND	ND	ND
E1BWG1	Uncharacterized protein OS=Gallus gallus OX=9031 GN=F13A1 PE=4 SV=2	F13A1	83751	ND	ND	ND	ND	0.00783226	2.46867	6.15498	ND	ND	ND	2.39568	ND	ND	ND	0.112882	8.65035	0.143751	0.141983
E1BWJ8	Uncharacterized protein OS=Gallus gallus OX=9031 GN=ABI1 PE=4 SV=3	ABI1	54991	19.5966	13.9344	1.54514	1.57444	1.03847	9.7313	17.1307	48.8026	0.916803	0.972685	2.19964	ND	ND	33.4176	ND	1.30761	ND	ND
E1BWM0	Tetratricopeptide repeat domain 1 OS=Gallus gallus OX=9031 GN=TTC1 PE=4 SV=1	TTC1	33792	ND	0.724305	ND	ND	ND	ND	ND	0.615205	ND	ND	ND	ND	ND	ND	ND	ND	ND	ND
E1BWS2	Uncharacterized protein OS=Gallus gallus OX=9031 GN=NAPG PE=4 SV=1	NAPG	35067	1.16875	0.857337	1.00891	0.941296	1.35598	1.03034	1.00962	ND	1.4854	11.4916	2.97753	0.847732	1.30571	13.5939	1.33814	0.927589	1.04504	0.5841
E1BWS9	Uncharacterized protein OS=Gallus gallus OX=9031 GN=HYPK PE=4 SV=3	HYPK	14112	0.881696	0.805951	0.641868	1.08472	1.28534	1.15355	0.67007	2.62654	0.992076	0.713479	2.56976	2.74555	1.19609	5.1086	1.38747	ND	0.875972	0.76992
E1BWU9	Uncharacterized protein OS=Gallus gallus OX=9031 GN=CARD9 PE=4 SV=3	CARD9	64203	ND	ND	0.71584	ND	ND	ND	ND	ND	ND	ND	ND	ND	ND	ND	ND	ND	ND	ND
E1BX85	Uncharacterized protein OS=Gallus gallus OX=9031 GN=GSTO1 PE=3 SV=1	GSTO1	27223	1.4139	1.01279	1.46224	0.974076	0.879815	0.752105	0.919106	1.28759	1.28445	0.913538	1.34571	0.790406	0.999194	0.929027	1.73188	1.23713	1.13988	0.848507
E1BXF4	Uncharacterized protein OS=Gallus gallus OX=9031 GN=RCN1L PE=4 SV=3	RCN1L	37874	ND	ND	ND	0.189783	ND	ND	ND	1.3827	0.675537	0.347036	ND	0.992798	ND	ND	ND	ND	ND	0.41548
E1BXG9	Uncharacterized protein OS=Gallus gallus OX=9031 GN=PPID PE=4 SV=2	PPID	40479	1.07469	1.04599	1.19805	0.963624	0.893459	0.756545	1.03735	1.30089	0.988148	0.947111	1.13152	ND	0.886818	1.1783	1.31529	2.48754	0.648071	0.681618
E1BXI3	Uncharacterized protein OS=Gallus gallus OX=9031 GN=PDCD5 PE=4 SV=1	PDCD5	14219	1.20186	1.06584	1.50801	0.98661	1.63166	1.15561	0.995003	1.02455	0.963497	1.00664	1.62793	1.16164	1.1323	1.21422	2.06099	1.10746	0.877007	0.946241
E1BXS9	Uncharacterized protein OS=Gallus gallus OX=9031 GN=EIF2B5 PE=4 SV=3	EIF2B5	80296	ND	ND	ND	ND	ND	1.431	ND	ND	1.14222	ND	1.77556	ND	ND	ND	ND	ND	ND	1.88919
E1BXT1	Uncharacterized protein OS=Gallus gallus OX=9031 GN=CECR5 PE=4 SV=3	CECR5	45754	ND	1.45709	1.0327	0.702999	ND	0.0061033	0.0126842	0.993882	1.47379	1.97323	ND	ND	1.44123	1.04	1.16033	0.668357	0.760941	0.739775
E1BXY4	Uncharacterized protein OS=Gallus gallus OX=9031 GN=DNM1 PE=3 SV=3	DNM1	97235	1.46705	0.455075	1.0054	1.1557	0.623819	0.500336	1.47971	0.676809	0.791173	1.30714	2.78224	0.756036	1.2278	0.271447	1.29171	1.01437	1.32486	0.876273
E1BXY6	Uncharacterized protein OS=Gallus gallus OX=9031 GN=GOLGA3 PE=4 SV=3	GOLGA3	171139	0.987876	ND	ND	0.244189	ND	0.613284	1.20143	1.0223	ND	ND	ND	ND	ND	1.3073	1.51225	0.97588	0.979475	0.735712
E1BXZ9	Uncharacterized protein OS=Gallus gallus OX=9031 GN=RGS10 PE=4 SV=3	RGS10	19828	ND	ND	2.73777	ND	1.37438	ND	ND	ND	11.5967	1.42119	ND	ND	3.06741	2.03302	1.51397	ND	ND	2.19053
E1BY27	Uncharacterized protein OS=Gallus gallus OX=9031 GN=MYO18A PE=3 SV=2	MYO18A	231991	85.8393	ND	1.07068	0.614851	1.053	ND	1.11968	60.6051	ND	0.733245	0.836634	1.05922	ND	1.04498	1.56172	ND	ND	0.828871
E1BY36	Uncharacterized protein OS=Gallus gallus OX=9031 GN=ASMTL PE=3 SV=2	ASMTL	69496	ND	ND	ND	ND	2.1638	ND	ND	ND	ND	ND	ND	ND	ND	ND	ND	ND	ND	ND
E1BY89	Uncharacterized protein OS=Gallus gallus OX=9031 GN=RPL23 PE=3 SV=2	RPL23	14865	0.960041	1.17851	1.21713	1.24773	1.62566	0.920155	0.900168	1.07546	1.38321	1.21066	1.35297	1.11905	1.15609	1.1776	1.00847	1.27239	1.08045	0.775323
E1BYF1	Uncharacterized protein OS=Gallus gallus OX=9031 GN=CTH PE=3 SV=1	CTH	43899	ND	2.1764	1.53681	0.772969	3.24221	0.842318	1.11239	ND	3.75853	0.881737	3.23516	1.27967	0.85462	1.19191	1.67477	ND	2.65723	0.873998
E1BYF8	Uncharacterized protein OS=Gallus gallus OX=9031 GN=FNBP1 PE=4 SV=3	FNBP1	71321	2.86177	1.08601	1.16163	0.999491	2.3991	1.21943	1.10991	3.43595	0.535299	1.05268	0.538748	1.15729	1.43027	2.0385	1.42222	0.532651	1.79005	0.908156
E1BYN7	Voltage dependent anion channel 1 OS=Gallus gallus OX=9031 GN=VDAC1 PE=4 SV=1	VDAC1	30706	1.18417	0.960567	0.653795	1.02082	0.828407	0.998034	0.997103	1.15283	0.806231	0.916928	0.9336	0.881391	1.29572	1.27668	0.732276	0.900171	0.711913	0.773272
E1BYQ3	Uncharacterized protein OS=Gallus gallus OX=9031 GN=CUL3 PE=3 SV=3	CUL3	88975	1.63458	1.00338	1.07968	1.27192	1.21537	1.57054	1.08325	3.01472	1.37988	0.96959	1.09647	0.932304	1.38524	1.13658	7.56788	0.989651	1.73554	0.769779
E1BYQ6	Uncharacterized protein OS=Gallus gallus OX=9031 GN=TPR PE=4 SV=3	TPR	276917	2.0488	1.16843	1.25244	1.20721	1.43511	1.67222	1.52036	1.41595	1.04527	7.75281	1.13384	0.104045	1.64191	1.06461	1.88197	6.85178	0.931818	0.691807
E1BYS6	Uncharacterized protein OS=Gallus gallus OX=9031 GN=PKN2 PE=4 SV=3	PKN2	117310	1.83464	1.26835	ND	ND	ND	ND	1.18467	ND	ND	ND	ND	ND	ND	1.35808	ND	0.852977	ND	0.827242
E1BYV6	Uncharacterized protein OS=Gallus gallus OX=9031 GN=NARF PE=3 SV=3	NARF	52134	42.7536	ND	31.2447	0.518458	27.6494	0.65104	0.656111	ND	68.1225	0.85473	5.99203	ND	1.69097	0.457619	6.71442	0.892956	ND	0.940024
E1BYW5	Uncharacterized protein OS=Gallus gallus OX=9031 GN=CYP4V2 PE=3 SV=1	CYP4V2	61515	7.61735	1.38022	0.356713	ND	0.817842	1.12211	1.45649	0.936299	1.09288	1.7208	0.926946	1.27041	1.74636	1.7669	1.17484	ND	ND	0.876439
E1BYW9	Proteasome subunit beta OS=Gallus gallus OX=9031 GN=PSMB3 PE=3 SV=1	PSMB3	23085	ND	ND	ND	0.874442	1.44012	1.14242	0.989794	1.33397	1.19086	ND	1.33014	ND	ND	1.10345	ND	1.83303	2.36412	ND
E1BYZ4	Uncharacterized protein OS=Gallus gallus OX=9031 GN=FAM114A2 PE=4 SV=1	FAM114A2	54369	1.21574	0.907679	0.697876	0.954803	0.816786	0.860814	0.809467	1.20866	1.07621	1.13656	0.937652	0.900523	1.05209	0.888532	ND	0.907551	ND	0.638205
E1BZ75	U6 snRNA-associated Sm-like protein LSm8 OS=Gallus gallus OX=9031 GN=LSM8 PE=3 SV=3	LSM8	10431	0.960336	0.860124	0.910085	0.55408	1.10285	0.986761	1.00948	0.943605	0.751174	1.03827	1.162	0.967336	0.976656	1.0372	0.879635	0.964087	1.03952	0.99402
E1BZE6	Heterogeneous nuclear ribonucleoprotein A3 OS=Gallus gallus OX=9031 GN=HNRNPA3 PE=4 SV=3	HNRNPA3	39541	1.13932	1.20169	0.94127	0.954387	0.979011	1.04297	1.02294	0.993005	0.897318	0.977169	1.11095	1.1076	1.23722	1.5389	1.03737	0.88759	0.830838	0.912716
E1BZH9	Uncharacterized protein OS=Gallus gallus OX=9031 GN=HADH PE=4 SV=1	HADH	34422	1.2233	1.15885	1.12923	1.03689	1.22859	0.83419	1.09528	1.08982	1.32525	0.885484	1.40236	0.944685	1.0246	1.11178	1.12193	0.921912	1.17735	0.807433
E1BZM0	Uncharacterized protein OS=Gallus gallus OX=9031 GN=SNX13 PE=4 SV=2	SNX13	111283	ND	ND	ND	1.10382	0.674487	ND	ND	ND	1.65279	1.31377	1.51876	0.773989	1.10032	0.71576	1.00984	ND	ND	ND
E1BZT5	Uncharacterized protein OS=Gallus gallus OX=9031 GN=PRPF8 PE=4 SV=1	PRPF8	273631	1.09952	1.3386	0.823189	0.913185	0.813709	0.592724	0.806608	1.34569	1.02576	0.894504	1.19742	1.06725	1.23192	1.34482	1.00261	0.921808	1.07902	0.775378
E1C007	Protein kinase C and casein kinase substrate in neurons protein 2 OS=Gallus gallus OX=9031 GN=PACSIN2 PE=4 SV=1	PACSIN2	56060	0.948179	0.677154	0.853677	1.38582	1.31084	2.16135	2.22147	0.739405	0.881919	0.920879	1.99593	1.01526	0.911966	1.60323	0.520414	0.958753	0.701146	1.19602
E1C016	Coatomer subunit beta' OS=Gallus gallus OX=9031 GN=COPB2 PE=3 SV=1	COPB2	103145	1.00087	0.756467	0.870268	0.448464	0.915821	0.827574	0.799338	0.857432	0.84781	0.821931	0.785454	0.688741	2.28847	1.1772	0.803528	0.555603	0.706171	0.563824
E1C038	Uncharacterized protein OS=Gallus gallus OX=9031 GN=GUK1 PE=3 SV=3	GUK1	24002	1.24402	1.14652	0.808479	4.13492	0.766994	0.991196	1.06342	3.04174	1.02423	0.908545	1.18873	1.17328	1.2197	1.32631	0.98698	0.776413	0.615076	0.278642
E1C043	Uncharacterized protein OS=Gallus gallus OX=9031 GN=COX5A PE=4 SV=3	COX5A	16451	1.00289	1.08574	1.00596	0.898034	1.01059	0.945741	0.959823	1.03222	1.03576	0.893561	1.20619	1.04532	1.09041	1.22172	1.20098	0.770585	0.890607	0.834433
E1C080	Uncharacterized protein OS=Gallus gallus OX=9031 GN=RAB8B PE=4 SV=3	RAB8B	23587	1.31781	1.15302	0.962335	0.913849	0.912906	0.925725	0.960504	1.21651	0.997741	0.932497	1.11332	0.989505	1.13876	1.23536	0.963919	0.898547	0.920607	0.925795
E1C0F3	RAB7A member RAS oncogene family OS=Gallus gallus OX=9031 GN=RAB7A PE=4 SV=1	RAB7A	23548	1.41701	1.08592	0.955498	0.986086	0.900353	0.808293	1.1342	1.13451	1.03238	0.911948	1.08485	0.77995	1.18859	1.15514	1.16674	1.03054	0.907711	0.747061
E1C0J4	Uncharacterized protein OS=Gallus gallus OX=9031 GN=UPF1 PE=4 SV=3	UPF1	123399	ND	1.04448	0.83302	1.02164	1.53115	1.52065	0.858271	1.43929	0.924528	1.04081	1.14103	1.01413	1.28507	1.24341	0.749172	ND	1.52898	0.796497
E1C0M1	Uncharacterized protein OS=Gallus gallus OX=9031 GN=RBP7 PE=3 SV=2	RBP7	15570	1.04945	0.79915	1.47523	0.881533	0.995301	0.702757	0.825795	0.723472	1.3874	0.982946	1.09485	0.722389	0.834139	0.731723	1.36292	1.01706	1.15636	0.606018
E1C0M8	Uncharacterized protein OS=Gallus gallus OX=9031 GN=SMARCA5 PE=3 SV=3	SMARCA5	120589	ND	ND	ND	0.156564	0.21384	0.868687	ND	ND	1.04129	0.142262	ND	0.662838	1.1253	ND	0.91923	0.470588	0.952568	1.21866
E1C0Q5	Uncharacterized protein OS=Gallus gallus OX=9031 GN=ACAT1 PE=3 SV=2	ACAT1	44090	1.38537	0.736169	1.09356	0.976401	0.940329	0.838644	0.963893	1.32314	1.1658	0.423479	1.38058	1.19204	1.52269	1.49144	1.26635	0.91824	1.03875	0.931459
E1C0R9	Uncharacterized protein OS=Gallus gallus OX=9031 GN=EMC7 PE=4 SV=2	EMC7	26680	ND	ND	1.58017	ND	ND	ND	ND	0.890708	1.11261	0.537454	ND	ND	ND	ND	ND	ND	ND	1.22481
E1C0T5	Uncharacterized protein OS=Gallus gallus OX=9031 GN=DDHD1 PE=4 SV=3	DDHD1	89858	ND	ND	ND	ND	ND	ND	ND	ND	ND	ND	ND	ND	ND	2.41576	ND	ND	ND	ND
E1C0T6	Uncharacterized protein OS=Gallus gallus OX=9031 GN=FERMT2 PE=4 SV=2	FERMT2	79863	ND	ND	ND	ND	ND	ND	ND	ND	ND	ND	ND	ND	ND	ND	ND	ND	ND	ND
E1C0W7	Uncharacterized protein OS=Gallus gallus OX=9031 GN=ERO1A PE=4 SV=2	ERO1A	52926	ND	ND	ND	2.25162	4.67327	1.35059	0.970947	1.59735	0.731609	ND	1.53432	ND	45.4473	89.4372	0.637861	0.808659	0.968131	ND
E1C0Y8	Uncharacterized protein OS=Gallus gallus OX=9031 GN=GGA2 PE=4 SV=3	GGA2	69319	ND	0.580298	ND	ND	0.754805	0.585799	ND	0.581262	0.931941	0.290176	ND	1.07041	0.36845	0.483902	ND	ND	ND	0.708558
E1C0Z8	SPG21 maspardin OS=Gallus gallus OX=9031 GN=SPG21 PE=4 SV=1	SPG21	35273	1.34396	0.86637	1.35207	1.32103	0.0867975	0.877705	1.07897	1.69454	1.08191	1.11028	1.75811	1.34004	1.10142	0.922319	1.4293	2.05342	0.875771	2.08043
E1C123	Uncharacterized protein OS=Gallus gallus OX=9031 GN=AHSA1 PE=4 SV=1	AHSA1	38045	ND	ND	ND	ND	1.34637	ND	1.30445	ND	ND	ND	ND	ND	ND	ND	0.863303	ND	ND	ND
E1C155	Uncharacterized protein OS=Gallus gallus OX=9031 GN=ALDH6A1 PE=4 SV=2	ALDH6A1	54969	1.77527	1.51429	1.462	2.25051	1.0792	2.10287	1.27928	1.45942	1.35439	1.19257	1.65248	1.32008	0.871693	0.869483	1.00412	1.23364	2.66814	0.240101
E1C172	Eukaryotic elongation factor 2 kinase OS=Gallus gallus OX=9031 PE=4 SV=2	0	51038	1.08205	ND	ND	ND	ND	ND	ND	ND	1.41023	ND	ND	ND	ND	ND	ND	ND	ND	ND
E1C189	Uncharacterized protein OS=Gallus gallus OX=9031 GN=CCDC58 PE=4 SV=3	CCDC58	16797	ND	ND	ND	ND	ND	ND	1.13456	ND	ND	ND	1.5419	ND	ND	1.01483	ND	ND	ND	ND
E1C1B8	Uncharacterized protein OS=Gallus gallus OX=9031 GN=CNOT1 PE=4 SV=2	CNOT1	266812	ND	ND	ND	ND	ND	ND	ND	ND	ND	ND	ND	ND	ND	ND	ND	ND	ND	ND
E1C1D1	Annexin OS=Gallus gallus OX=9031 GN=ANXA7 PE=3 SV=2	ANXA7	49334	1.32746	0.783904	1.07112	1.20817	1.16469	0.922838	1.11503	1.36675	1.19043	1.07603	1.2395	0.766135	1.10808	0.976518	0.799553	1.32902	1.42214	0.70895
E1C1F2	Uncharacterized protein OS=Gallus gallus OX=9031 GN=TRIP11 PE=4 SV=1	TRIP11	227277	1.29829	ND	1.79971	ND	2.20444	1.15109	ND	1.45256	2.08127	1.22821	1.89413	1.55324	ND	1.97776	3.8383	1.89236	2.06379	ND
E1C1F5	Uncharacterized protein OS=Gallus gallus OX=9031 GN=WDR44 PE=4 SV=3	WDR44	100797	ND	ND	ND	0.02355	ND	ND	ND	ND	ND	ND	ND	ND	ND	2.07488	ND	ND	ND	ND
E1C1I7	Uncharacterized protein OS=Gallus gallus OX=9031 PE=4 SV=3	0	17880	0.845978	0.916683	3.11692	0.862978	3.25652	1.03876	1.00488	1.03186	1.09122	0.975224	1.34595	1.09429	1.2725	1.5016	1.69545	0.648649	0.787951	0.781007
E1C1J1	Uncharacterized protein OS=Gallus gallus OX=9031 GN=CEP170 PE=4 SV=3	CEP170	179741	ND	1.80328	0.619667	0.930214	1.65664	1.24292	1.6547	ND	1.82544	1.91231	3.30187	0.764203	1.05017	ND	0.504024	ND	0.116631	ND
E1C1R8	Uncharacterized protein OS=Gallus gallus OX=9031 GN=MSI2 PE=4 SV=2	MSI2	36986	0.549957	ND	ND	ND	ND	ND	ND	ND	ND	ND	ND	ND	ND	ND	ND	ND	ND	ND
E1C270	Uncharacterized protein OS=Gallus gallus OX=9031 GN=SRSF6 PE=4 SV=2	SRSF6	40613	1.1355	1.04986	0.921927	0.939765	1.08831	1.05356	1.14231	1.06246	0.97093	0.932071	1.15564	1.03982	1.22158	1.27938	1.21769	0.757988	0.756508	0.8
E1C2C2	Uncharacterized protein OS=Gallus gallus OX=9031 PE=4 SV=3	0	23681	1.52393	ND	2.00426	ND	2.47539	1.00784	0.795251	1.18695	1.30532	2.36364	1.2506	1.03488	3.37958	3.03939	1.55517	28.7518	1.57324	0.837023
E1C2C3	Uncharacterized protein OS=Gallus gallus OX=9031 GN=SF3B1 PE=4 SV=2	SF3B1	145204	1.31212	1.17047	0.796096	0.895558	1.27227	0.741832	0.51377	0.799622	0.775384	0.431919	0.990359	0.639252	0.771534	1.88943	1.00825	0.462204	0.44294	0.621156
E1C2C5	Uncharacterized protein OS=Gallus gallus OX=9031 GN=PIK3R2 PE=4 SV=2	PIK3R2	83494	ND	ND	ND	ND	ND	ND	ND	ND	ND	ND	ND	ND	ND	ND	ND	ND	ND	ND
E1C2C8	Tyrosine-protein kinase OS=Gallus gallus OX=9031 GN=MATK PE=3 SV=3	MATK	50328	1.52858	2.81533	0.895658	1.21757	1.41282	0.975679	4.3101	4.42136	4.60513	1.03901	0.986257	0.777471	0.171893	6.30846	2.08923	ND	3.54858	6.82674
E1C2F2	Uncharacterized protein OS=Gallus gallus OX=9031 GN=PNN PE=4 SV=3	PNN	78127	28.2155	1.39393	ND	ND	1.18498	ND	1.24065	ND	ND	1.42555	1.43109	1.14655	ND	11.6483	1.5297	ND	1.09829	0.901801
E1C2F9	Uncharacterized protein OS=Gallus gallus OX=9031 GN=IQGAP2 PE=4 SV=3	IQGAP2	190438	1.89062	1.39819	0.702087	0.903673	0.823529	0.885274	1.27922	1.39935	0.993769	0.982001	1.04271	1.23165	1.33997	1.03476	1.14561	1.24067	0.843571	0.872622
E1C2H4	Uncharacterized protein OS=Gallus gallus OX=9031 GN=LEMD2 PE=4 SV=3	LEMD2	57654	ND	ND	161.374	ND	ND	1.14885	45.2478	ND	ND	ND	ND	44.0076	56.965	ND	61.1668	ND	ND	ND
E1C2I3	Uncharacterized protein OS=Gallus gallus OX=9031 GN=ERGIC1 PE=4 SV=3	ERGIC1	32693	2.0295	1.22185	1.0294	0.694184	0.566642	0.407671	0.560766	1.28896	0.931973	1.21563	1.5268	0.531893	0.882654	3.22667	1.61963	1.07584	1.1781	0.903963
E1C2I9	Uncharacterized protein OS=Gallus gallus OX=9031 GN=LARS PE=3 SV=1	LARS	134275	0.12084	0.756897	0.355298	1.69174	0.493746	0.369158	0.674946	0.563569	0.540224	0.333519	2.4422	2.37645	1.01665	0.272233	0.526509	0.414562	0.566411	1.96677
E1C2L5	Uncharacterized protein OS=Gallus gallus OX=9031 GN=ALYREF PE=4 SV=3	ALYREF	26696	1.10338	1.1211	0.892628	1.01809	0.98689	0.532568	1.04862	1.10652	0.831679	0.932409	1.02744	1.14686	1.23514	1.33341	0.864339	0.6417	0.774004	0.901661
E1C2P9	Kinectin OS=Gallus gallus OX=9031 GN=KTN1 PE=4 SV=3	KTN1	155973	0.572296	0.611765	ND	ND	0.590782	0.538423	0.572371	0.612941	ND	0.405832	0.452735	0.568752	0.673046	1.72229	0.598922	0.281179	ND	0.24443
E1C2Q4	Uncharacterized protein OS=Gallus gallus OX=9031 GN=UBXN4 PE=4 SV=1	UBXN4	57028	ND	0.698473	ND	1.3139	ND	1.28366	0.66798	ND	5.77047	ND	ND	ND	ND	0.909014	1.22579	ND	0.940426	1.33333
E1C2S3	Uncharacterized protein OS=Gallus gallus OX=9031 GN=RABEP1 PE=4 SV=2	RABEP1	99400	ND	1.32373	1.3749	4.85695	1.7497	1.97727	1.16145	0.573161	1.40049	0.850913	1.14735	2.3482	1.7253	1.05957	2.03754	ND	0.75009	0.419796
E1C2T1	Uncharacterized protein OS=Gallus gallus OX=9031 GN=WASF3 PE=4 SV=2	WASF3	55323	1.13356	ND	ND	ND	ND	ND	ND	ND	ND	ND	ND	ND	ND	ND	1.15962	ND	ND	0.845185
E1C2V9	Uncharacterized protein OS=Gallus gallus OX=9031 GN=ARFGAP2 PE=4 SV=3	ARFGAP2	57363	1.14374	0.894476	0.961813	0.543797	1.03629	1.41647	0.992793	0.560162	0.55506	1.31542	1.24159	0.843202	3.0356	1.02795	1.21939	0.69595	1.14497	0.413772
E1C310	Uncharacterized protein OS=Gallus gallus OX=9031 GN=BCAP29 PE=4 SV=1	BCAP29	27765	1.04925	0.878399	1.09035	1.22454	1.26689	1.0704	1.0868	1.18231	0.763899	0.946096	1.23806	1.08101	1.27588	1.30598	1.1136	1.09549	0.825161	0.909535
E1C319	Uncharacterized protein OS=Gallus gallus OX=9031 GN=STX12 PE=3 SV=1	STX12	30798	0.915868	1.05873	0.671967	0.970443	0.961167	0.943525	0.715916	0.818243	1.04022	0.972869	1.2044	0.929763	1.20212	1.11061	1.08405	0.812427	0.874555	0.480835
E1C396	Uncharacterized protein OS=Gallus gallus OX=9031 GN=HGS PE=4 SV=3	HGS	84368	0.82313	0.905357	1.17875	0.0761389	1.22971	0.333195	1.0471	0.204156	1.03218	0.770543	0.947315	ND	1.27315	1.21454	1.36681	0.624924	0.755598	0.743899
E1C3A1	Kinesin-like protein OS=Gallus gallus OX=9031 GN=KIF5B PE=3 SV=1	KIF5B	110142	1.55733	1.14034	0.890071	1.10193	1.14247	1.00246	1.36102	0.883991	0.968889	0.768862	1.14437	0.795174	0.942986	1.16803	1.12448	1.1097	0.659384	0.627648
E1C3A9	Vigilin OS=Gallus gallus OX=9031 GN=HDLBP PE=4 SV=1	HDLBP	141596	1.31425	0.967056	0.755089	1.12945	1.17647	1.00668	1.07549	1.10139	1.34906	ND	0.925101	1.03066	1.29957	1.30303	1.21901	0.883051	0.521456	0.705256
E1C3C6	V-type proton ATPase subunit G OS=Gallus gallus OX=9031 GN=ATP6V1G1 PE=3 SV=1	ATP6V1G1	13552	1.08415	1.01361	1.02312	1.07096	1.04922	0.972832	1.03325	1.05139	1.05851	0.943012	1.14177	0.969435	1.18661	1.26652	1.25972	0.801956	0.817513	0.782022
E1C3D2	Septin-2 OS=Gallus gallus OX=9031 GN=SEPT2 PE=3 SV=2	SEPT2	40564	0.677153	0.22608	0.740114	1.80943	0.488405	0.217868	0.635759	1.96258	0.280825	0.582563	0.865492	0.253573	0.916019	2.12326	0.99086	2.36966	0.743065	0.860571
E1C3G8	Uncharacterized protein OS=Gallus gallus OX=9031 GN=RPS29 PE=4 SV=3	RPS29	6677	1.05631	0.939828	1.16713	1.11114	1.53567	0.939573	0.891586	1.09756	1.24879	0.85083	1.31705	1.14991	1.03383	1.23729	1.63366	0.521893	ND	0.726456
E1C3U0	Uncharacterized protein OS=Gallus gallus OX=9031 GN=STXBP5 PE=4 SV=2	STXBP5	123617	1.65319	1.04129	0.900579	1.03661	0.743843	0.758662	1.96674	1.09424	1.73907	1.12814	1.04	0.983397	3.25041	0.89255	0.554424	0.994429	0.762562	0.840043
E1C3U6	Uncharacterized protein OS=Gallus gallus OX=9031 GN=COPS2 PE=4 SV=3	COPS2	52405	1.54741	0.934637	1.13459	0.938392	1.18502	0.953509	1.05132	0.920191	0.972963	0.881496	0.298374	1.1634	ND	1.59945	1.02997	1.72063	1.59646	ND
E1C3Y4	Uncharacterized protein OS=Gallus gallus OX=9031 GN=MICAL2 PE=4 SV=3	MICAL2	110212	ND	ND	ND	ND	ND	ND	ND	ND	ND	ND	ND	ND	ND	ND	ND	ND	ND	ND
E1C455	Queuosine salvage protein OS=Gallus gallus OX=9031 GN=CZH9orf64 PE=3 SV=2	CZH9orf64	39062	1.09943	ND	0.858071	ND	0.476096	0.709221	ND	0.946574	0.899783	0.740792	0.984541	1.68851	1.11703	1.05998	1.69704	0.807888	0.95287	0.698484
E1C460	Uncharacterized protein OS=Gallus gallus OX=9031 GN=PBLD PE=4 SV=1	PBLD	32205	1.97839	ND	ND	ND	ND	1.65191	3.0079	ND	ND	ND	ND	2.86019	4.29679	4.09295	3.25838	11.5271	5.25299	5.24174
E1C477	Uncharacterized protein OS=Gallus gallus OX=9031 GN=UBQLN1 PE=4 SV=2	UBQLN1	62870	ND	ND	0.0210528	1.01031	24.9213	1.18636	8.56922	0.906531	0.0534629	2.33777	1.23704	ND	1.20296	0.230749	1.90501	25.2376	0.513862	ND
E1C4B8	Phosphomannomutase OS=Gallus gallus OX=9031 GN=PMM2 PE=3 SV=3	PMM2	28283	1.18904	1.03313	1.1377	1.05116	1.05602	0.866484	1.21022	1.03578	1.11813	0.936629	1.14096	0.922605	1.05933	1.19516	0.607356	1.06838	1.13783	0.843022
E1C4G3	Uncharacterized protein OS=Gallus gallus OX=9031 GN=RBBP6 PE=4 SV=3	RBBP6	218878	ND	ND	ND	ND	ND	ND	ND	ND	ND	ND	0.946606	ND	ND	ND	ND	ND	ND	ND
E1C4K8	Uncharacterized protein OS=Gallus gallus OX=9031 GN=PCYT1A PE=4 SV=1	PCYT1A	42096	1.05801	1.36239	2.29734	0.0364471	2.1665	1.38243	1.65795	1.31027	0.961963	1.3816	1.98837	1.06256	2.1761	2.48466	1.75986	1.04996	1.64401	0.707935
E1C4M0	Uncharacterized protein OS=Gallus gallus OX=9031 GN=RPS2 PE=3 SV=1	RPS2	30674	1.11888	1.01861	0.70202	1.00078	1.21215	0.958289	0.626667	0.963134	1.72076	0.302448	1.15901	0.887661	1.00268	1.62112	1.03303	1.00973	1.07234	0.83388
E1C4N0	Uncharacterized protein OS=Gallus gallus OX=9031 GN=RPS10 PE=4 SV=2	RPS10	18910	1.17478	1.03641	0.952179	1.01038	1.22128	1.00586	0.93599	1.12264	1.19327	0.921665	1.19191	1.0121	1.2518	1.98435	1.1021	0.936412	0.890414	0.841403
E1C4N7	Sorting nexin OS=Gallus gallus OX=9031 PE=3 SV=2	0	66608	0.992157	0.72661	0.441364	1.08868	1.35086	1.16857	1.15018	1.03683	0.881391	1.16802	1.03563	0.157409	2.27614	1.24248	0.571356	0.73108	0.913445	0.704996
E1C4V1	ATP synthase-coupling factor 6 mitochondrial OS=Gallus gallus OX=9031 GN=ATP5J PE=3 SV=3	ATP5J	12360	0.935169	0.0854594	1.00705	0.971875	1.06568	1.06706	0.935031	1.03376	0.955989	0.923722	1.17763	1.10976	1.14332	1.41079	1.23392	0.820872	0.715293	0.885779
E1C4W4	Uncharacterized protein OS=Gallus gallus OX=9031 GN=ALDH7A1 PE=3 SV=1	ALDH7A1	58054	7.8716	0.539441	0.697818	0.845885	ND	1.5056	0.237565	1.07951	ND	ND	1.57211	1.08472	ND	0.671731	1.26289	0.741868	2.54623	0.838852
E1C502	Autophagy-related protein 3 OS=Gallus gallus OX=9031 GN=ATG3 PE=3 SV=1	ATG3	35669	1.00181	0.999139	0.469829	1.09197	1.08074	1.19657	1.03088	1.1623	1.0439	1.01319	1.12203	1.00221	1.22612	1.29953	1.13987	0.986242	0.917506	0.888371
E1C509	Uncharacterized protein OS=Gallus gallus OX=9031 GN=ASXL3 PE=4 SV=4	ASXL3	238782	ND	ND	ND	ND	ND	ND	ND	ND	ND	ND	ND	ND	ND	ND	ND	ND	ND	ND
E1C516	Pyridoxal phosphate homeostasis protein OS=Gallus gallus OX=9031 GN=PROSC PE=3 SV=1	PROSC	30071	1.22976	1.04671	1.11961	1.02922	0.906647	0.876106	0.953136	1.02568	1.18167	0.968162	1.26917	0.932099	1.22511	1.25737	1.37693	0.989057	1.14321	0.774002
E1C591	Uncharacterized protein OS=Gallus gallus OX=9031 GN=PPIG PE=4 SV=3	PPIG	90946	ND	ND	ND	ND	ND	ND	ND	ND	0.980937	ND	ND	ND	ND	ND	ND	ND	ND	ND
E1C5A3	Serine/threonine protein phosphatase 2A regulatory subunit OS=Gallus gallus OX=9031 GN=PPP2R5A PE=3 SV=3	PPP2R5A	55285	ND	ND	ND	ND	0.822526	0.298915	ND	0.451116	ND	0.930914	ND	ND	1.85275	ND	ND	ND	ND	1.36212
E1C5F2	Uncharacterized protein OS=Gallus gallus OX=9031 GN=RNASET2 PE=3 SV=1	RNASET2	31198	1.15686	1.09417	0.954979	1.08801	1.03818	1.29718	1.28872	1.13626	1.00336	0.966341	1.17862	1.08004	1.17077	0.771592	0.977317	0.973402	1.51609	0.920307
E1C5K0	Uncharacterized protein OS=Gallus gallus OX=9031 GN=HOMER3 PE=4 SV=3	HOMER3	40018	1.12416	1.01529	1.09266	0.520095	0.876131	0.352105	0.549529	0.756142	1.23183	0.928556	1.0142	0.851064	1.07297	0.827423	0.703169	0.354446	0.866342	0.356794
E1C5W9	Uncharacterized protein OS=Gallus gallus OX=9031 GN=CRYM PE=4 SV=1	CRYM	33095	1.29167	0.944089	1.20611	0.935796	0.871637	0.809875	1.24719	1.03322	1.09291	1.01283	1.0725	0.634487	0.911365	1.06613	1.15451	1.04601	0.944352	0.635259
E1C658	ATP synthase subunit d mitochondrial OS=Gallus gallus OX=9031 GN=ATP5H PE=3 SV=3	ATP5H	18343	1.16324	1.038	1.02408	0.951842	1.20393	1.11285	1.16556	1.07656	1.01546	0.930595	1.16444	1.04681	1.14208	1.25484	1.2153	0.915902	1.11773	1.02204
E1C688	Uncharacterized protein OS=Gallus gallus OX=9031 GN=HPGD PE=3 SV=2	HPGD	28953	2.77136	ND	0.848088	1.56818	ND	ND	3.71715	ND	ND	ND	ND	ND	1.79751	ND	ND	1.92538	ND	ND
E1C699	Uncharacterized protein OS=Gallus gallus OX=9031 GN=NDUFV3 PE=4 SV=2	NDUFV3	42815	1.29258	1.19189	1.01524	0.920985	1.02714	1.09547	1.02433	0.805888	0.864985	1.01998	0.92399	6.14115	1.52161	4.06413	1.31678	1.38728	0.338667	0.948627
E1C6A9	Uncharacterized protein OS=Gallus gallus OX=9031 GN=CDC5L PE=4 SV=3	CDC5L	101541	0.201105	2.33709	2.23004	1.35397	2.09618	1.31508	1.7392	0.199225	4.32951	1.4112	0.397953	1.6741	3.7486	2.2893	1.76658	0.775695	0.0356206	ND
E1C6C9	Uncharacterized protein OS=Gallus gallus OX=9031 GN=NDUFB10 PE=4 SV=1	NDUFB10	20497	1.55935	ND	1.09699	1.42759	ND	1.43958	1.38211	ND	1.44845	1.31227	1.5186	1.44654	0.691635	1.24095	ND	1.07395	1.34426	1.32345
E1C6G6	Signal recognition particle 54 kDa protein OS=Gallus gallus OX=9031 GN=SRP54 PE=3 SV=3	SRP54	55697	1.09052	1.00394	0.984442	0.718101	0.989175	1.09362	1.09845	1.10413	1.32811	0.965015	1.49536	1.14137	1.22045	2.72049	1.20906	1.22969	1.54247	0.801223
E1C6J7	Uncharacterized protein OS=Gallus gallus OX=9031 GN=RAB17 PE=4 SV=1	RAB17	23928	ND	2.03882	ND	ND	0.750632	0.742098	0.72558	1.17681	0.0445085	ND	1.21049	0.0323999	ND	0.0326087	ND	0.749492	ND	1.14092
E1C6N0	Uncharacterized protein OS=Gallus gallus OX=9031 GN=PSMD14 PE=4 SV=2	PSMD14	34567	1.40415	ND	ND	ND	ND	ND	ND	ND	ND	ND	ND	ND	ND	ND	ND	ND	ND	ND
E1C6N5	Acetyltransferase component of pyruvate dehydrogenase complex OS=Gallus gallus OX=9031 GN=DLAT PE=3 SV=1	DLAT	66523	1.05746	1.14343	0.905107	1.03969	0.653333	0.865082	0.996785	1.00385	1.05388	0.856099	1.15847	0.891901	1.29566	1.05527	1.29859	0.823751	7.24176	0.72154
E1C6R4	Peptidylprolyl isomerase OS=Gallus gallus OX=9031 GN=FKBP8 PE=4 SV=2	FKBP8	44326	0.973549	1.18182	ND	ND	ND	ND	ND	ND	ND	ND	ND	ND	1.0889	ND	ND	ND	1.27075	ND
E1C6R6	Uncharacterized protein OS=Gallus gallus OX=9031 GN=NOP16 PE=4 SV=1	NOP16	21327	ND	ND	1.04538	ND	ND	ND	17.2152	ND	10.7053	22.2561	ND	ND	ND	ND	2.24315	ND	ND	ND
E1C6T8	Eukaryotic translation initiation factor 3 subunit I OS=Gallus gallus OX=9031 GN=EIF3I PE=3 SV=1	EIF3I	36490	1.14609	1.03159	0.793956	1.28421	1.11814	1.00091	1.03362	1.11674	1.30926	0.926955	1.15925	1.01831	1.16049	1.25091	1.19135	0.623255	0.715009	0.899194
E1C6X1	Uncharacterized protein OS=Gallus gallus OX=9031 GN=PPA2 PE=4 SV=2	PPA2	34531	1.35439	0.554817	0.480921	0.427484	0.773898	0.78022	0.47245	0.938067	0.448269	0.375542	0.459205	0.462078	1.19006	0.839424	0.502342	0.55135	0.571557	0.697655
E1C6X2	Uncharacterized protein OS=Gallus gallus OX=9031 GN=SEL1L PE=4 SV=1	SEL1L	88375	1.54615	1.01774	0.702821	1.08031	0.566242	1.37854	1.41877	0.979754	1.25453	0.986458	1.14417	0.843281	1.34536	1.2624	1.07608	1.12698	0.89723	0.180948
E1C764	Uncharacterized protein OS=Gallus gallus OX=9031 GN=BMP2K PE=4 SV=3	BMP2K	124120	0.0649116	1.19389	0.909091	1.35008	0.861197	0.922232	1.09642	1.22222	1.01814	0.975869	1.05125	2.30623	1.35517	1.36089	1.88558	0.733716	0.72172	0.656506
E1C7A7	Uncharacterized protein OS=Gallus gallus OX=9031 GN=VTN PE=4 SV=2	VTN	51650	ND	ND	ND	3.32564	1.29854	3.4615	ND	0.900485	ND	ND	ND	ND	ND	ND	ND	ND	ND	ND
E1C7D6	Uncharacterized protein OS=Gallus gallus OX=9031 GN=MRPL1 PE=4 SV=3	MRPL1	34840	1.1476	0.882509	0.973881	0.723465	ND	ND	0.957552	1.15162	ND	1.14368	ND	0.90536	ND	1.20823	ND	ND	ND	0.908131
E1C7F4	Uncharacterized protein OS=Gallus gallus OX=9031 GN=EPHX1L PE=4 SV=1	EPHX1L	55612	1.59173	0.800092	ND	1.3044	ND	1.04897	0.843121	ND	0.726134	0.891341	0.836855	1.26547	1.28476	ND	0.622536	1.34595	1.03314	0.893327
E1C7F8	Ribonucleic acid export 1 OS=Gallus gallus OX=9031 GN=RAE1 PE=4 SV=3	RAE1	40862	1.26049	0.672846	0.879727	ND	ND	ND	3.64208	1.35947	1.34483	1.21332	1.60828	ND	ND	ND	0.365446	ND	ND	0.799471
E1C7J0	Heme oxygenase OS=Gallus gallus OX=9031 GN=HMOX2 PE=3 SV=2	HMOX2	35366	0.918408	0.779882	1.5728	2.39678	2.12938	0.977656	0.878045	0.874183	1.2087	0.91251	1.32694	0.7705	1.09559	0.666606	1.83534	0.113396	1.18728	0.81941
E1C7S2	Uncharacterized protein OS=Gallus gallus OX=9031 GN=HSDL2 PE=4 SV=2	HSDL2	44234	1.07239	1.53194	4.4269	ND	ND	6.05304	ND	0.856783	0.407851	1.1024	0.545332	0.968983	0.743064	0.0505321	1.18686	0.860898	ND	0.886694
E1C7T8	Coatomer subunit gamma OS=Gallus gallus OX=9031 GN=COPG2 PE=3 SV=2	COPG2	97324	1.4052	0.978294	0.0920439	ND	0.978623	0.792812	1.0164	1.09445	1.03013	1.02523	1.06712	ND	1.22674	1.24052	1.13294	1.01705	ND	0.841317
E1C7T9	Uncharacterized protein OS=Gallus gallus OX=9031 GN=BAIAP2L1 PE=4 SV=1	BAIAP2L1	56594	ND	ND	ND	ND	ND	19.1018	ND	ND	ND	ND	ND	ND	ND	ND	ND	ND	ND	ND
E1C7Y1	Uncharacterized protein OS=Gallus gallus OX=9031 GN=COG2 PE=4 SV=1	COG2	83842	ND	ND	ND	ND	ND	ND	ND	ND	ND	ND	ND	ND	ND	ND	ND	ND	ND	ND
E1C866	AP-2 complex subunit alpha OS=Gallus gallus OX=9031 GN=AP2A2 PE=3 SV=3	AP2A2	104147	1.42302	1.09627	0.792477	0.0373457	0.944311	0.620649	1.12885	1.17468	1.28811	0.959894	1.17853	0.955313	1.31733	1.27043	1.15567	1.01575	0.938534	0.667807
E1C8A2	SAMM50 sorting and assembly machinery component OS=Gallus gallus OX=9031 GN=SAMM50 PE=4 SV=1	SAMM50	52220	1.09022	0.443526	0.415038	1.05548	1.09846	0.901664	0.428631	0.963918	1.01838	0.542465	1.17604	0.885983	1.04306	1.16903	1.04639	7.691	0.741138	0.236012
E1C8E8	Uncharacterized protein OS=Gallus gallus OX=9031 GN=NMI PE=4 SV=3	NMI	46740	ND	0.698424	ND	0.909572	1.13075	0.904431	ND	ND	ND	ND	ND	ND	ND	ND	ND	ND	0.440408	0.714211
E1C8F7	Uncharacterized protein OS=Gallus gallus OX=9031 GN=RPL24 PE=4 SV=3	RPL24	17791	1.11837	0.697396	0.857097	0.694665	1.08798	0.970161	0.948492	1.14424	0.976777	0.865542	1.13813	0.993567	1.10246	1.21544	1.10233	0.820588	1.03889	0.860606
E1C8I6	Uncharacterized protein OS=Gallus gallus OX=9031 GN=SYNE3 PE=4 SV=4	SYNE3	110435	ND	0.451128	ND	1.14475	0.848234	0.190793	ND	ND	1.55385	ND	2.01137	ND	ND	ND	1.15073	ND	ND	ND
E1C8M4	Uncharacterized protein OS=Gallus gallus OX=9031 GN=PIK3R1 PE=4 SV=2	PIK3R1	50105	ND	ND	0.394706	ND	ND	0.740268	0.529143	0.3547	ND	0.152663	ND	0.223262	1.86913	0.474852	ND	ND	ND	0.358342
E1C8P2	Uncharacterized protein OS=Gallus gallus OX=9031 GN=PAPSS1 PE=3 SV=1	PAPSS1	70806	1.70543	1.0701	1.03261	1.12526	0.931149	0.996946	1.09978	1.08453	1.2761	0.942441	1.26371	0.888308	1.51467	1.21784	1.17114	0.832333	1.02215	0.894912
E1C8W4	Ubiquitin carboxyl-terminal hydrolase OS=Gallus gallus OX=9031 GN=USP5 PE=3 SV=3	USP5	95692	1.24883	1.08629	0.949762	1.13567	0.989394	0.609076	1.03999	0.984869	1.0587	0.828863	1.18448	1.29836	1.00078	1.01724	0.996609	0.982878	1.28217	0.642549
E1C8Y3	Actin-related protein 2/3 complex subunit 3 OS=Gallus gallus OX=9031 GN=ARPC3 PE=3 SV=3	ARPC3	20550	1.30503	1.03766	0.964725	1.07234	0.965432	0.898374	1.07744	1.08518	1.05	0.983853	1.12386	0.955307	1.1944	1.17097	1.09417	1.15392	0.949502	0.79856
E1C8Y9	Serine and arginine rich splicing factor 3 OS=Gallus gallus OX=9031 GN=SRSF3 PE=4 SV=1	SRSF3	19330	1.15124	1.14234	0.955003	0.959422	1.05985	1.04628	1.07158	1.09188	0.952697	0.974086	1.20581	1.60932	1.23196	1.34441	1.1583	0.842417	0.888784	0.943319
E1C8Z0	Dolichyl-diphosphooligosaccharide--protein glycosyltransferase subunit 2 OS=Gallus gallus OX=9031 GN=RPN2 PE=4 SV=3	RPN2	70461	0.889235	1.01144	0.857243	0.994118	0.815623	0.875679	0.992663	1.05469	2.00229	0.707152	1.17877	0.927598	2.06897	1.16589	1.10711	0.713779	0.882402	0.757679
E1C908	Uncharacterized protein OS=Gallus gallus OX=9031 GN=FYB PE=4 SV=3	FYB	88488	0.748622	0.786617	0.747458	1.09163	1.36487	1.20617	1.03098	1.09542	1.00707	0.923884	1.13896	1.10936	1.2255	1.25293	1.25807	0.584724	0.647971	0.449664
E1C947	Uncharacterized protein OS=Gallus gallus OX=9031 GN=GOLGA5 PE=4 SV=3	GOLGA5	82893	ND	0.528254	1.19479	0.893509	1.03463	4.52137	1.23443	0.529124	0.565776	0.109105	0.417059	0.512456	0.379948	0.836144	1.33195	0.374557	ND	0.419167
E1C958	Uncharacterized protein OS=Gallus gallus OX=9031 GN=LGMN PE=4 SV=1	LGMN	49261	1.48477	1.30336	0.852344	0.839472	0.691333	0.886373	1.17228	1.25943	0.75741	0.851357	1.03942	0.926683	1.12575	1.20318	0.844536	1.07472	0.871034	0.861816
E1C9F5	Uncharacterized protein OS=Gallus gallus OX=9031 GN=PITRM1 PE=4 SV=1	PITRM1	117316	1.83271	0.0557586	0.0584185	ND	0.911195	0.865219	1.60507	0.0883242	ND	0.0452316	0.0396475	ND	1.12168	1.81122	ND	0.0106075	1.08793	0.0630483
E1C9H8	Uncharacterized protein OS=Gallus gallus OX=9031 GN=PRKAR2A PE=4 SV=1	PRKAR2A	45502	1.12023	0.276259	0.365444	1.86911	0.887858	0.208892	0.949749	2.34976	0.186975	2.03804	0.608462	1.85745	1.74486	0.235871	0.392811	0.941704	9.54624	0.0258824
E6N1V8	Guanine nucleotide-binding protein beta subunit2-like 1 OS=Gallus gallus OX=9031 GN=GNB2L1 PE=4 SV=1	GNB2L1	35077	8.10894	3.26616	0.923848	1.02995	3.40004	0.909495	1.21407	1.20378	1.19562	0.902651	1.20382	0.907861	1.12302	0.805436	0.924638	1.13589	1.14047	0.79389
F1N8E6	Uncharacterized protein OS=Gallus gallus OX=9031 GN=EMC8 PE=4 SV=3	EMC8	22853	ND	ND	ND	ND	ND	ND	ND	ND	2.75436	ND	ND	2.67676	2.68517	2.76558	3.39551	3.0157	2.7168	ND
F1N8H4	Uncharacterized protein OS=Gallus gallus OX=9031 GN=PSTPIP1 PE=4 SV=4	PSTPIP1	47066	1.78049	2.14441	0.759525	0.81183	0.67195	ND	1.37015	1.12056	0.882859	0.845558	1.44334	0.495508	1.45343	1.17804	1.02082	ND	1.03118	0.9955
F1N8H6	Heterochromatin protein 1-binding protein 3 OS=Gallus gallus OX=9031 GN=HP1BP3 PE=4 SV=1	HP1BP3	61852	1.26398	1.16854	1.04126	1.1249	0.753101	0.850224	1.04467	1.38063	0.866147	0.826679	1.10705	1.04443	1.65157	1.36849	1.49165	0.639199	0.75216	1.09215
F1N8S7	Uncharacterized protein OS=Gallus gallus OX=9031 GN=MICALL1 PE=4 SV=2	MICALL1	103912	1.21093	0.585466	0.748153	ND	ND	1.59624	ND	1.50938	0.732558	3.05947	ND	ND	ND	ND	1.25261	ND	0.735976	1.1626
F1N8U1	Uncharacterized protein OS=Gallus gallus OX=9031 GN=MRPS36 PE=4 SV=3	MRPS36	11645	2.03831	1.55097	1.64885	1.36501	1.71185	1.094	0.800364	1.63954	1.26307	1.35449	1.01182	1.52423	2.30281	ND	2.33729	ND	0.789901	1.21413
F1N8Z4	RuvB-like helicase OS=Gallus gallus OX=9031 GN=RUVBL1 PE=3 SV=1	RUVBL1	50180	1.34565	1.12225	0.906617	1.1515	0.916295	1.19019	1.08151	0.905291	1.05382	0.110672	7.92629	1.19713	1.76982	0.979917	0.906969	1.81004	1.93585	0.627936
F1N903	Uncharacterized protein OS=Gallus gallus OX=9031 GN=PSMD6 PE=4 SV=2	PSMD6	45578	0.978245	5.21172	0.316956	0.883488	1.43033	0.827171	1.33282	0.567297	1.24104	0.889193	0.51551	0.732649	1.29041	0.598413	ND	0.946519	0.636019	0.0637606
F1N988	Clustered mitochondria protein homolog OS=Gallus gallus OX=9031 GN=CLUH PE=3 SV=3	CLUH	151207	ND	ND	ND	ND	ND	0.807611	ND	ND	ND	ND	ND	ND	ND	ND	ND	ND	ND	ND
F1N9B7	Uncharacterized protein OS=Gallus gallus OX=9031 GN=RAD23B PE=4 SV=3	RAD23B	40976	ND	ND	ND	0.106081	1.30882	ND	ND	1.57029	ND	0.704988	0.932886	ND	1.25073	ND	ND	ND	0.730305	ND
F1N9C1	NADB-LER3 OS=Gallus gallus OX=9031 GN=LOC415661 PE=1 SV=2	LOC415661	27874	3.69516	1.0795	1.30711	0.649026	0.896139	0.573635	0.713731	0.976126	1.39222	0.798192	1.46919	0.780819	0.75799	4.67287	1.79261	0.965807	1.14283	0.670459
F1N9F3	Oxysterol-binding protein OS=Gallus gallus OX=9031 GN=OSBPL8 PE=3 SV=3	OSBPL8	96600	1.46952	1.10682	1.09227	0.648696	0.874491	0.504773	1.12118	1.30774	1.01361	1.44279	0.965285	1.3017	1.14948	1.31763	1.75824	0.495674	1.75205	0.716172
F1N9I5	ELAV-like protein OS=Gallus gallus OX=9031 GN=ELAVL1 PE=3 SV=1	ELAVL1	36103	1.37063	1.12653	1.00289	1.0813	1.08932	1.0852	1.02742	1.0704	1.16489	0.612553	1.18396	1.0147	1.37749	1.38239	1.65957	1.11104	1.31559	0.809108
F1N9J3	Uncharacterized protein OS=Gallus gallus OX=9031 GN=GBP1 PE=4 SV=3	GBP1	113981	3.20698	1.21856	ND	ND	3.15211	ND	1.33007	1.31957	ND	0.800286	1.22734	1.10111	1.17426	1.40985	1.25904	ND	ND	0.767598
F1N9J4	60S ribosomal protein L22 OS=Gallus gallus OX=9031 GN=RPL22 PE=4 SV=2	RPL22	14729	1.04363	0.996117	0.968707	1.03297	1.17886	1.0581	0.993598	1.10409	1.03724	0.941347	1.19946	0.997539	1.04422	1.16711	1.07632	0.891261	1.04946	0.823707
F1N9Q2	Lactoylglutathione lyase OS=Gallus gallus OX=9031 GN=GLO1 PE=3 SV=3	GLO1	20553	1.31727	0.346927	1.28057	1.11459	0.739162	0.718402	1.03755	0.645754	0.783333	1.02687	1.10083	0.457892	0.87472	1.68487	1.04539	2.06835	0.74766	1.03594
F1N9S2	Uncharacterized protein OS=Gallus gallus OX=9031 GN=GSTZ1 PE=3 SV=3	GSTZ1	23978	1.30624	0.514406	1.2798	ND	ND	ND	0.695943	ND	1.5653	ND	ND	0.698717	ND	0.651628	2.62771	ND	ND	0.727974
F1N9U8	Uncharacterized protein OS=Gallus gallus OX=9031 GN=ETFA PE=4 SV=3	ETFA	36925	1.16727	1.0923	1.0159	0.899718	0.891215	0.801432	0.989396	0.955347	1.12861	0.582036	1.07692	0.942688	0.991261	0.69002	1.02099	1.19792	1.19403	0.594895
F1N9Z7	Succinyl-CoA:3-ketoacid-coenzyme A transferase OS=Gallus gallus OX=9031 GN=OXCT1 PE=3 SV=2	OXCT1	56174	1.46028	1.65695	1.37294	1.16352	0.908595	1.00346	0.973587	1.67387	1.2011	1.06333	1.23965	1.00418	1.03965	1.24332	0.916049	1.95182	1.51446	0.903507
F1NA05	Uncharacterized protein OS=Gallus gallus OX=9031 GN=RANBPL PE=4 SV=3	RANBPL	302931	1.51638	0.688088	0.503883	0.803033	0.996223	0.345894	1.11995	1.36466	0.282517	0.849863	0.849128	1.16524	1.64048	2.54466	3.90989	ND	1.25952	0.890903
F1NA45	Uncharacterized protein OS=Gallus gallus OX=9031 GN=C5H14orf166 PE=4 SV=2	C5H14orf166	27402	1.11586	0.416125	1.06139	2.16687	0.417982	0.909052	0.891501	1.14389	0.495199	1.03292	0.227235	0.952057	1.10069	1.04209	1.57684	1.15064	1.31403	0.634628
F1NA55	Eukaryotic translation initiation factor 2A OS=Gallus gallus OX=9031 GN=EIF2A PE=3 SV=3	EIF2A	73860	ND	ND	ND	ND	ND	ND	ND	ND	ND	ND	ND	ND	ND	ND	ND	ND	ND	ND
F1NA92	Uncharacterized protein OS=Gallus gallus OX=9031 GN=CLPX PE=4 SV=3	CLPX	69062	1.19554	1.07252	1.36972	1.21373	1.33047	0.435378	1.13813	1.22932	1.31874	0.608744	1.38144	1.29693	1.11202	1.61183	1.73314	8.95093	1.04507	0.805394
F1NAC8	Uncharacterized protein OS=Gallus gallus OX=9031 GN=SNRPA1 PE=4 SV=1	SNRPA1	28415	0.808786	1.17439	0.391359	0.664912	0.840932	0.732961	0.479108	0.962522	0.713051	0.437782	0.93794	0.698113	1.0092	1.59578	0.974349	0.908599	0.860478	0.709957
F1NAK4	Uncharacterized protein OS=Gallus gallus OX=9031 GN=GCN1 PE=4 SV=3	GCN1	291653	1.63309	0.44467	0.869905	1.61811	1.17876	1.03044	0.420167	0.901597	1.36017	0.304617	1.23377	0.952419	0.541818	0.731253	1.23292	0.857579	1.03864	0.658072
F1NAM2	Lamin-B1 OS=Gallus gallus OX=9031 GN=LMNB1 PE=3 SV=3	LMNB1	66520	1.61906	1.29864	0.678571	1.43908	1.05961	1.14096	1.44796	1.47288	0.93318	1.42907	1.15831	1.32507	1.51873	1.83058	0.96665	1.04238	0.743571	1.07969
F1NAM7	Uncharacterized protein OS=Gallus gallus OX=9031 GN=BDH2 PE=4 SV=2	BDH2	26864	3.78153	1.06065	1.12662	1.06032	0.76498	0.674851	0.985324	1.12117	0.829893	0.870968	1.1577	0.733609	1.00576	0.917945	0.906436	3.29153	1.25072	0.566334
F1NAS0	Uncharacterized protein OS=Gallus gallus OX=9031 GN=SUGT1 PE=4 SV=3	SUGT1	37212	1.07343	0.932682	0.989075	0.306679	1.21627	0.628286	0.446886	0.878328	0.975962	0.533897	3.87291	0.838626	0.946166	1.53416	1.23716	0.08016	0.852728	1.09853
F1NAY8	Diphosphomevalonate decarboxylase OS=Gallus gallus OX=9031 GN=MVD PE=3 SV=3	MVD	43516	1.18125	1.88074	0.828331	0.932991	1.12111	1.02936	0.975227	1.86726	1.05195	1.70087	1.86742	1.15257	1.03249	1.09718	1.47829	2.04122	1.87489	0.662079
F1NB02	40S ribosomal protein S8 OS=Gallus gallus OX=9031 GN=RPS8 PE=3 SV=3	RPS8	24054	1.08897	1.54795	1.34518	1.06664	1.14141	1.00877	0.99543	1.1052	1.0125	0.948475	1.2516	0.967153	1.07201	1.19376	1.04469	0.940532	1.02745	0.796143
F1NB64	Uncharacterized protein OS=Gallus gallus OX=9031 GN=ACAA1 PE=3 SV=2	ACAA1	44608	1.26605	2.71306	1.08958	0.859327	1.01755	0.809382	0.989247	0.975726	0.963211	0.857272	1.30806	0.783615	1.21733	1.34973	1.13224	0.443196	1.01917	0.752603
F1NB66	60S acidic ribosomal protein P0 OS=Gallus gallus OX=9031 GN=RPLP0 PE=3 SV=3	RPLP0	34286	1.10885	0.960287	0.791358	1.06634	1.16046	0.851469	1.03276	0.792857	0.855284	0.925676	1.01393	0.824503	0.779547	0.738353	0.71342	1.21425	1.56094	0.639017
F1NB67	Uncharacterized protein OS=Gallus gallus OX=9031 GN=PLEKHO2 PE=4 SV=3	PLEKHO2	62985	1.09939	0.793118	0.647037	1.13674	1.15674	3.38744	1.06416	1.05978	1.18307	0.785823	1.39482	1.13003	1.13646	1.36669	1.34814	0.922408	0.529765	0.598876
F1NB68	Paxillin OS=Gallus gallus OX=9031 GN=PXN PE=4 SV=3	PXN	61275	0.671582	1.16517	0.898824	1.21391	1.06934	1.02656	0.804339	1.23534	1.68401	1.40268	1.87462	1.76781	2.5265	2.51205	3.24238	0.679014	0.892881	0.507228
F1NB92	Aminopeptidase OS=Gallus gallus OX=9031 GN=ERAP1 PE=3 SV=3	ERAP1	106564	0.874355	0.690141	0.854922	1.30861	0.74237	1.21237	1.5348	0.750771	0.623672	0.993962	1.3717	1.0622	0.981845	1.19497	0.751493	1.01326	0.992547	0.747776
F1NBA4	Glutaredoxin-1 OS=Gallus gallus OX=9031 GN=GLRX PE=4 SV=2	GLRX	11369	1.1328	0.938608	0.878066	1.10106	0.851636	0.945708	1.06222	0.942499	1.04536	0.953407	1.07505	0.887468	ND	1.18378	1.07167	0.985966	0.920726	0.975028
F1NBA8	Uncharacterized protein OS=Gallus gallus OX=9031 GN=IPO7 PE=4 SV=3	IPO7	119432	0.508092	0.597675	0.885707	0.966498	1.03267	1.16401	1.05859	0.686093	1.56706	0.178152	1.62328	0.791104	1.15067	2.9411	1.06045	ND	0.169882	ND
F1NBC2	Uncharacterized protein OS=Gallus gallus OX=9031 GN=AADAC PE=4 SV=3	AADAC	44608	1.21775	0.884553	0.599457	0.998239	0.373306	0.50925	0.49136	0.557875	1.6782	0.391341	1.3205	0.798726	1.09907	0.498388	1.46631	0.94961	1.00147	0.60139
F1NBD0	Uncharacterized protein OS=Gallus gallus OX=9031 GN=ERLIN2 PE=4 SV=2	ERLIN2	38217	1.45881	1.06962	1.02885	1.18793	0.942993	0.664198	1.0857	1.25439	1.09498	1.02969	1.24821	1.06782	1.57922	1.35671	1.15662	1.37068	0.947874	0.817431
F1NBL3	Uncharacterized protein OS=Gallus gallus OX=9031 GN=RAB32 PE=4 SV=3	RAB32	24347	1.30519	0.865413	0.803553	1.25807	0.948492	0.950025	1.54644	1.03727	0.953137	0.968268	1.06389	0.907455	1.25759	0.936546	2.10908	1.10556	0.256988	0.800578
F1NBT0	Serine/threonine-protein kinase 10 OS=Gallus gallus OX=9031 GN=STK10 PE=3 SV=2	STK10	112505	1.07202	0.817278	0.61029	1.08718	1.06777	1.15542	1.1067	1.16131	0.909287	0.776101	1.06984	0.947982	1.0627	1.28831	0.949662	0.744175	0.712552	0.573905
F1NBV0	Peroxiredoxin-6 OS=Gallus gallus OX=9031 GN=PRDX6 PE=4 SV=1	PRDX6	25076	1.16811	0.787533	0.87484	1.44477	1.05774	1.23971	1.06318	1.10108	1.24841	0.973798	1.73641	0.988168	1.14548	1.08232	1.29742	1.0563	1.03651	1.25227
F1NBV2	Uncharacterized protein OS=Gallus gallus OX=9031 GN=AGFG1 PE=4 SV=3	AGFG1	58318	1.83701	0.649732	0.594814	ND	1.1857	0.873859	0.783871	ND	0.617956	1.53024	1.11528	1.34202	9.25308	ND	ND	2.90315	ND	ND
F1NBV3	Uncharacterized protein OS=Gallus gallus OX=9031 GN=L2HGDH PE=4 SV=2	L2HGDH	48610	2.79571	ND	ND	ND	ND	ND	ND	ND	ND	ND	ND	ND	ND	ND	ND	ND	1.5971	ND
F1NBW0	Uncharacterized protein OS=Gallus gallus OX=9031 GN=MTPAP PE=1 SV=2	MTPAP	63807	ND	ND	ND	ND	0.696207	ND	ND	ND	0.0230611	ND	ND	ND	ND	0.419268	ND	ND	ND	ND
F1NBW2	V-type proton ATPase catalytic subunit A OS=Gallus gallus OX=9031 GN=ATP6V1A PE=3 SV=1	ATP6V1A	68373	1.1685	0.942026	0.959353	1.03205	0.957914	0.734574	1.14498	1.01323	1.03995	0.802139	1.22741	0.728322	1.04426	1.12314	1.0675	1.03812	0.942723	0.595382
F1NBX4	Uncharacterized protein OS=Gallus gallus OX=9031 GN=RPL27A PE=3 SV=3	RPL27A	12779	1.04217	2.05767	0.971548	1.01192	1.18614	0.951955	0.943513	1.12179	1.08038	1.80132	1.19505	0.96913	1.05244	2.2617	1.14098	0.875168	0.970029	0.8582
F1NC02	Proteasome subunit alpha type OS=Gallus gallus OX=9031 GN=PSMA4 PE=3 SV=2	PSMA4	29498	1.07327	ND	0.587895	0.980454	1.12466	0.968934	0.992924	1.02439	0.927767	0.867952	1.15995	0.841184	0.792969	0.744574	0.72344	1.46433	1.29757	0.369511
F1NC27	Uncharacterized protein OS=Gallus gallus OX=9031 GN=RAB21 PE=4 SV=2	RAB21	24266	0.495422	0.871833	0.166519	0.520369	0.335335	0.430735	1.02914	0.282626	0.193986	1.01323	0.5532	0.189125	0.237056	0.215007	0.504032	0.324142	0.555289	0.16225
F1NC47	Uncharacterized protein OS=Gallus gallus OX=9031 GN=BNIP1 PE=4 SV=2	BNIP1	26103	1.61223	1.26346	ND	0.710253	ND	ND	ND	ND	1.86053	0.956871	2.57909	ND	ND	ND	ND	ND	2.02689	0.0314509
F1NC78	U3 small nucleolar ribonucleoprotein protein MPP10 OS=Gallus gallus OX=9031 GN=MPHOSPH10 PE=3 SV=3	MPHOSPH10	72549	ND	ND	1.82327	ND	5.69394	1.90644	ND	ND	ND	ND	ND	ND	ND	ND	ND	ND	ND	ND
F1NCA2	Glycerol-3-phosphate dehydrogenase OS=Gallus gallus OX=9031 GN=GPD2 PE=3 SV=2	GPD2	80752	1.23596	1.45972	0.956731	0.983392	1.17498	0.804786	0.833268	0.709373	0.941854	0.742696	5.69493	1.09315	1.4847	0.808786	1.33757	0.617137	1.03311	0.648305
F1NCC9	Uncharacterized protein OS=Gallus gallus OX=9031 GN=SMARCE1 PE=4 SV=1	SMARCE1	46741	ND	ND	ND	ND	ND	ND	ND	ND	ND	ND	ND	ND	ND	ND	ND	ND	ND	ND
F1NCD7	Peptidyl-prolyl cis-trans isomerase OS=Gallus gallus OX=9031 GN=PIN4 PE=4 SV=2	PIN4	13182	ND	1.04242	1.02732	1.03589	1.23023	1.18647	0.54902	0.974712	0.954785	1.05878	1.53589	1.10498	1.12821	1.50445	1.20118	ND	0.798582	0.808376
F1NCE1	Eukaryotic translation initiation factor 3 subunit D OS=Gallus gallus OX=9031 GN=EIF3D PE=3 SV=3	EIF3D	63958	0.924632	0.891003	0.686511	0.534537	1.09772	0.758775	0.826098	1.3808	0.915755	0.77694	0.89254	0.726139	0.963768	1.43878	1.29209	1.06296	1.02883	0.604255
F1NCG5	Uncharacterized protein OS=Gallus gallus OX=9031 PE=4 SV=3	0	46053	0.819906	0.799299	0.774296	1.30048	1.2463	0.559658	1.29287	0.958022	0.950016	1.04453	1.10478	0.956193	1.25868	1.16259	1.21456	1.1798	0.768703	0.770457
F1NCM5	Uncharacterized protein OS=Gallus gallus OX=9031 GN=PTGR1 PE=4 SV=1	PTGR1	35938	0.399606	1.21996	1.7367	1.22151	1.09911	0.389651	1.33351	0.906344	1.68025	0.493064	1.68238	0.286297	2.1985	0.554696	45.6308	1.23587	0.594189	0.0089373
F1NCQ1	Uncharacterized protein OS=Gallus gallus OX=9031 GN=PI4K2A PE=4 SV=2	PI4K2A	52479	0.992126	0.656499	3.9215	ND	ND	0.560629	0.707775	7.61169	0.899469	ND	0.919422	0.823038	6.9542	ND	1.09759	0.977285	ND	ND
F1NCS2	Uncharacterized protein OS=Gallus gallus OX=9031 GN=EWSR1 PE=4 SV=3	EWSR1	71875	0.682138	ND	0.595098	0.530921	ND	ND	ND	ND	0.546736	ND	ND	8.78309	ND	25.3229	1.11734	ND	ND	1.25399
F1NCS6	Uncharacterized protein OS=Gallus gallus OX=9031 GN=MTHFD1L PE=3 SV=2	MTHFD1L	101001	ND	ND	ND	ND	ND	ND	ND	ND	ND	ND	ND	ND	ND	ND	ND	ND	ND	ND
F1NCU5	Ecm29 proteasome adaptor and scaffold OS=Gallus gallus OX=9031 PE=4 SV=3	0	204426	ND	0.973654	1.79773	ND	7.56777	ND	2.98447	2.25207	8.28669	8.12015	2.324	1.27497	2.83034	1.20262	0.643419	3.59722	2.86883	ND
F1NCV7	S-methyl-5'-thioadenosine phosphorylase OS=Gallus gallus OX=9031 GN=MTAP PE=3 SV=2	MTAP	30849	1.39987	1.22923	0.740183	0.786349	0.843651	0.703101	0.969008	1.17543	0.803065	0.863947	0.960769	0.725993	1.37556	1.27601	0.975824	1.11596	0.666864	ND
F1NCY5	E3 UFM1-protein ligase 1 OS=Gallus gallus OX=9031 GN=UFL1 PE=4 SV=1	UFL1	89262	0.944408	0.558728	1.2745	1.03291	ND	0.930411	1.80244	ND	ND	1.23497	2.47378	1.61353	1.13605	0.936817	0.813281	ND	0.609234	ND
F1NCY7	Uncharacterized protein OS=Gallus gallus OX=9031 GN=MAPKAPK2 PE=3 SV=3	MAPKAPK2	44697	ND	0.70906	ND	ND	ND	1.36938	ND	1.03229	ND	0.753931	ND	0.999293	1.39419	ND	ND	ND	ND	ND
F1NCZ2	Rab GDP dissociation inhibitor OS=Gallus gallus OX=9031 GN=GDI2 PE=3 SV=2	GDI2	50714	1.34507	1.0385	0.963458	0.995065	0.740119	0.870067	1.01871	1.11348	1.00527	0.931818	1.10099	0.9658	1.24096	1.22727	1.06543	0.963303	0.843023	0.865076
F1ND15	Uncharacterized protein OS=Gallus gallus OX=9031 GN=DNAJC8 PE=4 SV=3	DNAJC8	29614	1.03183	1.0826	1.02323	0.962343	4.25211	1.28878	1.19022	3.71653	1.07353	1.2607	1.08523	1.02533	1.63705	1.51391	1.8682	0.719093	0.860887	1.31461
F1ND93	Uncharacterized protein OS=Gallus gallus OX=9031 GN=PTCD3 PE=4 SV=3	PTCD3	45116	ND	ND	0.0707041	ND	ND	ND	ND	ND	ND	ND	0.870538	ND	ND	ND	0.91648	1.50658	ND	ND
F1NDA2	Uncharacterized protein OS=Gallus gallus OX=9031 GN=ZMPSTE24 PE=4 SV=2	ZMPSTE24	53532	ND	1.20596	0.285367	1.47213	ND	ND	ND	0.564415	ND	0.415643	0.563365	0.856301	ND	0.496922	1.4381	ND	0.278245	0.4494
F1NDC2	Uncharacterized protein OS=Gallus gallus OX=9031 GN=RPS23 PE=3 SV=2	RPS23	15808	1.11275	1.07044	0.936989	0.950669	0.969955	ND	0.983386	29.528	1.03767	ND	1.15099	0.992926	1.15301	1.2778	ND	0.820612	0.823027	0.890599
F1NDD6	Uncharacterized protein OS=Gallus gallus OX=9031 GN=LRPAP1 PE=4 SV=1	LRPAP1	40783	0.901589	1.09607	1.25202	1.06003	1.13594	1.10216	1.04181	1.42592	0.901429	0.852752	1.95499	1.07594	0.815114	1.36168	0.987382	0.814768	0.758272	0.682753
F1NDK8	Polypeptide N-acetylgalactosaminyltransferase OS=Gallus gallus OX=9031 GN=GALNT2 PE=3 SV=3	GALNT2	64417	ND	0.818755	0.989474	0.774293	ND	0.923276	ND	ND	ND	ND	0.91891	ND	ND	ND	ND	ND	ND	ND
F1NDP3	Uncharacterized protein OS=Gallus gallus OX=9031 GN=FAP PE=3 SV=4	FAP	87230	1.82563	1.14889	1.30637	0.752	0.524334	0.601857	1.25293	0.732968	1.16531	0.727525	1.06523	0.572804	1.42409	0.770492	1.1266	1.20602	0.891407	0.615485
F1NDP5	Sulfurtransferase OS=Gallus gallus OX=9031 GN=TST PE=4 SV=3	TST	32932	1.3869	1.03676	0.858773	0.79495	0.587493	0.807309	1.02545	0.8883	0.788072	0.89617	1.04029	0.861382	1.12835	1.01925	0.79696	0.963745	0.770167	0.682339
F1NDT9	Uncharacterized protein OS=Gallus gallus OX=9031 GN=ACP2 PE=3 SV=2	ACP2	48193	ND	1.5307	ND	ND	ND	ND	ND	1.22126	0.589744	1.05519	1.31356	1.03817	ND	ND	ND	1.509	ND	0.755962
F1NDU0	Protein CASC4 OS=Gallus gallus OX=9031 GN=CASC4 PE=4 SV=1	CASC4	42524	2.05114	ND	ND	ND	1.30005	ND	1.70379	ND	ND	2.77822	ND	1.41971	ND	6.94855	1.67228	ND	ND	0.478152
F1NDV3	Uncharacterized protein OS=Gallus gallus OX=9031 GN=NUP133 PE=4 SV=3	NUP133	119368	ND	ND	ND	ND	ND	ND	ND	ND	ND	ND	ND	ND	ND	ND	ND	ND	ND	ND
F1NEF6	Uncharacterized protein OS=Gallus gallus OX=9031 GN=ACAD9 PE=3 SV=3	ACAD9	67635	1.15701	0.706307	0.813643	0.951034	0.769443	0.655462	0.806826	0.751943	1.13903	0.673036	0.881289	0.828081	0.865417	0.775019	0.967504	0.776321	1.14622	0.478407
F1NEF7	Uncharacterized protein OS=Gallus gallus OX=9031 GN=LECT2 PE=4 SV=2	LECT2	35216	1.62691	2.34334	0.512892	0.229013	0.241888	0.928698	0.855109	1.6	0.537861	0.711645	1.21492	1.61137	0.528975	1.54848	0.348977	0.773887	0.909564	1.45087
F1NEQ6	Proteasome subunit alpha type OS=Gallus gallus OX=9031 GN=PSMA6 PE=3 SV=2	PSMA6	27470	1.26209	1.0066	0.966143	1.19132	1.29922	1.10458	0.73707	1.19602	1.10972	1.99642	1.11716	0.6427	0.921265	1.11849	ND	ND	2.54113	0.678192
F1NER9	Uncharacterized protein OS=Gallus gallus OX=9031 GN=CD36 PE=3 SV=3	CD36	52638	1.00354	0.985401	1.62264	0.478065	0.974822	0.317915	0.745744	0.858933	1.16093	0.670556	1.16696	0.640306	0.533926	0.729617	1.25469	0.95641	1.17186	0.64384
F1NF09	Platelet-activating factor acetylhydrolase OS=Gallus gallus OX=9031 GN=PLA2G7 PE=4 SV=3	PLA2G7	47060	ND	ND	ND	ND	ND	ND	ND	ND	ND	ND	ND	ND	ND	ND	ND	ND	ND	ND
F1NF28	Uncharacterized protein OS=Gallus gallus OX=9031 GN=WAPL PE=4 SV=2	WAPL	133444	ND	ND	ND	ND	1.07659	ND	ND	ND	ND	1.17292	ND	ND	ND	ND	ND	ND	ND	ND
F1NF80	Uncharacterized protein OS=Gallus gallus OX=9031 GN=PPCS PE=4 SV=3	PPCS	40576	2.39073	0.993737	0.932726	ND	ND	ND	1.05801	0.309729	1.13254	ND	1.01349	0.949617	0.895786	0.85546	1.12112	2.19975	0.371741	0.592705
F1NF84	Uncharacterized protein OS=Gallus gallus OX=9031 GN=GOLGA2 PE=4 SV=3	GOLGA2	139767	39.9756	0.601829	0.789069	31.5107	9.99614	1.65831	0.719422	ND	3.08625	0.431452	1.75892	ND	2.97695	1.95	13.0958	ND	0.95017	0.555051
F1NFA4	Uncharacterized protein OS=Gallus gallus OX=9031 GN=ZNFX1 PE=4 SV=2	ZNFX1	231167	1.07504	0.719933	0.841779	1.72452	1.55442	3.18027	1.1582	1.48629	0.879739	0.621109	1.32181	1.08624	ND	1.19854	2.21507	1.20515	ND	ND
F1NFA8	Uncharacterized protein OS=Gallus gallus OX=9031 GN=NUP62 PE=4 SV=3	NUP62	58369	0.941028	1.20159	1.1277	0.514578	ND	1.20699	0.879981	1.17015	0.861233	1.45817	1.11266	1.19572	1.92006	1.8212	1.13209	0.583136	0.440513	0.727515
F1NFU9	Uncharacterized protein OS=Gallus gallus OX=9031 GN=ACBD7 PE=4 SV=2	ACBD7	9856	ND	ND	ND	ND	ND	ND	ND	ND	ND	ND	ND	ND	ND	4.11364	0.983126	ND	ND	ND
F1NFY2	Glycerol-3-phosphate dehydrogenase [NAD(+)] OS=Gallus gallus OX=9031 GN=GPD1L2 PE=3 SV=2	GPD1L2	38463	1.32222	0.790933	1.81253	0.619674	0.698557	0.521268	0.824984	0.92221	1.7614	1.08281	1.03911	0.633929	0.905109	0.815451	1.23975	1.18124	1.74307	0.612212
F1NG46	Uncharacterized protein OS=Gallus gallus OX=9031 GN=TFAM PE=4 SV=1	TFAM	29967	ND	ND	ND	ND	ND	ND	ND	ND	ND	ND	ND	ND	ND	1.22896	ND	ND	ND	ND
F1NGG2	Uncharacterized protein OS=Gallus gallus OX=9031 GN=SNX12 PE=4 SV=2	SNX12	18821	0.938422	1.01942	0.526524	0.986935	0.941176	0.793351	1.0068	0.855651	0.654735	0.998006	1.17047	ND	0.849735	0.885504	0.723521	0.823904	0.83821	0.722476
F1NGI6	Uncharacterized protein OS=Gallus gallus OX=9031 GN=SGSH PE=4 SV=3	SGSH	63514	1.79843	1.41697	ND	ND	ND	ND	2.27989	1.12292	ND	1.12923	1.17583	ND	0.494388	ND	0.839542	ND	1.46933	1.2981
F1NGM7	Uncharacterized protein OS=Gallus gallus OX=9031 GN=CUX1 PE=4 SV=3	CUX1	77430	3.48728	1.00913	1.03202	0.874113	0.88049	ND	1.32346	1.26499	0.937817	3.52136	0.659442	0.556868	0.904451	1.32777	1.25367	0.552497	0.769111	0.904327
F1NGS7	Uncharacterized protein OS=Gallus gallus OX=9031 GN=ARF4 PE=3 SV=3	ARF4	20513	1.11265	0.903547	0.94245	1.07115	1.11858	0.933087	1.00047	1.23147	1.1275	0.971243	1.05663	0.876006	1.07214	1.02755	1.07986	0.986115	0.951569	0.782221
F1NGU3	Uncharacterized protein OS=Gallus gallus OX=9031 GN=LRPPRC PE=4 SV=2	LRPPRC	155627	3.70836	0.726463	0.94419	1.02136	1.64421	4.2665	0.840289	1.05275	1.21802	0.821737	1.28192	0.466597	0.832491	0.851138	1.31647	0.989039	1.49237	0.804005
F1NGY5	Uncharacterized protein OS=Gallus gallus OX=9031 GN=PLAA PE=4 SV=2	PLAA	87251	1.08945	ND	1.38067	ND	ND	ND	ND	ND	ND	0.537597	ND	ND	ND	ND	ND	ND	ND	ND
F1NH21	Hsc70-interacting protein OS=Gallus gallus OX=9031 GN=ST13 PE=4 SV=1	ST13	40188	0.49176	0.489487	1.06743	1.03517	1.12272	0.282602	0.911667	0.399043	0.708785	1.1339	1.27526	1.20426	0.458397	0.553043	1.10645	0.460404	1.02884	0.926666
F1NH33	Aldehyde dehydrogenase OS=Gallus gallus OX=9031 GN=ALDH3A2 PE=3 SV=2	ALDH3A2	54120	1.50952	0.980567	ND	ND	1.15398	0.954259	1.03842	1.24153	1.15735	0.915611	1.48876	0.80565	1.05797	1.07294	0.680472	1.8368	ND	0.974841
F1NH49	Uncharacterized protein OS=Gallus gallus OX=9031 GN=NUP107 PE=4 SV=3	NUP107	105450	ND	ND	ND	ND	ND	ND	ND	ND	ND	ND	ND	ND	ND	ND	ND	ND	ND	ND
F1NH65	Uncharacterized protein OS=Gallus gallus OX=9031 GN=SCFD1 PE=3 SV=2	SCFD1	71368	1.49279	1.25471	1.30028	1.30776	1.05274	1.00538	1.32949	1.09234	1.13551	1.4244	1.35192	0.860904	1.07226	1.92779	1.45942	1.85987	1.43049	0.760241
F1NH87	Glyceraldehyde-3-phosphate dehydrogenase OS=Gallus gallus OX=9031 GN=GAPDH PE=3 SV=2	GAPDH	35704	1.2235	1.02379	0.830347	1.07173	0.987565	0.9985	1.06083	1.11885	0.923144	0.994164	1.12541	1.00737	1.19379	1.18744	0.971101	1.02031	0.954152	0.845867
F1NHD8	Uncharacterized protein OS=Gallus gallus OX=9031 GN=PDCD6 PE=4 SV=2	PDCD6	20721	1.67444	1.03065	1.05532	1.25124	1.09017	1.00042	1.12404	1.11788	1.1152	1.06186	1.27847	0.929588	1.32445	1.25884	1.24049	0.997105	0.937934	0.937733
F1NHD9	Uncharacterized protein OS=Gallus gallus OX=9031 GN=EXOC3 PE=4 SV=2	EXOC3	86182	ND	ND	ND	ND	ND	ND	ND	1.18104	ND	1.63411	ND	ND	ND	ND	ND	ND	ND	0.985124
F1NHE0	Uncharacterized protein OS=Gallus gallus OX=9031 GN=STAU1 PE=4 SV=2	STAU1	78077	ND	1.82553	1.6989	1.64906	5.89368	2.65914	3.04852	2.93329	1.37676	2.17322	2.8579	1.27147	4.73635	ND	1.38188	1.12799	ND	1.37071
F1NHG8	Uncharacterized protein OS=Gallus gallus OX=9031 GN=CSTA PE=4 SV=3	CSTA	11097	1.21487	0.955882	0.998896	1.10109	0.984427	1.26486	1.54116	1.04527	1.57734	1.0013	1.13223	0.830951	1.19055	1.11481	1.15396	0.970588	1.39627	0.701416
F1NHH1	Uncharacterized protein OS=Gallus gallus OX=9031 GN=CSTB PE=4 SV=2	CSTB	11160	1.17228	1.15789	0.66213	1.12526	ND	0.624349	1.35899	1.18688	1.04394	1.10905	0.720665	1.08261	ND	1.42331	1.04851	1.25819	1.03057	1.05145
F1NHI3	Uncharacterized protein OS=Gallus gallus OX=9031 GN=DHX15 PE=4 SV=3	DHX15	87686	ND	0.656311	0.756787	ND	ND	3.01655	1.36751	4.86649	1.88018	0.0751981	2.46303	6.20155	4.86995	0.838926	0.534726	1.50088	2.57069	9.46324
F1NHL2	Uncharacterized protein OS=Gallus gallus OX=9031 PE=4 SV=3	0	18443	1.34013	1.04612	1.02662	1.16539	ND	1.05406	1.16432	1.23202	1.00278	1.12695	1.2726	1.03535	1.20646	1.21963	1.15656	1.05997	1.02512	0.888413
F1NHL4	Uncharacterized protein OS=Gallus gallus OX=9031 GN=LAP3 PE=3 SV=3	LAP3	58454	1.33687	1.04103	1.01168	0.869632	0.919448	0.917969	0.780127	0.916427	0.962157	0.838196	1.12299	1.0623	1.12814	1.19913	1.10376	0.94141	1.06998	0.777434
F1NHM9	Phosphoglycerate mutase OS=Gallus gallus OX=9031 GN=PGAM1 PE=3 SV=3	PGAM1	28898	1.35077	1.20857	0.74815	1.03418	0.912209	0.95859	1.13141	1.09846	0.792844	0.912445	1.08121	1.0098	1.0993	1.24884	0.857143	1.09128	1.05382	0.841028
F1NHN4	Uncharacterized protein OS=Gallus gallus OX=9031 GN=MOSPD2 PE=4 SV=2	MOSPD2	65182	ND	ND	ND	ND	ND	ND	ND	ND	1.30059	1.17377	0.951926	ND	ND	ND	ND	ND	1.07776	ND
F1NHT3	Spectrin alpha chain non-erythrocytic 1 OS=Gallus gallus OX=9031 GN=SPTAN1 PE=4 SV=2	SPTAN1	285325	ND	1.45306	ND	ND	ND	1.13139	1.00032	ND	1.81113	ND	ND	1.36704	ND	ND	1.27875	ND	ND	ND
F1NHW3	Enhancer of rudimentary homolog OS=Gallus gallus OX=9031 GN=ERH PE=3 SV=1	ERH	12289	1.03578	0.953331	0.937705	0.961349	1.08234	0.948815	0.980176	0.969786	1.01183	0.959746	1.26216	1.01591	1.09327	1.07766	1.09896	0.943312	0.988193	2.98039
F1NI04	N-acetylglucosamine-6-sulfatase OS=Gallus gallus OX=9031 GN=GNS PE=3 SV=2	GNS	60636	1.42725	1.22185	0.996087	0.813004	0.710919	0.876074	1.1411	1.08644	0.921977	0.97439	0.98275	1.04842	1.23221	1.18302	0.90222	0.933356	0.708217	0.947637
F1NI13	Uncharacterized protein OS=Gallus gallus OX=9031 GN=SYAP1 PE=4 SV=2	SYAP1	40826	ND	0.0835419	0.703243	1.43845	0.429704	0.987296	0.66623	0.0763684	0.312744	0.704025	ND	0.669314	0.25164	0.049736	0.321825	1.69289	0.536866	0.570456
F1NI46	Uncharacterized protein OS=Gallus gallus OX=9031 GN=NPTN PE=4 SV=3	NPTN	44443	1.22058	0.937828	ND	0.850142	ND	ND	ND	0.89433	1.53873	1.86547	1.07129	0.812086	ND	2.14599	ND	ND	ND	ND
F1NI85	Uncharacterized protein OS=Gallus gallus OX=9031 GN=COMTD1 PE=4 SV=2	COMTD1	28805	1.06189	0.97615	1.99046	0.806828	1.16388	0.742726	0.928089	0.935738	1.46436	1.12635	1.48873	0.691758	1.12823	1.38168	1.29512	1.45803	2.09292	0.784091
F1NIB4	Uncharacterized protein OS=Gallus gallus OX=9031 GN=HNRNPAB PE=4 SV=4	HNRNPAB	32333	1.03263	1.0678	0.967438	0.932679	1.15324	1.08015	0.972151	1.02551	1.01625	0.960229	1.2531	1.13589	1.16581	1.26375	1.19886	0.843872	0.91817	0.803628
F1NID0	Uncharacterized protein OS=Gallus gallus OX=9031 GN=VPS39 PE=4 SV=2	VPS39	100560	1.30443	0.814891	1.18621	ND	2.01319	0.646363	0.804243	ND	1.54862	ND	1.30552	0.809305	ND	0.973986	ND	0.799255	0.855299	ND
F1NIE8	Uncharacterized protein OS=Gallus gallus OX=9031 GN=RANGAP1 PE=4 SV=1	RANGAP1	62947	1.08001	2.74177	0.698185	9.89203	6.85061	0.982045	0.942798	1.09891	1.0132	0.79659	1.12442	4.84859	1.32962	1.3092	1.24014	0.0901789	ND	0.727572
F1NIH3	Uncharacterized protein OS=Gallus gallus OX=9031 GN=NCF2 PE=4 SV=3	NCF2	57784	0.910949	0.786094	0.872426	1.14085	1.34135	0.948086	0.906957	0.999079	1.22835	0.919095	1.2843	0.887132	1.13867	1.08854	1.35602	0.900973	1.09958	0.78578
F1NII6	Small nuclear ribonucleoprotein 13 OS=Gallus gallus OX=9031 PE=4 SV=2	0	14074	1.03471	0.655849	0.796412	0.633787	0.978157	0.763165	0.397727	0.778638	0.866504	0.726663	ND	0.681291	0.785647	0.728491	ND	1.02983	1.39669	0.49211
F1NIL3	Uncharacterized protein OS=Gallus gallus OX=9031 GN=ATP5L PE=4 SV=3	ATP5L	11855	ND	1.16096	0.822761	ND	ND	ND	ND	ND	ND	ND	2.10827	ND	1.07821	ND	ND	ND	ND	3.83009
F1NIM4	Peptidylprolyl isomerase OS=Gallus gallus OX=9031 GN=FKBP4 PE=4 SV=1	FKBP4	50445	1.28351	1.01391	0.914306	0.979504	1.20531	1.21588	1.05053	1.08553	1.05671	0.829137	1.15637	1.36023	1.51867	1.04725	1.195	1.21542	0.856316	0.778265
F1NIN2	Carboxypeptidase OS=Gallus gallus OX=9031 GN=CTSA PE=3 SV=2	CTSA	54722	1.63656	1.28666	1.12832	0.661347	0.721356	0.760101	1.1525	1.13622	0.971068	0.926088	1.11032	0.878656	1.04926	0.992606	0.858782	1.12818	1.12188	0.857464
F1NIN3	Phosphatidylserine decarboxylase proenzyme mitochondrial OS=Gallus gallus OX=9031 GN=PISD PE=3 SV=3	PISD	43251	ND	ND	0.0982453	ND	ND	ND	ND	ND	ND	ND	ND	ND	ND	ND	ND	ND	ND	ND
F1NIN5	Collectin-12 OS=Gallus gallus OX=9031 GN=COLEC12 PE=4 SV=2	COLEC12	81855	ND	ND	ND	0.502481	ND	0.842399	0.203443	ND	2.09145	ND	0.950489	1.11464	ND	1.51284	20.2262	ND	ND	ND
F1NIP5	Uncharacterized protein OS=Gallus gallus OX=9031 GN=PRPS1 PE=3 SV=3	PRPS1	34747	1.19595	0.960954	0.860124	0.971855	0.870037	0.857143	0.969424	1.08081	0.825216	0.628774	1.06981	0.827936	0.748245	1.2136	0.950678	0.950566	0.917365	0.870709
F1NIQ4	Uncharacterized protein OS=Gallus gallus OX=9031 GN=TOM1L2 PE=3 SV=2	TOM1L2	55732	ND	1.00862	ND	ND	ND	ND	ND	ND	ND	ND	ND	ND	ND	ND	ND	ND	ND	ND
F1NIX0	Ribosomal protein L8 OS=Gallus gallus OX=9031 GN=RPL8 PE=3 SV=2	RPL8	28023	1.10989	1.15439	0.950328	1.11207	1.09711	1.00143	1.01772	1.0902	1.09981	0.889982	1.1547	1.07718	1.13057	1.3642	1.15882	0.854449	1.03663	0.93854
F1NIY7	Amine oxidase OS=Gallus gallus OX=9031 GN=MAOA PE=3 SV=2	MAOA	60227	1.38821	0.98808	1.30645	0.960344	0.846264	0.736854	0.984194	0.921512	1.29354	0.91221	1.24248	0.751642	1.07604	0.861574	1.35493	1.01984	1.08625	0.667148
F1NJ08	Vimentin OS=Gallus gallus OX=9031 GN=VIM PE=3 SV=1	VIM	53215	1.31832	0.863008	0.979358	1.22433	1.00504	0.80865	1.14635	0.918768	1.07863	1.08513	1.125	0.883047	1.3903	1.07288	1.23244	0.948571	0.817897	0.718243
F1NJ40	ATP-dependent RNA helicase DDX42 OS=Gallus gallus OX=9031 GN=DDX42 PE=4 SV=2	DDX42	103051	1.22328	0.767871	0.784455	12.0652	1.35788	1.15697	1.1033	ND	2.61578	ND	0.830544	1.19329	1.20476	ND	1.22738	0.805875	0.8308	0.529487
F1NJ69	Uncharacterized protein OS=Gallus gallus OX=9031 GN=USO1 PE=4 SV=2	USO1	106132	0.939247	0.504195	1.03393	0.609918	1.01289	1.70117	2.02556	1.23289	0.769792	1.56742	1.59323	0.817744	1.36994	1.04498	1.04368	0.742598	0.742717	0.649895
F1NJ73	Uncharacterized protein OS=Gallus gallus OX=9031 GN=AK2 PE=3 SV=3	AK2	20803	1.29448	1.06168	0.995405	0.246343	0.66961	ND	1.40129	1.15767	1.08955	0.880138	1.20752	0.224289	1.02682	1.1419	1.00321	1.08135	1.06591	0.950874
F1NJ89	Uncharacterized protein OS=Gallus gallus OX=9031 GN=GALC PE=4 SV=3	GALC	76055	2.33356	1.55735	0.987725	0.411063	1.0029	0.818916	1.56388	1.18027	0.469931	1.05796	1.00614	0.963547	1.60621	1.3993	0.790033	1.15786	0.764673	0.882803
F1NJD6	Uncharacterized protein OS=Gallus gallus OX=9031 GN=GDA PE=4 SV=2	GDA	50280	0.425089	0.546186	0.635096	0.221656	1.05711	1.04178	1.03515	1.17767	0.829143	0.360987	1.70048	0.363199	1.15564	0.489384	1.0086	0.92694	0.565052	0.281896
F1NJF0	Uncharacterized protein OS=Gallus gallus OX=9031 GN=C1QBP PE=4 SV=2	C1QBP	23547	1.03537	1.0778	1.09665	0.977246	1.05975	1.05566	1.0811	1.07795	1.80047	0.934613	1.1681	1.16967	1.18516	1.26904	1.21615	0.798665	0.884594	0.936931
F1NJF8	Alpha-galactosidase OS=Gallus gallus OX=9031 GN=NAGA PE=3 SV=2	NAGA	47401	1.92805	2.35573	0.78238	0.507812	0.596827	0.685305	1.36621	1.0471	0.86475	0.499097	1.18569	0.896649	0.874338	1.04549	0.830758	1.6116	1.20165	0.870905
F1NJH1	Protein kinase C OS=Gallus gallus OX=9031 GN=PRKCH PE=3 SV=3	PRKCH	84866	ND	ND	ND	ND	ND	ND	ND	ND	ND	ND	ND	ND	ND	ND	ND	ND	ND	ND
F1NJL0	Uncharacterized protein OS=Gallus gallus OX=9031 GN=ATXN2 PE=4 SV=3	ATXN2	114693	0.865724	0.544297	1.24485	1.24316	1.49465	2.1346	1.04259	0.92485	1.05774	0.974359	1.66885	1.14362	1.324	1.69766	0.679485	0.432116	0.874979	0.927108
F1NJT4	Fibronectin OS=Gallus gallus OX=9031 GN=FN1 PE=4 SV=3	FN1	272433	0.217605	3.88098	0.27925	0.141269	2.376	0.529071	0.128946	2.96549	0.362074	0.03318	2.48425	0.597704	0.263897	3.34072	0.656303	0.0693677	1.09038	0.493629
F1NJU7	Tyrosine--tRNA ligase OS=Gallus gallus OX=9031 GN=YARS PE=3 SV=3	YARS	60147	1.26232	0.996286	1.16718	0.868571	1.78523	1.05398	1.07153	0.953278	0.992083	0.98362	1.07887	0.960428	2.42308	3.14888	1.92885	1.57407	0.973997	1.14632
F1NJX8	Uncharacterized protein OS=Gallus gallus OX=9031 GN=FNTA PE=4 SV=2	FNTA	42012	ND	ND	ND	ND	ND	ND	ND	ND	ND	ND	ND	ND	ND	ND	ND	ND	ND	ND
F1NK56	N-acetylneuraminate lyase OS=Gallus gallus OX=9031 GN=NPL PE=3 SV=1	NPL	33704	1.74331	1.50593	0.704331	0.863718	ND	ND	1.43847	1.26584	0.719084	ND	0.142169	0.883428	6.48853	1.35538	0.0702604	1.82922	0.986409	0.643564
F1NK88	Rho-associated protein kinase OS=Gallus gallus OX=9031 GN=ROCK2 PE=3 SV=3	ROCK2	161346	ND	ND	4.84119	43.972	ND	1.92842	ND	0.427177	ND	1.35455	ND	ND	ND	0.926251	ND	ND	ND	ND
F1NK96	Uncharacterized protein OS=Gallus gallus OX=9031 GN=PDIA6 PE=3 SV=1	PDIA6	48788	1.15862	1.08368	0.91977	0.949893	0.971169	1.01748	0.894172	1.05605	0.972155	0.851737	1.11686	1.01536	1.10198	1.18799	1.02051	0.924599	0.921189	0.863758
F1NKE8	Uncharacterized protein OS=Gallus gallus OX=9031 GN=PDXK PE=4 SV=3	PDXK	35015	0.985798	0.669853	0.581075	1.65618	1.0036	1.57263	1.26723	1.24259	1.12251	1.25348	1.23926	1.15797	1.22455	0.742257	0.635974	1.34572	1.23526	0.913686
F1NKH3	Uncharacterized protein OS=Gallus gallus OX=9031 GN=HOOK3 PE=4 SV=3	HOOK3	83170	1.65881	1.02682	0.624781	1.04125	ND	0.984365	ND	0.345192	0.628568	0.912362	1.43496	1.24255	ND	ND	26.5666	ND	0.768046	0.198167
F1NKR1	Alpha-mannosidase OS=Gallus gallus OX=9031 GN=MAN2A1 PE=3 SV=2	MAN2A1	131995	1.2492	ND	0.850833	1.11141	0.887866	0.422625	1.07375	0.908145	0.967257	1.05243	0.658419	0.918997	1.62103	1.41896	1.20712	ND	ND	ND
F1NKT5	Transcription factor BTF3 OS=Gallus gallus OX=9031 GN=BTF3L4 PE=3 SV=1	BTF3L4	17260	0.888176	0.914492	0.846826	1.07542	ND	1.0719	0.91839	1.02943	1.33847	0.831252	1.0968	1.01531	ND	1.13251	0.689569	0.700913	ND	0.860044
F1NKT9	Uncharacterized protein OS=Gallus gallus OX=9031 GN=COMMD1 PE=4 SV=2	COMMD1	21434	1.04397	1.36192	0.908116	ND	1.01943	0.966041	1.24037	0.971561	1.42734	0.78833	1.61964	1.09096	1.61603	4.84368	0.993248	0.135526	0.879524	ND
F1NKW4	Uncharacterized protein OS=Gallus gallus OX=9031 GN=IAH1 PE=4 SV=2	IAH1	27654	1.59182	0.785714	2.10049	0.693462	0.494364	2.7446	1.08899	1.39776	1.25666	0.795782	1.09398	ND	2.85903	1.38901	1.07883	1.60968	1.41272	0.643335
F1NKY1	Uncharacterized protein OS=Gallus gallus OX=9031 GN=AMACR PE=4 SV=2	AMACR	42931	ND	ND	ND	ND	ND	ND	ND	ND	ND	ND	ND	ND	ND	ND	ND	ND	ND	ND
F1NL71	Uncharacterized protein OS=Gallus gallus OX=9031 GN=CCDC47 PE=4 SV=2	CCDC47	55660	1.33819	0.649829	0.715871	ND	0.308385	1.74787	3.88176	3.30677	1.13575	0.758448	4.54718	1.21603	ND	1.8646	6.00905	0.0992453	0.502532	0.565304
F1NLC7	Uncharacterized protein OS=Gallus gallus OX=9031 GN=TXNDC12 PE=4 SV=2	TXNDC12	18562	0.695422	1.22186	1.08059	1.09922	1.13035	1.16062	1.03053	1.21556	1.11897	0.943869	1.22549	0.786237	1.22442	1.61933	1.16834	0.9666	0.820961	0.965637
F1NLE4	Glutathione synthetase OS=Gallus gallus OX=9031 GN=GSS PE=3 SV=2	GSS	52286	1.10916	ND	1.33582	ND	1.08529	0.565991	0.792268	1.64976	ND	0.857099	0.782532	0.340012	0.884066	0.68549	3.03982	ND	0.837472	0.910047
F1NLE6	Oxysterol-binding protein OS=Gallus gallus OX=9031 GN=OSBPL9 PE=3 SV=3	OSBPL9	93634	1.42951	ND	ND	ND	ND	ND	ND	ND	ND	ND	ND	ND	ND	ND	ND	ND	ND	ND
F1NLE7	Uncharacterized protein OS=Gallus gallus OX=9031 GN=AIMP1 PE=4 SV=3	AIMP1	34745	3.20967	1.01926	1.24645	0.854503	1.05793	1.09684	0.915254	0.360623	1.62214	0.792973	1.14345	0.9543	1.21109	1.25031	1.05705	1.36353	0.881935	0.745931
F1NLJ3	Non-specific serine/threonine protein kinase OS=Gallus gallus OX=9031 GN=RPS6KA3 PE=4 SV=3	RPS6KA3	80207	1.2305	2.23338	0.122678	1.08353	1.23225	0.361252	1.4611	1.4676	0.107482	0.342647	1.47058	0.345301	1.49921	0.772163	1.09318	1.23253	0.525223	0.406608
F1NLL4	Nuclear transport factor 2 OS=Gallus gallus OX=9031 GN=NUTF2 PE=4 SV=3	NUTF2	14403	3.32487	0.997254	0.90274	1.0883	1.02941	0.885834	1.0963	1.05004	1.05877	0.932428	1.18796	0.931646	1.00644	2.71598	0.902455	14.1596	1.33628	0.742178
F1NLM6	Serine/threonine protein phosphatase 2A regulatory subunit OS=Gallus gallus OX=9031 GN=PPP2R5E PE=3 SV=3	PPP2R5E	54699	0.918845	0.91158	1.8704	0.817962	1.64904	1.21003	1.07425	1.22606	ND	ND	ND	ND	ND	ND	1.64498	ND	0.975109	ND
F1NLR1	Acetyl-coenzyme A synthetase OS=Gallus gallus OX=9031 GN=ACSS1 PE=3 SV=3	ACSS1	73596	0.875524	0.39701	0.706056	0.27347	0.229574	0.653066	0.491792	0.638865	0.963949	0.446951	0.73025	0.644939	ND	0.869977	1.22923	0.467306	0.494718	0.486004
F1NLT8	Rho GDP dissociation inhibitor beta OS=Gallus gallus OX=9031 GN=ARHGDIB PE=4 SV=2	ARHGDIB	22886	1.17089	0.870866	0.731151	0.813725	0.834884	1.03952	1.14029	0.909736	0.498414	0.913092	0.811418	0.897361	1.29303	1.2767	1.0338	0.925485	0.81953	0.875142
F1NLW3	Uncharacterized protein OS=Gallus gallus OX=9031 GN=TOMM22 PE=4 SV=3	TOMM22	15122	0.991632	0.950698	0.937835	1.03568	1.14226	0.982007	0.922725	1.12865	1.14949	0.658116	ND	1.09707	1.07816	1.4022	1.11629	0.656675	0.754845	0.810599
F1NMA2	Sulfotransferase OS=Gallus gallus OX=9031 GN=SULT1E1 PE=3 SV=3	SULT1E1	34360	0.767286	0.517202	0.308424	2.81507	2.1109	1.51679	1.45771	1.28714	0.804862	3.26783	1.00731	3.83249	1.60181	1.40711	ND	2.56394	0.883252	ND
F1NMB3	UDP-glucuronosyltransferase OS=Gallus gallus OX=9031 GN=UGT2A1 PE=3 SV=3	UGT2A1	60643	1.33533	0.23689	ND	2.01124	1.30353	1.16808	1.88588	ND	0.686054	1.55007	0.958506	ND	1.82809	ND	0.488547	2.33987	0.687096	0.781061
F1NMC3	Uncharacterized protein OS=Gallus gallus OX=9031 GN=MTHFD1 PE=3 SV=1	MTHFD1	100221	1.06158	3.4991	ND	0.90241	2.2798	1.04817	0.938737	ND	0.553966	1.37895	ND	1.44937	3.1513	1.04729	0.953042	1.26963	0.984648	ND
F1NMK3	WASH complex subunit 1 OS=Gallus gallus OX=9031 GN=WASHC1 PE=4 SV=1	WASHC1	51652	4.33439	18.6798	3.49597	0.160207	12.8422	14.5549	0.719671	5.08062	2.14526	1.63797	0.815276	1.76903	1.44879	ND	1.82941	3.02273	1.93042	1.81635
F1NN49	Delta-aminolevulinic acid dehydratase OS=Gallus gallus OX=9031 GN=ALAD PE=3 SV=2	ALAD	36470	1.00072	0.712349	0.690662	0.967499	0.993131	0.803954	0.880766	0.903612	0.926189	0.973716	0.872642	0.777207	1.32828	ND	ND	0.851812	0.64701	0.504599
F1NN63	Uncharacterized protein OS=Gallus gallus OX=9031 GN=PGM1 PE=3 SV=2	PGM1	61549	1.43299	1.06842	0.975597	1.85244	2.32236	0.856403	0.717555	0.951198	3.36534	0.978949	1.15924	0.830071	1.35144	0.99402	1.48836	1.17659	1.05181	0.926549
F1NN84	Uncharacterized protein OS=Gallus gallus OX=9031 GN=VPS37B PE=4 SV=2	VPS37B	31064	ND	ND	ND	ND	ND	ND	ND	ND	ND	ND	ND	ND	ND	ND	ND	ND	ND	ND
F1NNE7	Uncharacterized protein OS=Gallus gallus OX=9031 GN=LNPEP PE=4 SV=2	LNPEP	117003	0.309711	0.832154	1.15642	0.789554	0.939438	0.891443	0.929559	0.965672	0.913494	0.973108	1.17857	0.733591	1.01834	1.08957	1.12807	0.723394	1.01431	0.823845
F1NNH9	Uncharacterized protein OS=Gallus gallus OX=9031 GN=TOMM70 PE=4 SV=3	TOMM70	66534	1.09584	0.759567	0.643211	0.975143	0.774126	0.861138	0.728876	1.18999	0.579068	1.26792	1.15359	0.476945	0.931099	0.995903	1.3257	0.884825	1.72491	0.772922
F1NNP6	Uncharacterized protein OS=Gallus gallus OX=9031 GN=GLRX3 PE=4 SV=2	GLRX3	36574	1.23446	1.12371	2.03205	1.08012	1.10647	1.94648	1.98327	1.1477	2.10791	0.976633	1.22798	1.06223	1.2094	1.25556	1.16952	1.08533	1.17182	0.870121
F1NNQ9	Uncharacterized protein OS=Gallus gallus OX=9031 GN=PRPF4 PE=4 SV=3	PRPF4	59807	ND	ND	ND	ND	ND	ND	ND	ND	ND	ND	ND	ND	ND	ND	ND	ND	ND	ND
F1NNS1	Dolichyl-diphosphooligosaccharide--protein glycosyltransferase 48 kDa subunit OS=Gallus gallus OX=9031 GN=DDOST PE=3 SV=3	DDOST	47937	1.17139	1.09005	0.992613	0.938839	0.97628	0.942291	1.18792	1.18159	0.895401	0.941266	1.22461	0.826387	1.2261	1.1991	0.985244	1.04253	0.907053	0.847806
F1NNS8	Uncharacterized protein OS=Gallus gallus OX=9031 GN=PRDX4 PE=4 SV=2	PRDX4	26995	1.1431	1.01196	0.767187	0.969377	1.44687	1.1272	0.986842	1.07112	0.840678	0.907812	0.985289	1.04781	1.41592	1.53277	0.230486	1.0131	0.993187	0.909236
F1NNT7	Uncharacterized protein OS=Gallus gallus OX=9031 GN=MYO1F PE=3 SV=2	MYO1F	126160	1.56268	1.12573	1.10457	1.06351	0.947038	0.791551	1.92928	1.02218	1.17333	0.99154	1.19031	1.6606	1.09244	1.19989	1.83415	0.801024	0.877963	0.678709
F1NNV4	Peptidylprolyl isomerase OS=Gallus gallus OX=9031 GN=FKBP15 PE=4 SV=3	FKBP15	137076	1.6566	1.13394	0.791381	1.18528	0.927581	0.879967	0.879797	1.16776	1.03773	1.1847	1.32367	0.918403	1.30134	1.22483	1.13056	0.863395	0.994056	0.701028
F1NNV6	Uncharacterized protein OS=Gallus gallus OX=9031 GN=ATP6AP1 PE=4 SV=3	ATP6AP1	50531	1.03525	0.996295	0.930348	1.00272	0.710031	0.912473	0.984465	0.901403	1.03365	0.923293	1.04811	0.647714	1.04983	1.06704	1.19585	1.12638	0.881533	0.640126
F1NP36	Uncharacterized protein OS=Gallus gallus OX=9031 GN=TCEA1 PE=4 SV=3	TCEA1	34638	ND	ND	ND	1.22086	ND	ND	ND	ND	ND	ND	ND	ND	ND	ND	ND	ND	ND	ND
F1NP43	Prefoldin subunit 4 OS=Gallus gallus OX=9031 GN=PFDN4 PE=3 SV=3	PFDN4	15400	ND	1.34275	1.37953	1.37134	1.51909	1.27489	1.23398	1.43622	ND	1.06391	ND	1.71969	1.70971	2.39718	2.03421	ND	1.57975	ND
F1NP48	60S ribosomal protein L36 OS=Gallus gallus OX=9031 GN=RPL36 PE=3 SV=3	RPL36	12296	1.04651	1.03224	0.933592	1.95112	1.05803	0.95309	0.943566	1.15032	1.01783	0.853169	1.12131	1.02677	1.14116	1.33572	1.06121	0.720801	0.748239	0.945532
F1NP51	Lamin-B2 OS=Gallus gallus OX=9031 GN=LMNB2 PE=3 SV=2	LMNB2	67952	1.28497	1.17916	0.865714	1.06179	0.863299	0.954654	1.21295	1.09418	0.848438	0.984153	1.88812	1.09892	1.26304	1.28264	1.01538	1.00078	0.807047	0.84485
F1NPA2	Uncharacterized protein OS=Gallus gallus OX=9031 GN=PSMD11 PE=4 SV=3	PSMD11	47407	1.29415	0.77501	0.719258	1.69579	1.26569	0.92993	0.934156	0.928449	0.945357	0.879007	1.44298	0.829825	1.33402	0.939431	0.925572	1.80506	1.08259	0.685681
F1NPA9	Uncharacterized protein OS=Gallus gallus OX=9031 GN=RPS3 PE=3 SV=2	RPS3	26719	1.21945	1.26338	0.926247	1.12436	1.2385	1.06376	1.25266	1.11768	1.04316	1.12623	1.15024	0.997452	1.35019	1.21904	1.27642	1.13064	1.01141	0.987789
F1NPF0	Eukaryotic translation initiation factor 2 subunit 3 OS=Gallus gallus OX=9031 GN=EIF2S3 PE=4 SV=1	EIF2S3	51104	1.42857	0.515818	0.69146	0.968227	0.983591	0.614182	0.971716	1.43933	0.849455	0.769598	1.58714	1.13423	0.65975	1.88451	1.31612	1.44035	0.811518	0.850067
F1NPF7	Uncharacterized protein OS=Gallus gallus OX=9031 GN=FERMT1 PE=4 SV=2	FERMT1	77436	ND	ND	ND	5.35025	0.468885	2.90665	ND	ND	ND	ND	ND	ND	ND	ND	ND	ND	ND	ND
F1NPG2	Isocitrate dehydrogenase [NADP] OS=Gallus gallus OX=9031 GN=IDH1 PE=3 SV=2	IDH1	46603	0.834783	0.858285	0.814324	0.937544	1.1928	0.620365	1.02994	0.631904	0.818991	0.680714	0.711196	0.530008	0.755863	1.18842	0.623349	0.846841	0.857509	0.538019
F1NPH9	Uncharacterized protein OS=Gallus gallus OX=9031 GN=UMPS PE=3 SV=1	UMPS	51899	1.38265	4.57882	0.951247	0.149451	1.07301	0.745685	0.884549	1.32076	1.07746	0.119784	6.11134	1.0472	0.848458	6.80585	1.1622	2.07521	2.00053	0.688056
F1NPI6	Uncharacterized protein OS=Gallus gallus OX=9031 GN=UBA6 PE=4 SV=2	UBA6	115050	0.820485	ND	ND	ND	1.22424	ND	ND	ND	ND	ND	ND	0.924214	ND	ND	ND	ND	ND	ND
F1NPL8	Uncharacterized protein OS=Gallus gallus OX=9031 GN=GSK3B PE=1 SV=3	GSK3B	35990	ND	ND	ND	ND	ND	ND	ND	ND	ND	ND	ND	0.679206	ND	ND	ND	ND	ND	ND
F1NPQ0	Uncharacterized protein OS=Gallus gallus OX=9031 GN=PSMD12 PE=4 SV=1	PSMD12	53008	1.09622	0.811587	0.848576	0.962453	1.28638	0.975395	1.04173	1.22492	1.2373	0.947875	1.31025	1.0456	1.09213	0.989875	ND	1.19635	1.3146	0.833421
F1NPS0	Uncharacterized protein OS=Gallus gallus OX=9031 GN=NUP155 PE=4 SV=3	NUP155	154143	ND	ND	ND	ND	ND	ND	ND	ND	ND	1.13705	ND	1.14998	ND	1.60703	ND	ND	ND	ND
F1NPU8	High mobility group protein B2 OS=Gallus gallus OX=9031 GN=HMGB2 PE=4 SV=1	HMGB2	23802	1.0574	1.40554	ND	ND	ND	0.812703	1.05968	0.8789	0.47402	0.86648	0.782721	1.52286	1.24312	1.31928	0.664292	0.528813	0.545545	0.835169
F1NQ24	Uncharacterized protein OS=Gallus gallus OX=9031 GN=DENND4C PE=4 SV=3	DENND4C	216642	ND	ND	ND	ND	ND	ND	ND	1.62312	ND	1.35952	ND	ND	ND	ND	ND	1.07747	1.68533	ND
F1NQ30	Rho GTPase activating protein 31 OS=Gallus gallus OX=9031 PE=4 SV=4	0	163109	ND	ND	ND	ND	ND	1.65674	ND	ND	ND	ND	ND	ND	ND	ND	ND	ND	ND	ND
F1NQ53	Uncharacterized protein OS=Gallus gallus OX=9031 GN=SRP19 PE=4 SV=3	SRP19	16100	1.20946	2.30947	0.270294	2.49554	0.808856	1.13477	0.244011	0.266923	ND	0.725315	0.995499	ND	0.830242	1.7343	0.45785	0.838836	0.855273	0.88316
F1NQ61	WD repeat-containing protein 91 OS=Gallus gallus OX=9031 GN=WDR91 PE=4 SV=2	WDR91	83514	ND	ND	1.09535	1.1682	ND	0.954083	ND	ND	0.95636	0.861901	ND	ND	ND	ND	ND	ND	ND	ND
F1NQD9	Radixin OS=Gallus gallus OX=9031 GN=RDX PE=4 SV=3	RDX	68613	4.24779	0.769106	0.902872	1.91048	0.63755	0.99851	0.442072	0.979078	0.970112	0.789993	1.14286	0.793432	1.35521	2.37584	1.31223	ND	0.724912	0.938177
F1NQF6	Alpha-mannosidase OS=Gallus gallus OX=9031 GN=MAN2B2 PE=3 SV=3	MAN2B2	118704	ND	1.6589	1.65501	ND	ND	ND	2.56609	1.2767	1.83607	0.98571	ND	1.19291	1.95953	ND	ND	ND	1.24764	1.00428
F1NQG0	Uncharacterized protein OS=Gallus gallus OX=9031 GN=WFS1 PE=4 SV=3	WFS1	100263	ND	ND	ND	ND	ND	ND	ND	ND	1.55105	ND	ND	ND	ND	ND	ND	ND	ND	ND
F1NQG5	Ribosomal protein L15 OS=Gallus gallus OX=9031 GN=RPL15 PE=3 SV=2	RPL15	24132	1.06084	0.570788	0.898142	0.884319	0.658027	0.905708	0.817226	0.959201	1.0733	0.619224	0.736441	0.953069	0.918734	1.38604	1.22399	0.580947	0.735511	0.536102
F1NQH4	Uncharacterized protein OS=Gallus gallus OX=9031 GN=PRPF40A PE=4 SV=3	PRPF40A	108319	1.76938	2.69948	1.18022	1.10992	0.728063	1.22441	1.27302	1.40339	1.36587	0.979342	1.56916	1.24772	4.93119	1.49475	ND	0.582478	0.616182	0.158075
F1NQI0	Uncharacterized protein OS=Gallus gallus OX=9031 GN=AGA PE=4 SV=1	AGA	36605	ND	ND	ND	ND	ND	ND	ND	ND	ND	ND	ND	ND	ND	ND	ND	0.697974	1.94195	0.694876
F1NQT4	Uncharacterized protein OS=Gallus gallus OX=9031 GN=NPC1 PE=4 SV=3	NPC1	143165	1.95581	1.20565	1.0272	0.953705	0.880407	0.722893	1.4671	1.09722	0.95118	1.26406	1.16604	0.60167	1.3532	1.16445	1.28714	0.98989	0.845064	0.877452
F1NQU9	Tyrosine-protein kinase OS=Gallus gallus OX=9031 GN=FYN PE=3 SV=3	FYN	60183	1.12583	0.627821	0.827931	ND	1.21919	0.770718	1.25486	1.01574	2.54072	ND	0.760011	1.08362	ND	1.53641	2.0517	ND	ND	ND
F1NQW8	Serine/arginine-rich-splicing factor 1 OS=Gallus gallus OX=9031 GN=SRSF1 PE=4 SV=2	SRSF1	27792	1.07298	1.23084	1.27241	1.06695	1.37232	1.26038	1.12818	1.59539	1.36635	1.16661	1.36997	1.43331	1.64209	1.26601	1.33257	0.828848	0.813059	1.12604
F1NQZ9	Uncharacterized protein OS=Gallus gallus OX=9031 GN=GCLC PE=4 SV=3	GCLC	72665	1.95425	0.928703	0.880006	0.777485	ND	1.01043	0.9914	1.29441	1.37124	0.854722	0.989124	0.955291	ND	1.18422	1.37975	ND	1.02057	ND
F1NR44	Uncharacterized protein OS=Gallus gallus OX=9031 GN=ECHS1 PE=3 SV=2	ECHS1	31574	1.47615	0.859825	0.789675	0.882254	0.941546	ND	1.05285	ND	0.871801	ND	1.30894	0.668081	ND	0.737131	0.599627	1.66459	0.0835465	0.196832
F1NR71	Uncharacterized protein OS=Gallus gallus OX=9031 GN=PSMD7 PE=4 SV=3	PSMD7	34690	0.862106	0.924528	1.00426	0.986861	1.06018	1.2322	ND	ND	0.840566	0.765026	1.23694	ND	0.701697	0.721038	0.70389	0.801823	1.12055	ND
F1NR99	Uncharacterized protein OS=Gallus gallus OX=9031 GN=CPOX PE=4 SV=4	CPOX	45433	7.03831	1.08871	1.05866	8.12987	0.80743	0.871404	0.941151	1.01185	0.957629	0.990084	7.10485	0.848646	1.15283	1.08378	1.15785	0.925133	1.25954	0.759707
F1NRH6	Rho-associated protein kinase OS=Gallus gallus OX=9031 GN=ROCK1 PE=3 SV=2	ROCK1	158672	ND	1.88826	ND	ND	ND	0.954215	1.56861	ND	ND	0.617439	1.27304	ND	ND	ND	ND	ND	ND	ND
F1NRM8	Endoplasmic reticulum resident protein 29 OS=Gallus gallus OX=9031 GN=ERP29 PE=4 SV=3	ERP29	28191	1.29782	1.17558	1.08903	1.036	1.04595	1.02953	1.25921	1.23205	1.125	1.02707	1.30259	1.07156	1.28879	1.28596	1.15896	0.925892	0.932924	0.824018
F1NRQ6	Uncharacterized protein OS=Gallus gallus OX=9031 GN=GK PE=3 SV=3	GK	57850	11.2017	ND	ND	ND	16.2506	1.25104	1.18874	11.4143	ND	ND	5.18198	19.1179	ND	ND	23.5342	2.35507	ND	ND
F1NRT4	Ubiquinone biosynthesis O-methyltransferase mitochondrial OS=Gallus gallus OX=9031 GN=COQ3 PE=3 SV=3	COQ3	31180	ND	ND	ND	ND	ND	ND	ND	ND	ND	ND	ND	ND	ND	ND	ND	ND	ND	ND
F1NRX4	Uncharacterized protein OS=Gallus gallus OX=9031 GN=LAMTOR5 PE=4 SV=2	LAMTOR5	9516	1.12373	0.934699	0.942646	0.713939	0.799856	0.800417	0.885802	ND	0.689967	0.85881	ND	0.576195	0.976146	1.05108	0.95492	0.723972	0.688623	0.697957
F1NS13	Uncharacterized protein OS=Gallus gallus OX=9031 GN=RNPEP PE=4 SV=3	RNPEP	70550	1.38278	0.605035	0.900767	0.555602	0.949115	0.890979	0.802687	0.717777	0.751884	0.895723	0.974822	0.553407	1.18816	0.998405	0.720916	1.00168	0.783733	0.617751
F1NSA0	Uncharacterized protein OS=Gallus gallus OX=9031 GN=PLEK PE=4 SV=1	PLEK	40282	1.152	0.889079	0.779977	1.19051	0.427583	0.882728	1.05103	1.01832	0.912676	0.980627	1.00389	0.948958	1.43405	1.14785	0.971714	1.15508	0.869605	0.66529
F1NSB6	Uncharacterized protein OS=Gallus gallus OX=9031 GN=ANKFY1 PE=4 SV=4	ANKFY1	128967	1.50854	0.933701	0.632481	2.47092	0.501786	2.08348	1.38548	0.86039	0.998359	0.0998539	3.16354	0.42291	5.56701	3.14579	2.31373	0.618604	0.586437	1.4589
F1NSC1	Uncharacterized protein OS=Gallus gallus OX=9031 GN=ATP5F1 PE=4 SV=2	ATP5F1	28601	1.42923	0.886099	0.964912	1.11048	1.15338	1.08056	1.0923	1.24221	1.28342	1.02244	1.38192	1.00984	1.12744	0.992602	1.12282	1.25163	1.68874	0.602035
F1NSI7	Uncharacterized protein OS=Gallus gallus OX=9031 GN=TBC1D10A PE=4 SV=3	TBC1D10A	53562	ND	ND	ND	ND	ND	ND	ND	ND	ND	ND	ND	ND	1.81903	ND	ND	ND	ND	ND
F1NSL8	Uncharacterized protein OS=Gallus gallus OX=9031 GN=PIGS PE=4 SV=3	PIGS	60238	ND	ND	0.795743	ND	1.20694	ND	ND	0.170595	1.00573	ND	ND	0.831174	1.3421	ND	ND	0.0815009	3.28717	0.760974
F1NSM8	Osteopontin OS=Gallus gallus OX=9031 GN=SPP1 PE=4 SV=1	SPP1	29135	ND	ND	ND	ND	ND	ND	ND	ND	0.993252	1.53239	1.01251	ND	1.44438	1.12986	1.42018	ND	ND	0.942
F1NSP7	26S proteasome regulatory subunit 4 OS=Gallus gallus OX=9031 GN=PSMC1 PE=3 SV=3	PSMC1	49199	1.01746	0.959094	0.884523	0.851675	1.39516	1.02688	1.27087	1.12149	1.28642	0.781423	1.01162	0.814139	1.67253	1.42016	1.05165	1.04354	1.67227	0.733521
F1NSP8	Uncharacterized protein OS=Gallus gallus OX=9031 GN=HNRNPU PE=4 SV=3	HNRNPU	91611	1.14096	1.42966	0.730769	0.688711	0.805921	0.927761	0.9913	0.906485	0.926503	1.02587	1.08353	1.14235	1.44508	1.26327	0.733414	0.876658	0.7829	0.891848
F1NSS4	Non-specific lipid-transfer protein OS=Gallus gallus OX=9031 GN=SCP2 PE=3 SV=3	SCP2	57509	0.788243	0.996133	0.734225	0.236561	0.995801	0.521573	0.540569	1.35273	1.22339	0.917032	2.31272	1.05993	0.97925	0.861272	0.742137	1.07247	0.654715	0.535033
F1NSV6	Sodium/potassium-transporting ATPase subunit beta OS=Gallus gallus OX=9031 GN=ATP1B1 PE=3 SV=3	ATP1B1	34925	1.1819	0.964628	0.573553	1.26716	0.474362	1.26927	1.46326	2.31902	1.39286	1.1581	0.501374	0.575918	1.3862	1.51642	2.34088	1.5841	1.02913	0.208358
F1NSZ4	Uncharacterized protein OS=Gallus gallus OX=9031 GN=NPEPL1 PE=4 SV=2	NPEPL1	56090	1.18654	1.25397	1.01597	0.928026	1.26459	0.835041	0.977355	1.3328	0.962471	0.949305	1.13512	0.891875	1.13777	1.06031	0.977695	0.885475	0.963068	0.739744
F1NT10	Uncharacterized protein OS=Gallus gallus OX=9031 GN=TCERG1 PE=4 SV=2	TCERG1	109941	1.1224	1.00495	0.921454	0.90203	0.544966	1.31524	1.4861	2.90916	0.972082	0.996082	1.06698	1.13527	1.17339	1.26154	1.45952	0.0711988	0.913216	0.847211
F1NT19	Superoxide dismutase OS=Gallus gallus OX=9031 GN=SOD2 PE=3 SV=1	SOD2	24859	1.33874	0.720031	1.17984	0.934846	0.968938	0.902679	0.886753	1.22015	1.0727	0.822538	1.44248	0.766653	0.779128	1.27951	0.938812	0.838555	0.946004	0.677953
F1NT20	Uncharacterized protein OS=Gallus gallus OX=9031 GN=ACAT2 PE=3 SV=2	ACAT2	40886	1.60936	1.08986	0.82578	0.986538	1.77471	1.93048	2.9049	1.14155	0.763067	0.964683	1.79139	1.32497	1.02898	1.17795	1	2.56443	3.08419	0.967383
F1NT28	Uncharacterized protein OS=Gallus gallus OX=9031 GN=PPA1 PE=4 SV=2	PPA1	32637	1.74257	0.813481	0.927267	1.28202	1.48931	1.34359	1.32152	1.03126	0.511148	1.3711	0.639717	1.61574	0.894792	1.99652	0.627879	2.65082	1.23733	0.748279
F1NT40	Uncharacterized protein OS=Gallus gallus OX=9031 GN=SAR1A PE=3 SV=1	SAR1A	22391	ND	0.428492	1.26969	0.628403	0.532768	ND	12.68	ND	ND	0.472249	9.5739	2.64861	0.350113	ND	ND	0.566684	ND	ND
F1NT57	Uncharacterized protein OS=Gallus gallus OX=9031 GN=AKR1B10L1 PE=4 SV=2	AKR1B10L1	37058	1.32829	1.0572	0.989842	0.884409	0.840356	0.777558	0.997957	1.04378	1.00249	0.900047	1.07835	0.898622	1.12784	1.1379	1.08559	0.837506	0.850889	0.780383
F1NT93	Uncharacterized protein OS=Gallus gallus OX=9031 GN=C1H21ORF33 PE=4 SV=3	C1H21ORF33	32657	1.08786	1.0227	ND	0.740506	0.806139	0.738636	0.865748	0.574965	0.540071	0.675077	1.01927	1.68707	1.022	0.990226	1.18783	0.0143455	0.904433	0.685731
F1NTJ1	Uncharacterized protein OS=Gallus gallus OX=9031 GN=SLC2A14 PE=3 SV=2	SLC2A14	54127	0.509677	0.893041	0.655891	1.39428	1.25775	2.27687	1.00203	1.26911	1.15316	0.932519	0.926531	1.12542	1.43056	2.71154	0.983027	0.81066	0.892776	2.76611
F1NTQ2	Beta-hexosaminidase OS=Gallus gallus OX=9031 GN=HEXB PE=3 SV=3	HEXB	63008	1.6701	1.01221	0.95557	1.00879	0.71507	0.578265	1.29323	1.1106	0.835707	1.16169	1.02563	1.01511	1.81403	0.955783	0.734328	1.80991	1.61648	0.744037
F1NTT2	Uncharacterized protein OS=Gallus gallus OX=9031 GN=RPS28 PE=3 SV=2	RPS28	7841	0.888471	1.01448	0.902149	0.925953	1.06647	0.984697	0.905925	1.04208	0.895628	0.852201	1.0263	1.01883	1.00565	1.19397	1.09489	0.740731	0.775614	0.835574
F1NU16	Uncharacterized protein OS=Gallus gallus OX=9031 GN=SF3A1 PE=4 SV=2	SF3A1	88487	1.555	1.22235	1.01262	0.350919	1.03669	0.565859	0.570909	1.06098	0.808073	0.838979	1.15684	0.829035	1.28356	1.32616	0.920596	0.25335	1.20405	0.993682
F1NU17	Phosphoglycerate kinase OS=Gallus gallus OX=9031 GN=PGK1 PE=3 SV=1	PGK1	44667	1.21984	0.939663	0.838919	1.01595	1.03464	1.02328	1.08755	1.05301	0.915224	0.994196	1.15569	0.89782	1.17961	1.11357	0.982596	0.932145	0.87983	0.967877
F1NU55	Uncharacterized protein OS=Gallus gallus OX=9031 GN=CTTN PE=4 SV=2	CTTN	63278	0.967737	0.797418	1.10455	1.1636	1.31134	0.789269	0.998049	0.608399	0.941874	1.06907	1.4254	0.902128	0.814894	1.21757	1.41998	0.830503	0.542328	0.475251
F1NU68	Uncharacterized protein OS=Gallus gallus OX=9031 GN=MGEA5 PE=4 SV=2	MGEA5	102334	1.28821	0.666856	1.46737	ND	0.0545679	0.936916	2.19164	1.1582	0.399027	0.953739	1.19836	0.926007	ND	ND	2.0287	ND	0.879115	0.0365092
F1NU71	Mitochondrial import inner membrane translocase subunit TIM44 OS=Gallus gallus OX=9031 GN=TIMM44 PE=3 SV=2	TIMM44	51265	0.981805	0.795314	1.15444	0.968855	1.00599	0.980488	0.799361	1.0038	1.03338	1.17346	1.21867	2.59151	1.47071	1.09465	1.35973	0.774972	0.742115	0.868433
F1NU79	Uncharacterized protein OS=Gallus gallus OX=9031 GN=PSMC5 PE=3 SV=2	PSMC5	46173	1.48729	0.733574	1.10891	1.40938	0.957283	1.25027	1.11439	1.42575	1.04709	4.32473	1.29354	0.701047	1.04116	1.16918	1.20755	1.62063	0.874952	0.663882
F1NUH3	Uncharacterized protein OS=Gallus gallus OX=9031 GN=FCHSD1 PE=4 SV=4	FCHSD1	74579	2.0066	3.13401	0.742536	1.16472	0.850999	ND	2.65522	0.30002	0.0665275	1.37073	1.25307	1.12562	0.673353	1.23245	0.941549	1.20487	0.0519886	0.887441
F1NUK8	Uncharacterized protein OS=Gallus gallus OX=9031 GN=SNRNP40 PE=4 SV=2	SNRNP40	41290	ND	ND	ND	0.711909	ND	1.16241	ND	ND	ND	ND	ND	1.58504	1.93103	ND	0.994789	2.70089	ND	ND
F1NUM3	Uncharacterized protein OS=Gallus gallus OX=9031 GN=GOSR2 PE=3 SV=2	GOSR2	24738	ND	14.0806	3.33278	0.417594	5.34811	7.24613	3.55329	2.23936	0.487102	0.220566	3.40338	2.55969	ND	21.6621	4.2813	0.828379	0.467811	2.96071
F1NUM7	Uncharacterized protein OS=Gallus gallus OX=9031 GN=DNAJC11 PE=4 SV=2	DNAJC11	63394	ND	ND	ND	ND	ND	ND	ND	ND	ND	ND	ND	ND	ND	ND	ND	ND	ND	ND
F1NUN3	Uncharacterized protein OS=Gallus gallus OX=9031 GN=RIN3 PE=4 SV=3	RIN3	106203	1.32071	0.716152	ND	1.14808	0.767704	1.81833	ND	ND	ND	1.23028	0.879707	1.0547	1.48325	0.808887	1.04417	1.51369	0.974254	0.944249
F1NUP9	Uncharacterized protein OS=Gallus gallus OX=9031 GN=SDR16C5 PE=3 SV=1	SDR16C5	33615	1.93658	ND	1.41858	1.20354	ND	ND	ND	ND	2.24236	ND	6.16268	ND	0.467226	ND	0.882415	ND	1.31649	ND
F1NUS2	Uncharacterized protein OS=Gallus gallus OX=9031 GN=PREP PE=4 SV=2	PREP	95026	1.96796	2.10402	0.674192	1.05625	0.846036	0.596276	1.58266	1.30799	0.84134	ND	1.27965	1.03932	1.3037	1.39685	ND	1.41467	1.12405	0.829233
F1NUZ2	Uncharacterized protein OS=Gallus gallus OX=9031 GN=TBC1D2B PE=4 SV=3	TBC1D2B	96086	1.69411	0.924691	1.61228	1.08228	0.956776	0.793808	2.006	1.55476	0.379842	1.30993	1.16085	0.243619	0.392358	1.1696	0.906678	1.22888	1.02286	0.702506
F1NV15	Sideroflexin OS=Gallus gallus OX=9031 GN=SFXN3 PE=3 SV=2	SFXN3	35378	1.5526	ND	ND	ND	ND	ND	1.56773	1.19517	0.988365	0.756372	1.30978	ND	1.16383	ND	ND	ND	ND	ND
F1NV32	Secretory carrier-associated membrane protein OS=Gallus gallus OX=9031 GN=SCAMP2 PE=3 SV=3	SCAMP2	36969	1.55513	1.27086	1.06971	1.07305	0.912016	0.759124	1.11115	1.19536	1.15896	1.03804	0.994792	1.00136	1.55165	1.159	1.30927	0.938666	0.925581	0.919225
F1NV37	Uncharacterized protein OS=Gallus gallus OX=9031 GN=NT5C1B PE=4 SV=2	NT5C1B	39921	1.26746	0.937545	0.932664	1.45058	1.35151	1.00195	1.12629	1.12079	1.03195	1.01392	1.17646	0.972129	1.27333	1.16112	1.25769	0.991031	1.03808	0.850482
F1NV47	Uncharacterized protein OS=Gallus gallus OX=9031 GN=EHD4 PE=3 SV=3	EHD4	61300	1.30715	0.572458	0.897929	0.816026	0.999136	0.63218	1.04605	0.913371	1.31251	1.07045	1.19225	0.596812	1.42362	1.03772	1.28936	0.805689	0.752868	0.657567
F1NV49	ATP-dependent RNA helicase DDX1 OS=Gallus gallus OX=9031 GN=DDX1 PE=4 SV=3	DDX1	82527	1.23108	1.08596	1.71895	0.299836	0.447899	0.930383	1.13836	1.17936	1.11479	1.10087	1.26582	1.32119	2.29504	2.67181	1.29819	1.34668	0.790299	0.794079
F1NV91	Mediator of RNA polymerase II transcription subunit 4 OS=Gallus gallus OX=9031 GN=MED4 PE=3 SV=3	MED4	28679	ND	1.07472	0.0964431	ND	ND	1.13218	0.996956	ND	ND	ND	1.85456	ND	ND	ND	ND	ND	ND	ND
F1NVA3	Uncharacterized protein OS=Gallus gallus OX=9031 GN=FHOD1 PE=4 SV=2	FHOD1	138522	0.668719	29.4138	21.1385	36.6855	1.14875	ND	0.96754	29.1077	37.4052	40.0834	27.8001	0.805395	72.6734	1.16736	172.25	18.6885	0.396474	0.249379
F1NVH2	Tubulin-specific chaperone A OS=Gallus gallus OX=9031 GN=TBCA PE=3 SV=1	TBCA	12707	ND	1.57206	9.11445	1.20234	0.346768	4.97233	1.2477	1.1793	1.19498	ND	ND	1.23412	1.46408	1.80556	1.48077	0.704679	12.3468	0.794995
F1NVR6	Uncharacterized protein OS=Gallus gallus OX=9031 GN=NAA15 PE=4 SV=3	NAA15	101047	0.881099	0.128929	ND	ND	0.853779	0.170147	1.15743	1.14869	1.00611	ND	0.976064	ND	ND	ND	ND	ND	ND	ND
F1NVY5	Uncharacterized protein OS=Gallus gallus OX=9031 GN=DNAJB11 PE=4 SV=2	DNAJB11	42125	1.23902	1.28212	0.911088	0.953057	1.12321	1.91833	0.916742	1.08481	1.06743	0.858473	1.0203	1.13955	1.21394	1.08632	1.48612	0.664557	1.12256	0.86843
F1NW17	Uncharacterized protein OS=Gallus gallus OX=9031 GN=ESYT2 PE=4 SV=3	ESYT2	95978	1.23681	0.333266	ND	1.24278	3.09957	0.856218	ND	ND	2	0.720638	2.69439	ND	ND	ND	1.20279	ND	3.73871	ND
F1NW23	Clathrin heavy chain OS=Gallus gallus OX=9031 GN=CLTC PE=3 SV=2	CLTC	191609	1.13404	0.836515	1.18215	1.05258	0.757437	0.733736	1.1378	0.551309	1.12542	0.980999	1.31147	0.756478	0.869165	0.59182	1.06686	1.47212	1.42737	0.612535
F1NW39	Uncharacterized protein OS=Gallus gallus OX=9031 GN=ACOT13 PE=4 SV=3	ACOT13	15486	1.15658	0.990932	1.17393	ND	1.20638	1.1395	1.08502	1.17961	1.26402	0.891821	1.35507	1.19276	1.21563	ND	ND	ND	0.937382	0.966087
F1NW43	Pyruvate kinase OS=Gallus gallus OX=9031 GN=PKM PE=3 SV=2	PKM	57874	1.1879	0.993548	0.908803	1.05249	1.04975	0.946341	1.08343	1.0822	0.981144	0.964364	1.17657	0.913889	1.09358	1.06987	0.993201	1.17088	1.09668	0.792042
F1NW50	V-type proton ATPase subunit H OS=Gallus gallus OX=9031 GN=ATP6V1H PE=3 SV=3	ATP6V1H	55478	1.31682	0.948388	0.921496	0.967842	0.983553	0.555111	1.03165	1.52517	1.22002	0.841646	1.28481	0.753519	0.957373	1.02526	1.26757	0.897309	1.002	0.735519
F1NW57	Uncharacterized protein OS=Gallus gallus OX=9031 PE=4 SV=2	0	15094	1.80838	1.30024	1.19295	0.3199	0.76288	0.741832	1.28656	1.05239	0.411309	0.981293	1.09506	0.706022	1.38844	1.02272	0.967057	1.14509	0.96243	ND
F1NW65	Serum amyloid A protein OS=Gallus gallus OX=9031 GN=HPS5 PE=3 SV=2	HPS5	14192	ND	ND	ND	ND	0.747302	ND	ND	3.1635	ND	ND	ND	2.66406	0.619477	6.77947	ND	0.394385	ND	2.66972
F1NW80	Golgi SNAP receptor complex member 1 OS=Gallus gallus OX=9031 GN=GOSR1 PE=3 SV=3	GOSR1	27720	1.37085	1.03529	0.832482	1.1602	0.770584	0.278875	1.26115	1.21722	1.06475	1.25811	1.13279	0.164128	1.60179	1.50515	1.41706	1.00882	ND	0.859554
F1NW95	NADH dehydrogenase [ubiquinone] 1 alpha subcomplex subunit 12 OS=Gallus gallus OX=9031 GN=NDUFA12 PE=3 SV=2	NDUFA12	16945	2.32736	2.83394	5.6807	1.18156	ND	ND	1.93685	1.8235	1.83915	1.41179	2.22572	1.59172	1.27357	2.1231	3.13535	0.97554	2.43438	2.02291
F1NW97	Tubulin alpha chain OS=Gallus gallus OX=9031 GN=TUBA4B PE=3 SV=3	TUBA4B	49994	1.23351	1.11536	ND	1.21366	1.65673	0.926336	0.893647	1.07564	ND	ND	1.22036	ND	1.30747	0.786355	ND	1.3153	2.014	0.571062
F1NWD9	Uncharacterized protein OS=Gallus gallus OX=9031 GN=GPR107 PE=4 SV=3	GPR107	62569	1.07811	1.10796	0.881851	1.07209	1.06265	1.0244	1.16441	1.25812	2.17628	0.893327	1.0863	1.00802	1.46078	1.30779	1.26297	1.00432	0.730281	0.828998
F1NWE5	Uncharacterized protein OS=Gallus gallus OX=9031 GN=GALE PE=4 SV=3	GALE	29211	ND	ND	ND	ND	ND	ND	ND	ND	ND	ND	1.13725	ND	ND	ND	0.710827	ND	ND	ND
F1NWF3	Uncharacterized protein OS=Gallus gallus OX=9031 GN=SUMF2 PE=4 SV=2	SUMF2	35080	0.797925	0.704762	0.584047	0.664925	ND	ND	0.725365	0.857143	0.725959	0.732923	0.997043	0.691847	0.947459	1.16723	ND	0.477126	0.831994	0.687659
F1NWG2	Uncharacterized protein OS=Gallus gallus OX=9031 GN=CTSC PE=3 SV=2	CTSC	59406	1.59135	1.09454	0.899638	0.872076	0.676034	0.754153	1.22909	1.05083	0.837221	1.02472	0.956229	0.846448	1.33036	1.11515	0.87358	1.06121	0.823914	0.808759
F1NWH9	Uncharacterized protein OS=Gallus gallus OX=9031 GN=CCT6A PE=3 SV=3	CCT6A	57645	1.12966	0.90513	0.900527	1.17601	1.50188	1.08013	1.01229	1.08823	1.17759	0.976922	1.15935	1.09778	1.24797	1.04235	1.12419	1.32353	1.14518	0.80697
F1NWW1	Torsin OS=Gallus gallus OX=9031 GN=TOR1B PE=3 SV=3	TOR1B	37429	ND	ND	ND	ND	ND	ND	ND	ND	0.7318	ND	ND	ND	ND	ND	1.42991	0.244835	0.0179865	ND
F1NWX7	Protein transport protein Sec61 subunit beta OS=Gallus gallus OX=9031 GN=SEC61B PE=3 SV=2	SEC61B	10015	1.2122	1.12037	1.00398	1.04058	1.15042	1.03654	1.0004	1.1648	1.07927	0.958924	1.25045	1.04728	1.24115	1.4991	1.20755	0.833917	0.978831	0.871472
F1NX30	Cell cycle control protein OS=Gallus gallus OX=9031 GN=TMEM30A PE=3 SV=1	TMEM30A	41449	ND	ND	1.10182	1.82626	ND	ND	ND	ND	ND	0.99963	ND	ND	ND	ND	ND	0.541445	0.707279	0.689862
F1NXD7	Uncharacterized protein OS=Gallus gallus OX=9031 GN=SEC23IP PE=4 SV=4	SEC23IP	109435	0.691694	0.978339	1.02169	0.779775	0.947242	0.369583	0.921186	1.22918	1.01202	0.801721	1.12732	0.759191	1.13048	ND	1.32756	0.876303	0.808198	0.867857
F1NXF1	Uncharacterized protein OS=Gallus gallus OX=9031 GN=VWA8 PE=4 SV=2	VWA8	213505	ND	0.851041	2.7108	1.03128	1.03785	0.791721	ND	1.40765	0.952647	0.951479	1.10722	ND	ND	3.2447	0.851168	ND	1.33712	ND
F1NXW3	Uncharacterized protein OS=Gallus gallus OX=9031 GN=RPS15A PE=3 SV=3	RPS15A	14855	1.21201	1.00911	0.875506	1.03464	0.439777	0.760968	1.0766	1.21348	1.00923	0.886475	1.12804	1.03586	0.948531	0.86536	0.758881	1.18283	0.957044	0.736033
F1NXX9	Uncharacterized protein OS=Gallus gallus OX=9031 GN=LBP PE=4 SV=3	LBP	52780	0.472826	1.66396	0.952061	0.34306	1.01198	1.22741	0.492273	3.18922	0.965976	0.534623	2.48438	4.52239	0.537336	1.42415	1.47783	0.494786	1.46035	1.03863
F1NY09	Chromosome 11 open reading frame 54 OS=Gallus gallus OX=9031 GN=C1H11ORF54 PE=4 SV=2	C1H11ORF54	34680	0.977357	0.847686	0.94642	0.948145	0.608787	0.89768	1.05757	1.13106	1.01654	0.600349	1.14881	0.971399	1.1814	1.27165	1.07491	0.927114	0.901975	1.50465
F1NY50	Uncharacterized protein OS=Gallus gallus OX=9031 GN=COMMD6 PE=4 SV=3	COMMD6	20150	1.11719	1.14743	1.14214	0.859803	1.21027	0.825366	1.22297	0.833632	1.08666	1.8701	2.4702	0.672323	ND	0.795525	1.20989	0.987548	ND	0.679137
F1NY53	Uncharacterized protein OS=Gallus gallus OX=9031 GN=ACOD1 PE=4 SV=1	ACOD1	52353	ND	ND	ND	2.18284	2.33529	1.8931	ND	ND	ND	ND	ND	ND	ND	ND	ND	ND	ND	ND
F1NY54	Thyroid hormone receptor associated protein 3 OS=Gallus gallus OX=9031 GN=THRAP3 PE=4 SV=2	THRAP3	109881	0.814103	1.08282	0.886477	0.852637	1.47163	0.909577	0.894965	1.05787	0.9912	0.811684	0.924977	1.38226	1.32016	1.56623	1.39156	0.687103	0.768867	0.509683
F1NY62	Uncharacterized protein OS=Gallus gallus OX=9031 GN=PGAM5 PE=4 SV=3	PGAM5	31952	0.66013	0.810443	1.45198	0.615649	1.25378	ND	0.805591	0.752496	0.928335	ND	1.40832	ND	0.898936	0.895662	0.690169	0.704444	1.33158	ND
F1NYA2	Uncharacterized protein OS=Gallus gallus OX=9031 GN=EIF4H PE=4 SV=2	EIF4H	27635	0.904406	0.893701	0.714319	1.22148	1.28928	1.3052	1.03214	1.08851	0.978777	1.06289	0.91325	1.16304	1.26251	1.40556	1.06869	0.791419	0.848154	0.890916
F1NYA9	Uncharacterized protein OS=Gallus gallus OX=9031 GN=EEF1B2 PE=3 SV=1	EEF1B2	24718	1.1128	1.25634	1.12073	1.05616	1.19575	1.12958	1.00387	1.10946	1.04317	1.03116	1.17411	1.09736	1.46918	1.31907	1.28959	0.816829	0.861076	0.682665
F1NYD4	Uncharacterized protein OS=Gallus gallus OX=9031 GN=CLNS1A PE=4 SV=3	CLNS1A	26634	0.0100861	ND	ND	ND	1.00645	1.04605	ND	ND	ND	ND	0.895266	0.896865	ND	ND	ND	ND	ND	ND
F1NYH8	Uncharacterized protein OS=Gallus gallus OX=9031 GN=EVL PE=4 SV=1	EVL	44759	1.09553	0.730196	0.519431	1.93543	1.15101	1.45026	1.29215	1.46314	0.79067	1.10835	0.727164	1.22862	2.3431	1.60597	0.782994	0.724801	0.656446	0.928263
F1NYI3	tRNA-splicing ligase RtcB homolog OS=Gallus gallus OX=9031 GN=RTCB PE=3 SV=2	RTCB	55242	1.72249	1.05346	1.01635	1.04404	1.67324	0.742519	0.91488	1.15347	1.19097	0.951344	1.37026	0.653786	1.1157	1.23665	2.33943	0.942355	0.920281	0.551409
F1NYJ6	Uncharacterized protein OS=Gallus gallus OX=9031 GN=GEMIN5 PE=4 SV=3	GEMIN5	152361	ND	ND	ND	ND	ND	ND	ND	ND	ND	ND	ND	ND	ND	ND	ND	ND	ND	ND
F1NYK1	Uncharacterized protein OS=Gallus gallus OX=9031 GN=PPT1 PE=4 SV=1	PPT1	33857	1.19501	0.990809	1.02811	0.750867	0.773308	0.805813	0.964415	0.967014	0.971091	0.775424	1.06117	0.842034	0.958001	1.00827	1.99108	0.849441	ND	0.838752
F1NYT7	Uncharacterized protein OS=Gallus gallus OX=9031 GN=PCYOX1 PE=3 SV=3	PCYOX1	56066	1.3968	1.34556	0.771616	1.18522	0.710526	1.08386	1.29228	1.61715	0.942209	0.900593	1.13101	0.879981	1.34723	2.07573	0.841126	1.49208	1.50884	0.547477
F1NYV3	Uncharacterized protein OS=Gallus gallus OX=9031 GN=MAP7D1 PE=4 SV=3	MAP7D1	99889	ND	ND	0.362643	1.45954	1.42749	ND	ND	ND	ND	ND	ND	0.826637	ND	ND	2.62389	ND	ND	ND
F1NYW0	Tyrosine-protein phosphatase non-receptor type OS=Gallus gallus OX=9031 GN=PTPN2 PE=3 SV=3	PTPN2	45431	0.23871	ND	ND	0.641888	0.997598	ND	0.0833298	ND	0.765831	0.502458	ND	0.325227	ND	ND	0.745947	0.426169	ND	ND
F1NYZ1	Uncharacterized protein OS=Gallus gallus OX=9031 GN=MRPS5 PE=3 SV=3	MRPS5	45689	1.2532	1.19245	1.23908	1.03274	1.23755	1.06995	0.804714	1.00835	1.40399	0.982286	1.73777	1.07602	1.49789	1.45244	1.55139	0.946826	0.928139	1.38466
F1NZ04	Uncharacterized protein OS=Gallus gallus OX=9031 GN=BIN1 PE=4 SV=1	BIN1	48701	ND	0.859645	1.04926	ND	0.946961	0.412511	0.634131	0.578837	1.06171	0.64391	1.09617	2.07548	0.581006	0.61602	1.05237	ND	0.888889	0.43595
F1NZ86	Stress-70 protein mitochondrial OS=Gallus gallus OX=9031 GN=HSPA9 PE=3 SV=1	HSPA9	73162	1.11696	0.952422	0.97689	1.09713	1.12362	1.06812	1.01395	1.09191	1.0677	0.9235	1.29463	0.985862	1.15858	1.16287	1.18817	1.23352	0.881766	0.886169
F1NZA1	Uncharacterized protein OS=Gallus gallus OX=9031 GN=TTLL12 PE=4 SV=1	TTLL12	72814	1.20263	0.908352	0.886264	1.03984	1.08235	0.622145	1.04358	1.06387	0.689053	0.937433	1.1195	1.06236	1.14641	1.04004	1.04505	1.04512	1.02857	0.609756
F1NZB4	Uncharacterized protein OS=Gallus gallus OX=9031 GN=NUP210 PE=4 SV=3	NUP210	212028	0.905946	1.38525	ND	0.895149	0.987484	0.720919	ND	0.767335	0.738806	0.811085	0.731529	0.6649	1.21018	1.36131	1.11883	0.520928	0.460515	1.05461
F1NZC0	Aldose 1-epimerase OS=Gallus gallus OX=9031 GN=GALM PE=3 SV=3	GALM	38021	1.44939	1.25433	1.14484	1.50763	0.979431	0.757786	0.798561	1.29827	0.917759	3.98588	1.20924	0.990549	1.39871	1.44308	1.13232	1.14926	1.03318	0.980198
F1NZC4	Uncharacterized protein OS=Gallus gallus OX=9031 GN=CCDC51 PE=4 SV=3	CCDC51	46991	ND	ND	ND	ND	ND	ND	ND	ND	0.995946	ND	0.649528	ND	ND	ND	ND	ND	ND	ND
F1NZC6	Phosphoribosyl pyrophosphate synthase-associated protein 2 OS=Gallus gallus OX=9031 GN=PRPSAP2 PE=4 SV=1	PRPSAP2	40744	ND	ND	ND	ND	1.45403	ND	ND	1.6951	ND	ND	1.71121	ND	ND	1.16634	1.00685	3.63848	1.93424	0.988827
F1NZD3	Uncharacterized protein OS=Gallus gallus OX=9031 GN=RBMX PE=4 SV=1	RBMX	41551	1.18834	0.907733	0.755045	0.654501	0.987082	0.972987	1.17174	0.433799	0.92893	0.839623	1.19177	0.849589	1.43808	0.970359	0.753429	0.674658	0.960012	0.496625
F1NZE1	Uncharacterized protein OS=Gallus gallus OX=9031 GN=FAM129B PE=4 SV=3	FAM129B	99359	2.29299	0.882639	1.01887	2.98758	1.19829	0.707911	1.04234	2.2128	2.40431	2.15955	2.6408	1.89585	2.19536	1.01958	1.19398	2.29821	0.844978	1.63488
F1NZK8	Uncharacterized protein OS=Gallus gallus OX=9031 GN=EFL1 PE=4 SV=2	EFL1	126646	1.4581	ND	2.44864	0.589573	ND	1.77011	ND	ND	ND	ND	ND	ND	ND	ND	ND	1.28494	ND	ND
F1NZV4	Uncharacterized protein OS=Gallus gallus OX=9031 GN=WASHC2C PE=4 SV=3	WASHC2C	146212	0.934443	0.809396	1.14545	0.519273	0.66103	0.769276	1.18676	1.06993	0.519795	0.897741	1.0539	0.7443	1.02026	0.807046	1.15837	0.658137	0.74686	0.766647
F1P010	Actin-related protein 2/3 complex subunit 4 OS=Gallus gallus OX=9031 GN=ARPC4 PE=3 SV=3	ARPC4	19706	1.26836	1.04381	0.95188	1.05794	0.956917	0.889565	1.08206	1.10976	0.980621	0.949405	1.14642	0.950795	1.21712	1.07842	1.39009	0.992973	0.923818	0.778518
F1P099	Uncharacterized protein OS=Gallus gallus OX=9031 GN=ARSB PE=4 SV=3	ARSB	58446	1.74199	1.58554	0.837725	0.849352	0.68652	0.880765	1.24615	1.60454	0.219171	0.977115	1.0899	1.12021	1.60193	1.39667	0.644988	1.03748	1.01352	0.946419
F1P0A1	Uncharacterized protein OS=Gallus gallus OX=9031 GN=XPNPEP1 PE=3 SV=2	XPNPEP1	70015	0.790356	0.0280766	0.00934162	0.30611	0.039083	0.0549658	0.491601	1.55169	0.0192386	0.0906095	0.075158	0.0192062	0.0940467	0.0250033	0.0251738	0.0113631	0.0128158	0.0144259
F1P0C0	Uncharacterized protein OS=Gallus gallus OX=9031 GN=HMGN1 PE=4 SV=1	HMGN1	11152	0.970561	1.17887	0.839338	1.04016	1.01616	1.13187	1.05868	0.895981	ND	1.05872	1.16754	ND	1.36938	1.21932	1.07544	0.802069	0.600415	0.846774
F1P0D2	Glutamine synthetase OS=Gallus gallus OX=9031 GN=GSL PE=3 SV=3	GSL	42059	3.05981	0.931602	0.611619	1.11791	0.893204	1.03642	1.86891	2.1867	0.667747	1.33159	1.05302	1.06051	1.53712	1.41332	0.716423	ND	0.610053	ND
F1P0G8	Palladin cytoskeletal associated protein OS=Gallus gallus OX=9031 PE=4 SV=3	0	89457	ND	ND	ND	ND	ND	ND	ND	ND	ND	ND	ND	ND	1.253	ND	ND	ND	ND	ND
F1P0K1	Uncharacterized protein OS=Gallus gallus OX=9031 GN=RRBP1 PE=4 SV=2	RRBP1	111973	1.23364	1.09319	0.970355	0.895909	0.970667	0.694894	0.963415	1.72	0.997788	0.842742	1.09339	0.8243	1.062	1.39037	1.03437	0.711157	0.741596	0.783443
F1P0L2	Transmembrane 9 superfamily member OS=Gallus gallus OX=9031 GN=TM9SF2 PE=3 SV=2	TM9SF2	74258	0.952501	0.616024	0.851158	ND	1.08351	0.78031	0.753954	0.666458	1.0895	0.824592	1.14101	0.636752	0.858946	ND	1.0077	0.92948	1.12688	ND
F1P0M2	Uncharacterized protein OS=Gallus gallus OX=9031 GN=PCCA PE=4 SV=2	PCCA	78555	2.01393	1.25152	0.961759	0.728155	0.930207	0.898154	0.853167	1.35418	1.45091	0.747028	1.35299	0.942669	1.92264	1.30517	1.2338	0.755504	0.950873	0.512721
F1P0P0	HN1-like protein OS=Gallus gallus OX=9031 GN=JPT2 PE=2 SV=2	JPT2	20213	0.623628	0.527409	0.728831	0.471574	0.667318	0.496396	1.14152	1.1502	0.676204	0.0638571	0.862444	2.19737	0.681656	1.08403	0.90174	0.509522	0.5	0.409598
F1P0P3	Uncharacterized protein OS=Gallus gallus OX=9031 GN=STOML2MZ PE=4 SV=3	STOML2MZ	33299	0.193651	1.08847	0.217135	0.989221	0.840595	0.915085	0.972989	1.27182	0.837815	0.831236	1.11751	0.950945	1.1087	1.31822	0.340008	0.920246	0.124129	1.02391
F1P0W8	Glycerol-3-phosphate dehydrogenase [NAD(+)] OS=Gallus gallus OX=9031 GN=GPD1L PE=3 SV=2	GPD1L	38589	3.00671	0.985681	0.930307	1.133	1.05793	0.917856	0.953359	1.05694	ND	ND	1.03929	1.07928	1.06718	1.04477	1.41214	1.2203	1.30365	0.729909
F1P0Y0	Uncharacterized protein OS=Gallus gallus OX=9031 GN=CKAP5 PE=4 SV=1	CKAP5	225349	1.40434	0.257231	0.43978	1.23936	0.734993	0.249695	1.19499	ND	0.454479	8.50214	ND	1.15129	1.27069	10.8286	0.47153	1.43285	0.914601	0.811111
F1P0Y6	Malic enzyme OS=Gallus gallus OX=9031 GN=ME1 PE=3 SV=3	ME1	63912	0.979336	1.29501	2.47921	0.470873	1.79165	0.877298	1.02675	1.53309	1.43511	0.730272	2.1969	0.61506	1.16449	1.36546	1.29381	0.842661	1.41439	1.06021
F1P0Z3	Phospholipase B-like OS=Gallus gallus OX=9031 GN=PLBD2 PE=3 SV=3	PLBD2	62002	1.39099	1.66828	0.899608	0.612039	0.536244	0.901986	0.982783	1.0171	0.591696	0.914782	0.847328	1.08317	0.998701	1.60241	0.477413	0.902033	0.984632	1.06372
F1P0Z7	Uncharacterized protein OS=Gallus gallus OX=9031 GN=ARL8B PE=3 SV=2	ARL8B	21509	1.38416	0.965763	0.920854	0.0320054	1.55435	0.022606	1.28817	ND	0.896048	1.28735	20.6721	0.0465601	0.969497	0.94822	1.13447	0.936296	0.0387903	0.65908
F1P151	Uncharacterized protein OS=Gallus gallus OX=9031 GN=AP3S1 PE=4 SV=3	AP3S1	21022	1.24917	0.902898	0.982703	0.951354	0.844103	0.868595	0.562078	1.07221	0.376159	0.932008	0.286611	0.809091	1.20362	1.19943	1.12791	0.300867	0.306184	0.225465
F1P1A5	Uncharacterized protein OS=Gallus gallus OX=9031 GN=TKT PE=4 SV=2	TKT	68454	1.18317	0.903846	0.66118	1.14927	0.859489	0.877285	1.13753	1.14669	0.880104	0.999226	1.10538	1	1.37992	1.10114	0.95915	0.870894	0.852085	0.799083
F1P1D9	Cysteine--tRNA ligase cytoplasmic OS=Gallus gallus OX=9031 GN=CARS PE=3 SV=3	CARS	85801	0.0240929	0.559475	0.03237	0.0768342	0.0619138	1.09279	1.32509	0.838893	0.0178223	0.479364	2.06533	0.986819	0.0541204	0.875612	1.34878	0.113784	0.022801	0.00362894
F1P1E7	Hydroxymethylglutaryl-CoA lyase mitochondrial OS=Gallus gallus OX=9031 GN=HMGCL PE=4 SV=2	HMGCL	33724	2.30311	1.06193	0.9809	0.963325	0.934489	0.792946	0.919586	3.31399	1.03506	17.4996	1.14926	0.798491	1.0274	1.04133	1.92495	1.03308	1.00878	0.645409
F1P1K3	Arp2/3 complex 34 kDa subunit OS=Gallus gallus OX=9031 GN=ARPC2 PE=3 SV=3	ARPC2	34401	2.06336	1.41044	1.75264	0.770779	1.03412	1.0215	1.61103	1.11706	1.421	1.0359	1.97996	1.20204	1.05586	1.42376	2.0898	1.78308	1.48474	1.05929
F1P1L8	Uncharacterized protein OS=Gallus gallus OX=9031 GN=SERPINB6L PE=3 SV=1	SERPINB6L	43100	1.51184	0.852436	1.64616	0.98198	0.965902	0.905393	1.2241	1.09234	1.10097	0.940476	1.05977	0.820713	1.13269	1.2379	1.04582	1.92081	0.978709	0.650263
F1P1R3	Uncharacterized protein OS=Gallus gallus OX=9031 GN=PSMD10 PE=4 SV=3	PSMD10	24007	1.21984	1.15735	1.0505	ND	1.55693	0.970077	ND	ND	0.935554	ND	1.07281	ND	ND	0.913743	1.19505	0.940813	0.951085	0.93017
F1P1U3	Uncharacterized protein OS=Gallus gallus OX=9031 GN=CPT2 PE=3 SV=2	CPT2	73908	0.95387	0.805156	1.20656	0.977944	0.702508	0.854522	0.764291	1.01907	1.32322	1.00973	1.81716	0.9476	1.05204	0.952669	1.16285	1.22265	1.01136	0.722932
F1P1X0	La ribonucleoprotein domain family member 4B OS=Gallus gallus OX=9031 GN=LARP4B PE=4 SV=2	LARP4B	81220	1.0834	1.24803	0.873733	1.12566	0.808969	1.06161	0.974314	ND	0.94404	0.693387	1.25958	0.794524	0.97881	1.08657	1.06486	1.20012	0.779911	0.603699
F1P1X4	Uncharacterized protein OS=Gallus gallus OX=9031 GN=ITPR2 PE=4 SV=3	ITPR2	263562	ND	0.42903	0.950651	ND	ND	0.517241	0.595358	ND	0.901804	0.518472	ND	ND	ND	ND	ND	0.600097	0.781243	ND
F1P212	Uncharacterized protein OS=Gallus gallus OX=9031 GN=TMX3 PE=4 SV=4	TMX3	54044	6.85341	0.909384	0.116768	1.35227	1.11711	0.888622	0.977877	1.20256	0.420941	0.876752	1.02244	2.72562	3.28748	1.4146	0.994804	0.692274	0.950791	0.703537
F1P226	Programmed cell death protein 2-like OS=Gallus gallus OX=9031 GN=PDCD2L PE=4 SV=3	PDCD2L	66588	ND	ND	ND	ND	ND	ND	ND	ND	ND	ND	ND	ND	ND	ND	ND	ND	ND	ND
F1P243	Pro-interleukin-16 OS=Gallus gallus OX=9031 GN=IL16 PE=4 SV=2	IL16	157926	ND	ND	ND	1.46129	ND	ND	ND	ND	ND	ND	ND	ND	ND	ND	ND	ND	ND	ND
F1P2A1	Uncharacterized protein OS=Gallus gallus OX=9031 GN=ATOX1 PE=4 SV=2	ATOX1	7984	ND	1.53629	1.19759	1.17184	1.10509	1.59147	1.05061	1.23125	1.13356	1.11196	1.36312	1.20905	1.27966	1.77831	1.81483	0.230824	0.705311	0.881239
F1P2A7	Uncharacterized protein OS=Gallus gallus OX=9031 GN=EXOC2 PE=4 SV=3	EXOC2	103965	ND	0.834898	1.02166	1.472	0.839665	ND	1.94232	1.99473	ND	0.731317	3.22889	0.689387	0.962175	2.18371	1.00522	0.445642	ND	0.542134
F1P2G2	Uncharacterized protein OS=Gallus gallus OX=9031 GN=EPS15L1 PE=4 SV=3	EPS15L1	100349	2.805	0.41762	1.01802	0.968817	0.896585	1.74363	1.64109	1.23079	1.45699	0.196803	11.2941	1.14526	1.48166	0.659995	1.84634	1.4849	1.51577	1.60724
F1P2P4	ATP-dependent (S)-NAD(P)H-hydrate dehydratase OS=Gallus gallus OX=9031 GN=NAXD PE=3 SV=3	NAXD	32223	1.49669	1.19819	2.12328	ND	ND	0.780359	0.79298	0.0984418	1.10383	1.36484	0.982011	1.04934	1.5587	ND	1.22682	18.2102	0.993622	0.0664492
F1P2P9	14-3-3 protein epsilon OS=Gallus gallus OX=9031 GN=YWHAE PE=3 SV=2	YWHAE	29174	1.19612	1.15591	0.91934	0.958101	0.943531	1.10683	1.1139	1.35648	0.883166	0.963079	1.19824	1.06425	1.30369	1.21424	1.10314	1.02004	0.845347	0.792208
F1P2T2	NADPH--cytochrome P450 reductase OS=Gallus gallus OX=9031 GN=POR PE=3 SV=2	POR	76969	1.11092	1.17782	1.04072	1.17822	1.17447	0.989519	1.16449	1.53188	1.13658	1.16814	1.48114	0.933673	1.52914	1.42982	1.30153	0.899252	1.20142	0.80597
F1P331	Uncharacterized protein OS=Gallus gallus OX=9031 GN=AKR7A2 PE=4 SV=2	AKR7A2	23397	1.37043	1.54131	1.07987	1.08812	0.968105	1.08086	1.09943	1.32638	1.72153	0.95986	1.21845	0.978087	1.18165	1.56052	1.09553	1.18287	1.07218	0.871508
F1P337	Sorting nexin OS=Gallus gallus OX=9031 GN=SNX5 PE=3 SV=1	SNX5	45681	0.903804	0.398411	0.7401	0.821209	0.775285	0.699732	0.880926	0.565619	0.907828	0.82273	1.70479	0.459164	1.06867	0.660539	1.03069	0.541348	0.4952	0.62829
F1P360	Cytoskeleton associated protein 4 OS=Gallus gallus OX=9031 PE=4 SV=4	0	56823	0.89284	1.08105	0.786574	1.04338	1.29574	0.869481	0.9452	1.24967	1.03471	0.854212	1.25842	1.0032	1.15267	1.48514	1.18816	0.598388	0.714378	0.690428
F1P371	Uncharacterized protein OS=Gallus gallus OX=9031 GN=PITHD1 PE=4 SV=2	PITHD1	23526	ND	1.67357	0.916608	ND	0.933968	0.970382	1.06852	1.1072	0.883203	1.0914	1.77674	ND	1.50484	1.5671	1.26236	1.07616	0.935279	0.675365
F1P372	Uncharacterized protein OS=Gallus gallus OX=9031 GN=TARSL2 PE=3 SV=2	TARSL2	90263	ND	ND	ND	ND	1.11919	ND	ND	1.0239	1.8533	1.00087	ND	ND	1.06695	ND	1.24971	ND	1.24316	0.831758
F1P399	Isoleucine--tRNA ligase mitochondrial OS=Gallus gallus OX=9031 GN=IARS2 PE=3 SV=1	IARS2	111981	1.75156	1.43745	1.31008	0.883782	1.1748	0.661631	0.573434	0.445278	1.45762	0.52623	1.46494	0.821928	0.674079	2.63554	1.4375	1.30921	1.16023	1.24541
F1P3C8	Uncharacterized protein OS=Gallus gallus OX=9031 GN=DYNC1I2 PE=4 SV=2	DYNC1I2	68287	1.24505	1.00175	0.878351	1.14963	1.16371	0.879195	1.01163	1.10075	0.994857	0.77374	0.886211	0.71831	1.21969	1.26272	1.10082	0.907158	0.823259	0.82377
F1P3F0	Uncharacterized protein OS=Gallus gallus OX=9031 GN=GAS6 PE=4 SV=3	GAS6	74860	0.393199	1.77169	0.750446	ND	ND	0.395259	1.24925	1.41409	ND	ND	0.897505	0.956038	ND	88.6332	ND	1.02637	ND	ND
F1P3J5	Lipase A lysosomal acid type OS=Gallus gallus OX=9031 PE=4 SV=3	0	20257	ND	ND	ND	ND	ND	ND	ND	ND	ND	ND	ND	ND	ND	ND	ND	2.35149	1.63492	0.23079
F1P3M9	Uncharacterized protein OS=Gallus gallus OX=9031 GN=C4BPA PE=4 SV=2	C4BPA	48736	1.38204	1.14886	0.972243	1.01882	0.589744	0.6468	1.02273	1.08968	0.585654	0.685897	16.8165	1.06475	1.37084	1.72355	0.879035	0.799007	0.592125	0.810226
F1P3P3	Uncharacterized protein OS=Gallus gallus OX=9031 GN=ARHGDIA PE=4 SV=1	ARHGDIA	23262	1.49251	1.1079	1.01809	1.08453	0.95421	0.894977	1.13791	1.20933	1.00962	1.04048	1.16412	0.999684	1.20315	1.0954	1.47212	1.06899	0.969686	0.897852
F1P3U1	MICOS complex subunit MIC60 OS=Gallus gallus OX=9031 GN=IMMT PE=3 SV=1	IMMT	79224	1.34774	0.994996	1.13505	1.27876	0.848463	0.850954	0.874827	1.14435	1.12332	0.851885	1.00526	0.901474	1.07638	1.01049	0.926564	0.961851	0.989731	0.822977
F1P464	Uncharacterized protein OS=Gallus gallus OX=9031 GN=CNDP1 PE=4 SV=2	CNDP1	54672	1.20016	ND	ND	ND	ND	ND	ND	ND	ND	ND	ND	ND	ND	ND	ND	ND	ND	ND
F1P470	D-dopachrome decarboxylase OS=Gallus gallus OX=9031 GN=DDT PE=4 SV=1	DDT	12807	1.20552	0.98738	1.01832	0.887493	0.817816	0.762078	0.906802	1.02542	1.01429	0.91468	1.21486	0.828476	1.01565	0.985597	0.978426	0.947368	0.874525	0.700528
F1P4A7	Eukaryotic translation initiation factor 4 gamma 2 OS=Gallus gallus OX=9031 GN=EIF4G2 PE=4 SV=1	EIF4G2	101799	1.52217	0.794113	0.700347	1.05915	2.05732	0.992328	1.49664	1.25809	0.529618	0.678826	2.16086	0.569241	0.969788	1.39133	0.646564	0.845912	0.710534	0.176917
F1P4D9	Uncharacterized protein OS=Gallus gallus OX=9031 GN=MYO1E PE=3 SV=3	MYO1E	126787	1.30049	0.74025	0.994761	1.02916	1.03595	0.810753	1.1331	0.814395	1.17249	0.952409	1.26854	0.868442	1.13093	0.98903	1.82459	1.11451	0.840267	0.527228
F1P4F3	Lymphocyte antigen 86 OS=Gallus gallus OX=9031 GN=LY86 PE=4 SV=1	LY86	18015	1.72463	2.34733	0.637015	0.216327	0.295244	0.909664	0.951682	1.67212	0.549161	0.779797	0.585008	1.61143	0.951891	1.47007	0.499138	0.893946	0.977738	1.45586
F1P4F4	Uncharacterized protein OS=Gallus gallus OX=9031 GN=SSR1 PE=4 SV=1	SSR1	32172	1.25	1.01199	0.493323	0.996199	1.02494	1.38907	1.28736	1.03129	0.973043	0.454409	1.15293	1.39944	1.07323	1.21547	1.06405	0.809809	0.855823	0.833966
F1P4G4	Uncharacterized protein OS=Gallus gallus OX=9031 GN=TBXAS1 PE=3 SV=2	TBXAS1	60768	1.06156	0.939778	0.758061	0.938884	0.998136	1.22995	0.913501	1.30108	0.852763	0.875022	0.933948	1.37069	0.894272	1.15116	1.00359	0.782583	0.945239	0.968973
F1P4H4	Uncharacterized protein OS=Gallus gallus OX=9031 GN=TXNDC5 PE=3 SV=1	TXNDC5	46423	0.855461	1.34787	1.06243	1.07797	1.00146	0.972265	1.12013	1.10764	0.918153	1.10456	1.19062	1.14224	1.13566	1.64175	1.93527	0.771339	0.89358	0.766113
F1P4I1	Uncharacterized protein OS=Gallus gallus OX=9031 GN=EEF1E1 PE=4 SV=2	EEF1E1	20212	0.814185	0.677119	0.565527	0.781062	0.821725	0.723225	0.786331	0.768644	ND	0.620684	ND	0.762262	0.776067	ND	0.7126	ND	ND	0.502529
F1P4I3	Uncharacterized protein OS=Gallus gallus OX=9031 GN=VAMP3 PE=4 SV=3	VAMP3	11688	1.05557	ND	1.05101	0.803306	0.764038	ND	0.824347	0.795848	1.03937	0.886018	1.0909	0.820396	1.04788	1.01409	1.16545	0.772835	0.771424	0.721592
F1P4I9	Proteasomal ubiquitin receptor ADRM1 OS=Gallus gallus OX=9031 GN=ADRM1 PE=4 SV=2	ADRM1	42408	0.614724	0.533768	ND	1.1423	1.23975	1.17149	1.02119	1.06338	1.07846	0.975567	0.795115	0.993923	1.00638	1.39109	1.3346	0.940782	0.898795	0.803841
F1P4M9	Uncharacterized protein OS=Gallus gallus OX=9031 GN=SPG20 PE=4 SV=4	SPG20	64536	ND	0.345672	0.0607633	2.20819	ND	ND	ND	2.12886	0.229708	ND	1.22611	0.775776	1.28329	0.0596743	0.957914	1.17632	ND	ND
F1P4P0	Ubiquitin-fold modifier 1 OS=Gallus gallus OX=9031 GN=UFM1 PE=4 SV=2	UFM1	12037	1.09408	1.01165	0.982729	1.0013	1.12003	0.982495	1.10984	0.985782	1.07646	0.98479	1.16433	0.906073	1.10136	ND	0.728976	1.04696	1.01149	0.80351
F1P4U4	Ubiquitin carboxyl-terminal hydrolase 7 OS=Gallus gallus OX=9031 GN=USP7 PE=3 SV=2	USP7	126313	ND	4.27095	ND	0.903716	ND	ND	ND	ND	0.896841	0.945756	ND	ND	ND	ND	4.57277	ND	1.29605	0.733113
F1P4U8	Uncharacterized protein OS=Gallus gallus OX=9031 GN=LOC100857197 PE=4 SV=3	LOC100857197	61440	ND	1.19701	ND	ND	1.18883	0.0634053	1.07955	1.31983	1.07265	3.00955	1.2591	0.91978	4.67905	ND	1.22189	3.11927	ND	ND
F1P4X4	Uncharacterized protein OS=Gallus gallus OX=9031 GN=TOMM34 PE=4 SV=3	TOMM34	51899	1.5743	ND	0.785208	1.10523	1.24499	1.05692	0.884754	1.24758	0.865177	ND	1.32229	1.00639	ND	1.35755	1.30017	ND	0.888	0.89037
F1P521	Uncharacterized protein OS=Gallus gallus OX=9031 GN=PTPRE PE=4 SV=4	PTPRE	80717	3.5728	0.682955	2.53935	3.78264	1.46154	ND	0.811362	2.97835	1.52441	2.92992	1.44822	0.727398	1.76775	0.227734	1.46214	0.371304	1.75623	ND
F1P528	Uncharacterized protein OS=Gallus gallus OX=9031 GN=SPCS2 PE=4 SV=3	SPCS2	27840	1.30657	0.999387	0.778769	1.00975	1.12406	0.555446	1.05365	ND	0.643254	1.04257	0.859468	ND	0.809739	0.802888	0.785794	1.06322	0.98035	0.642896
F1P541	Ubiquitin carboxyl-terminal hydrolase OS=Gallus gallus OX=9031 GN=UCHL5 PE=3 SV=3	UCHL5	37833	ND	ND	ND	0.876751	ND	ND	ND	ND	ND	ND	ND	ND	ND	0.00687483	ND	0.07148	0.0848719	ND
F1P555	Uncharacterized protein OS=Gallus gallus OX=9031 GN=SFPQ PE=4 SV=3	SFPQ	69533	1.1245	1.03684	0.873557	0.958942	1.05867	0.969925	1.03765	1.1316	0.964234	0.930401	1.10647	1.13698	1.26228	1.62994	1.01906	0.9481	0.919079	0.849065
F1P561	Uncharacterized protein OS=Gallus gallus OX=9031 GN=DYNLT1 PE=4 SV=2	DYNLT1	12408	ND	ND	ND	ND	2.45053	8.14541	3.73148	1.53167	0.839708	ND	1.21257	2.33625	ND	ND	2.24063	ND	0.548035	0.439633
F1P574	Uncharacterized protein OS=Gallus gallus OX=9031 GN=GMPPB PE=4 SV=2	GMPPB	39436	1.0415	0.964318	0.832999	1.00642	0.869164	0.675786	0.88561	1.05141	0.992834	0.816457	0.941945	0.946094	1.34373	1.05419	1.26948	0.951499	1.04652	ND
F1P581	Uncharacterized protein OS=Gallus gallus OX=9031 GN=H6PD PE=4 SV=3	H6PD	44002	ND	ND	ND	ND	1.7388	ND	ND	ND	ND	ND	ND	0.869868	ND	ND	ND	ND	ND	ND
F1P582	Ubiquinol-cytochrome c reductase core protein 2 OS=Gallus gallus OX=9031 GN=UQCRC2 PE=1 SV=1	UQCRC2	48579	1.61538	1.01884	0.989498	1.10198	1.04617	0.977358	1.08582	1.16904	1.11163	0.94186	1.17954	0.940488	1.08778	0.930845	1.10486	1.34633	1.39463	0.595387
F1P5A5	Uncharacterized protein OS=Gallus gallus OX=9031 GN=MRPS31 PE=4 SV=3	MRPS31	41058	ND	ND	ND	ND	ND	1.2235	ND	ND	ND	ND	ND	ND	ND	ND	ND	ND	ND	ND
F1P5B0	Tubulin alpha chain OS=Gallus gallus OX=9031 GN=TUBAL3 PE=3 SV=2	TUBAL3	51247	1.03841	1.01099	0.862948	1.12796	1.2264	1.06122	0.933359	1.17365	0.988482	0.938117	1.94704	0.969482	1.25129	1.4001	1.15504	0.903287	1.00302	0.797419
F1P5C3	Uncharacterized protein OS=Gallus gallus OX=9031 GN=ENTPD2L PE=3 SV=3	ENTPD2L	55272	ND	ND	ND	ND	ND	0.673689	1.70481	0.75293	ND	ND	ND	ND	ND	0.739149	ND	0.88308	0.866376	ND
F1P5D8	Uncharacterized protein OS=Gallus gallus OX=9031 GN=UNC13D PE=4 SV=3	UNC13D	122343	0.725418	0.552861	0.68811	1.20761	1.61117	1.03467	1.06932	1.01934	1.02895	0.933552	0.959279	0.80906	1.16401	0.94826	1.02792	0.853813	0.890676	0.744794
F1P5J5	Uncharacterized protein OS=Gallus gallus OX=9031 GN=AARS PE=3 SV=3	AARS	106969	1.20848	0.91689	0.963284	1.09638	1.09928	0.937154	0.832326	1.03308	1.35409	0.745381	1.30381	0.894728	1.31768	1.17893	1.12372	1.00325	1.01282	0.59164
F1P5J7	Alkylglycerone-phosphate synthase OS=Gallus gallus OX=9031 GN=AGPS PE=3 SV=2	AGPS	70750	1.27487	1.32296	0.068609	1.00453	0.104545	1.03871	1.16913	1.77765	1.03258	1.22336	0.0780129	12.6594	1.6331	0.635551	3.4068	3.1242	1.08085	0.0688492
F2Z4M0	Histone-binding protein RBBP4 OS=Gallus gallus OX=9031 GN=RBBP4 PE=4 SV=1	RBBP4	47656	1.36511	0.712496	1.29855	1.2837	1.64772	1.55298	1.34288	1.39206	1.48639	1.02385	1.6807	1.40099	1.19652	1.64477	2.10903	1.06697	0.859198	1.28874
F2Z4M3	40S ribosomal protein S15 OS=Gallus gallus OX=9031 GN=RPS15 PE=3 SV=2	RPS15	17040	ND	0.334408	0.293899	0.547264	0.460876	0.759407	0.149763	0.528372	0.315186	ND	0.321678	ND	0.575296	0.346791	0.372115	0.968539	0.767789	ND
F6QGI8	Uncharacterized protein OS=Gallus gallus OX=9031 GN=FBP1 PE=3 SV=2	FBP1	36730	1.62022	1.31935	0.816363	0.793972	0.778623	0.75106	1.34748	1.12392	0.843071	0.966027	0.927368	1.01191	1.3626	1.47561	0.674861	0.970145	0.902563	0.882072
F6QGM9	Uncharacterized protein OS=Gallus gallus OX=9031 GN=HNRNPD PE=4 SV=1	HNRNPD	35428	1.4615	1.48019	1.02912	1.06034	0.900354	1.11785	1.05437	0.855139	1.02566	ND	1.3555	0.764465	1.82792	1.49765	0.802418	0.692287	0.713718	0.934469
F6R1X6	Uncharacterized protein OS=Gallus gallus OX=9031 GN=SSB PE=4 SV=1	SSB	46317	0.64556	0.688414	0.97086	0.886445	1.35659	1.08092	1.09016	0.967396	1.01848	1.03565	1.26392	0.732948	0.910083	1.1042	0.608503	0.783576	1.08507	0.805058
F6SG96	Uncharacterized protein OS=Gallus gallus OX=9031 GN=HNRNPR PE=4 SV=1	HNRNPR	73062	0.910201	0.521648	ND	0.497149	0.618932	0.505463	ND	0.958455	0.46494	0.574501	1.04548	0.517135	1.06705	0.549914	0.984075	0.511921	0.0600294	0.594575
F6SU35	Ribosomal protein OS=Gallus gallus OX=9031 GN=RPL10A PE=3 SV=1	RPL10A	24708	1.10268	0.990859	0.818086	0.985748	1.10806	0.98063	0.963229	1.14815	0.903214	0.880846	1.08061	1.00205	1.10695	1.18762	1.09259	0.795666	0.934608	0.847772
F6UK13	Uncharacterized protein OS=Gallus gallus OX=9031 GN=MRPL28 PE=4 SV=1	MRPL28	29583	ND	ND	ND	ND	ND	ND	ND	ND	ND	ND	ND	1.49074	ND	ND	ND	ND	ND	ND
F6UZR6	Lamin-B receptor OS=Gallus gallus OX=9031 GN=LBR PE=4 SV=2	LBR	73390	1.49676	1.17709	0.872619	1.10066	0.955226	1.07726	1.20794	1.21106	0.89034	1.0879	1.15305	1.2188	1.41807	1.33588	1.00562	1.00776	0.919526	0.9226
F7AXZ3	Bifunctional purine biosynthesis protein PURH OS=Gallus gallus OX=9031 GN=ATIC PE=3 SV=1	ATIC	69049	1.61129	1.30263	0.86858	1.00431	0.377598	0.830692	0.649625	1.26364	0.866714	0.525389	1.38232	1.25781	1.4901	1.65416	1.04576	1.13326	1.10244	0.975901
F7B5K7	Uncharacterized protein OS=Gallus gallus OX=9031 GN=HNRNPM PE=4 SV=1	HNRNPM	76077	0.995491	1.14795	0.999418	1.09574	1.06339	1.06313	0.972156	1.01806	1.03683	0.900214	1.17816	0.923576	1.13763	1.22146	1.06803	0.792051	1.14235	0.789174
F7BQ11	Signal transducer and activator of transcription OS=Gallus gallus OX=9031 GN=STAT5B PE=3 SV=1	STAT5B	89220	1.27385	0.988015	0.898964	1.25299	1.00973	1.25813	1.10695	1.26855	0.831055	1.02748	0.9682	0.777891	1.29168	1.31007	0.912971	1.22115	0.989245	0.862886
G1JRK4	Interferon-induced helicase C domain-containing protein 1 OS=Gallus gallus OX=9031 GN=IFIH1 PE=2 SV=1	MDA5	125076	ND	ND	ND	2.35245	1.56126	2.5788	ND	ND	ND	ND	ND	ND	ND	ND	ND	ND	ND	ND
H2A077	Interleukin-1 OS=Gallus gallus OX=9031 GN=IL-1RN PE=2 SV=1	IL-1RN	18299	1.25883	1.30554	ND	1.34821	ND	1.24261	ND	1.2918	ND	1.07501	0.884932	0.923276	ND	1.32367	1.10603	0.810309	0.912577	0.915971
H9KYP2	Uncharacterized protein OS=Gallus gallus OX=9031 GN=ATP6V1AL PE=3 SV=3	ATP6V1AL	67605	ND	ND	ND	ND	0.0428534	ND	ND	ND	ND	ND	ND	ND	ND	ND	ND	ND	ND	ND
H9L019	Uncharacterized protein OS=Gallus gallus OX=9031 GN=SF3B4 PE=4 SV=2	SF3B4	43509	ND	0.406884	1.1074	1.1382	1.10942	ND	1.3367	ND	1.17813	1.8375	1.3839	1.14664	1.58407	ND	ND	0.0318873	ND	1.37006
H9L023	Nicalin OS=Gallus gallus OX=9031 GN=NCLN PE=3 SV=3	NCLN	61358	1.24787	0.9186	0.868031	2.54422	0.932739	0.906863	1.01859	0.940611	1.54881	0.994118	1.15598	0.808612	1.17244	1.15772	1.05586	0.927945	23.2695	0.819492
H9L0D7	Uncharacterized protein OS=Gallus gallus OX=9031 GN=WASF2 PE=4 SV=2	WASF2	54485	1.14847	ND	ND	1.50896	1.188	1.2819	ND	3.17345	0.992356	1.12058	1.34901	1.53502	1.27637	ND	1.6812	ND	ND	ND
H9L0I5	Uncharacterized protein OS=Gallus gallus OX=9031 GN=MRPL10 PE=4 SV=3	MRPL10	28991	ND	ND	ND	ND	ND	ND	ND	ND	1.14657	0.666933	ND	ND	ND	4.21377	1.23894	ND	1.31369	0.77035
H9L3J2	U4/U6 small nuclear ribonucleoprotein Prp3 OS=Gallus gallus OX=9031 GN=PRPF3 PE=4 SV=1	PRPF3	77385	ND	ND	ND	ND	ND	ND	ND	ND	ND	ND	ND	ND	ND	ND	ND	ND	ND	ND
I3VQH4	Interleukin enhancer binding factor 3-like protein OS=Gallus gallus OX=9031 GN=ILF3 PE=2 SV=1	ILF3	95019	1.37576	0.994071	0.716645	0.669936	2.27167	0.894586	1.52149	1.00504	0.624834	0.788085	1.53107	0.778082	1.43144	2.00064	1.68257	0.94214	0.702235	0.82404
K7XM59	IFI30 lysosomal thiol reductase OS=Gallus gallus OX=9031 GN=GILT PE=2 SV=1	GILT	27558	1.39623	1.29224	1.00454	0.750824	0.798815	0.926382	1.3034	1.17507	0.943271	0.866404	1.11303	1.01228	1.11208	1.20565	1.05445	0.972615	1.20902	0.929104
O12940	Target of Myb protein 1 OS=Gallus gallus OX=9031 GN=TOM1 PE=2 SV=2	TOM1	57024	ND	0.956429	1.38162	ND	ND	0.649627	1.01555	0.629792	0.70692	1.21947	2.69194	1.32665	1.21035	1.63435	3.23875	1.36948	1.4594	0.769231
O13035	Prosaposin OS=Gallus gallus OX=9031 GN=PSAP PE=1 SV=1	PSAP	57601	1.27544	1.1032	ND	ND	0.500162	0.941987	1.1381	1.26224	0.857232	1.07748	1.06803	1.1199	1.53898	1.75386	1.20301	0.56268	0.345789	0.959228
O13255	2' 5'-oligo adenylate synthetase A (Fragment) OS=Gallus gallus OX=9031 GN=OAS*A PE=2 SV=1	OAS*A	58408	ND	0.583504	0.857855	6.79652	1.53702	1.0294	ND	0.71986	0.802083	1.00437	ND	ND	1.25232	11.7611	ND	ND	1.22871	ND
O13265	Tissue transglutaminase OS=Gallus gallus OX=9031 PE=2 SV=1	0	77886	1.03445	0.750839	1.02901	1.64255	1.51553	0.915171	1.11874	1.19584	1.06571	1.10626	1.9236	0.785148	1.06736	1.02515	1.26398	1.41091	1.66592	0.753994
O42131	DNA topoisomerase 2-beta OS=Gallus gallus OX=9031 GN=TOP2B PE=2 SV=1	TOP2B	183245	1.17795	0.928248	0.738129	0.403864	ND	0.795416	0.240092	1.38907	0.342349	ND	1.14186	ND	0.691739	0.883752	0.909882	0.738867	0.689507	0.374253
O42134	Calpain small subunit (Fragment) OS=Gallus gallus OX=9031 PE=2 SV=1	0	23915	1.64708	0.53538	1.09759	1.03943	1.20671	0.869061	1.08661	0.865069	0.82091	0.984181	1.23297	0.68433	1.06744	0.495257	1.90223	1.28974	1.59209	0.38611
O42184	CAP-Gly domain-containing linker protein 1 OS=Gallus gallus OX=9031 GN=CLIP1 PE=2 SV=1	CLIP1	161027	2.3341	0.887433	1.05428	1.3526	2.39688	1.28057	1.38448	7.06156	1.53986	1.33508	1.32726	1.32312	1.75055	26.5441	2.61828	1.22127	0.441052	1.00523
O42403	Attachment region binding protein (Fragment) OS=Gallus gallus OX=9031 GN=ARBP PE=1 SV=1	ARBP	33640	ND	0.965588	ND	ND	ND	0.174651	ND	1.54741	0.0246025	ND	1.12446	ND	ND	ND	ND	ND	ND	0.674902
O42484	17-beta-hydroxysteroid dehydrogenase type IV OS=Gallus gallus OX=9031 GN=HSD17B4 PE=2 SV=1	HSD17B4	80149	2.55287	2.40702	1.26443	1.37117	0.824711	1.52488	2.52919	3.86226	2.24028	4.36742	1.91129	0.702665	1.12382	5.00694	3.40161	1.85842	2.08903	1.54109
O57389	2' 3'-cyclic-nucleotide 3'-phosphodiesterase OS=Gallus gallus OX=9031 GN=CNP PE=2 SV=1	CNP	47236	1.05835	0.769964	ND	0.636132	ND	ND	ND	ND	0.926606	1.05082	ND	ND	1.38554	1.32236	0.931348	ND	ND	0.834164
O57476	Hsp90 co-chaperone Cdc37 OS=Gallus gallus OX=9031 GN=CDC37 PE=2 SV=1	CDC37	45608	1.0903	0.869467	0.857763	1.0102	1.04836	0.926893	0.94727	0.937646	1.00324	0.919761	1.05549	1.26152	1.08837	1.20258	1.16918	0.740138	0.802151	0.759448
O57535	Nucleoside diphosphate kinase OS=Gallus gallus OX=9031 PE=2 SV=1	0	17288	1.08333	0.982968	0.989145	1.07106	1.16612	0.949239	1.04709	1.05811	1.02346	0.955734	1.1867	0.938708	0.884225	0.900628	0.968932	1.40097	1.33742	0.75945
O57580	High molecular mass nuclear antigen (Fragment) OS=Gallus gallus OX=9031 PE=2 SV=1	0	109708	2.76659	1.16744	0.832489	0.708983	1.1055	1.14009	1.01331	0.495959	0.640808	0.656992	1.01448	1.16563	1.66547	9.71196	0.932759	0.721729	0.540756	0.701728
O57613	Paranemin OS=Gallus gallus OX=9031 PE=2 SV=2	0	193182	0.994997	0.7593	1.64023	1.08294	1.18093	0.582754	0.803592	0.597318	1.54558	1.1162	1.86097	0.683319	1.14857	0.97648	2.14325	0.562428	0.868786	0.598999
O73664	MSSP-1 OS=Gallus gallus OX=9031 GN=RBMS1 PE=2 SV=1	RBMS1	40625	2.36681	1.25311	1.20447	1.65105	1.67549	1.41189	2.10059	1.39687	1.32564	2.17523	1.40848	1.37766	1.33609	1.72491	1.58335	0.916963	1.21482	ND
O73790	Heterochromatin-associated protein MENT OS=Gallus gallus OX=9031 GN=SERPINB10 PE=1 SV=1	SERPINB10	47384	1.48876	1.40737	0.346372	1.07307	1.45273	1.17007	1.23368	1.5455	0.365454	0.905307	1.68935	1.29339	1.55009	1.51386	0.296061	0.918346	0.840731	1.07584
O73888	Hematopoietic prostaglandin D synthase OS=Gallus gallus OX=9031 GN=HPGDS PE=1 SV=3	HPGDS	22730	1.20686	0.867588	0.136577	1.60137	0.834483	1.04675	1.91045	1.35004	0.217445	1.08554	0.319366	1.13295	1.25516	2.0462	0.484419	0.989575	0.672032	0.836646
O93277	WD repeat-containing protein 1 OS=Gallus gallus OX=9031 GN=WDR1 PE=2 SV=1	WDR1	66567	1.18327	0.826754	0.87304	1.23831	1.06394	0.939112	1.00977	1.07354	1.01194	0.865787	1.13339	0.996154	1.37969	1.17557	1.11585	0.81886	0.70366	0.663426
O93327	Core histone macro-H2A.1 OS=Gallus gallus OX=9031 GN=H2AFY PE=1 SV=3	H2AFY	39656	1.36788	1.05779	0.768961	0.97211	ND	1.00709	1.03747	1.26432	0.927914	0.888146	1.40485	1.05102	1.24178	ND	1.01417	1.09279	ND	1.01489
O93480	Chromobox 1 OS=Gallus gallus OX=9031 GN=CBX1 PE=2 SV=1	CBX1	21538	ND	ND	ND	ND	ND	ND	ND	ND	ND	ND	ND	0.67988	ND	ND	1.34123	ND	ND	ND
O93481	Chromobox protein (CHCB2) OS=Gallus gallus OX=9031 GN=CBX3 PE=2 SV=1	CBX3	19777	0.951807	1.26409	0.947544	0.867769	1.20901	1.13323	1.0137	1.00671	0.82	0.946619	1.16667	1.28559	1.34664	1.18182	1.15815	0.71289	0.826775	0.964945
O93510	Gelsolin OS=Gallus gallus OX=9031 GN=GSN PE=2 SV=1	GSN	85832	1.39679	1.23235	0.943931	1.12263	0.919705	0.834069	4.17438	1.11466	1.00237	1.06664	1.13144	1.00722	13.6294	1.4155	1.12422	0.934765	0.760824	0.799592
P00174	Cytochrome b5 OS=Gallus gallus OX=9031 GN=CYB5A PE=1 SV=4	CYB5A	15545	0.945483	1.01395	1.14378	0.829022	1.02201	0.869284	0.920946	1.01391	1.18401	0.863767	1.09243	0.890056	0.996305	1.11762	1.27777	0.888809	0.992312	0.764843
P00337	L-lactate dehydrogenase B chain OS=Gallus gallus OX=9031 GN=LDHB PE=1 SV=3	LDHB	36318	1.05009	0.93403	0.948023	0.972042	1.17256	1.04919	0.963347	1.08617	1.1002	0.91898	1.16467	0.957581	1.08516	1.07711	1.14387	1.00292	0.988253	0.775811
P00504	Aspartate aminotransferase cytoplasmic OS=Gallus gallus OX=9031 GN=GOT1 PE=1 SV=3	GOT1	45935	1.46759	1.08007	1.06471	0.945669	1.04601	1.00481	1.05489	1.45736	1.03708	0.818028	1.13648	0.889791	1.4564	3.53082	1.0846	0.808218	0.781955	0.73817
P00508	Aspartate aminotransferase mitochondrial OS=Gallus gallus OX=9031 GN=GOT2 PE=1 SV=2	GOT2	47241	1.27165	0.952981	1.00381	0.951398	1.06726	0.919283	0.982945	0.932735	1.11052	0.809002	1.15537	0.810349	0.793638	0.700493	0.953402	1.49501	1.45301	0.593054
P00523	Proto-oncogene tyrosine-protein kinase Src OS=Gallus gallus OX=9031 GN=SRC PE=1 SV=4	SRC	60010	1.31291	ND	1.96597	ND	ND	ND	ND	ND	ND	ND	ND	ND	1.75519	ND	ND	0.892022	1.3246	0.984793
P00789	Calpain-1 catalytic subunit OS=Gallus gallus OX=9031 PE=1 SV=2	0	80352	1.20974	2.19254	1.01627	1.01308	1.55124	1.59478	1.12203	0.913634	1.90382	1.37062	2.73793	0.883848	1.92976	1.39502	1.66157	1.90127	1.16918	0.729501
P00940	Triosephosphate isomerase OS=Gallus gallus OX=9031 GN=TPI1 PE=1 SV=2	TPI1	26620	1.25691	1.07143	0.877268	1.0222	0.948347	0.958971	1.04336	1.09992	0.91	0.981803	1.11903	1.01128	1.15355	1.17814	0.961247	0.994667	0.98546	0.859416
P02272	Histone H2A.V OS=Gallus gallus OX=9031 GN=H2AFV PE=1 SV=2	H2AFV	13509	1.36842	1.24096	0.822208	1.00198	0.828533	1.36271	1.01786	1.30967	0.831299	1.1037	1.32688	1.23446	1.32294	1.39032	0.979643	0.711751	0.995283	0.989855
P02457	Collagen alpha-1(I) chain OS=Gallus gallus OX=9031 GN=COL1A1 PE=1 SV=3	COL1A1	137755	ND	1.125	ND	ND	1.79375	ND	ND	1.9425	ND	ND	ND	ND	ND	2.48074	ND	ND	ND	ND
P02701	Avidin OS=Gallus gallus OX=9031 GN=AVD PE=1 SV=3	AVD	16768	0.0925883	0.304011	0.481805	1.03856	2.02642	3.06308	ND	1.40972	1.56682	0.289937	2.76109	0.892081	ND	1.19244	1.84846	0.860465	1.34626	0.849414
P05083	Argininosuccinate lyase OS=Gallus gallus OX=9031 GN=ASL2 PE=2 SV=1	ASL2	51044	0.814565	0.63907	0.638284	0.92046	1.03663	1.45918	1.16109	1.36393	1.05352	1.0891	1.11139	0.82115	1.38359	3.79023	0.902094	0.951529	0.624753	1.12068
P05094	Alpha-actinin-1 OS=Gallus gallus OX=9031 GN=ACTN1 PE=1 SV=3	ACTN1	103162	1.19309	0.824177	0.926598	1.21973	1.0421	0.871318	1.08986	1.01906	1.10964	1.01608	1.06118	0.867492	1.22213	1.07076	1.14635	0.972083	0.811587	0.735239
P07322	Beta-enolase OS=Gallus gallus OX=9031 GN=ENO3 PE=1 SV=3	ENO3	47196	1.55976	0.918591	ND	1.41377	1.00151	ND	ND	1.09453	ND	1.25333	ND	0.943112	1.43534	0.968199	ND	ND	0.6986	0.560996
P07583	Beta-galactoside-binding lectin OS=Gallus gallus OX=9031 PE=1 SV=2	0	15063	1.20087	0.962631	1.08087	1.01063	1.03345	0.795444	1.04121	1.02142	1.16191	0.946733	1.1722	0.79904	1.12962	1.04238	1.21308	1.03881	0.989244	0.674541
P07630	Carbonic anhydrase 2 OS=Gallus gallus OX=9031 GN=CA2 PE=2 SV=3	CA2	29008	0.925934	0.345274	0.737143	1.68805	1.32834	0.846371	1.22465	0.910491	1.18209	1.10217	1.16775	ND	1.31723	0.975557	1.29511	1.0581	0.827155	0.498768
P08250	Apolipoprotein A-I OS=Gallus gallus OX=9031 GN=APOA1 PE=1 SV=2	APOA1	30680	0.268442	0.341489	0.132101	2.70769	1.45526	1.35781	1.30891	0.929501	ND	1.16494	1.00698	0.859297	2.02832	1.23156	0.895674	0.578653	0.539195	0.391088
P08267	Ferritin heavy chain OS=Gallus gallus OX=9031 GN=FTH PE=2 SV=2	FTH	21092	1.20376	1.18485	0.650871	1.06755	0.899717	1.06437	1.10165	1.43652	0.726616	0.871546	1.04349	0.988312	2.24399	1.56252	0.806047	0.852971	0.684742	0.893813
P08288	Histone H1.11R OS=Gallus gallus OX=9031 PE=3 SV=2	0	21803	2.00456	1.397	0.440664	0.888542	0.695445	0.924201	ND	1.44426	0.39951	1.0693	0.718849	0.957965	1.83168	ND	0.395961	0.887114	ND	0.962963
P08629	Thioredoxin OS=Gallus gallus OX=9031 GN=TXN PE=3 SV=2	TXN	11701	1.1791	0.906813	0.871696	1.25074	0.924026	0.901323	1.15305	1.06296	0.932226	0.951229	0.905499	0.932036	1.35022	1.19984	1.10289	0.939861	0.702152	0.809804
P08636	40S ribosomal protein S17 OS=Gallus gallus OX=9031 GN=RPS17 PE=2 SV=3	RPS17	15538	0.195804	0.679678	0.816293	0.165669	1.02444	0.892272	0.838916	0.951556	0.908285	0.787589	1.10783	0.921883	1.14275	1.3195	1.09407	0.115468	0.0307844	0.0348926
P08836	Farnesyl pyrophosphate synthase OS=Gallus gallus OX=9031 GN=FDPS PE=1 SV=2	FDPS	42153	1.67438	1.11955	0.910269	1.16471	1.07079	1.07551	1.09478	1.21868	1.06245	0.892648	1.06903	1.18145	1.19777	1.25037	1.08399	1.14399	0.993829	0.909579
P09102	Protein disulfide-isomerase OS=Gallus gallus OX=9031 GN=P4HB PE=1 SV=3	P4HB	57410	1.10512	1.01992	0.962672	1.02868	1.00816	1.04741	0.986301	1.08528	0.980938	0.91511	1.10981	1.02943	1.22575	1.27739	1.18228	0.765517	0.764831	0.846154
P09244	Tubulin beta-7 chain OS=Gallus gallus OX=9031 PE=2 SV=1	0	49671	1.02733	0.940592	0.957629	1.03204	1.10398	0.956354	0.948579	1.07488	1.0734	0.892627	1.16787	0.897722	1.10566	1.19506	1.23546	0.827213	0.859117	0.771244
P09653	Tubulin beta-5 chain OS=Gallus gallus OX=9031 PE=3 SV=1	0	49971	0.924311	0.919917	0.927515	0.977962	1.64941	1.01257	0.946367	1.0996	2.14761	0.901279	1.23629	0.71542	1.29576	1.32334	1.65137	0.324053	0.565309	0.877403
P0C1H4	Histone H2B 5 OS=Gallus gallus OX=9031 GN=H2B-V PE=1 SV=2	H2B-V	13950	1.41039	1.13251	0.768734	0.920942	0.831631	0.990766	1.15016	1.15618	0.804614	0.95146	1.05618	1.02418	1.15019	1.09515	0.792497	1.1605	1.10191	0.831814
P0CB50	Peroxiredoxin-1 OS=Gallus gallus OX=9031 GN=PRDX1 PE=1 SV=1	PRDX1	22315	0.500719	0.388937	0.408002	1.47733	1.8083	1.4438	0.928248	0.95948	1.08416	0.93613	1.15734	0.901202	1.00141	0.987757	1.08222	1.07416	0.980842	0.787293
P10288	Cadherin-2 OS=Gallus gallus OX=9031 GN=CDH2 PE=1 SV=1	CDH2	100465	1.49002	0.832058	0.841449	1.34497	1.30136	1.06629	1.24284	1.09225	1.22033	1.01987	1.13848	1.00996	1.90291	1.32958	1.35813	0.773164	0.718519	0.665972
P10587	Myosin-11 OS=Gallus gallus OX=9031 GN=MYH11 PE=1 SV=4	MYH11	228794	ND	ND	ND	ND	ND	ND	ND	ND	ND	ND	ND	ND	ND	ND	ND	ND	ND	ND
P11501	Heat shock protein HSP 90-alpha OS=Gallus gallus OX=9031 GN=HSP90AA1 PE=3 SV=3	HSP90AA1	84059	0.950374	0.867617	0.909904	1.04516	1.25212	1.07637	0.937984	1.04933	1.13087	0.866092	1.16643	1.04075	1.06416	1.1326	1.17372	0.903531	0.961775	0.836538
P12003	Vinculin OS=Gallus gallus OX=9031 GN=VCL PE=1 SV=4	VCL	124560	1.00198	0.934604	0.774765	1.20561	1.31958	0.972881	1.04782	1.17266	1.12725	1.19722	1.23546	0.923123	1.78582	1.59225	1.49991	0.564449	0.53064	0.881278
P13127	F-actin-capping protein subunit alpha-1 OS=Gallus gallus OX=9031 GN=CAPZA1 PE=1 SV=1	CAPZA1	32960	1.1208	0.92006	0.655321	0.960953	1.03484	0.95195	0.999878	1.03488	1.1001	1.09823	1.12615	0.965517	1.30752	1.31551	1.33871	0.77915	0.926282	0.890542
P13648	Lamin-A OS=Gallus gallus OX=9031 GN=LMNA PE=2 SV=1	LMNA	73165	1.36976	0.928892	1.30042	1.30246	1.32925	0.834011	1.20832	0.788695	1.45225	1.05851	1.41775	0.688283	1.36896	1.36062	1.53937	1.48978	0.78545	0.542114
P13731	Serpin H1 OS=Gallus gallus OX=9031 GN=SERPINH1 PE=1 SV=2	SERPINH1	45683	0.586052	1.03265	0.989028	1.19318	2.81317	0.665048	0.909161	1.66436	1.75794	0.56376	1.61022	0.804081	1.01292	3.00847	1.78693	0.450472	1.23096	0.748041
P13914	Arylamine N-acetyltransferase pineal gland isozyme NAT-3 OS=Gallus gallus OX=9031 PE=2 SV=1	0	33664	ND	ND	0.727495	ND	ND	ND	ND	ND	ND	ND	ND	ND	1.27922	1.64249	0.584936	0.722143	1.3144	ND
P14105	Myosin-9 OS=Gallus gallus OX=9031 GN=MYH9 PE=2 SV=1	MYH9	226501	1.22921	1.02585	0.803515	1.08447	1.03854	0.958846	1.12108	1.10698	0.950219	0.93183	1.0224	1.0489	1.35887	1.3107	1.01808	0.862403	0.790189	0.802572
P14791	Heme oxygenase 1 OS=Gallus gallus OX=9031 GN=HMOX1 PE=1 SV=2	HMOX1	33509	0.899554	0.676011	0.788004	0.796596	1.0527	1.04266	1.04542	1.03698	0.945428	0.844378	1.03001	0.72973	0.852895	0.999199	0.724012	1.07781	0.99822	0.580021
P15771	Nucleolin OS=Gallus gallus OX=9031 GN=NCL PE=1 SV=1	NCL	75641	0.951891	0.937216	0.940952	1.01793	1.37836	1.29848	0.974474	0.992625	0.990366	0.941022	1.22136	1.07507	1.16058	1.23627	1.22108	0.798574	0.7897	0.877727
P15989	Collagen alpha-3(VI) chain OS=Gallus gallus OX=9031 GN=COL6A3 PE=2 SV=2	COL6A3	339597	ND	ND	ND	ND	ND	ND	ND	ND	ND	ND	ND	ND	40.5213	ND	ND	ND	ND	ND
P17153	Annexin A5 OS=Gallus gallus OX=9031 GN=ANXA5 PE=1 SV=2	ANXA5	36198	1.22334	0.912641	1.20065	0.922367	0.99109	0.82326	1.10392	0.916337	1.2176	0.966724	1.24162	0.722909	1.13708	0.842318	1.27234	0.991986	0.994941	0.788711
P17790	Basigin OS=Gallus gallus OX=9031 GN=BSG PE=1 SV=2	BSG	42414	1.37649	1.16155	0.568318	1.20793	0.996569	1.33845	1.10548	1.25641	0.59664	1.03016	0.785605	1.05121	1.76398	1.61966	0.88872	0.731572	0.667622	0.874368
P18625	Fos-related antigen 2 OS=Gallus gallus OX=9031 GN=FOSL2 PE=1 SV=1	FOSL2	35242	ND	ND	ND	ND	ND	ND	ND	ND	ND	ND	ND	ND	ND	ND	ND	ND	ND	ND
P19966	Transgelin OS=Gallus gallus OX=9031 GN=TAGLN PE=1 SV=3	TAGLN	22315	0.709566	1.01973	0.779625	0.908988	ND	0.742985	0.864759	1.93138	1.01899	0.148733	1.68434	0.992665	1.12768	2.7635	1.49202	0.350444	1.23067	0.358276
P20136	Glutathione S-transferase 2 OS=Gallus gallus OX=9031 GN=GSTM2 PE=1 SV=4	GSTM2	25893	1.73634	1.33659	1.41695	1.32945	1.22373	1.29409	0.895846	1.44531	1.29361	1.29537	1.03418	1.58265	1.1867	0.825399	1.2629	1.3459	1.11104	1.48697
P21265	Adenylosuccinate lyase OS=Gallus gallus OX=9031 GN=ADSL PE=2 SV=2	ADSL	54653	1.34339	0.797292	1.02803	1.0587	ND	0.729626	ND	ND	ND	ND	ND	ND	0.987332	0.687429	1.04379	1.03333	1.47405	0.605383
P21566	Cofilin-2 OS=Gallus gallus OX=9031 GN=CFL2 PE=1 SV=2	CFL2	18662	1.15579	0.993457	1.27836	1.07293	1.26337	0.741746	0.966055	0.208422	0.965846	0.688215	0.0699318	ND	ND	1.17426	ND	0.188112	ND	0.67197
P21642	Phosphoenolpyruvate carboxykinase [GTP] mitochondrial OS=Gallus gallus OX=9031 GN=PCK2 PE=1 SV=2	PCK2	71106	0.899315	0.628364	0.384391	1.71129	0.225861	1.58222	0.198653	1.43619	ND	1.21561	ND	1.14016	1.58681	1.38834	ND	1.94655	1.12243	ND
P21868	Casein kinase II subunit alpha OS=Gallus gallus OX=9031 GN=CSNK2A1 PE=2 SV=1	CSNK2A1	45191	1.29181	2.53283	0.978246	1.0671	1.7466	0.451236	1.09273	0.593439	0.796411	0.455616	0.85929	1.08432	0.631579	1.26549	2.45439	1.25269	0.824277	2.06848
P21869	Casein kinase II subunit alpha' OS=Gallus gallus OX=9031 PE=2 SV=1	0	41246	ND	ND	ND	ND	ND	ND	ND	ND	ND	ND	ND	0.999314	ND	11.956	ND	ND	ND	ND
P21872	Trifunctional purine biosynthetic protein adenosine-3 OS=Gallus gallus OX=9031 GN=GART PE=2 SV=1	GART	106544	ND	ND	0.829992	ND	ND	ND	ND	ND	ND	ND	ND	1.34128	ND	1.1476	ND	ND	1.21515	ND
P23614	Brain acid soluble protein 1 homolog OS=Gallus gallus OX=9031 GN=BASP1 PE=2 SV=4	BASP1	25438	1.06135	1.0866	0.804454	1.11279	1.02848	1.03792	1.09068	1.16197	0.952838	0.97097	1.02403	1.06112	1.30819	1.34227	0.993816	0.85739	0.774956	0.756803
P24802	Procollagen-lysine 2-oxoglutarate 5-dioxygenase 1 OS=Gallus gallus OX=9031 GN=PLOD1 PE=1 SV=1	PLOD1	84318	ND	ND	ND	ND	ND	ND	ND	1.6604	ND	ND	ND	ND	ND	ND	ND	ND	ND	ND
P26007	Integrin alpha-6 OS=Gallus gallus OX=9031 GN=ITGA6 PE=2 SV=1	ITGA6	119200	2.16058	1.67248	7.98857	ND	ND	ND	0.0504551	1.9624	1.24899	0.127728	0.200635	0.17824	0.179653	1.28066	0.186133	0.419369	0.0384191	0.0809373
P27042	Lysozyme g OS=Gallus gallus OX=9031 PE=2 SV=1	0	23238	1.57007	2.57548	0.790938	0.198342	0.162173	1.00497	0.875362	1.76818	0.505709	0.693709	0.783872	1.63927	0.861481	1.71048	0.508909	0.526958	0.667974	1.51786
P27731	Transthyretin OS=Gallus gallus OX=9031 GN=TTR PE=1 SV=1	TTR	16309	0.916226	0.329289	0.416273	2.67069	1.46733	2.0982	1.96155	1.4551	1.01642	1.89657	ND	0.693162	2.31316	1.11535	ND	1.65917	0.628226	0.903295
P28318	Protein MRP-126 OS=Gallus gallus OX=9031 PE=2 SV=1	0	14065	1.25783	1.13897	0.24247	1.19233	0.640741	1.27378	1.25266	1.39432	0.263965	1.02368	0.661702	1.11276	1.16859	1.20713	0.373624	1.33567	0.854848	0.943119
P28687	Signal peptidase complex subunit 3 OS=Gallus gallus OX=9031 GN=SPC22 PE=1 SV=1	SPC22	20230	9.83395	ND	6.78884	0.892752	1.33435	ND	ND	ND	1.01582	1.12643	1.29747	1.30955	1.16723	1.03162	ND	1.43689	ND	1.06004
P30352	Serine/arginine-rich splicing factor 2 OS=Gallus gallus OX=9031 GN=SRSF2 PE=2 SV=1	SRSF2	25524	0.919745	0.557207	0.746818	0.944073	0.986446	0.882112	0.955152	0.953855	0.906809	0.915983	1.07197	0.859719	1.05721	0.825234	0.766176	0.467711	0.55301	0.801125
P33879	Sodium/potassium-transporting ATPase subunit beta-3 OS=Gallus gallus OX=9031 GN=ATP1B3 PE=2 SV=1	ATP1B3	31859	0.905537	0.823605	1.05653	1.50051	1.56622	0.780492	ND	ND	3.58136	0.664341	1.28974	ND	2.72578	2.40711	1.08279	1.65757	0.959182	0.569539
P34065	Proteasome subunit beta type-5 (Fragment) OS=Gallus gallus OX=9031 GN=PSMB5 PE=2 SV=2	PSMB5	27045	1.17875	1.27766	0.859537	1.34847	0.868658	2.28042	1.03093	1.20867	1.47936	0.870396	1.62963	0.429439	1.73874	1.47936	1.20922	0.701134	1.04746	0.397473
P38024	Multifunctional protein ADE2 OS=Gallus gallus OX=9031 GN=AIRC PE=2 SV=1	AIRC	47240	ND	0.533574	0.719695	0.18906	0.801361	ND	ND	1.57754	0.995553	0.896501	ND	ND	ND	ND	ND	ND	ND	1.3867
P40618	High mobility group protein B3 OS=Gallus gallus OX=9031 GN=HMGB3 PE=2 SV=3	HMGB3	23057	1.2183	1.76798	ND	0.911175	1.6079	0.646488	1.30359	0.737585	1.0508	0.909011	0.709659	1.2246	1.63398	1.26265	1.69351	0.855331	0.95726	0.604815
P41125	60S ribosomal protein L13 OS=Gallus gallus OX=9031 GN=RPL13 PE=2 SV=2	RPL13	24396	1.13066	1.09008	0.921288	1.25672	1.05659	1.01026	0.99648	1.19316	1.01646	0.894539	1.07354	1.06842	1.18396	1.70833	1.10303	0.776708	0.873239	0.9055
P41239	Tyrosine-protein kinase CSK OS=Gallus gallus OX=9031 GN=CSK PE=2 SV=1	CSK	50752	ND	ND	0.956434	1.45889	1.20565	1.0111	1.00171	1.07688	2.07915	ND	1.65658	1.0326	ND	1.20684	1.02521	1.01829	1.01167	ND
P42324	Hippocalcin-like protein 1 OS=Gallus gallus OX=9031 GN=HPCAL1 PE=1 SV=2	HPCAL1	22269	1.28243	0.717492	1.19913	1.04165	1.29722	0.992902	2.01719	1.72668	1.87769	0.814537	1.15593	0.836166	1.15168	1.05135	4.84224	0.904656	0.851818	0.839821
P47836	40S ribosomal protein S4 OS=Gallus gallus OX=9031 GN=RPS4 PE=2 SV=2	RPS4	29595	0.9785	1.00913	0.874703	1.00147	1.02218	0.823769	0.92768	1.12293	1.01456	0.85948	1.14054	0.929664	1.02197	1.14116	1.07765	1.0732	0.958786	0.797145
P47990	Xanthine dehydrogenase/oxidase OS=Gallus gallus OX=9031 GN=XDH PE=1 SV=1	XDH	149613	3.31488	1.1215	1.01675	1.15758	0.869747	1.06903	1.16554	1.80026	0.761113	0.60649	0.907521	0.807902	1.136	1.26688	0.763906	0.820683	1.03801	0.988243
P50147	Guanine nucleotide-binding protein G(i) subunit alpha-2 OS=Gallus gallus OX=9031 GN=GNAI2 PE=2 SV=2	GNAI2	40577	1.30502	1.10289	0.694317	1.09136	0.896442	0.995528	1.08536	1.24558	0.897443	0.946175	0.951173	1.00639	1.30066	1.22216	0.834211	1.26243	0.917849	0.797451
P53488	Actin-related protein 2 OS=Gallus gallus OX=9031 GN=ACTR2 PE=2 SV=1	ACTR2	44702	1.52258	0.80618	1.24733	1.01967	0.912954	0.821079	0.744604	1.23604	1.14419	1.01989	1.42897	0.91517	1.12978	1.68741	0.892691	1.004	1.26821	0.778004
P54939	Talin-1 OS=Gallus gallus OX=9031 GN=TLN1 PE=1 SV=2	TLN1	271839	1.13878	1.04218	0.900768	1.22329	1.04155	1.02912	1.04416	1.21074	1.05356	0.890637	1.19449	0.983403	1.13723	1.2817	1.19837	0.840351	0.914227	0.899262
P57788	Monocarboxylate transporter 4 OS=Gallus gallus OX=9031 GN=SLC16A3 PE=2 SV=1	SLC16A3	51041	ND	ND	ND	ND	0.636114	ND	ND	ND	ND	ND	ND	ND	ND	ND	ND	ND	ND	ND
P61355	60S ribosomal protein L27 OS=Gallus gallus OX=9031 GN=RPL27 PE=2 SV=2	RPL27	15798	1.06997	0.946321	0.872907	0.661157	0.981265	0.872245	0.880942	1.09234	0.975569	0.827369	1.09691	0.869806	0.987425	1.08991	0.867421	1.01796	0.999546	0.768783
P62303	Small nuclear ribonucleoprotein E OS=Gallus gallus OX=9031 GN=SNRPE PE=3 SV=1	SNRPE	10804	1.34018	0.630881	0.488617	0.583522	0.740546	0.55602	0.85528	0.341382	ND	0.586964	0.433088	0.687349	0.723436	0.814261	0.596082	ND	0.705215	0.688653
P67881	Cytochrome c OS=Gallus gallus OX=9031 GN=CYC PE=1 SV=2	CYC	11711	1.28528	0.96122	1.03918	1.15883	1.04934	0.881157	1.05471	1.02064	1.19099	0.987047	1.102	0.919582	0.9625	1.10157	1.22418	1.1107	1.11797	0.707155
P67883	60S ribosomal protein L30 OS=Gallus gallus OX=9031 GN=RPL30 PE=3 SV=2	RPL30	12814	1.00658	1.25309	ND	0.900067	1.05707	0.822425	0.966086	1.08693	ND	0.879366	1.11044	0.963786	0.969444	1.04041	1.08713	0.800538	0.55673	0.564648
P67966	Cysteine and glycine-rich protein 1 OS=Gallus gallus OX=9031 GN=CSRP1 PE=1 SV=2	CSRP1	20385	1.06193	1.04026	2.43973	1.15607	1.54088	0.903539	1.04277	1.08795	1.31974	2.10734	1.51351	0.984833	1.332	1.22032	1.6117	1.09633	1.06556	0.772304
P70081	Histone H4 type VIII OS=Gallus gallus OX=9031 GN=H4-VIII PE=3 SV=3	H4-VIII	11439	1.30558	1.14385	0.790938	0.975862	0.85325	1.00827	1.11547	1.1711	0.826886	0.943297	1.06612	1.07441	0.841403	0.823649	0.608551	1.66569	1.48719	0.722862
P79769	Translin OS=Gallus gallus OX=9031 GN=TSN PE=1 SV=1	TSN	25961	1.03963	0.715818	0.793574	0.789396	0.843375	0.743357	0.965193	0.891324	0.967785	0.83804	1.07027	0.530317	1.26673	0.837413	1.0801	0.61084	ND	0.762292
P84173	Prohibitin OS=Gallus gallus OX=9031 GN=PHB PE=1 SV=1	PHB	29896	1.1162	0.871754	0.902439	0.985028	1.01724	0.895507	0.964193	1.10613	1.03289	0.885341	1.06556	0.89193	1.20458	1.22473	1.06408	0.946304	1.05345	0.789508
P84229	Histone H3.2 OS=Gallus gallus OX=9031 GN=H3-I PE=1 SV=2	H3-I	15388	ND	ND	ND	ND	ND	ND	ND	ND	ND	ND	ND	ND	ND	ND	ND	42.0546	ND	ND
P84247	Histone H3.3 OS=Gallus gallus OX=9031 GN=H3-IX PE=1 SV=2	H3-IX	15328	ND	ND	ND	ND	ND	ND	ND	ND	ND	ND	ND	ND	ND	ND	ND	2.61196	ND	0.943778
P87362	Bleomycin hydrolase OS=Gallus gallus OX=9031 GN=BLMH PE=1 SV=1	BLMH	52690	1.38397	0.834087	0.843009	1.14387	0.942616	1.00703	1.06094	1.18548	0.919227	0.905594	1.06176	ND	1.02961	1.15321	0.804921	1.37493	1.31506	ND
Q02960	Macrophage migration inhibitory factor OS=Gallus gallus OX=9031 GN=MIF PE=3 SV=3	MIF	12484	1.29962	0.922221	0.939707	0.966005	1.10674	0.84165	0.96684	0.897273	0.935225	1.06628	1.29281	0.963565	0.983846	0.875889	0.896558	1.31997	1.33134	0.744371
Q04584	Zyxin OS=Gallus gallus OX=9031 GN=ZYX PE=1 SV=1	ZYX	58538	0.98728	0.857158	0.776297	0.928182	1.21575	0.954931	0.917196	0.95864	0.823928	1.02748	1.04079	1.12711	1.22848	1.27536	1.07836	0.779577	0.507744	0.752413
Q04678	FACT complex subunit SSRP1 OS=Gallus gallus OX=9031 GN=SSRP1 PE=2 SV=2	SSRP1	80026	ND	ND	ND	ND	ND	ND	ND	ND	1.16986	ND	ND	ND	ND	ND	ND	ND	ND	ND
Q04929	Adapter molecule crk OS=Gallus gallus OX=9031 GN=CRK PE=1 SV=1	CRK	33806	4.12173	0.974635	0.84462	0.983784	0.540505	1.14163	1.48096	1.05213	0.0967352	0.83814	0.886753	1.17213	2.20726	0.215793	0.845265	0.960934	0.778063	0.665705
Q05705	Beta-tropomyosin OS=Gallus gallus OX=9031 GN=BRT-2 PE=2 SV=1	BRT-2	28672	0.62771	0.795678	1.03147	0.977583	1.23138	ND	0.954382	0.666066	1.1178	0.686996	1.19674	1.12649	1.46183	1.4218	1.64558	ND	1.12922	0.815979
Q05744	Cathepsin D OS=Gallus gallus OX=9031 GN=CTSD PE=1 SV=1	CTSD	43298	1.05278	1.11355	1.35271	0.902713	1.20006	1.05126	1.11738	1.30979	1.0013	0.878378	1.04579	0.973196	1.04162	1.1227	0.918891	1.23059	1.31418	0.849837
Q05826	CCAAT/enhancer-binding protein beta OS=Gallus gallus OX=9031 GN=CEBPB PE=1 SV=1	CEBPB	35030	ND	ND	ND	ND	0.814276	ND	ND	ND	ND	ND	ND	ND	ND	ND	ND	ND	ND	ND
Q08392	Glutathione S-transferase OS=Gallus gallus OX=9031 PE=2 SV=1	0	25299	1.18704	0.984129	0.999233	1.02823	1.03932	0.882468	1.04531	1.06004	1.07632	0.940216	1.14237	0.872483	1.09967	1.12178	1.11604	0.966652	0.954166	0.81912
Q08393	Glutathione S-transferase OS=Gallus gallus OX=9031 PE=2 SV=2	0	25414	1.62623	1.31041	ND	ND	0.710618	0.873045	1.05263	ND	0.933387	0.951586	ND	ND	ND	1.73815	0.481628	0.786808	0.464375	ND
Q1KME6	Ras-related protein Rab-6A OS=Gallus gallus OX=9031 GN=RAB6A PE=2 SV=3	RAB6A	23491	1.13154	1.08504	0.157011	0.82542	1.19483	0.631501	0.653258	1.43624	0.879067	ND	0.848148	0.291938	0.905597	0.964925	0.506819	0.895055	0.866727	0.8195
Q1XIH7	Renin/prorenin receptor OS=Gallus gallus OX=9031 PE=2 SV=2	0	39468	0.978782	0.475424	4.38759	4.54947	ND	0.994376	1.3382	1.84994	6.48022	1.23996	1.52131	0.891536	1.42756	1.02806	3.57162	1.39854	0.842555	1.06299
Q27J90	Leukocyte ribonuclease A-2 OS=Gallus gallus OX=9031 PE=2 SV=1	0	15948	1.57751	3.09467	0.795574	0.43714	0.42438	0.874029	0.834958	2.04851	0.599802	0.766423	0.830588	2.42748	0.639547	2.3742	0.5784	0.803795	0.884567	1.77165
Q2ACD6	Chicken-II-type gonadotropin-releasing hormone and full mitochondrial ribosomal protein S26 polycistronic type OS=Gallus gallus OX=9031 GN=MRPS26 PE=2 SV=1	MRPS26	33243	1.54711	1.13872	0.863636	0.873328	1.2335	1.02431	0.909609	1.98606	0.837966	1.34167	1.29133	0.154256	ND	1.29364	1.25823	ND	1.14658	0.864643
Q2IAL7	Cathelicidin-2 OS=Gallus gallus OX=9031 GN=CATHL2 PE=2 SV=1	CATHL2	16975	1.54938	3.32096	1.22124	0.523852	0.588392	0.870625	0.941627	1.44061	0.919923	0.33382	1.01536	1.13837	0.870364	1.42267	0.9866	0.514992	1.08529	1.32744
Q2XP49	Deoxyribonuclease 2 beta OS=Gallus gallus OX=9031 GN=DNASE2 PE=2 SV=1	DNASE2	40883	2.12821	1.77314	1.10221	0.767298	0.664025	0.579545	1.16609	1.23802	0.695298	0.907161	1.00757	0.794904	1.32459	1.22094	1.43966	1.20243	0.793316	1.13382
Q45QT1	Soluble epoxide hydrolase OS=Gallus gallus OX=9031 PE=2 SV=1	0	63250	ND	ND	ND	ND	ND	ND	ND	ND	ND	ND	ND	ND	ND	ND	ND	ND	ND	ND
Q49B65	EF hand-containing protein 1 OS=Gallus gallus OX=9031 GN=EFHD1 PE=2 SV=1	EFHD1	26926	0.957694	0.670191	0.860388	1.3649	1.26513	1.15147	1.03832	1.09395	0.951887	0.952941	1.13659	1.19339	1.21866	0.949456	1.17299	0.907037	1.07631	0.697318
Q4JK63	20-hydroxysteroid dehydrogenase OS=Gallus gallus OX=9031 PE=2 SV=1	0	30254	1.75926	1.26509	1.14927	0.915709	0.923292	1.11834	1.06408	1.32838	1.11757	1.16157	1.75864	1.12396	0.968206	0.977846	1.16659	1.88254	2.02544	0.581386
Q58I02	Nicotinamide phosphoribosyltransferase OS=Gallus gallus OX=9031 GN=PBEF1 PE=2 SV=1	PBEF1	55587	1.01985	0.570736	0.763823	1.60746	1.50905	1.16223	1.75634	1.70824	0.817464	1.30241	1.39488	1.38015	2.38409	1.49712	0.81728	1.32108	0.955668	1.24939
Q5F337	Rac family small GTPase 2 OS=Gallus gallus OX=9031 GN=RAC2 PE=2 SV=1	RAC2	21418	1.28669	0.972192	0.719755	1.1745	0.946078	0.731159	0.84476	1.12885	0.815055	1.04551	0.949231	1.03551	1.23522	0.763384	0.806668	ND	0.977469	0.593454
Q5F346	Ribosomal protein L28 OS=Gallus gallus OX=9031 GN=RPL28 PE=2 SV=1	RPL28	15883	1.16667	1.01606	ND	0.996051	1.05234	0.992063	0.873031	1.12786	1.23626	0.911784	ND	1.01749	1.24433	1.23235	1.06068	0.721768	0.449599	1.03516
Q5F353	Golgi reassembly stacking protein 2 OS=Gallus gallus OX=9031 GN=GORASP2 PE=2 SV=1	GORASP2	46410	4.68242	1.00258	0.725174	1.12574	0.882449	0.853814	0.983518	0.724322	0.832166	0.76626	0.976897	0.600538	1.33248	1.26312	1.05515	0.430371	0.433447	0.545455
Q5F354	Coatomer subunit alpha OS=Gallus gallus OX=9031 GN=RCJMB04_34d13 PE=2 SV=1	RCJMB04_34d13	138552	1.0322	0.961933	0.796746	1.4488	0.823649	0.764469	1.00997	0.880388	0.910406	1.20506	0.717552	0.79232	1.00472	1.03482	0.981411	1.30304	1.46057	0.521818
Q5F356	Phosphatidylinositol 5-phosphate 4-kinase type-2 alpha OS=Gallus gallus OX=9031 GN=PIP4K2A PE=2 SV=1	PIP4K2A	46092	1.12193	1.9432	0.106959	1.43119	1.30557	1.20257	2.10515	1.54699	0.877735	0.888703	1.49562	0.716389	1.46419	0.666118	0.421495	1.10851	0.72093	ND
Q5F390	Uncharacterized protein OS=Gallus gallus OX=9031 GN=RCJMB04_28a6 PE=2 SV=1	RCJMB04_28a6	71197	1.08256	ND	ND	ND	1.29929	ND	ND	ND	ND	ND	ND	1.36258	ND	ND	ND	ND	ND	ND
Q5F391	Uncharacterized protein OS=Gallus gallus OX=9031 GN=RCJMB04_27o21 PE=2 SV=1	RCJMB04_27o21	48638	ND	1.24229	ND	0.705584	0.565742	0.412627	0.762471	ND	0.463384	ND	0.773837	1.49003	ND	1.246	0.68845	ND	ND	0.6758
Q5F3A3	Uncharacterized protein OS=Gallus gallus OX=9031 GN=RCJMB04_25f13 PE=2 SV=1	RCJMB04_25f13	94307	1.72794	0.877369	1.20107	ND	ND	1.22991	ND	ND	ND	ND	6.59168	ND	1.92412	1.1404	ND	ND	0.494076	ND
Q5F3B4	Uncharacterized protein OS=Gallus gallus OX=9031 GN=RCJMB04_23c19 PE=2 SV=1	RCJMB04_23c19	48622	0.833309	0.65285	7.71596	1.37545	1.46997	0.929307	0.969977	ND	1.05621	5.06407	1.57355	1.23537	1.43165	1.32552	5.79268	1.20355	1.4261	0.758403
Q5F3C1	Sphingolipid delta(4)-desaturase DES1 OS=Gallus gallus OX=9031 GN=DEGS1 PE=2 SV=1	DEGS1	37975	ND	ND	0.593305	ND	ND	0.876089	ND	ND	ND	ND	1.26143	ND	ND	0.916401	ND	ND	ND	ND
Q5F3C9	SH3 domain-binding glutamic acid-rich-like protein OS=Gallus gallus OX=9031 GN=SH3BGRL PE=2 SV=1	SH3BGRL	12795	1.02187	1.18372	0.752471	1.05763	1.00976	2.15071	1.08915	1.24047	0.781915	1.02146	1.03558	1.27484	1.62155	2.47368	0.925083	0.843618	0.833039	1.06218
Q5F3D2	Heterogeneous nuclear ribonucleoprotein H3 OS=Gallus gallus OX=9031 GN=HNRNPH3 PE=2 SV=1	HNRNPH3	36656	1.12261	1.00458	0.872727	1.02151	0.942023	1.05521	1.01472	0.896421	0.811893	0.952894	1.15169	1.01731	1.14412	1.007	1.00141	0.991274	0.834151	0.829755
Q5F3D8	Uncharacterized protein OS=Gallus gallus OX=9031 GN=RCJMB04_20k15 PE=2 SV=1	RCJMB04_20k15	53134	1.52964	1.54847	ND	ND	1.15755	ND	1.41868	ND	1.29655	ND	1.56715	ND	ND	ND	1.65319	ND	ND	ND
Q5F3E6	Uncharacterized protein OS=Gallus gallus OX=9031 GN=RCJMB04_19g16 PE=2 SV=1	RCJMB04_19g16	56520	1.54595	3.38919	1.69445	1.72757	1.66064	2.61651	2.26601	1.11971	1.61995	0.705613	2.32502	1.72226	2.2264	4.12548	1.60523	2.5842	1.67468	2.57177
Q5F3G1	Uncharacterized protein OS=Gallus gallus OX=9031 GN=RCJMB04_18a15 PE=2 SV=1	RCJMB04_18a15	64119	1.47075	1.17064	1.91752	1.78509	1.73224	1.94821	1.7272	1.02668	0.863569	1.34734	0.916684	1.00154	2.29225	1.85101	2.21344	2.33006	2.04744	1.6678
Q5F3G5	Uncharacterized protein OS=Gallus gallus OX=9031 GN=RCJMB04_17j13 PE=2 SV=1	RCJMB04_17j13	49814	ND	ND	ND	0.737497	0.786395	ND	ND	ND	0.988899	ND	ND	ND	ND	ND	ND	ND	ND	ND
Q5F3G9	Dihydrolipoamide acetyltransferase component of pyruvate dehydrogenase complex OS=Gallus gallus OX=9031 GN=RCJMB04_17g4 PE=2 SV=1	RCJMB04_17g4	53219	1.92495	1.31563	ND	ND	1.02323	0.684564	ND	ND	ND	ND	ND	0.872823	0.75786	0.768179	ND	ND	ND	0.687625
Q5F3I0	Protein PRRC1 OS=Gallus gallus OX=9031 GN=PRRC1 PE=2 SV=2	PRRC1	45943	1.35031	1.07559	1.01538	1.31257	1.23888	ND	1.16853	1.22942	1.27913	1.0465	1.2629	1.02182	1.31364	1.55187	1.25201	0.908772	1.01375	0.749807
Q5F3J3	Uncharacterized protein OS=Gallus gallus OX=9031 GN=RCJMB04_15g18 PE=2 SV=1	RCJMB04_15g18	48916	1.12343	0.832277	0.713651	1.12158	1.03037	1.00663	1.12441	1.13182	0.890679	0.928704	1.11659	0.899365	1.19159	1.11636	1.02122	0.927224	1.02877	0.79079
Q5F3J5	Proteasome activator complex subunit 3 OS=Gallus gallus OX=9031 GN=PSME3 PE=1 SV=1	PSME3	29481	0.573089	0.747806	0.941275	0.808302	1.38601	0.948768	0.679805	0.824376	0.915484	0.791646	1.28388	0.719905	0.927936	ND	1.75955	0.587576	0.200533	0.573451
Q5F3L2	Uncharacterized protein OS=Gallus gallus OX=9031 GN=RCJMB04_14f6 PE=2 SV=1	RCJMB04_14f6	45535	1.13047	ND	ND	ND	ND	ND	ND	ND	ND	ND	ND	ND	ND	ND	ND	ND	ND	ND
Q5F3P0	Uncharacterized protein OS=Gallus gallus OX=9031 GN=RCJMB04_11e7 PE=2 SV=1	RCJMB04_11e7	55728	ND	ND	ND	ND	2.1129	ND	ND	ND	ND	ND	ND	ND	1.41923	ND	ND	ND	ND	ND
Q5F3P7	Uncharacterized protein OS=Gallus gallus OX=9031 GN=RCJMB04_10n19 PE=2 SV=1	RCJMB04_10n19	15437	1.50537	1.29446	0.920952	1.49006	ND	ND	1.34774	1.41467	0.878274	1.15711	1.06346	ND	1.92874	ND	0.657498	ND	ND	0.74604
Q5F3Q7	WAS/WASL interacting protein family member 1 OS=Gallus gallus OX=9031 GN=WIPF1 PE=2 SV=1	WIPF1	49885	ND	ND	1.66378	ND	ND	ND	0.633046	1.63268	ND	1.12027	ND	1.39126	1.89036	ND	ND	0.821931	ND	0.586417
Q5F3R6	Uncharacterized protein OS=Gallus gallus OX=9031 GN=RCJMB04_8o21 PE=2 SV=1	RCJMB04_8o21	52935	1.75573	0.883821	0.749537	1.08358	0.806389	0.96743	1.09541	0.701174	0.48914	1.01134	0.908951	0.630741	1.4302	1.26621	0.823736	0.939051	0.819107	0.481071
Q5F3R8	Uncharacterized protein OS=Gallus gallus OX=9031 GN=RCJMB04_8i9 PE=2 SV=1	RCJMB04_8i9	24521	1.26567	1.22153	0.888533	1.01482	0.858022	0.909816	0.276459	1.1503	0.986254	0.834462	1.0855	0.925704	1.14932	1.21619	1.01621	0.191053	0.763649	0.740251
Q5F3R9	Uncharacterized protein OS=Gallus gallus OX=9031 GN=RCJMB04_8c13 PE=2 SV=1	RCJMB04_8c13	32151	0.935237	1.1117	1.03982	1.01207	1.15841	1.17197	1.02034	1.11574	0.783172	1.02377	1.34071	1.35751	1.31307	1.2869	1.09683	0.904365	0.943555	0.964323
Q5F3S3	Uncharacterized protein OS=Gallus gallus OX=9031 GN=RCJMB04_8b2 PE=2 SV=1	RCJMB04_8b2	80650	1.28745	ND	1.22671	ND	ND	ND	ND	ND	ND	ND	ND	ND	ND	ND	ND	ND	1.37243	ND
Q5F3T2	Septin 9 OS=Gallus gallus OX=9031 GN=SEPT9 PE=2 SV=1	SEPT9	65524	1.84944	0.830859	ND	ND	1.37578	ND	ND	1.06846	ND	ND	ND	2.0138	0.289312	0.762186	0.702274	1.70036	2.5807	ND
Q5F3V2	ATP-citrate synthase OS=Gallus gallus OX=9031 GN=RCJMB04_6f14 PE=2 SV=1	RCJMB04_6f14	121132	1.16761	0.7855	1.37699	3.46375	1.89221	3.69733	0.888702	0.931338	1.02278	0.785066	0.938724	0.728484	1.05027	2.03792	1.88024	3.21249	1.18332	1.95843
Q5F3V3	Sister chromatid cohesion protein PDS5 homolog A OS=Gallus gallus OX=9031 GN=PDS5A PE=2 SV=2	PDS5A	150131	ND	ND	ND	ND	ND	ND	ND	ND	ND	ND	ND	ND	1.16356	0.683143	ND	4.25731	0.865588	0.255834
Q5F3W6	14-3-3 protein gamma OS=Gallus gallus OX=9031 GN=YWHAG PE=1 SV=1	YWHAG	28231	1.1815	0.988571	0.991351	0.949108	1.06616	0.909388	1.0325	1.04818	1.06167	0.925775	1.16025	0.912216	1.16369	1.13697	1.16164	0.909362	0.935839	0.789764
Q5F3X4	116 kDa U5 small nuclear ribonucleoprotein component OS=Gallus gallus OX=9031 GN=EFTUD2 PE=2 SV=1	EFTUD2	109478	1.01919	1.06064	1.03457	1.40793	1.23529	0.902385	1.86146	0.968968	1.02308	1.31265	0.947133	0.747001	0.797936	5.81958	0.97029	1.21959	0.828348	0.833851
Q5F3Y0	Lymphocyte-specific protein 1 OS=Gallus gallus OX=9031 GN=LSP1 PE=2 SV=1	LSP1	41577	1.20647	1.19372	0.94333	0.927809	0.8822	0.985759	1.02876	1.08036	0.926667	1.00327	1.01559	1.1958	1.24368	1.55087	1.27721	0.790436	0.758419	0.930171
Q5F3Y4	Perilipin OS=Gallus gallus OX=9031 GN=RCJMB04_4d23 PE=2 SV=1	RCJMB04_4d23	47246	1.08711	1.03776	1.11989	1.06071	1.10982	1.00917	1.02433	1.10535	1.15521	1.05548	1.37335	0.858086	0.375727	0.350642	0.378259	1.74412	2.37772	0.711013
Q5F404	BCL2 antagonist/killer 1 OS=Gallus gallus OX=9031 GN=BAK1 PE=2 SV=1	BAK1	24991	ND	0.414364	ND	1.03431	0.986466	0.713117	0.117725	1.17543	ND	ND	1.31257	ND	4.49384	ND	ND	0.215938	0.709796	0.0372282
Q5F411	T-complex protein 1 subunit epsilon OS=Gallus gallus OX=9031 GN=CCT5 PE=2 SV=1	CCT5	59715	0.793367	1.01833	0.842633	1.03939	1.08943	0.998574	1.10602	0.883248	1.14728	1.04643	1.13365	0.992627	1.09051	1.12998	0.915257	1.17224	1.21397	0.774311
Q5F413	Stromal membrane-associated protein 2 OS=Gallus gallus OX=9031 GN=SMAP2 PE=2 SV=1	SMAP2	46315	ND	ND	1.37497	0.937376	ND	0.786965	0.702572	ND	0.685625	0.248122	0.679722	0.589401	1.11781	1.91592	ND	ND	1.12279	0.473651
Q5F418	26S proteasome non-ATPase regulatory subunit 1 OS=Gallus gallus OX=9031 GN=PSMD1 PE=2 SV=1	PSMD1	106063	1.22327	0.703237	0.901817	1.03246	1.36922	0.738814	1.16589	1.1789	1.02802	1.0534	1.01238	0.932656	1.25552	1.21363	1.06207	0.981629	0.719539	0.813438
Q5F420	Acyl-CoA synthetase long chain family member 1 OS=Gallus gallus OX=9031 GN=ACSL1 PE=2 SV=1	ACSL1	78562	0.282927	0.141013	0.198139	1.72285	2.28166	1.36229	0.33411	0.488376	0.926845	0.457034	0.925635	0.363105	0.279167	0.25324	0.926812	0.772392	0.5985	0.431715
Q5F422	DEK proto-oncogene OS=Gallus gallus OX=9031 GN=DEK PE=2 SV=1	DEK	42164	1.2757	0.97623	0.776542	0.261465	0.903737	0.832961	1.06269	0.836424	1.66682	0.725287	1.15249	1.11182	1.48184	1.51099	0.733527	0.446854	0.22438	0.78211
Q5F426	Pyruvate dehydrogenase E1 component subunit alpha OS=Gallus gallus OX=9031 GN=PDHA1 PE=2 SV=1	PDHA1	44443	1.28225	0.930981	0.95192	1.05516	1.01762	0.963862	0.984314	1.12737	1.1063	0.914668	1.23383	0.951893	1.21441	1.13463	1.15724	0.968707	0.96081	0.835434
Q5F428	Eukaryotic translation initiation factor 3 subunit L OS=Gallus gallus OX=9031 GN=EIF3L PE=2 SV=1	EIF3L	66683	0.793037	0.506322	0.967007	1.04831	0.961303	0.98178	0.370474	1.16936	1.27714	0.836306	1.45411	0.54756	0.968013	1.54482	1.27592	0.262317	0.724182	0.626558
Q5F433	PRA1 family protein 3 OS=Gallus gallus OX=9031 GN=ARL6IP5 PE=2 SV=1	ARL6IP5	21652	1.23799	0.867429	0.939007	1.18549	1.02827	0.843542	1.13776	1.05233	1.07426	1.05174	1.16211	0.944056	1.324	1.21556	1.19992	0.91604	0.841536	0.730242
Q5F443	Uncharacterized protein OS=Gallus gallus OX=9031 GN=RCJMB04_3i14 PE=2 SV=1	RCJMB04_3i14	53295	1.26171	ND	1.94569	0.341919	1.51318	1.71888	ND	0.553783	ND	0.982433	1.82305	1.27949	ND	0.793201	ND	0.998575	0.414548	0.483595
Q5F456	Uncharacterized protein OS=Gallus gallus OX=9031 GN=RCJMB04_3b17 PE=2 SV=1	RCJMB04_3b17	56699	1.58568	1.03453	0.851485	1.35777	1.07041	1.19153	1.38471	1.18952	1.0041	0.933061	1.60061	1.06549	1.24184	1.04379	1.13724	0.981003	0.922422	0.883007
Q5F464	Lipoma-preferred partner homolog OS=Gallus gallus OX=9031 GN=LPP PE=2 SV=1	LPP	65140	0.899693	1.0488	0.787914	1.07693	0.946061	0.784389	0.981481	1.03966	0.849771	0.864026	0.969075	0.804735	1.05703	1.68498	1.1099	0.61758	0.924395	0.604213
Q5F469	Uncharacterized protein OS=Gallus gallus OX=9031 GN=RCJMB04_2k14 PE=2 SV=1	RCJMB04_2k14	77746	1.24899	1.13222	0.645948	1.25882	1.16737	1.34702	1.3593	1.17647	0.806793	0.977	1.46433	0.952603	1.30736	1.59229	1.62782	1.83084	0.910813	0.824961
Q5F470	Ras-related protein Rab-8A OS=Gallus gallus OX=9031 GN=RAB8A PE=2 SV=1	RAB8A	23522	1.39952	1.087	0.862026	1.00229	0.90812	0.797358	1.07945	1.11856	1.02992	1.00308	0.954064	0.996341	1.36179	0.882497	1.08919	0.973022	0.936813	0.851334
Q5F473	Uncharacterized protein OS=Gallus gallus OX=9031 GN=NUP50 PE=2 SV=1	NUP50	50108	4.31629	1.37675	3.26519	1.20084	2.61897	0.744025	0.967438	1.78153	6.35841	ND	1.79669	2.06743	1.08524	4.31839	1.69086	ND	3.47674	1.52325
Q5F491	Uncharacterized protein OS=Gallus gallus OX=9031 GN=DDX3X PE=2 SV=1	DDX3X	72049	1.41496	0.739161	0.70302	1.26534	1.26054	1.23868	0.85937	1.06058	0.964733	0.895428	1.11237	0.949481	1.04714	1.05023	1.2919	0.704717	0.653998	0.683897
Q5F4B2	Switch-associated protein 70 OS=Gallus gallus OX=9031 GN=SWAP70 PE=2 SV=1	SWAP70	68411	1.30695	1.16598	1.38432	1.11853	0.950185	0.775694	1.09177	1.36706	1.10589	0.983013	1.19099	0.908339	1.0961	1.43245	1.39972	0.873394	0.846749	0.809514
Q5F4B6	DNA polymerase delta interacting protein 3 OS=Gallus gallus OX=9031 GN=POLDIP3 PE=2 SV=1	POLDIP3	45915	1.18332	0.772819	0.710753	0.954707	1.52806	0.991211	1.03794	1.44499	0.778953	0.693489	1.18571	1.07121	1.06884	1.06556	ND	0.718625	0.781001	0.927299
Q5F4C5	RAB35 member RAS oncogene family OS=Gallus gallus OX=9031 GN=RAB35 PE=2 SV=1	RAB35	23125	ND	ND	1.03964	ND	ND	ND	ND	ND	ND	0.746439	ND	ND	ND	ND	ND	ND	ND	ND
Q5H7N8	Zinc finger CCCH domain-containing protein 15 OS=Gallus gallus OX=9031 GN=ZC3H15 PE=1 SV=1	ZC3H15	48997	0.636277	ND	0.706537	ND	0.799285	0.610377	ND	ND	ND	ND	0.688201	ND	ND	ND	0.876676	ND	ND	ND
Q5I9D4	Galectin OS=Gallus gallus OX=9031 GN=LGALS8 PE=2 SV=1	LGALS8	35587	2.11641	1.28707	ND	1.47939	0.9659	0.757613	ND	0.475602	1.28365	0.997267	1.73269	1.08084	ND	ND	1.86694	0.91164	1.05488	0.769395
Q5XNV3	Cell cycle associated protein 1 OS=Gallus gallus OX=9031 GN=CAPRIN1 PE=2 SV=1	CAPRIN1	77988	0.852134	1.1207	0.914972	1.36924	1.38017	1.44719	0.941817	1.01854	1.23371	1.01058	1.27636	1.20713	1.17582	1.55693	1.44717	0.785021	0.986265	1.06876
Q5ZHL0	V-type proton ATPase subunit d 2 OS=Gallus gallus OX=9031 GN=ATP6V0D2 PE=2 SV=1	ATP6V0D2	40400	1.31754	0.899461	1.14389	1.10802	1.1121	0.790199	1.06193	0.95082	1.49679	1.15278	1.42771	0.80021	1.2087	0.63511	1.39582	1.26626	1.22851	0.892102
Q5ZHM8	Syndecan binding protein OS=Gallus gallus OX=9031 GN=SDCBP PE=2 SV=1	SDCBP	32058	1.20419	0.777881	0.866769	0.835983	1.14628	0.866176	0.813367	0.975996	0.888767	0.905486	1.14533	0.742758	0.911644	0.817105	1.06636	1.10886	1.32572	0.6566
Q5ZHN4	Protein XRP2 OS=Gallus gallus OX=9031 GN=RP2 PE=2 SV=3	RP2	39723	1.24392	0.950761	0.00758333	1.42623	0.830465	0.98794	ND	0.811719	0.788459	1.01212	0.930878	1.18203	1.38947	1.24661	0.881488	1.07327	ND	0.0323116
Q5ZHP1	Uncharacterized protein OS=Gallus gallus OX=9031 GN=RCJMB04_34p8 PE=2 SV=1	RCJMB04_34p8	49959	ND	ND	ND	2.485	1.52785	ND	ND	ND	ND	ND	ND	1.77931	1.06594	ND	ND	10.0877	ND	2.1095
Q5ZHP5	Charged multivesicular body protein 4b OS=Gallus gallus OX=9031 GN=CHMP4B PE=2 SV=1	CHMP4B	25155	0.79406	0.64694	0.735675	0.748614	0.58587	0.843909	0.893279	0.922461	0.820282	1.40584	0.915966	0.970104	0.587604	1.20092	0.937556	0.820501	0.676343	0.667817
Q5ZHR1	Uncharacterized protein OS=Gallus gallus OX=9031 GN=RCJMB04_34c21 PE=2 SV=1	RCJMB04_34c21	53766	1.04359	1.00585	1.16491	1.06046	1.07913	1.11318	1.25354	1.10492	0.971808	0.963213	1.08183	1.05836	1.23271	1.29724	1.13514	0.802394	0.777951	0.986639
Q5ZHR4	Glycyl-tRNA synthetase OS=Gallus gallus OX=9031 GN=GARS PE=2 SV=1	GARS	77581	1.1208	0.732646	0.809955	1.12371	0.964772	0.930459	0.770425	1.17562	1.11486	0.679886	1.13487	0.745836	1.02321	0.644034	0.898014	1.84412	1.25374	0.631277
Q5ZHR7	Clathrin light chain OS=Gallus gallus OX=9031 GN=CLTA PE=2 SV=1	CLTA	23760	1.17943	1.13048	1.08865	0.952994	0.983862	0.947501	1.08107	1.03402	1.0553	0.998276	1.05	1.07799	1.28662	1.35808	1.27746	0.731833	0.783288	0.835946
Q5ZHS2	NADH dehydrogenase [ubiquinone] flavoprotein 1 mitochondrial OS=Gallus gallus OX=9031 GN=NDUFV1 PE=2 SV=1	NDUFV1	50099	1.16819	1.08282	1.92716	0.548522	0.931689	0.617653	1.01826	0.999361	1.10931	0.982917	1.21634	0.915566	2.70567	1.03512	1.53888	0.669657	0.815215	1.09791
Q5ZHS7	Uncharacterized protein OS=Gallus gallus OX=9031 GN=RCJMB04_33j23 PE=2 SV=1	RCJMB04_33j23	44401	ND	ND	ND	ND	ND	ND	ND	ND	ND	ND	ND	ND	ND	ND	ND	ND	ND	ND
Q5ZHU2	Phosphoglucomutase 2 OS=Gallus gallus OX=9031 GN=PGM2 PE=2 SV=1	PGM2	67943	1.29954	0.320331	0.417585	1.06083	0.990879	0.83176	1.17278	1.13708	0.315005	0.415669	1.11315	0.725616	0.772727	1.24032	0.938868	1.10874	0.960127	0.64292
Q5ZHV1	Ras-related protein Rab-33B OS=Gallus gallus OX=9031 GN=RAB33B PE=2 SV=1	RAB33B	25736	5.12928	0.933074	ND	1.78141	1.20852	0.596007	ND	1.2241	0.656833	0.587563	1.10806	0.534569	1.20901	0.845759	1.50169	0.523042	1.16129	0.671847
Q5ZHV6	GrpE protein homolog OS=Gallus gallus OX=9031 GN=GRPEL1 PE=2 SV=1	GRPEL1	24841	1.22035	1.3299	1.00132	1.06569	1.19843	1.1872	0.895246	1.63867	1.2098	0.893568	1.78913	1.59941	1.01669	1.04094	1.18991	0.936406	1.1369	0.829251
Q5ZHW4	Ras-related protein Rab-5B OS=Gallus gallus OX=9031 GN=RAB5B PE=2 SV=1	RAB5B	23615	1.42331	0.962096	0.847637	0.314991	0.405248	0.978029	0.899106	1.19595	1.06695	0.757208	1.14892	0.812644	1.03626	1.11358	1.14587	1.0587	1.04791	0.7987
Q5ZHW8	Ribosomal protein S14 OS=Gallus gallus OX=9031 GN=RPS14 PE=2 SV=1	RPS14	16273	1.11424	1.16856	0.892025	1.03809	1.06678	1.01104	0.99684	1.2917	1.03816	0.874571	1.11586	0.960609	1.33224	1.41726	1.09073	0.902803	0.916174	0.771323
Q5ZHX1	Ras-related protein Rap-1b OS=Gallus gallus OX=9031 GN=RAP1B PE=2 SV=1	RAP1B	20825	2.06195	1.31177	0.906857	1.72482	0.980438	0.830012	1.06883	0.989423	1.02973	0.963582	1.5132	0.887634	1.10747	1.00507	1.05328	1.10343	1.8924	0.652416
Q5ZHY2	Uncharacterized protein OS=Gallus gallus OX=9031 GN=RCJMB04_32c9 PE=2 SV=1	RCJMB04_32c9	65700	2.20044	ND	1.71642	ND	1.15163	4.91063	2.10579	1.95782	ND	2.5178	1.45299	2.06274	ND	2.17043	ND	ND	ND	1.95754
Q5ZHZ0	Spliceosome RNA helicase DDX39B OS=Gallus gallus OX=9031 GN=DDX39B PE=2 SV=1	DDX39B	49003	1.28039	1.02736	0.926194	1.07341	1.08864	1.06709	1.31861	1.15435	0.971408	1.02842	1.18824	1.19524	1.17848	1.12728	1.03955	1.09319	1.07332	0.879085
Q5ZI00	Uncharacterized protein OS=Gallus gallus OX=9031 GN=NDUFA9 PE=2 SV=1	NDUFA9	43080	1.56105	0.965197	1.20404	0.844966	0.801469	0.928477	1.21744	1.20614	1.30362	0.897059	5.49247	0.633585	1.11513	0.705342	0.860804	1.5715	1.55413	0.674757
Q5ZI23	Hydroxyacylglutathione hydrolase mitochondrial OS=Gallus gallus OX=9031 GN=HAGH PE=2 SV=1	HAGH	34224	1.68125	ND	1.95054	ND	ND	ND	ND	ND	5.58388	ND	ND	ND	ND	ND	ND	ND	ND	ND
Q5ZI72	Heterogeneous nuclear ribonucleoprotein D-like OS=Gallus gallus OX=9031 GN=HNRNPDL PE=2 SV=1	HNRNPDL	33444	0.85781	0.854901	0.804484	1.04273	1.22773	1.04046	0.923191	0.981401	0.920656	0.906626	1.16609	1.02533	1.18336	1.41367	1.13585	0.73801	0.820141	0.822951
Q5ZI86	Uncharacterized protein OS=Gallus gallus OX=9031 GN=RCJMB04_29e19 PE=2 SV=1	RCJMB04_29e19	42831	0.752234	0.796878	1.07488	0.790719	1.16294	0.981635	1.00956	0.795008	1.14266	0.795552	1.03229	0.678037	1.13581	0.939497	1.00892	0.589425	0.879246	0.622458
Q5ZI87	Tubulin-specific chaperone D OS=Gallus gallus OX=9031 GN=TBCD PE=2 SV=1	TBCD	113662	0.867008	ND	ND	0.800495	0.524343	ND	ND	ND	0.650058	0.653958	0.486598	0.864157	0.595176	0.958411	1.64842	0.95591	0.636162	ND
Q5ZI93	Uncharacterized protein OS=Gallus gallus OX=9031 GN=TPD52L2 PE=2 SV=1	TPD52L2	22182	0.89346	1.10209	0.877984	0.872736	0.958042	0.889054	1.01075	0.991071	0.848892	0.76854	1.07296	0.894897	1.05005	1.12176	1.02473	0.735162	0.657126	0.708851
Q5ZIA3	Sorting nexin 3 OS=Gallus gallus OX=9031 GN=SNX3 PE=2 SV=1	SNX3	18755	1.39125	1.20988	1.03776	0.84371	0.681276	0.827775	1.04534	1.16372	0.866148	1.00546	1.13277	0.927697	1.23646	1.26026	1.12508	0.841368	0.86435	0.801961
Q5ZIA4	Uncharacterized protein OS=Gallus gallus OX=9031 GN=RCJMB04_28l23 PE=2 SV=1	RCJMB04_28l23	74569	1.83608	1.5306	1.16581	0.662476	0.427964	0.511927	0.872973	1.06825	0.864513	0.850536	1.21269	0.881402	0.908402	1.08423	0.906805	0.773612	0.758862	0.529304
Q5ZIA5	Coatomer subunit beta OS=Gallus gallus OX=9031 GN=COPB1 PE=2 SV=1	COPB1	107121	1.15535	0.857901	0.583522	0.3519	1.02196	2.15822	0.913174	1.06937	2.70859	0.921356	0.99069	0.64665	0.963958	2.55226	2.00428	0.831547	0.516513	0.722623
Q5ZID0	NmrA-like family domain-containing protein 1 OS=Gallus gallus OX=9031 GN=NMRAL1 PE=2 SV=1	NMRAL1	32689	1.30915	0.664443	0.753951	1.50555	1.3657	1.71223	2.6179	0.97592	1.81551	0.872164	1.09258	1.00308	2.37369	1.22577	1.54578	2.00053	0.974042	1.11377
Q5ZIE0	Eukaryotic translation initiation factor 5 OS=Gallus gallus OX=9031 GN=EIF5 PE=2 SV=1	EIF5	49079	1.13475	0.851516	0.780348	1.333	1.99856	0.893506	0.943336	1.05348	0.965504	0.960855	1.14714	1.00427	1.22585	1.19744	1.11057	0.53467	0.806055	0.834858
Q5ZIE3	Signal recognition particle 14 OS=Gallus gallus OX=9031 GN=SRP14 PE=2 SV=1	SRP14	12528	1.4081	ND	1.23699	ND	ND	ND	ND	ND	2.70686	ND	0.893501	0.906375	ND	ND	1.1064	1.00363	1.92502	0.816669
Q5ZIG5	Glutamine--fructose-6-phosphate transaminase 1 OS=Gallus gallus OX=9031 GN=GFPT1 PE=2 SV=1	GFPT1	78738	1.13425	0.882755	0.777989	1.0681	1.03631	0.979195	1.06332	1.06841	1.9209	0.872414	1.24267	0.932037	0.97181	2.36546	1.14292	1.07205	2.70463	0.822789
Q5ZIG8	YME1 like 1 ATPase OS=Gallus gallus OX=9031 GN=YME1L1 PE=2 SV=1	YME1L1	81137	ND	0.939823	0.744179	1.39348	0.940536	1.12636	0.797919	1.06832	3.88023	ND	1.16443	ND	0.904564	1.22692	ND	0.869278	ND	ND
Q5ZIK9	Coatomer subunit epsilon OS=Gallus gallus OX=9031 GN=COPE PE=2 SV=1	COPE	34369	1.19321	1.00893	0.769856	0.765885	1.0863	0.912185	1.11321	1.08237	1.06953	1.02783	1.2596	1.04618	1.09233	1.0573	1.04239	1.49892	1.34685	0.730031
Q5ZIM6	Protein AATF OS=Gallus gallus OX=9031 GN=AATF PE=2 SV=1	AATF	65047	ND	ND	ND	ND	ND	ND	ND	ND	ND	ND	ND	ND	ND	ND	ND	ND	ND	ND
Q5ZIN0	Monoacylglycerol lipase ABHD12 OS=Gallus gallus OX=9031 GN=ABHD12 PE=2 SV=1	ABHD12	43855	1.71057	1.19864	0.988922	0.803301	0.665619	0.809974	1.3303	1.1662	0.872563	0.969558	1.12111	0.986154	1.10892	1.03853	0.977881	1.19843	1.02546	0.699644
Q5ZIN1	Nuclear migration protein nudC OS=Gallus gallus OX=9031 GN=NUDC PE=2 SV=1	NUDC	39210	0.84349	0.992149	0.900309	1.08874	1.41607	1.063	0.871246	1.0007	1.04847	0.859896	1.12157	0.972433	1.00087	0.917175	1.47284	0.832234	1.06192	0.514231
Q5ZIP7	Uncharacterized protein OS=Gallus gallus OX=9031 GN=RAB5A PE=2 SV=1	RAB5A	23542	1.17994	0.783748	0.827484	1.0078	0.718736	0.876896	0.958033	0.925107	0.870704	0.888393	0.995093	1.19606	1.03835	1.01087	0.863208	0.787874	0.629787	0.659474
Q5ZIQ3	Heterogeneous nuclear ribonucleoprotein K OS=Gallus gallus OX=9031 GN=HNRNPK PE=2 SV=1	HNRNPK	47278	1.00794	0.922315	0.827644	0.978464	1.18369	0.903624	1.09252	0.997978	0.985151	0.916074	1.11283	1.05123	0.643912	1.04393	1.0513	0.926643	1.04767	0.806955
Q5ZIQ5	NADH dehydrogenase [ubiquinone] 1 alpha subcomplex subunit 10 mitochondrial OS=Gallus gallus OX=9031 GN=RCJMB04_24e8 PE=2 SV=1	RCJMB04_24e8	41431	2.59764	1.20339	0.808392	0.914707	0.907845	0.722879	0.978592	1.00443	1.09198	0.83493	1.19378	0.888193	1.12579	1.15695	1.17885	0.896027	0.937267	0.785518
Q5ZIR6	Uncharacterized protein OS=Gallus gallus OX=9031 GN=RCJMB04_24a4 PE=2 SV=1	RCJMB04_24a4	24804	1.07804	0.901269	0.838032	1.09052	1	0.941091	1.41004	1.10577	0.998733	0.960873	1.11431	1.37457	1.25342	1.277	1.1126	0.886076	0.830614	0.827027
Q5ZIR7	Fatty acid binding protein 5 OS=Gallus gallus OX=9031 GN=FABP5 PE=2 SV=1	FABP5	15079	1.10367	1.11421	1.35358	0.870229	0.922013	0.730181	0.905116	0.993041	1.20465	0.932709	1.19035	0.896821	0.960701	1.03228	1.25551	0.993821	1.04887	0.800986
Q5ZIT5	Ras-related protein Rab-10 OS=Gallus gallus OX=9031 GN=RAB10 PE=2 SV=1	RAB10	22549	1.19392	1.04229	0.878131	1.09289	1.07648	0.953778	1.05765	1.21435	1.04946	0.951093	1.17258	1.00851	1.18976	1.23789	1.07448	0.934471	0.954959	0.841161
Q5ZIT7	Proteasome 26S subunit ATPase 3 OS=Gallus gallus OX=9031 GN=PSMC3 PE=2 SV=1	PSMC3	47198	1.01049	0.820594	0.877338	1.46946	1.13174	0.99642	1.01757	1.64337	0.987983	0.873321	2.18783	0.876076	0.94856	0.971809	1.01824	1.60074	1.20259	0.70838
Q5ZIV5	Programmed cell death protein 10 OS=Gallus gallus OX=9031 GN=PDCD10 PE=2 SV=1	PDCD10	24702	0.141293	0.989222	1.06097	4.04195	1.17867	6.16285	1.30555	1.13428	1.65707	1.16032	0.876629	0.455853	0.777983	1.04516	1.79563	0.983214	0.404029	0.939215
Q5ZIY2	Uncharacterized protein OS=Gallus gallus OX=9031 GN=RCJMB04_22n3 PE=2 SV=1	RCJMB04_22n3	31720	1.23037	0.932271	0.893555	1.07062	0.953488	1.5297	0.867657	1.13219	2.26225	0.681296	1.14315	0.865936	2.39821	1.11055	1.08925	1.31667	ND	1.31213
Q5ZIY8	Ribonuclease/angiogenin inhibitor 1 OS=Gallus gallus OX=9031 GN=RNH1 PE=1 SV=1	RNH1	49864	0.99401	0.370582	0.595432	1.25197	1.43607	1.59922	1.44855	0.871034	1.60153	1.85125	1.38826	0.472209	0.500906	1.14535	1.36711	1.98432	1.32263	0.180072
Q5ZIZ0	6-phosphogluconate dehydrogenase decarboxylating OS=Gallus gallus OX=9031 GN=PGD PE=2 SV=1	PGD	53292	1.08286	0.859296	0.795099	1.22267	1.15934	1.06545	1.10664	1.13215	0.969968	0.987273	0.969996	1.12212	1.13252	1.11307	0.916341	1.2158	1.03234	0.77646
Q5ZIZ5	Non-POU domain containing octamer binding OS=Gallus gallus OX=9031 GN=NONO PE=2 SV=1	NONO	54067	0.739524	0.928378	0.973621	1.12981	1.17635	1.09778	0.780402	0.84304	0.793455	0.994196	1.32286	0.731986	0.810737	0.928157	1.14983	1.20114	1.02731	0.909437
Q5ZIZ6	C-terminal-binding protein 1 OS=Gallus gallus OX=9031 GN=CTBP1 PE=2 SV=1	CTBP1	46815	1.57965	0.937415	0.99802	1.11577	1.17976	0.970169	0.914586	1.15545	1	0.925717	1.3565	1.04054	1.18112	1.0917	1.17872	0.889116	1.43508	0.85195
Q5ZIZ7	DnaJ heat shock protein family (Hsp40) member A2 OS=Gallus gallus OX=9031 GN=DNAJA2 PE=2 SV=1	DNAJA2	45641	0.979823	0.804151	1.38225	0.940057	1.1479	0.935843	0.930279	1.05259	1.04793	0.88348	1.0722	0.910499	1.1649	2.91921	1.23616	0.728103	0.757283	1.32427
Q5ZJ00	55 kDa erythrocyte membrane protein OS=Gallus gallus OX=9031 GN=MPP1 PE=2 SV=1	MPP1	52520	1.51359	1.30843	2.58707	0.876656	1.15969	1.03915	0.85381	1.18629	1.17308	0.915228	1.21944	1.04915	1.20037	1.21695	0.551613	0.945819	0.812581	0.896503
Q5ZJ02	DBIRD complex subunit ZNF326 OS=Gallus gallus OX=9031 GN=ZNF326 PE=2 SV=3	ZNF326	63541	0.826427	0.871224	0.935312	1.13712	3.23662	1.07496	1.21464	0.998865	1.03738	1.23838	4.69518	1.37923	0.462231	1.30081	1.39335	0.382481	1.20168	0.998148
Q5ZJ03	Guanine nucleotide-binding protein subunit gamma OS=Gallus gallus OX=9031 GN=GNG2 PE=2 SV=1	GNG2	7878	ND	ND	ND	ND	ND	ND	ND	ND	ND	ND	ND	ND	ND	ND	ND	ND	ND	ND
Q5ZJ12	Uncharacterized protein OS=Gallus gallus OX=9031 GN=RCJMB04_21m21 PE=2 SV=1	RCJMB04_21m21	33156	ND	ND	ND	ND	ND	ND	ND	4.19864	ND	ND	ND	ND	ND	ND	1.22946	1.59981	2.09392	ND
Q5ZJ21	Catenin delta 1 OS=Gallus gallus OX=9031 GN=RCJMB04_21j12 PE=2 SV=1	RCJMB04_21j12	66659	0.960917	0.667331	0.868287	1.27328	1.33062	0.970749	0.954618	0.938569	1.18291	1.1793	1.02148	1.00326	1.36281	1.03261	1.38668	0.879866	0.67403	0.798287
Q5ZJ22	Uncharacterized protein OS=Gallus gallus OX=9031 GN=RCJMB04_21j8 PE=2 SV=1	RCJMB04_21j8	16723	1.20871	0.939767	0.749176	1.03244	0.892516	0.87512	1.0294	1.07003	0.887352	0.984781	0.864595	0.967584	1.23996	0.997744	0.803101	0.877969	0.534849	0.675098
Q5ZJ23	Argininosuccinate synthase OS=Gallus gallus OX=9031 GN=ASS1 PE=2 SV=1	ASS1	46904	0.619777	0.744986	0.592488	1.11487	2.00685	1.8472	0.799477	2.50308	1.93361	ND	1.09709	1.14689	0.836934	1.37748	1.01798	0.619015	1.54512	2.90218
Q5ZJ29	Ornithine aminotransferase OS=Gallus gallus OX=9031 GN=OAT PE=2 SV=1	OAT	48343	2.69319	0.767078	0.684178	1.56606	2.04495	1.05648	ND	1.72639	1.07299	1.20805	6.47986	8.76271	5.87532	2.17705	0.925875	1.62246	1.65269	1.54822
Q5ZJ33	Signal recognition particle subunit SRP68 OS=Gallus gallus OX=9031 GN=RCJMB04_21b8 PE=2 SV=1	RCJMB04_21b8	68818	ND	ND	ND	ND	ND	ND	0.918894	ND	ND	ND	ND	ND	ND	1.29865	ND	ND	ND	0.987991
Q5ZJ38	Uncharacterized protein OS=Gallus gallus OX=9031 GN=RANBP1 PE=2 SV=1	RANBP1	24171	1.10161	1.02626	0.964349	0.905882	1.70779	0.998034	0.923239	1.02662	0.860638	0.884433	ND	1.15126	1.12763	1.28571	0.952783	0.827233	0.896707	1.26784
Q5ZJ42	Serine and arginine rich splicing factor 11 OS=Gallus gallus OX=9031 GN=SRSF11 PE=2 SV=1	SRSF11	51481	1.14863	0.874011	0.469208	1.02192	1.09713	1.11169	0.977814	ND	1.05535	0.522034	2.42434	2.09759	2.59727	1.00261	1.10476	0.904671	0.880936	0.849937
Q5ZJ49	Peptidase mitochondrial processing alpha subunit OS=Gallus gallus OX=9031 GN=PMPCA PE=2 SV=1	PMPCA	57547	ND	ND	ND	ND	ND	ND	ND	0.457993	ND	ND	ND	ND	ND	ND	ND	ND	ND	ND
Q5ZJ53	Uncharacterized protein OS=Gallus gallus OX=9031 GN=RCJMB04_20k8 PE=2 SV=1	RCJMB04_20k8	73135	2.66952	1.1377	3.37372	0.87517	2.76444	ND	2.52203	0.413346	2.283	2.38582	2.15323	0.777127	0.976652	ND	1.08958	2.79333	1.18695	0.596207
Q5ZJ56	60S ribosomal protein L7 OS=Gallus gallus OX=9031 GN=RPL7 PE=2 SV=1	RPL7	28780	1.88616	1.03206	1.28164	0.929358	1.42498	0.876062	1.0621	1.12468	1.0582	1.03167	1.13441	0.989559	1.74851	1.17535	0.615358	1.20047	1.57512	1.25668
Q5ZJ57	Uncharacterized protein OS=Gallus gallus OX=9031 GN=RCJMB04_20j17 PE=2 SV=1	RCJMB04_20j17	79577	1.72157	2.18596	1.01279	0.738462	1.03877	0.215569	0.914932	1.14873	1.53999	1.1728	1.72122	0.833799	1.49671	1.57044	1.54905	0.695351	1.37316	0.494992
Q5ZJ60	3-hydroxyisobutyryl-CoA hydrolase mitochondrial OS=Gallus gallus OX=9031 GN=HIBCH PE=2 SV=1	HIBCH	42829	1.01332	1.16667	1.07473	0.836292	0.772289	0.623722	1.32957	1.37009	1.12807	0.88381	1.15639	0.957407	ND	1.386	0.99229	1.02098	1.01532	0.702853
Q5ZJ61	Phenylalanyl-tRNA synthetase beta subunit OS=Gallus gallus OX=9031 GN=FARSB PE=2 SV=1	FARSB	65894	1.4767	1.17831	ND	1.12884	1.56421	1.00995	1.14108	1.1952	ND	ND	2.90538	ND	1.25518	1.2526	0.838055	1.05777	0.78308	0.534345
Q5ZJ64	Eukaryotic translation initiation factor 3 subunit M OS=Gallus gallus OX=9031 GN=EIF3M PE=2 SV=1	EIF3M	42591	1.47071	0.656075	1.48615	14.6134	ND	2.29563	0.914787	ND	1.81369	23.0185	1.21048	0.900556	0.506486	0.46674	0.722873	2.5194	2.87275	0.423878
Q5ZJ70	Programmed cell death 6 interacting protein OS=Gallus gallus OX=9031 GN=PDCD6IP PE=2 SV=1	PDCD6IP	97315	1.38958	1.04238	0.94122	1.13331	0.888316	1.1017	1.07258	1.16523	0.950462	1.18815	1.19233	0.984949	1.45059	1.30199	1.16572	0.7513	0.930272	0.808722
Q5ZJ86	Uncharacterized protein OS=Gallus gallus OX=9031 GN=RCJMB04_20b9 PE=2 SV=1	RCJMB04_20b9	179923	1.01384	1.02589	0.976823	1.42636	1.1942	0.839662	1.07618	1.15346	0.737605	0.683695	1.12274	0.93944	0.958649	0.958226	1.02523	0.80731	1.04599	0.564224
Q5ZJA5	Uncharacterized protein OS=Gallus gallus OX=9031 GN=SRPRB PE=2 SV=1	SRPRB	28146	ND	1.09427	ND	0.875	1.55547	ND	6.24713	1.5492	ND	ND	ND	ND	2.63374	1.39482	1.30291	ND	1.20038	ND
Q5ZJB5	Uncharacterized protein OS=Gallus gallus OX=9031 GN=MCFD2 PE=2 SV=1	MCFD2	16037	1.00472	1.10903	1.2	0.967577	1.19464	1.1974	0.939615	1.04946	1.03827	0.966906	1.12723	1.33614	1.1057	1.3055	1.21038	0.82407	0.875931	0.906357
Q5ZJC0	Uncharacterized protein (Fragment) OS=Gallus gallus OX=9031 GN=RCJMB04_19g9 PE=2 SV=1	RCJMB04_19g9	96876	8.60687	0.132358	1.04949	0.0899267	0.873265	0.0318228	ND	ND	1.87923	ND	1.6001	0.265752	1.64485	1.5598	1.12498	1.07787	ND	ND
Q5ZJD6	Uncharacterized protein OS=Gallus gallus OX=9031 GN=RCJMB04_19c7 PE=2 SV=1	RCJMB04_19c7	17271	8.4159	6.23308	17.3816	0.745944	1.01096	9.08207	6.33348	7.53309	8.27924	ND	5.5651	13.7875	14.463	16.5584	ND	45.5905	1.01733	ND
Q5ZJH9	H/ACA ribonucleoprotein complex subunit DKC1 OS=Gallus gallus OX=9031 GN=DKC1 PE=2 SV=1	DKC1	58150	1.97832	1.12689	2.11432	ND	0.9375	0.91529	1	ND	ND	0.844849	ND	ND	1.16078	ND	1.19794	0.665731	0.77707	0.638712
Q5ZJJ2	Replication protein A 70 kDa DNA-binding subunit OS=Gallus gallus OX=9031 GN=RPA1 PE=2 SV=1	RPA1	68001	1.198	1.01652	0.226528	ND	1.34622	1.11228	0.890416	1.21499	1.32385	1.8837	1.09544	0.726369	1.05311	1.34693	1.18231	ND	0.692857	0.715365
Q5ZJJ3	Uncharacterized protein OS=Gallus gallus OX=9031 GN=RCJMB04_17k23 PE=2 SV=1	RCJMB04_17k23	27273	1.18648	0.978686	1.02367	1.0859	1.03772	0.924801	0.963602	1.14061	1.05223	0.919764	1.21901	0.961146	1.18271	1.24313	1.25121	0.802395	0.875042	0.8
Q5ZJJ9	Osteoclast-stimulating factor 1 OS=Gallus gallus OX=9031 GN=OSTF1 PE=2 SV=1	OSTF1	22296	0.996468	0.904757	0.810441	0.89673	0.827995	0.880757	0.974481	0.906333	0.877898	0.91938	0.964731	0.891085	1.0774	1.04654	0.95681	0.804889	0.683167	0.66111
Q5ZJK3	Signal transducer and activator of transcription OS=Gallus gallus OX=9031 GN=STAT1 PE=2 SV=1	STAT1	87244	0.54926	0.374154	0.554826	1.73981	1.99538	1.42418	1.72044	1.75715	1.58106	0.816805	2.25817	1.36899	1.94365	2.17487	1.94677	0.58382	1.7139	1.49096
Q5ZJK4	Serine/threonine-protein kinase 4 OS=Gallus gallus OX=9031 GN=STK4 PE=2 SV=1	STK4	55337	0.265948	0.411182	0.734329	1.10393	0.940089	0.43515	2.8189	1.09814	0.900845	0.964301	1.02894	0.853072	0.565324	1.19902	ND	0.825095	1.09103	0.664746
Q5ZJL3	Proteasome inhibitor subunit 1 OS=Gallus gallus OX=9031 GN=PSMF1 PE=2 SV=1	PSMF1	29142	ND	0.274764	ND	ND	ND	ND	1.02938	ND	ND	ND	6.67786	1.23366	ND	ND	ND	ND	ND	ND
Q5ZJQ4	Non-specific serine/threonine protein kinase OS=Gallus gallus OX=9031 GN=SGK3 PE=2 SV=1	SGK3	56260	ND	ND	ND	ND	ND	ND	ND	ND	ND	ND	ND	ND	ND	ND	ND	ND	ND	ND
Q5ZJQ5	Uncharacterized protein OS=Gallus gallus OX=9031 GN=RCJMB04_16g5 PE=2 SV=1	RCJMB04_16g5	57204	1.39252	1.18087	0.781145	1.05481	0.965654	1.0817	2.05402	1.05792	0.98537	0.998208	1.0368	1.17163	1.34033	1.45647	1.1322	0.990539	0.91018	0.938619
Q5ZJT7	Uncharacterized protein OS=Gallus gallus OX=9031 GN=ELOC PE=2 SV=1	ELOC	12473	ND	1.00635	1.16324	5.24783	1.82352	ND	ND	ND	ND	ND	ND	ND	ND	ND	ND	ND	26.2902	1.40803
Q5ZJU3	Asparagine synthetase [glutamine-hydrolyzing] OS=Gallus gallus OX=9031 GN=ASNS PE=2 SV=3	ASNS	64097	1.18689	0.900927	0.819547	1.17389	1.10875	0.929726	1.11609	0.964665	1.0145	1.00504	1.23956	0.907421	1.15595	0.977729	1.0047	0.822471	0.925553	0.603427
Q5ZJV0	COP9 signalosome subunit 4 OS=Gallus gallus OX=9031 GN=COPS4 PE=2 SV=1	COPS4	46785	ND	ND	ND	1.19169	0.814715	0.743051	ND	ND	ND	1.16167	0.85213	0.813997	0.921025	1.23104	0.935439	1.08804	2.35683	0.7083
Q5ZJV5	Cytochrome c oxidase subunit 4I1 OS=Gallus gallus OX=9031 GN=COX4I1 PE=2 SV=1	COX4I1	19632	1.21973	1.09967	0.959634	0.983756	0.925835	0.903799	1.01943	1.13032	1.02749	0.882179	1.13315	0.952468	1.16199	1.23966	1.082	0.849297	0.884948	0.82347
Q5ZJW0	Uncharacterized protein OS=Gallus gallus OX=9031 GN=RCJMB04_15f6 PE=2 SV=1	RCJMB04_15f6	71203	1.02899	0.784854	1.49245	0.864719	0.880734	1.03683	0.886933	0.591421	1.09459	0.924907	1.25685	1.40179	0.440157	3.53046	0.950593	0.458938	0.493578	0.52183
Q5ZJW2	NADH dehydrogenase [ubiquinone] 1 beta subcomplex subunit 8 mitochondrial OS=Gallus gallus OX=9031 GN=RCJMB04_15e3 PE=2 SV=1	RCJMB04_15e3	21945	ND	ND	ND	ND	ND	ND	1.75591	ND	1.78512	ND	ND	ND	ND	1.18236	0.683104	ND	ND	ND
Q5ZJW4	Vesicle-trafficking protein SEC22b OS=Gallus gallus OX=9031 GN=SEC22B PE=2 SV=1	SEC22B	24718	0.79946	0.963452	0.756094	1.04054	0.741485	1.09451	0.941103	1.01727	1.03971	0.723454	1.08081	0.954629	1.11435	1.06587	1.13025	0.972911	0.950445	0.732179
Q5ZJX6	ATP binding cassette subfamily E member 1 OS=Gallus gallus OX=9031 GN=ABCE1 PE=2 SV=1	ABCE1	67355	1.33972	2.95747	1.1022	ND	2.75649	ND	0.870833	1.13772	2.46818	0.84773	1.01619	3.25656	0.726823	1.04629	0.820328	0.729914	1.80441	2.73456
Q5ZJX9	Proteasome subunit alpha type OS=Gallus gallus OX=9031 GN=PSMA5 PE=2 SV=1	PSMA5	26447	1.10558	0.825855	0.850651	1.13777	1.18748	0.935678	1.0677	0.951858	1.066	0.889614	1.22958	0.8434	0.982105	0.81561	0.977038	1.2969	1.23334	0.761346
Q5ZJY1	Uncharacterized protein OS=Gallus gallus OX=9031 GN=PGLS PE=2 SV=1	PGLS	26213	20.1708	57.6224	0.735357	ND	7.57659	3.52461	6.61814	18.8696	10.6769	243.161	60.649	0.463506	ND	8.8754	6.16743	0.935317	0.908284	3.72874
Q5ZJZ2	Ribosomal protein L3 OS=Gallus gallus OX=9031 GN=RPL3 PE=2 SV=1	RPL3	46086	1.19145	1.0873	0.978159	1.07385	1.12664	0.97064	1.03427	1.01324	1.03914	0.883883	1.17258	0.954964	1.11477	1.16431	1.13694	0.89929	0.98225	0.91504
Q5ZJZ5	D-beta-hydroxybutyrate dehydrogenase mitochondrial OS=Gallus gallus OX=9031 GN=BDH1 PE=2 SV=1	BDH1	38237	ND	1.17453	0.822557	1.08432	1.41648	ND	0.427507	0.625818	0.477732	0.864948	0.942256	0.95662	1.26317	1.17731	1.02503	0.570591	1.10136	0.929167
Q5ZJZ9	Protein arginine N-methyltransferase 5 OS=Gallus gallus OX=9031 GN=RCJMB04_14b8 PE=2 SV=1	RCJMB04_14b8	64599	1.26987	ND	1.00318	0.777207	ND	0.882243	ND	1.26284	0.941076	1.06474	0.322631	0.989239	1.21195	ND	1.03264	ND	1.10168	1.11367
Q5ZK03	Protein transport protein Sec23A OS=Gallus gallus OX=9031 GN=SEC23A PE=2 SV=1	SEC23A	86304	2.7173	2.2861	31.958	21.8269	1.63358	2.26784	ND	1.92605	ND	22.198	5.41171	74.928	1.9762	1.68631	18.6322	ND	ND	ND
Q5ZK08	Uncharacterized protein OS=Gallus gallus OX=9031 GN=RCJMB04_13p14 PE=2 SV=1	RCJMB04_13p14	64099	1.3091	0.920785	0.470808	1.07296	1.11291	0.996636	1.1087	1.00847	0.980246	0.932386	1.04747	0.84466	1.26467	1.12221	0.955764	0.9085	0.996407	0.831784
Q5ZK10	NSFL1 cofactor p47 OS=Gallus gallus OX=9031 GN=NSFL1C PE=2 SV=1	NSFL1C	40641	1.72742	1.46624	1.03952	1.44304	1.13983	1.92397	1.70712	2.00502	1.36554	0.973752	1.60215	1.23472	1.27786	2.29728	1.56948	1.0017	0.745618	0.841184
Q5ZK20	Protein disulfide-isomerase A4 OS=Gallus gallus OX=9031 GN=RCJMB04_13l7 PE=2 SV=1	RCJMB04_13l7	70987	1.11039	1.14129	0.712795	0.896032	0.848713	0.945388	1.05278	1.22022	0.774243	0.874499	1.08878	1.09327	1.26443	1.38403	0.944174	0.861803	0.786663	0.851732
Q5ZK22	Sorting nexin OS=Gallus gallus OX=9031 GN=SNX6 PE=2 SV=1	SNX6	46610	1.27855	1.12876	1.34549	0.983791	1.02193	0.888765	1.01505	0.834463	1.43919	0.908571	1.20281	0.951777	1.14639	1.29741	1.25993	0.841476	0.759848	0.801973
Q5ZK23	Glutaredoxin 5 OS=Gallus gallus OX=9031 GN=GLRX5 PE=2 SV=1	GLRX5	17425	0.51636	0.533098	1.04862	0.431966	0.966157	0.956757	0.475217	0.999475	1.02696	0.686495	0.575922	0.691983	0.765125	0.5792	1.29263	0.4824	0.837492	0.850399
Q5ZK33	Mitochondrial proton/calcium exchanger protein OS=Gallus gallus OX=9031 GN=LETM1 PE=2 SV=1	LETM1	85849	1.66808	1.05376	1.04187	1.35575	1.16409	1.52762	1.31449	1.06343	1.06513	1.26595	1.11423	1.02332	1.43155	1.28139	1.59918	1.09066	0.84687	0.89097
Q5ZK58	Uncharacterized protein OS=Gallus gallus OX=9031 GN=RCJMB04_13a24 PE=2 SV=1	RCJMB04_13a24	44644	1.75348	1.0844	0.987835	0.928313	0.922796	0.882178	0.675195	1.42666	0.990128	1.29219	1.20785	0.862759	1.05651	1.24844	1.07894	1.16252	0.667244	0.968241
Q5ZK61	NADH:ubiquinone oxidoreductase subunit B5 OS=Gallus gallus OX=9031 GN=NDUFB5 PE=2 SV=1	NDUFB5	21357	1.5564	ND	ND	ND	7.72017	ND	ND	1.5883	ND	ND	ND	ND	ND	1.01292	1.93555	ND	ND	ND
Q5ZK62	Arf-GAP with coiled-coil ANK repeat and PH domain-containing protein 2 OS=Gallus gallus OX=9031 GN=ACAP2 PE=2 SV=1	ACAP2	88454	9.20929	0.269814	0.904516	1.01174	1.29731	2.3688	0.863208	3.56268	2.76598	1.83327	1.1746	0.803859	4.17453	1.46002	3.53133	0.902224	1.5767	13.8492
Q5ZK63	Activated RNA polymerase II transcriptional coactivator p15 OS=Gallus gallus OX=9031 GN=SUB1 PE=2 SV=1	SUB1	14237	1.2135	1.07318	0.932276	0.935007	0.889264	0.935843	0.991669	1.09233	1.13273	0.957205	1.2116	1.04784	1.12944	1.17839	1.11694	0.998111	0.994872	0.8125
Q5ZK86	Uncharacterized protein OS=Gallus gallus OX=9031 GN=RCJMB04_12f15 PE=2 SV=1	RCJMB04_12f15	56456	1.27517	ND	ND	ND	ND	ND	ND	ND	ND	0.822128	ND	0.625862	0.919069	ND	0.924078	ND	1.8524	ND
Q5ZK88	Paraspeckle component 1 OS=Gallus gallus OX=9031 GN=PSPC1 PE=2 SV=1	PSPC1	58471	2.84859	0.981836	0.7952	0.997941	0.841158	0.951063	0.904778	0.867902	0.734425	0.727539	0.882123	0.810288	ND	1.34306	0.816283	0.573152	0.762192	0.868257
Q5ZKA4	Eukaryotic translation initiation factor 3 subunit J OS=Gallus gallus OX=9031 GN=EIF3J PE=2 SV=1	EIF3J	28724	2.32343	0.99185	1.02797	0.802127	4.46114	1.10412	1.83501	2.17071	0.48181	1.94603	2.90952	1.03926	1.0793	2.62136	1.26197	0.73436	0.199355	0.82593
Q5ZKB0	Transmembrane p24 trafficking protein 2 OS=Gallus gallus OX=9031 GN=TMED2 PE=2 SV=1	TMED2	22602	1.26179	0.804927	1.13555	1.02235	0.911274	0.997309	1.1894	1.25981	1.14319	0.961208	1.0474	0.865975	1.09432	0.926341	0.9713	1.5717	1.3587	0.656065
Q5ZKB9	Probable ATP-dependent RNA helicase DDX6 OS=Gallus gallus OX=9031 GN=DDX6 PE=2 SV=1	DDX6	54418	0.925921	0.989779	0.680215	1.08128	1.07071	1.02667	1.05323	1.19099	ND	0.939324	1.09971	1.04438	1.2226	1.43859	1.1677	1.05505	4.03465	0.892257
Q5ZKC9	14-3-3 protein zeta OS=Gallus gallus OX=9031 GN=YWHAZ PE=2 SV=1	YWHAZ	27775	1.2694	1.02954	0.904535	1.11618	1.02728	0.996874	1.1058	1.1704	1.05664	1.06798	1.12159	1.05293	1.25762	1.16463	1.01068	1.20946	0.978478	0.80814
Q5ZKD3	Uncharacterized protein OS=Gallus gallus OX=9031 GN=RCJMB04_11k6 PE=2 SV=1	RCJMB04_11k6	51064	1.21499	1.17216	0.828992	1.06234	ND	0.798827	1.08462	1.19068	0.902165	0.977829	1.7609	0.834196	1.09248	1.1494	1.2011	0.731902	0.765317	0.843267
Q5ZKD7	Putative helicase MOV-10 OS=Gallus gallus OX=9031 GN=MOV10 PE=2 SV=1	MOV10	109051	4.58872	1.54953	10.6962	1.43836	4.35204	2.46797	3.08528	ND	ND	ND	ND	6.9917	ND	16.3542	7.65668	10.6242	ND	0.457199
Q5ZKD8	Uncharacterized protein OS=Gallus gallus OX=9031 GN=RCJMB04_11i7 PE=2 SV=1	RCJMB04_11i7	107469	1.3393	1.27411	ND	1.15367	ND	1.37856	1.25185	ND	ND	ND	ND	1.3982	1.02771	1.12179	1.29601	ND	ND	1.14827
Q5ZKE7	UMP-CMP kinase OS=Gallus gallus OX=9031 GN=CMPK PE=2 SV=1	CMPK	22172	0.946086	0.813378	0.660444	0.675926	0.950017	0.819417	0.986816	0.998015	1.91674	0.935016	1.0202	0.885097	1.08635	1.03551	0.658363	0.878304	0.90276	0.687206
Q5ZKF5	S-phase kinase-associated protein 1 OS=Gallus gallus OX=9031 GN=SKP1 PE=2 SV=1	SKP1	18658	ND	ND	9.84891	13.6197	1.58801	ND	1.50341	ND	1.33509	ND	ND	ND	ND	ND	ND	ND	ND	ND
Q5ZKG0	Uncharacterized protein OS=Gallus gallus OX=9031 GN=RCJMB04_11a23 PE=2 SV=1	RCJMB04_11a23	22048	1.14857	1.01288	0.858356	1.1174	1.10144	0.993427	1.1329	1.19053	1.03	0.822949	1.23798	0.845152	1.06668	ND	0.40822	1.25592	0.958562	0.659915
Q5ZKG5	Low molecular weight phosphotyrosine protein phosphatase OS=Gallus gallus OX=9031 GN=ACP1 PE=2 SV=3	ACP1	18196	0.762866	0.501615	0.523714	0.63154	0.508369	0.297079	0.666667	0.673498	0.667511	0.484158	0.499264	0.549453	0.419124	0.456366	0.716784	0.667248	0.428372	0.485388
Q5ZKI0	Calcium/calmodulin-dependent protein kinase type II delta chain OS=Gallus gallus OX=9031 GN=CAMK2D PE=2 SV=1	CAMK2D	54203	ND	ND	2.22656	ND	1.06946	ND	ND	ND	0.991407	ND	1.87623	ND	1.24829	ND	1.27761	ND	0.8269	ND
Q5ZKI1	Chloride intracellular channel protein OS=Gallus gallus OX=9031 GN=CLIC2 PE=2 SV=1	CLIC2	28134	1.0652	0.77331	0.648444	1.24351	1.24445	0.849159	0.762141	0.770219	0.804395	0.871696	1.08628	0.730518	1.10848	1.00066	0.971982	0.951555	1.08639	0.507412
Q5ZKI4	Coiled-coil domain-containing protein 93 OS=Gallus gallus OX=9031 GN=CCDC93 PE=2 SV=1	CCDC93	71719	ND	ND	ND	ND	0.521186	ND	ND	ND	1.03985	1.3297	ND	ND	0.503134	0.670817	0.669328	5.56535	0.622038	ND
Q5ZKJ2	Tyrosine 3-monooxygenase/tryptophan 5-monooxygenase activation protein eta OS=Gallus gallus OX=9031 GN=YWHAH PE=2 SV=1	YWHAH	28342	1.98744	1.60547	0.937228	1.03426	2.14497	1.80191	1.94132	1.12286	1.1826	1.51848	5.04791	5.32479	1.20563	1.50253	4.15406	1.49306	0.82131	1.13444
Q5ZKJ9	Uncharacterized protein OS=Gallus gallus OX=9031 GN=ATP6V1E1 PE=2 SV=1	ATP6V1E1	26118	1.10462	0.698597	1.36943	1.04394	1.0305	0.922298	1.28581	0.973785	1.57336	1.18758	1.19559	0.841154	1.14109	1.12087	1.2126	0.881799	0.912015	1.05946
Q5ZKL3	Uncharacterized protein OS=Gallus gallus OX=9031 GN=RCJMB04_10d1 PE=2 SV=1	RCJMB04_10d1	55182	ND	1.10515	0.952595	0.861051	ND	0.965861	0.957467	ND	0.885672	ND	1.0673	ND	1.04656	1.20629	ND	0.837317	0.866996	0.986406
Q5ZKN2	Membrane-associated progesterone receptor component 1 OS=Gallus gallus OX=9031 GN=PGRMC1 PE=2 SV=3	PGRMC1	21282	1.82058	1.09676	1.06648	1.27557	0.967033	0.930499	0.966737	0.98023	0.957818	0.988709	1.12762	0.907682	1.60753	1.19357	0.960506	0.900395	0.887628	0.839932
Q5ZKN9	Isocitrate dehydrogenase [NAD] subunit mitochondrial OS=Gallus gallus OX=9031 GN=RCJMB04_9n20 PE=2 SV=1	RCJMB04_9n20	42331	2.56671	0.973075	1.05258	0.153158	1.32475	1.07683	ND	2.15392	1.20428	4.16355	ND	1.04752	1.13462	1.02542	1.18577	0.856379	0.650559	0.818611
Q5ZKP8	Lysine--tRNA ligase OS=Gallus gallus OX=9031 GN=RCJMB04_9m1 PE=2 SV=1	RCJMB04_9m1	67918	1.14488	0.753522	1.0234	1.13959	1.10603	0.959571	1.06351	1.10827	0.794345	1.04553	1.00272	0.981058	1.1423	1.20916	1.1549	1.18876	1.07157	0.832955
Q5ZKQ7	Glucose-induced degradation protein 8 homolog OS=Gallus gallus OX=9031 GN=GID8 PE=2 SV=1	GID8	26815	0.908654	0.88848	0.818368	1.42351	2.16754	1.44936	0.931334	1.07056	1.00308	1.37158	1.30019	2.58384	1.65025	1.78559	1.37563	1.20963	0.875614	0.990156
Q5ZKS0	MARCKS like 1 OS=Gallus gallus OX=9031 GN=MARCKSL1 PE=2 SV=1	MARCKSL1	21219	ND	ND	ND	2.28002	2.61643	2.67198	ND	ND	ND	ND	ND	ND	ND	ND	ND	ND	ND	ND
Q5ZKT0	Cytochrome b-245 light chain OS=Gallus gallus OX=9031 GN=CYBA PE=2 SV=1	CYBA	19903	1.08778	ND	ND	1.1126	0.958066	0.966462	1.10455	1.34844	0.824176	0.88096	0.997191	0.942252	1.08795	1.10243	1.43078	ND	ND	0.937269
Q5ZKU5	Ras-related protein Rab-14 OS=Gallus gallus OX=9031 GN=RAB14 PE=2 SV=3	RAB14	23897	0.947152	0.718017	0.595433	0.946139	0.584146	0.498337	0.757773	0.73054	0.662519	0.610532	0.731559	0.601284	1.29097	1.19804	1.13301	0.547051	0.576005	0.436199
Q5ZKW2	Protein LZIC OS=Gallus gallus OX=9031 GN=LZIC PE=2 SV=1	LZIC	21470	0.925542	0.728571	1.12322	1.10122	1.07289	0.989534	1.32293	1.28209	1.31638	0.614008	1.25622	0.966453	1.08899	1.66093	1.27074	0.845074	0.876536	0.808433
Q5ZKW4	UTP--glucose-1-phosphate uridylyltransferase OS=Gallus gallus OX=9031 GN=RCJMB04_8o6 PE=2 SV=1	RCJMB04_8o6	56804	ND	0.746632	0.278474	1.20385	0.996599	1.08818	0.873771	ND	0.541933	0.844765	0.180346	0.268556	0.571211	0.863006	0.389149	1.16707	0.952917	0.571381
Q5ZKX2	Proteasome 26S subunit ATPase 6 OS=Gallus gallus OX=9031 GN=PSMC6 PE=2 SV=1	PSMC6	44174	1.69818	0.909701	0.91099	1.12123	1.13554	0.292094	0.979473	1.04561	1.08947	1.02228	1.18413	0.723077	1.25798	0.947644	0.82507	0.792977	0.793885	0.826129
Q5ZKZ5	Signal recognition particle subunit SRP72 OS=Gallus gallus OX=9031 GN=SRP72 PE=2 SV=1	SRP72	74485	1.26485	1.11161	1.91865	1.09103	1.00339	1.09928	1.1039	1.17001	0.980421	1.39977	1.21222	1.1375	2.01793	1.25466	1.14947	1.07808	1.56239	2.45453
Q5ZL12	Protein phosphatase 1 regulatory subunit 21 OS=Gallus gallus OX=9031 GN=PPP1R21 PE=2 SV=1	PPP1R21	88858	1.11624	ND	1.14685	ND	0.670376	0.869768	ND	1.02983	1.35145	ND	ND	1.08181	0.0197688	0.996521	0.941818	ND	0.859844	0.622365
Q5ZL25	Uncharacterized protein OS=Gallus gallus OX=9031 GN=RCJMB04_8c2 PE=2 SV=1	RCJMB04_8c2	39074	1.15621	0.962245	0.985543	1.03598	1.02988	0.845015	1.05743	0.980203	1.23051	0.894452	1.25821	1.05086	0.883978	1.3593	1.65984	0.942517	0.963995	0.789368
Q5ZL33	Serine-threonine kinase receptor-associated protein OS=Gallus gallus OX=9031 GN=STRAP PE=2 SV=2	STRAP	38141	1.70821	0.791629	0.550661	0.883162	0.984043	1.40828	1.29597	0.969921	0.602652	0.567076	0.487497	0.689211	0.735016	0.63564	1.10737	0.601697	0.545701	0.637408
Q5ZL37	Succinate--CoA ligase [GDP-forming] subunit beta mitochondrial OS=Gallus gallus OX=9031 GN=SUCLG2 PE=2 SV=1	SUCLG2	46761	1.18587	1.06821	0.935264	0.951418	1.05847	0.896427	0.856935	1.16658	0.910948	0.777932	1.29938	0.962213	0.86217	0.907631	0.991304	1.3459	1.30705	0.793071
Q5ZL41	Uncharacterized protein (Fragment) OS=Gallus gallus OX=9031 GN=RCJMB04_7o17 PE=2 SV=1	RCJMB04_7o17	93415	1.18377	1.12932	1.04149	0.44554	ND	1.11304	2.27869	1.12632	ND	1.94211	1.15651	1.45445	1.0373	1.60506	ND	3.11153	0.808482	1.13186
Q5ZL42	Basic leucine zipper and W2 domain-containing protein 2 OS=Gallus gallus OX=9031 GN=BZW2 PE=2 SV=1	BZW2	47842	1.18429	0.917108	0.683036	1.1232	2.1029	1.04994	1.06694	1.3356	1.05503	1.02814	1.5139	1.04826	1.1922	1.17871	1.14326	0.946925	0.655172	0.913649
Q5ZL43	1 2-dihydroxy-3-keto-5-methylthiopentene dioxygenase OS=Gallus gallus OX=9031 GN=ADI1 PE=2 SV=1	ADI1	21674	1.24852	1.45153	ND	ND	1.18836	0.992235	0.905567	1.22018	ND	ND	1.21518	1.15186	1.04885	1.48683	1.67655	0.956149	ND	0.829126
Q5ZL50	Profilin OS=Gallus gallus OX=9031 GN=PFN2 PE=2 SV=1	PFN2	15046	2.17466	0.831016	1.66197	1.23115	1.30382	0.999048	0.992954	1.0816	1.08987	0.970842	1.21928	0.922874	1.07433	1.13199	1.13955	1.11553	1.61497	0.743934
Q5ZL51	Vacuolar protein sorting-associated protein 35 OS=Gallus gallus OX=9031 GN=RCJMB04_7m14 PE=2 SV=1	RCJMB04_7m14	91707	1.25538	0.978205	0.996666	0.935472	0.315659	1.33125	1.03362	0.937883	1.03271	0.374695	1.12589	1.10536	1.00269	0.363718	1.065	0.532525	1.0593	0.25127
Q5ZL70	Vacuolar protein sorting-associated protein 41 homolog OS=Gallus gallus OX=9031 GN=RCJMB04_7g9 PE=2 SV=1	RCJMB04_7g9	93415	ND	ND	ND	ND	0.565555	ND	ND	ND	ND	ND	ND	ND	ND	ND	1.4556	ND	ND	ND
Q5ZL72	60 kDa heat shock protein mitochondrial OS=Gallus gallus OX=9031 GN=HSPD1 PE=1 SV=1	HSPD1	60973	1.09257	0.941176	1.00726	0.968828	1.11883	1.01774	0.992996	1.02925	1.13524	0.886672	1.25436	0.966403	1.08208	1.0871	1.23125	0.927394	1.02279	0.893521
Q5ZL74	Vesicle-associated membrane protein 7 OS=Gallus gallus OX=9031 GN=VAMP7 PE=2 SV=1	VAMP7	24682	2.33625	0.911307	1.01765	1.14322	1.54507	0.930964	2.15948	1.16315	0.925373	1.10296	1.13649	1.36799	2.09586	1.40367	2.47748	1.00248	1.44833	0.817073
Q5ZL77	Synembryn-A OS=Gallus gallus OX=9031 GN=RIC8A PE=2 SV=1	RIC8A	61504	0.98892	1.05037	1.20266	1.11694	ND	1.22222	1.0834	1.116	1.11065	0.90768	1.79829	0.840914	ND	ND	1.29185	1.26541	3.0795	0.852556
Q5ZL82	Isocitrate dehydrogenase [NADP] OS=Gallus gallus OX=9031 GN=RCJMB04_7e11 PE=2 SV=1	RCJMB04_7e11	50469	1.2993	0.816381	1.12091	1.003	1.0217	0.749941	1.05107	1.03003	1.22814	0.95281	1.25272	0.871019	1.03238	0.975456	0.945853	1.26269	1.2336	0.774022
Q5ZL83	Succinate--CoA ligase [ADP/GDP-forming] subunit alpha mitochondrial OS=Gallus gallus OX=9031 GN=SUCLG1 PE=2 SV=1	SUCLG1	34849	1.17794	0.870425	0.887179	1.00108	1.05448	0.931217	0.947099	1.09209	1.05443	0.883995	1.11525	0.895482	1.19718	1.30724	1.10801	0.807857	0.882433	0.791233
Q5ZL86	Uncharacterized protein OS=Gallus gallus OX=9031 GN=RCJMB04_7d16 PE=2 SV=1	RCJMB04_7d16	66269	ND	ND	ND	1.01628	1.174	ND	1.05435	0.748489	1.32356	0.651012	0.184355	ND	0.755096	ND	ND	2.2124	2.73115	0.53299
Q5ZL97	Engulfment and cell motility 1 OS=Gallus gallus OX=9031 GN=ELMO1 PE=2 SV=1	ELMO1	83791	3.47338	2.01479	ND	ND	ND	ND	0.713871	ND	2.18459	ND	ND	0.350072	3.52774	0.738759	0.514463	ND	ND	ND
Q5ZLA0	Glucosamine-6-phosphate isomerase OS=Gallus gallus OX=9031 GN=GNPDA1 PE=2 SV=1	GNPDA1	32264	ND	ND	ND	ND	ND	ND	ND	ND	ND	ND	ND	ND	ND	ND	ND	ND	ND	ND
Q5ZLA7	Uncharacterized protein OS=Gallus gallus OX=9031 GN=STT3A PE=2 SV=1	STT3A	80596	2.75471	0.959366	0.943849	1.05773	1.07225	0.873613	0.975696	1.1115	1.065	0.929619	1.19028	0.959174	1.12438	2.27845	1.10745	0.986084	0.845403	0.783138
Q5ZLB3	Uncharacterized protein OS=Gallus gallus OX=9031 GN=HNRNPA1 PE=2 SV=1	HNRNPA1	38166	1.03712	0.968153	0.927794	0.99375	1.06194	1.03575	0.928144	1.06977	0.993228	0.91899	1.22124	1.08307	1.11573	0.765238	1.04215	0.758796	0.830993	0.899493
Q5ZLC3	COP9 signalosome subunit 5 OS=Gallus gallus OX=9031 GN=COPS5 PE=2 SV=1	COPS5	37865	ND	0.85231	1.37512	1.75481	1.2858	0.749456	1.00414	1.1705	1.301	ND	1.44976	1.19127	2.03513	2.50035	1.33089	1.38614	1.07347	0.952556
Q5ZLD1	Uncharacterized protein OS=Gallus gallus OX=9031 GN=FH PE=2 SV=1	FH	54300	3.63203	0.906704	0.956626	1.0477	1.37909	1.04833	0.940235	1.35548	1.66941	1.34714	1.04404	0.966063	1.64266	1.18372	1.10657	0.978513	1.87601	1.87663
Q5ZLD5	Uncharacterized protein OS=Gallus gallus OX=9031 GN=RCJMB04_6k8 PE=2 SV=1	RCJMB04_6k8	38516	ND	ND	0.776014	ND	0.654954	0.676471	ND	ND	0.262102	0.946095	2.20991	0.421553	1.06661	ND	0.262466	1.30428	0.759452	0.15712
Q5ZLG0	Acetoacetyl-CoA synthetase OS=Gallus gallus OX=9031 GN=AACS PE=2 SV=1	AACS	74370	ND	1.5047	0.81305	0.857483	0.787338	ND	0.912369	1.07577	0.970517	1.03481	0.946897	0.00991319	1.13548	1.29521	1.32321	0.492587	1.45032	0.763434
Q5ZLG1	Ras-related protein Rab-18 OS=Gallus gallus OX=9031 GN=RAB18 PE=2 SV=1	RAB18	22954	0.82401	0.760331	0.345327	1.43361	1.20534	0.975149	0.894762	0.75716	1.1972	0.596977	0.568252	0.839518	0.634363	0.854759	0.932153	0.892022	1.66326	0.906144
Q5ZLG6	Annexin OS=Gallus gallus OX=9031 GN=RCJMB04_6f1 PE=2 SV=1	RCJMB04_6f1	38637	0.965827	0.823281	0.850487	1.09014	0.971514	0.826478	0.989071	1.00408	0.917629	0.854789	0.923846	0.672892	0.818252	0.829651	0.849745	1.4564	1.15406	0.554583
Q5ZLG7	Uncharacterized protein OS=Gallus gallus OX=9031 GN=SLC25A6 PE=2 SV=1	SLC25A6	32748	1.16643	0.59496	1.05642	1.08248	1.2874	0.954816	0.940922	1.04575	1.43103	1.00094	1.4686	0.61584	1.02538	0.829821	1.19133	1.22647	1.53811	0.775274
Q5ZLH1	Uncharacterized protein OS=Gallus gallus OX=9031 GN=RPA2 PE=2 SV=1	RPA2	28863	1.16852	1.05808	1.14708	2.31496	ND	0.545644	0.805687	0.914067	0.947214	ND	1.32724	1.05931	ND	0.940969	0.430356	0.891292	1.32234	ND
Q5ZLH4	Transmembrane protein 230 OS=Gallus gallus OX=9031 GN=TMEM230 PE=2 SV=1	TMEM230	13175	ND	ND	1.68465	ND	ND	1.64998	16.8511	31.4038	ND	ND	18.1092	11.8079	ND	ND	ND	ND	ND	ND
Q5ZLI2	Proteasome subunit alpha type OS=Gallus gallus OX=9031 GN=PSMA3 PE=2 SV=1	PSMA3	28481	0.526016	ND	0.990521	ND	ND	ND	1.28833	1.54442	0.364089	0.602954	ND	ND	1.4565	1.44914	ND	5.22	1.9834	0.690917
Q5ZLI9	3-hydroxyisobutyrate dehydrogenase OS=Gallus gallus OX=9031 GN=HIBADH PE=2 SV=1	HIBADH	35284	1.07419	1.00615	0.622751	0.674345	0.908821	0.837616	0.976591	0.753705	1.09236	0.787447	0.337549	0.960375	0.759617	0.710724	0.88142	0.848083	0.844615	1.48688
Q5ZLN5	TAR DNA-binding protein 43 OS=Gallus gallus OX=9031 GN=TARDBP PE=2 SV=1	TARDBP	44590	1.4076	1.23304	0.837796	0.972188	ND	0.952459	1.09774	1.24309	0.853403	1.16686	1.04877	0.948085	1.05835	0.979031	0.899642	2.44434	1.32256	ND
Q5ZLP8	Insulin-like growth factor 2 mRNA-binding protein 3 OS=Gallus gallus OX=9031 GN=IGF2BP3 PE=2 SV=1	IGF2BP3	64373	1.27016	1.8083	0.809596	1.16801	0.997512	1.20809	1.03615	1.23572	0.902701	1.00343	1.07485	1.92206	1.23024	1.33545	0.889576	1.00186	1.33351	0.910645
Q5ZLQ6	14-3-3 protein beta/alpha OS=Gallus gallus OX=9031 GN=YWHAB PE=2 SV=1	YWHAB	27907	1.21355	1.03911	0.945359	1.0236	0.973641	0.964252	1.04012	1.11083	0.993912	0.946538	1.11846	1.05024	1.05639	1.01969	1.165	1.10819	0.948673	0.824155
Q5ZLR5	Cytochrome b-c1 complex subunit Rieske mitochondrial OS=Gallus gallus OX=9031 GN=UQCRFS1 PE=1 SV=1	UQCRFS1	29387	1.14475	ND	0.881534	1.99456	1.07424	0.950585	0.974162	ND	3.25868	2.11625	2.14551	2.19963	1.12008	1.69474	1.12081	0.88607	0.87273	0.772354
Q5ZLS0	Uncharacterized protein OS=Gallus gallus OX=9031 GN=CSTF2 PE=2 SV=1	CSTF2	49892	0.50624	ND	ND	ND	1.48117	1.21146	1.04431	1.20029	0.757943	0.30469	1.58563	1.10751	ND	ND	ND	ND	ND	ND
Q5ZLT7	Basic leucine zipper and W2 domain-containing protein 1 OS=Gallus gallus OX=9031 GN=BZW1 PE=2 SV=1	BZW1	48019	0.85239	0.717927	0.619258	ND	0.92892	0.744014	0.797939	ND	0.810695	ND	ND	ND	0.788737	ND	0.87036	ND	0.720302	0.680959
Q5ZLU4	26S proteasome non-ATPase regulatory subunit 2 OS=Gallus gallus OX=9031 GN=RCJMB04_4n15 PE=2 SV=1	RCJMB04_4n15	99998	1.23068	1.02588	0.882466	1.00468	0.992888	1.01269	0.896529	1.34986	0.955085	0.975498	1.23798	0.948415	2.16446	1.3443	1.20016	1.2467	1.15789	0.881966
Q5ZLV0	Uncharacterized protein OS=Gallus gallus OX=9031 GN=RCJMB04_4l20 PE=2 SV=1	RCJMB04_4l20	28133	0.815836	1.01557	0.65296	1.09972	0.909091	0.620559	0.977099	1.07108	0.747202	1.15614	ND	0.947232	1.00303	1.33285	1.11609	1.13249	1.28418	ND
Q5ZLV5	Uncharacterized protein OS=Gallus gallus OX=9031 GN=RCJMB04_4l9 PE=2 SV=1	RCJMB04_4l9	53079	1.30261	1.07583	1.04165	0.915127	0.901716	0.819451	1.01341	1.06032	1.05935	0.947309	1.16009	0.885913	1.04893	1.07895	1.05827	1.07011	1.05892	0.786735
Q5ZLW0	Uncharacterized protein OS=Gallus gallus OX=9031 GN=RCJMB04_4k19 PE=2 SV=1	RCJMB04_4k19	69749	1.33102	1.00677	0.863492	1.0615	0.912131	0.985965	1.19704	1.0796	0.972581	0.983947	1.01395	0.97706	1.25707	1.17579	1.01779	1.04557	0.887263	0.88418
Q5ZLW1	Uncharacterized protein OS=Gallus gallus OX=9031 GN=RCJMB04_4k14 PE=2 SV=1	RCJMB04_4k14	81816	1.25315	ND	1.56184	ND	ND	0.679883	2.10617	0.946186	1.37338	1.59239	2.86819	0.895455	1.16949	2.28695	ND	1.08108	0.846041	0.735873
Q5ZLX0	Uncharacterized protein OS=Gallus gallus OX=9031 GN=PGRMC2 PE=2 SV=1	PGRMC2	21641	1.1228	0.819567	1.03727	0.93481	1.02489	0.891927	0.818959	1.27328	1.4013	0.923391	1.16255	0.917265	1.11013	1.26359	1.18112	ND	0.800071	0.703721
Q5ZLX2	Eukaryotic translation initiation factor 2 subunit 1 OS=Gallus gallus OX=9031 GN=EIF2S1 PE=2 SV=2	EIF2S1	36178	1.26996	0.876123	0.70288	1.04232	1.11637	1.29103	0.939617	1.35221	1.04156	0.687406	1.46412	1.01989	1.55678	1.14027	1.09784	1.2858	1.06321	0.700929
Q5ZLY3	Tropomodulin 3 OS=Gallus gallus OX=9031 GN=TMOD3 PE=2 SV=1	TMOD3	39366	1.12463	1.69534	0.81904	1.25868	0.915761	1.57092	1.12035	0.679403	1.01979	0.739954	1.24966	0.470858	1.82097	1.1821	0.875851	0.8591	0.88664	0.475363
Q5ZLY6	Uncharacterized protein OS=Gallus gallus OX=9031 GN=RCJMB04_4g4 PE=2 SV=1	RCJMB04_4g4	32411	10.8107	1.06564	0.78969	0.909091	1.05645	1.44597	1.18544	1.03727	0.950025	1.13788	0.969912	1.00976	1.30133	1.22483	0.775451	ND	0.542963	0.898229
Q5ZLY8	cAMP-regulated phosphoprotein 19 OS=Gallus gallus OX=9031 GN=ARPP19 PE=3 SV=3	ARPP19	12349	ND	0.939815	ND	ND	1.11578	1.27081	1.05581	ND	ND	1.38551	1.237	1.26496	1.39975	1.35485	1.15255	0.864146	0.974334	ND
Q5ZLZ6	Solute carrier family 16 member 1 OS=Gallus gallus OX=9031 GN=SLC16A1 PE=2 SV=1	SLC16A1	54307	1.17286	1.06146	0.493037	1.34738	0.873007	0.997908	1.12443	0.432885	0.836056	1.09541	0.298947	0.823679	1.50546	ND	0.59545	0.706447	0.917563	0.939962
Q5ZM10	Acyl-coenzyme A oxidase OS=Gallus gallus OX=9031 GN=RCJMB04_3h19 PE=2 SV=1	RCJMB04_3h19	74480	1.50743	0.69297	0.949832	1.18798	1.4011	0.752022	1.10903	0.906525	1.09479	1.38788	3.28783	0.931296	1.11312	1.11577	1.05975	1.08201	1.51416	0.701911
Q5ZM14	Na(+)/H(+) exchange regulatory cofactor NHE-RF1 OS=Gallus gallus OX=9031 GN=SLC9A3R1 PE=2 SV=1	SLC9A3R1	35805	0.944836	0.938638	0.471662	2.12183	1.30938	1.2747	1.70914	1.25368	0.741037	1.1016	0.970788	1.40768	1.42818	1.39842	0.790131	1.03578	0.721348	1.17547
Q5ZM17	Uncharacterized protein OS=Gallus gallus OX=9031 GN=RCJMB04_3g13 PE=2 SV=1	RCJMB04_3g13	60895	ND	ND	ND	1.52868	5.67286	3.09757	ND	ND	ND	ND	ND	1.2247	ND	ND	ND	ND	ND	ND
Q5ZM25	Obg-like ATPase 1 OS=Gallus gallus OX=9031 GN=OLA1 PE=2 SV=1	OLA1	44779	1.23698	0.893342	0.697248	0.888806	0.980809	0.990479	0.909897	0.982194	1.74157	0.997056	1.08702	0.915648	1.20992	1.24474	0.771464	1.00422	1.18484	0.711535
Q5ZM29	Uncharacterized protein OS=Gallus gallus OX=9031 GN=RCJMB04_3f13 PE=2 SV=1	RCJMB04_3f13	45373	0.527882	1.16258	0.590903	0.43816	0.134261	0.720857	0.313967	0.566795	0.146826	0.63888	0.213284	0.562362	1.25777	1.48162	0.40199	1.60501	0.77237	0.616117
Q5ZM36	Eukaryotic initiation factor 4A-III OS=Gallus gallus OX=9031 GN=EIF4A3 PE=2 SV=1	EIF4A3	46816	1.46188	1.01837	0.758947	0.932316	0.892148	0.936524	1.08616	0.853948	0.880802	0.906948	1.37526	0.995757	1.05047	1.25438	0.85023	1.26934	0.925513	2.17955
Q5ZM42	Uncharacterized protein OS=Gallus gallus OX=9031 GN=RCJMB04_3d14 PE=2 SV=1	RCJMB04_3d14	48688	2.18063	1.06324	1.34105	1.24237	0.909524	0.367012	1.25602	1.80734	1.24087	1.13391	1.43838	1.06274	1.22364	2.24398	1.19096	ND	0.713278	1.01241
Q5ZM44	Calcineurin B homologous protein 1 OS=Gallus gallus OX=9031 GN=CHP1 PE=1 SV=3	CHP1	22447	1.25151	0.595399	0.615425	1.42236	1.16861	1.03828	0.994544	0.956369	1.1943	0.866841	31.7637	0.88408	1.09156	ND	0.904372	0.762175	0.681754	0.942714
Q5ZM53	Uncharacterized protein OS=Gallus gallus OX=9031 GN=RCJMB04_3c5 PE=2 SV=1	RCJMB04_3c5	71098	0.879281	0.61787	0.68123	0.802766	0.798424	0.61105	0.82039	0.775923	0.787879	0.671726	0.75495	0.833158	1.14132	1.0699	1.09921	0.630093	0.535074	0.671089
Q5ZM58	ARP1 actin related protein 1 homolog A OS=Gallus gallus OX=9031 GN=ACTR1A PE=2 SV=1	ACTR1A	42646	1.23307	0.995443	0.940133	1.09097	1.13381	1.01037	1.10562	1.08144	1.06457	1.02041	1.22507	0.95953	1.15366	1.13367	1.18184	1.14131	1.00777	0.603479
Q5ZM66	40S ribosomal protein S26 OS=Gallus gallus OX=9031 GN=RPS26 PE=2 SV=1	RPS26	13031	0.884669	0.857863	0.722569	0.779093	0.897223	0.859025	0.803889	1.07973	ND	1.65737	0.886343	0.806968	ND	1.32723	1.18093	1.00863	ND	0.583456
Q5ZM89	Uncharacterized protein OS=Gallus gallus OX=9031 GN=COMMD5 PE=2 SV=1	COMMD5	24905	1.58333	1.14165	1.03004	0.713435	0.64727	0.958282	1.24709	0.952713	1.09799	0.80766	1.47391	1.19902	1.49713	0.953604	1.2386	0.994873	0.948655	2.4568
Q5ZM91	cAMP-dependent protein kinase type I-alpha regulatory subunit OS=Gallus gallus OX=9031 GN=PRKAR1A PE=2 SV=1	PRKAR1A	43350	1.27345	0.817431	0.851012	0.902226	1.21567	1.28617	1.27336	1.14854	1.04511	0.860188	1.16118	1.11966	1.04813	0.989952	0.963473	1.48701	1.39899	0.725474
Q5ZM92	DAZ associated protein 1 OS=Gallus gallus OX=9031 GN=DAZAP1 PE=2 SV=1	DAZAP1	43767	0.850128	0.817703	0.993516	0.72336	0.392408	0.523612	ND	0.715056	0.531072	0.402291	0.499215	0.832677	0.493681	0.359645	ND	0.50029	0.342731	0.352776
Q5ZM96	Queuine tRNA-ribosyltransferase accessory subunit 2 OS=Gallus gallus OX=9031 GN=QTRT2 PE=2 SV=1	QTRT2	47065	ND	ND	ND	ND	ND	ND	ND	2.57991	ND	ND	ND	ND	ND	ND	ND	2.03276	ND	ND
Q5ZMA2	Pre-mRNA-processing factor 19 OS=Gallus gallus OX=9031 GN=PRPF19 PE=1 SV=1	PRPF19	55135	13.1724	0.823016	0.721778	0.98688	1.07752	1.0967	0.781503	1.57504	0.828205	ND	1.171	0.789928	5.9317	0.778784	7.11828	0.930717	0.925785	0.586736
Q5ZMA7	Serine/threonine kinase 26 OS=Gallus gallus OX=9031 GN=STK26 PE=2 SV=1	STK26	46804	0.623362	31.0788	0.562746	0.852988	1.15306	18.4204	0.710795	0.9856	1.47253	0.442518	0.44747	0.463172	0.506295	1.38766	1.35195	0.704383	0.591377	1.13944
Q5ZMB6	Uncharacterized protein OS=Gallus gallus OX=9031 GN=RCJMB04_2j15 PE=2 SV=1	RCJMB04_2j15	46956	1.67957	1.33499	ND	0.71875	1.01312	0.479987	1.16271	0.80568	ND	1.9098	0.700463	0.743134	1.17036	ND	1.24275	0.992	ND	0.792799
Q5ZMB9	Tyrosine-protein kinase OS=Gallus gallus OX=9031 GN=LYN PE=2 SV=1	LYN	56203	1.4089	ND	ND	1.2751	0.438102	1.36066	1.8255	1.37462	ND	1.2337	1.59899	ND	1.6903	1.22475	ND	1.31498	0.429209	1.11616
Q5ZMC0	Endothelial differentiation-related factor 1 homolog OS=Gallus gallus OX=9031 GN=EDF1 PE=2 SV=1	EDF1	16364	ND	0.893878	0.974209	1.13234	1.47499	0.92577	ND	0.788612	1.01759	0.705866	ND	ND	0.870795	1.16988	1.26037	ND	ND	1.08304
Q5ZMC1	Uncharacterized protein OS=Gallus gallus OX=9031 GN=DDX19B PE=2 SV=1	DDX19B	53902	1.16475	0.995409	1.68984	2.25633	1.04141	2.08516	0.977115	1.59694	1.58957	1.96856	1.23992	1.98548	1.3815	3.43598	1.45407	1.50601	1.41483	1.17706
Q5ZMC2	Unconventional myosin-Ig OS=Gallus gallus OX=9031 GN=MYO1G PE=2 SV=1	MYO1G	114970	1.27708	0.965964	1.18348	1.1366	0.8392	0.980865	1.34745	1.5779	1.52774	0.903087	0.991573	0.858038	1.35683	1.23155	0.80956	0.892322	1.01407	0.866238
Q5ZME1	Heterogeneous nuclear ribonucleoprotein A2/B1 OS=Gallus gallus OX=9031 GN=HNRNPA2B1 PE=2 SV=1	HNRNPA2B1	36985	1.08927	0.959424	0.903736	1.02841	1.11106	1.02109	0.980392	1.06095	0.974359	0.974653	1.11464	1.06772	1.16306	1.2833	1.03181	0.871461	0.868295	0.912948
Q5ZME2	Malate dehydrogenase cytoplasmic OS=Gallus gallus OX=9031 GN=MDH1 PE=2 SV=1	MDH1	36543	0.875839	0.88602	0.866359	0.682806	0.879734	0.805767	0.90609	1.00492	0.776025	0.816891	1.00592	0.821608	0.997212	0.973896	0.930429	1.11962	1.24036	0.696017
Q5ZME8	WD40 repeat-containing protein SMU1 OS=Gallus gallus OX=9031 GN=SMU1 PE=2 SV=1	SMU1	57498	ND	1.1929	0.788318	ND	ND	1.05114	ND	ND	ND	1.15763	1.35054	0.976317	0.684979	ND	ND	ND	ND	ND
Q5ZMF5	Uncharacterized protein OS=Gallus gallus OX=9031 GN=RCJMB04_2d15 PE=2 SV=1	RCJMB04_2d15	68109	1.01273	1.05314	0.92539	0.965941	0.979991	0.966713	0.932672	1.11498	0.995476	0.846458	0.93528	0.942766	0.877415	1.03457	1.08256	0.854019	0.872307	0.803571
Q5ZMF6	TNF receptor associated protein 1 OS=Gallus gallus OX=9031 GN=TRAP1 PE=2 SV=1	TRAP1	79677	1.27981	0.967814	1.19725	0.85929	0.979093	1.60194	0.903355	1.00431	1.14952	0.604525	1.89776	1.1142	0.837252	1.41653	1.1715	1.561	0.923796	0.917355
Q5ZMG7	Uncharacterized protein OS=Gallus gallus OX=9031 GN=AP1M1 PE=2 SV=1	AP1M1	48557	1.24522	0.901349	0.0203191	ND	0.0171603	0.825637	0.872881	1.07626	ND	0.863544	0.976437	0.782313	1.02161	1.12384	1.0797	1.01569	0.969	0.748989
Q5ZMG8	Uncharacterized protein OS=Gallus gallus OX=9031 GN=RHOGL PE=2 SV=1	RHOGL	21280	1.94	1.0543	0.840763	0.85468	0.847323	ND	0.888819	1.42616	ND	ND	1.31756	ND	ND	1.39435	0.795177	0.606332	ND	0.652321
Q5ZMG9	T-complex 1 OS=Gallus gallus OX=9031 GN=TCP1 PE=2 SV=1	TCP1	60467	1.07367	0.859215	0.752946	0.989956	1.05709	1.02439	0.944074	0.991778	0.951666	0.879973	1.07265	0.897862	0.912922	1.05115	0.986667	0.851039	1.06912	0.589788
Q5ZMH1	Septin-2 OS=Gallus gallus OX=9031 GN=SEPT2 PE=2 SV=1	SEPT2	40225	ND	ND	ND	ND	ND	0.696831	1.19349	ND	ND	ND	0.921373	ND	ND	ND	ND	0.813457	1.07074	ND
Q5ZMH8	N-acetylneuraminate synthase OS=Gallus gallus OX=9031 GN=NANS PE=2 SV=1	NANS	40144	1.05991	1.11933	1.03413	0.972222	0.961664	0.905464	0.63938	1.16062	0.878893	2.26015	0.747357	0.686185	1.24721	1.24297	1.24477	1.07261	0.969545	0.565884
Q5ZMI0	Uncharacterized protein OS=Gallus gallus OX=9031 GN=SRSF7 PE=2 SV=1	SRSF7	26001	0.634363	1.05795	0.914533	1.86262	1.05584	1.14745	1.04439	1.16204	0.82626	1.0392	2.26776	1.11293	0.719452	1.28972	1.08019	ND	0.799051	0.896017
Q5ZMI5	RAB9A member RAS oncogene family OS=Gallus gallus OX=9031 GN=RAB9A PE=2 SV=1	RAB9A	22819	1.40693	1.18196	0.498355	1.05349	0.692706	0.971187	1.13323	1.06176	0.912409	0.961674	0.980741	0.907139	1.32699	1.1137	0.818461	1.76356	0.938505	0.713913
Q5ZMI9	Vacuolar protein sorting 4 homolog B OS=Gallus gallus OX=9031 GN=VPS4B PE=2 SV=1	VPS4B	48699	0.938022	ND	0.616291	1.10796	1.60664	1.29334	0.928344	1.09468	ND	0.948756	1.18361	0.74812	1.19961	0.926411	1.2864	ND	ND	0.763798
Q5ZMK8	Uncharacterized protein OS=Gallus gallus OX=9031 GN=RCJMB04_1l22 PE=2 SV=1	RCJMB04_1l22	62443	1.18249	1.02909	0.886792	0.863248	1.0599	0.685655	0.719392	1.08772	0.878947	0.839678	1.10118	0.822635	1.12397	1.20631	0.791423	1.1505	1.07483	0.615211
Q5ZML2	Uncharacterized protein OS=Gallus gallus OX=9031 GN=RCJMB04_1l12 PE=2 SV=1	RCJMB04_1l12	37367	ND	ND	1.1237	ND	ND	ND	ND	ND	ND	ND	1.48266	ND	ND	ND	0.82904	ND	ND	ND
Q5ZML6	Protein FAM210A OS=Gallus gallus OX=9031 GN=FAM210A PE=2 SV=1	FAM210A	30449	ND	ND	16.3955	17.6383	ND	ND	0.336694	16.6887	22.0576	12.8121	ND	2.2265	2.04289	11.6873	ND	ND	ND	ND
Q5ZMM6	Uncharacterized protein OS=Gallus gallus OX=9031 GN=RCJMB04_1j17 PE=2 SV=1	RCJMB04_1j17	34795	ND	ND	ND	ND	ND	ND	ND	ND	ND	ND	ND	ND	ND	ND	ND	1.7006	ND	ND
Q5ZMN1	G3BP stress granule assembly factor 1 OS=Gallus gallus OX=9031 GN=G3BP1 PE=2 SV=1	G3BP1	52441	1.00305	0.846635	1.1647	0.932836	1.1208	1.01391	0.605538	1.13981	0.946725	0.578446	1.10827	0.964901	1.09429	1.37857	1.25489	0.686716	0.409869	0.817279
Q5ZMN3	Prohibitin-2 OS=Gallus gallus OX=9031 GN=PHB2 PE=2 SV=1	PHB2	33337	1.30801	1.05563	0.910448	1.0308	1.1481	1.10917	1.63276	1.40758	1.05735	0.905011	1.24337	1.04147	1.05364	0.871689	0.97442	1.24316	1.23306	0.640449
Q5ZMN7	Uncharacterized protein OS=Gallus gallus OX=9031 GN=RCJMB04_1i18 PE=2 SV=1	RCJMB04_1i18	50211	ND	ND	ND	ND	ND	ND	1.02757	ND	0.888443	0.895466	ND	ND	ND	1.09039	1.08877	ND	ND	ND
Q5ZMP2	Syntaxin 7 OS=Gallus gallus OX=9031 GN=STX7 PE=2 SV=1	STX7	29342	1.3972	1.24874	1.20238	0.361137	0.562734	0.885448	13.7758	0.728697	1.41801	1.00142	1.24381	0.93561	1.28353	1.00467	1.38158	0.805483	0.624113	0.894557
Q5ZMP6	AP-2 complex subunit mu OS=Gallus gallus OX=9031 GN=AP2M1 PE=2 SV=1	AP2M1	49389	1.28475	1.36503	0.982078	0.969166	0.899748	0.897028	1.109	0.967459	0.923297	0.926637	1.10225	0.893237	1.19956	1.19345	0.984725	1.04906	0.850335	0.791803
Q5ZMQ4	Uncharacterized protein OS=Gallus gallus OX=9031 GN=RCJMB04_1g23 PE=2 SV=1	RCJMB04_1g23	53903	1.6224	1.09264	1.01899	1.25295	1.29754	1.0475	1.04573	1.06551	1.41303	0.939724	1.40371	0.972426	1.49733	1.19345	1.82405	0.99812	0.781265	0.849266
Q5ZMQ7	SH3 domain containing kinase binding protein 1 OS=Gallus gallus OX=9031 GN=SH3KBP1 PE=1 SV=1	SH3KBP1	81518	0.993898	0.817317	0.749924	0.734219	0.91322	0.754472	0.802312	0.884249	0.830519	0.885662	0.9317	0.823062	2.5089	2.88592	1.40497	0.715431	0.73303	0.829557
Q5ZMQ8	Uncharacterized protein OS=Gallus gallus OX=9031 GN=RCJMB04_1g18 PE=2 SV=1	RCJMB04_1g18	30056	1.11741	0.465009	0.122006	2.78439	1.77379	1.28299	13.2888	ND	1.05712	1.65052	0.693314	0.480863	2.18061	0.539297	ND	1.30607	0.327122	ND
Q5ZMR6	Uncharacterized protein OS=Gallus gallus OX=9031 GN=RCJMB04_1f23 PE=2 SV=1	RCJMB04_1f23	36397	0.97717	1.60349	1.17692	ND	0.902838	0.932827	0.668139	1.41663	1.02111	0.572043	1.18384	1.30088	0.705683	1.22325	ND	0.541659	1.17649	1.12786
Q5ZMR7	Uncharacterized protein OS=Gallus gallus OX=9031 GN=RCJMB04_1f22 PE=2 SV=1	RCJMB04_1f22	28854	1.23864	1.094	2.42144	0.915261	0.848746	0.784866	0.892457	0.999362	0.864695	0.679121	1.01862	1.02134	1.25289	1.26013	0.968351	1.16147	0.792166	0.755809
Q5ZMS2	Platelet-activating factor acetylhydrolase IB subunit beta OS=Gallus gallus OX=9031 GN=PAFAH1B2 PE=2 SV=1	PAFAH1B2	25567	1.20201	1.01703	0.868259	0.71637	1.09299	0.947053	ND	1.09798	1.05824	1.04459	1.23231	0.911663	1.2124	1.15491	1.17221	1.05417	1.03849	0.871371
Q5ZMT2	Uncharacterized protein OS=Gallus gallus OX=9031 GN=RCJMB04_1d22 PE=2 SV=1	RCJMB04_1d22	100174	1.27236	1.11711	0.941719	0.913815	0.952523	0.746142	1.04543	1.05343	1.02775	0.871516	1.11884	0.7693	0.961697	1.15272	0.928204	1.23711	1.27609	0.594071
Q5ZMT4	Transmembrane p24 trafficking protein 5 OS=Gallus gallus OX=9031 GN=TMED5 PE=2 SV=1	TMED5	25674	10.1888	0.945394	0.925208	1.26968	1.21193	1.14879	1.21033	1.17488	1.00662	0.256028	1.49233	ND	1.2582	3.50785	1.11046	2.11925	1.12557	3.277
Q5ZMV0	Uncharacterized protein OS=Gallus gallus OX=9031 GN=HCLS1 PE=2 SV=1	HCLS1	57247	1.36921	1.14286	1.03683	0.922263	0.892417	0.966794	0.988107	1.03823	0.946565	0.986438	1.24007	1.04313	1.27917	1.31344	1.10159	0.747921	0.657714	0.803081
Q5ZMV5	Actin-related protein 2/3 complex subunit 5 OS=Gallus gallus OX=9031 GN=ARPC5 PE=2 SV=1	ARPC5	16453	1.50575	1.22827	1.38715	1.38083	1.42299	1.28353	1.39236	1.52287	1.5014	1.27183	1.54839	0.77591	1.26263	1.11406	1.22305	1.62949	1.54553	0.807885
Q5ZMW1	Aconitate hydratase mitochondrial OS=Gallus gallus OX=9031 GN=ACO2 PE=2 SV=1	ACO2	85650	1.31528	1.11781	1.06671	0.934137	0.821319	0.848036	1.0349	1.0937	1.04455	1.00254	1.16962	0.974563	1.14881	1.17254	1.05747	0.721358	0.879581	0.719625
Q5ZMW3	Apoptosis inhibitor 5 OS=Gallus gallus OX=9031 GN=API5 PE=2 SV=1	API5	58609	0.93266	1.29129	2.60178	15.6273	4.09798	7.52797	1.86037	3.49759	3.99525	45.0404	4.96652	9.14346	4.41262	0.229528	3.76375	1.19977	5.94082	0.728098
Q5ZMW4	Osteopetrosis associated transmembrane protein 1 OS=Gallus gallus OX=9031 GN=OSTM1 PE=2 SV=1	OSTM1	33542	ND	0.847421	0.816633	0.886428	0.929671	0.835861	0.878146	0.962692	0.883789	0.863848	1.00785	0.859767	1.20835	1.10302	1.02953	0.732581	0.747007	0.746791
Q6B344	Annexin OS=Gallus gallus OX=9031 GN=ANXA6 PE=2 SV=1	ANXA6	75227	1.26652	0.979157	1.27122	0.662696	1.01467	0.54953	0.983896	0.951014	1.26122	0.98461	1.24828	0.799709	1.06953	1.00358	1.33125	1.1184	1.07745	0.660064
Q6B842	Carnitine palmitoyltransferase 1A OS=Gallus gallus OX=9031 GN=CPT1A PE=2 SV=1	CPT1A	87885	0.350289	0.206886	1.29423	0.24636	1.25138	0.401327	1.41572	0.660614	1.57657	0.226813	0.443051	0.0384604	2.19236	0.609124	1.67191	0.164776	2.34528	0.476182
Q6DRR5	Fatty acid-binding protein OS=Gallus gallus OX=9031 GN=FABP PE=3 SV=1	FABP	14816	1.36715	1.25419	0.655294	1.21381	0.920055	1.24883	1.22358	1.30326	0.824324	1.09318	1.02647	1.32502	1.34541	1.48967	0.93133	0.881329	0.881932	1.11611
Q6DV79	Signal transducer and activator of transcription 3 OS=Gallus gallus OX=9031 GN=STAT3 PE=1 SV=2	STAT3	88171	1.26236	2.05596	0.547651	0.914141	0.976207	0.923843	1.03228	1.06361	1.53854	1.03987	1.08904	0.841692	1.06825	0.987449	0.969542	0.765432	1.84461	0.71439
Q6EE30	Eukaryotic translation elongation factor 1 OS=Gallus gallus OX=9031 PE=2 SV=1	0	49850	1.04589	0.945753	0.904475	0.984375	1.17678	0.975335	1.01071	1.0131	0.990984	0.826058	1.07175	0.890385	1.09367	1.11078	1.06477	0.83344	0.917632	0.666944
Q6EE31	T-complex protein 1 subunit theta OS=Gallus gallus OX=9031 GN=CCT8 PE=1 SV=3	CCT8	59493	1.11085	0.943089	0.899334	1.08055	1.14111	0.958835	0.99359	1.22831	0.970452	0.899908	1.12989	1.26634	1.1021	1.60071	1.00635	1.23708	1.00239	0.806246
Q6EE32	Calreticulin (Fragment) OS=Gallus gallus OX=9031 PE=2 SV=1	CALR	46880	1.01338	0.9687	0.843839	0.857975	0.942208	0.904459	0.869198	0.958333	0.983711	0.775247	0.992522	1.04824	0.977909	1.16759	0.98125	0.680161	0.877028	0.910619
Q6EE60	Ribosomal protein L18 (Fragment) OS=Gallus gallus OX=9031 PE=2 SV=1	0	18849	1.17355	1.12034	0.933108	1.07137	1.15929	1.0305	1.00089	1.20902	1.04903	0.921441	1.16148	1.05562	1.10945	1.34673	1.08658	0.920955	0.969154	0.939394
Q6IEC5	Putative ISG12(2) protein OS=Gallus gallus OX=9031 GN=ISG12(2) PE=2 SV=1	ISG12(2)	10281	ND	ND	0.0475462	2.30542	4.06234	2.17252	ND	ND	ND	ND	ND	ND	ND	ND	ND	ND	ND	ND
Q6IFY8	Reticulon (Fragment) OS=Gallus gallus OX=9031 GN=RTN3 PE=2 SV=1	RTN3	21998	1.02678	0.854856	0.938526	1.06106	1.03899	0.90686	0.96981	0.984521	1.04315	0.936187	1.10427	0.848101	1.1099	1.08805	1.15694	0.879159	0.870528	0.709418
Q6ITC7	40S ribosomal protein S13 OS=Gallus gallus OX=9031 GN=RPS13 PE=2 SV=3	RPS13	17222	1.65593	0.933233	0.906956	1.03202	1.12643	0.983526	1.02129	1.10413	1.00741	0.910375	1.17269	0.965499	1.14983	1.25097	1.21037	1.1504	0.994687	0.860099
Q6JLB2	Proteasome subunit beta OS=Gallus gallus OX=9031 GN=PSMB1 PE=3 SV=1	PSMB1	25985	1.13276	1.49547	1.64696	0.886051	1.27233	1.04389	1.31873	0.991439	1.03325	1.02005	1.25817	1.69766	1.09662	0.890315	1.10198	1.98757	2.88153	2.03514
Q6LC82	GTPase cRac1A OS=Gallus gallus OX=9031 GN=cRac1A PE=2 SV=1	cRac1A	21450	1.34932	1.13889	1.03458	1.10494	1.14315	0.965208	1.13366	1.1786	1.13394	1.02327	1.1145	0.954175	1.28961	1.20061	1.18838	1.13005	0.939658	0.829902
Q6VN51	Protein phospatase 3 regulatory subunit B alpha isoform type 1 OS=Gallus gallus OX=9031 GN=PPP3R1 PE=2 SV=1	PPP3R1	19300	1.1257	0.92327	0.957655	ND	3.11823	2.98376	2.83183	2.56915	0.952068	0.881549	3.30761	0.850971	4.3249	1.33634	1.33628	0.852232	0.575224	2.04639
Q6WEB3	Thymosin beta OS=Gallus gallus OX=9031 PE=2 SV=1	0	5181	0.981548	1.10525	0.916533	1.04968	1.11942	1.17107	1.01002	1.14037	0.916363	0.988328	1.13177	1.18953	1.21783	1.41088	1.11041	0.794063	0.84142	0.937289
Q6WNG8	Heterogeneous nuclear ribonucleoprotein H1-like protein OS=Gallus gallus OX=9031 PE=2 SV=1	0	56566	ND	0.741826	0.907336	0.984389	1.08545	ND	1.20272	1.03383	0.841216	0.943396	1.42422	ND	0.784358	0.913557	0.781639	1.65754	1.63291	0.808971
Q71SG2	Collapsin response mediator protein-2A OS=Gallus gallus OX=9031 GN=CRMP2A PE=2 SV=1	CRMP2A	73441	1.54898	1.06552	2.099	0.814051	0.920149	0.71668	0.982571	1.02949	1.61087	0.90302	1.22	0.820896	1.16632	1.18583	1.22204	0.986377	1.12767	0.524936
Q789A4	Nonmuscle myosin heavy chain OS=Gallus gallus OX=9031 GN=MYH10 PE=2 SV=1	MYH10	232591	1.83489	1.78058	0.853508	ND	0.932392	0.980788	1.19739	1.40444	0.873697	1.03679	1.14067	1.29438	1.23369	1.60381	0.959829	1.0055	0.957277	1.0816
Q7SX63	Heat shock protein 70 OS=Gallus gallus OX=9031 GN=HSP70 PE=3 SV=1	HSP70	69913	1.08276	0.967758	1.1063	0.67189	0.610013	0.616812	0.859933	0.926087	0.96212	0.859441	1.22015	0.817294	0.579247	1.06843	1.34529	0.845394	1.04324	0.562782
Q7SX83	cAMP response element-binding protein OS=Gallus gallus OX=9031 GN=CREB1 PE=2 SV=1	CREB1	35093	ND	ND	ND	ND	ND	1.33323	ND	0.721647	ND	ND	ND	1.0212	ND	ND	ND	ND	ND	ND
Q7ZT63	Proteasome subunit beta OS=Gallus gallus OX=9031 GN=cpsmb7 PE=2 SV=1	cpsmb7	29876	1.19609	1.01146	0.886997	1.0397	0.963145	0.591848	1.05079	1.06142	0.492969	0.973384	1.20341	0.926714	1.19635	1.02173	1.09427	1.16916	0.914604	0.859444
Q7ZZX8	Tumor necrosis factor receptor-interacting protein-1 OS=Gallus gallus OX=9031 GN=RIP-1 PE=2 SV=1	RIP-1	75540	1.38111	1.00882	1.20237	0.819035	0.0945346	0.823122	1.32651	1.50961	1.07366	0.65627	1.16341	1.33654	9.08289	1.42302	1.63145	0.911732	0.630866	1.18287
Q800K9	Surfeit locus protein 4 OS=Gallus gallus OX=9031 GN=SURF4 PE=2 SV=1	SURF4	30619	1.09106	0.980016	1.23361	1.40186	1.42105	1.12726	1.28542	1.39507	1.56036	1.28204	1.45227	1.06027	1.33108	1.23054	1.38817	1.30255	1.19476	1.1624
Q800W4	TIA-1 OS=Gallus gallus OX=9031 GN=TIA1 PE=2 SV=1	TIA1	41292	ND	1.14136	0.737675	1.18771	0.995176	0.972028	1.10092	1.33987	0.886875	1.01939	1.27484	0.912269	ND	1.18852	0.902395	ND	ND	0.801828
Q805F9	DNA damage-binding protein 1 OS=Gallus gallus OX=9031 GN=DDB1 PE=1 SV=1	DDB1	126955	1.31523	1.08664	0.80774	1.11038	1.03042	1.03064	1.01514	ND	1.28767	ND	ND	0.964642	1.22062	1.31282	0.974964	1.1314	0.988039	1.04364
Q8AWB7	Structural maintenance of chromosomes protein OS=Gallus gallus OX=9031 GN=SMC1 PE=2 SV=2	SMC1	143028	1.68524	1.08676	1.20238	0.821949	ND	0.9255	1.16231	1.04256	1.02038	1.00418	0.150844	0.915778	1.19182	1.01833	0.715305	0.0519963	0.963875	2.12958
Q8AWB8	Structural maintenance of chromosomes protein OS=Gallus gallus OX=9031 GN=SMC3 PE=2 SV=1	SMC3	141569	1.20309	1.01365	0.44267	1.17065	0.936493	1.06743	1.81617	1.07448	1.74839	0.901023	1.45117	1.49678	2.23046	2.02949	1.23206	1.55746	2.3241	0.836646
Q8AXV0	Endophilin-A2 OS=Gallus gallus OX=9031 GN=SH3GL1 PE=1 SV=1	SH3GL1	41732	ND	1.03554	0.620192	1.07004	0.988527	1.09963	1.03191	ND	0.959061	0.98816	0.85892	0.884237	1.72271	1.40531	1.22957	ND	ND	0.633862
Q8AYP8	Hexokinase1 OS=Gallus gallus OX=9031 GN=HK1 PE=2 SV=1	HK1	102715	0.91348	0.752711	0.657113	ND	0.718511	0.514243	0.785462	0.95805	0.774056	1.2026	0.726525	0.79611	0.852603	0.843434	0.123838	0.827326	1.05846	0.628228
Q8JFP1	Eukaryotic initiation factor 4A-II OS=Gallus gallus OX=9031 GN=EIF4A2 PE=2 SV=1	EIF4A2	46371	ND	2.66864	0.898843	0.74552	ND	1.01735	1.15189	1.03588	ND	ND	2.02189	0.934503	ND	ND	ND	ND	ND	ND
Q8JG64	Protein disulfide-isomerase A3 OS=Gallus gallus OX=9031 GN=PDIA3 PE=2 SV=1	PDIA3	56182	1.08438	1.05538	0.954866	0.951546	0.999078	0.982947	1.00936	1.07186	0.997163	0.939602	1.10107	0.973838	1.19858	1.27038	1.16759	0.760086	0.763514	0.863088
Q8JHF6	Pyruvate carboxylase OS=Gallus gallus OX=9031 GN=PYC PE=2 SV=1	PYC	127262	2.4662	0.61178	1.28542	1.16681	0.469565	0.881419	0.870546	1.60861	0.741755	0.229532	0.534081	0.25953	1.23672	1.13951	2.06457	1.17711	0.405088	0.411098
Q8UUX6	GDP/GTP exchange factor VAV3 OS=Gallus gallus OX=9031 GN=VAV3 PE=2 SV=1	VAV3	97816	1.36265	0.772296	ND	1.19606	0.594696	0.231846	0.194658	ND	0.237951	10.2622	0.834049	0.657627	ND	1.24909	1.66323	ND	ND	ND
Q8UVD9	Far upstream element-binding protein 2 OS=Gallus gallus OX=9031 GN=KHSRP PE=1 SV=1	KHSRP	80644	1.12792	0.375362	0.630444	0.291197	0.265735	1.39443	0.267732	0.723749	0.229727	0.600607	0.737124	0.678756	0.667311	0.895404	0.335688	0.441109	0.287676	0.625683
Q8UVV4	ATP-binding cassette transporter 1 OS=Gallus gallus OX=9031 GN=ABCA1 PE=2 SV=1	ABCA1	254070	ND	ND	ND	ND	ND	ND	ND	0.171452	0.917427	0.242833	ND	0.18805	1.28987	ND	ND	ND	1.69181	ND
Q8UWC5	Nuclear protein matrin 3 OS=Gallus gallus OX=9031 GN=MATR3 PE=2 SV=1	MATR3	100713	1.28132	0.719748	0.718206	0.674159	0.966646	1.19361	0.943872	1.07117	0.69899	0.626343	0.701582	1.1862	0.934397	1.63306	1.18768	0.628496	0.718655	1.45037
Q8UWG6	Mitogen-activated protein kinase OS=Gallus gallus OX=9031 GN=MAPK1 PE=2 SV=1	MAPK1	41942	1.02822	1.01625	0.71135	0.994847	0.837125	0.723107	0.61526	1.11526	1.02036	1.11533	2.80657	0.931022	1.14141	1.55728	1.0577	0.706857	0.795338	0.725774
Q90593	Endoplasmic reticulum chaperone BiP OS=Gallus gallus OX=9031 GN=HSPA5 PE=1 SV=1	HSPA5	72019	1.02452	0.964855	0.837849	1.03343	1.28742	1.05577	0.999559	1.11456	1.19121	0.938272	1.08257	1.01158	1.16215	1.24833	1.11697	0.826541	0.791624	0.982619
Q90631	Kinectin OS=Gallus gallus OX=9031 GN=KTN1 PE=1 SV=1	KTN1	155976	1.02771	ND	ND	ND	ND	0.840446	0.964117	1.0414	0.333043	0.808717	1.1855	0.893184	ND	1.07191	ND	0.231466	0.751779	0.75729
Q90662	Synemin OS=Gallus gallus OX=9031 PE=2 SV=2	0	182187	ND	ND	ND	ND	ND	ND	ND	ND	ND	ND	ND	ND	ND	ND	ND	ND	ND	ND
Q90679	Thymocyte nuclear protein 1 OS=Gallus gallus OX=9031 GN=THYN1 PE=1 SV=1	THYN1	27967	ND	ND	ND	ND	ND	ND	ND	ND	0.952137	0.672517	ND	ND	ND	1.0787	0.91654	1.0049	1.22233	0.551947
Q90687	Tyrosine-protein phosphatase non-receptor type 11 OS=Gallus gallus OX=9031 GN=PTPN11 PE=2 SV=1	PTPN11	67983	ND	ND	ND	ND	1.80355	ND	ND	ND	0.971648	ND	ND	0.760658	ND	ND	ND	ND	ND	ND
Q90694	Cell division control protein 42 homolog OS=Gallus gallus OX=9031 GN=CDC42 PE=2 SV=1	CDC42	21273	1.29078	1.06794	0.953951	1.07724	0.94387	0.896019	1.10902	1.10803	0.988904	0.637282	1.09962	0.940224	1.89599	1.14899	1.06537	0.992408	1.3845	0.804948
Q90710	Anion exchange protein OS=Gallus gallus OX=9031 GN=AE2 PE=2 SV=1	AE2	135289	ND	ND	ND	ND	ND	ND	ND	ND	1.85714	ND	ND	ND	ND	ND	1.70109	ND	0.782907	ND
Q90828	Cytoplasmic dynein 1 light intermediate chain 1 OS=Gallus gallus OX=9031 GN=DYNC1LI1 PE=1 SV=1	DYNC1LI1	55893	1.21871	1.07886	0.192258	1.20726	1.09658	1.04329	1.07199	0.162046	0.189116	0.304057	0.43978	0.981776	1.48996	1.61519	1.53091	0.914605	1.1332	0.20143
Q90831	Transitin OS=Gallus gallus OX=9031 PE=2 SV=1	0	202279	ND	ND	ND	ND	ND	ND	ND	ND	ND	ND	ND	ND	ND	ND	ND	ND	ND	ND
Q90846	G protein OS=Gallus gallus OX=9031 GN=Galpa i3-o PE=2 SV=1	Galpa	40400	1.31707	0.557094	0.998028	0.337882	ND	ND	ND	0.762981	ND	ND	0.0578827	ND	0.735593	0.686087	0.674173	ND	ND	ND
Q90875	Cytoplasmic aconitate hydratase OS=Gallus gallus OX=9031 GN=ACO1 PE=2 SV=1	ACO1	98074	1.29956	1.36833	0.880372	0.838421	1.53191	0.650783	0.931453	1.36798	0.638174	0.445993	1.03676	0.9872	1.04421	1.16079	0.721745	1.37717	1.07516	0.781993
Q90892	Guanylate binding protein OS=Gallus gallus OX=9031 GN=GBP PE=2 SV=2	GBP	66020	0.335031	0.318824	0.366913	1.65066	1.74132	1.88731	1.11843	1.77663	1.06214	1.05163	1.25537	1.26495	1.39684	1.53025	1.20499	0.643077	0.815761	0.964044
Q90940	Calcium-binding protein OS=Gallus gallus OX=9031 GN=P22 PE=2 SV=1	P22	22085	ND	0.84544	ND	ND	1.59756	1.74842	ND	ND	ND	ND	ND	1.42427	ND	ND	0.882056	ND	1.05124	1.54384
Q90955	Prostaglandin E synthase 3 (Fragment) OS=Gallus gallus OX=9031 GN=PTGES3 PE=1 SV=1	PTGES3	16869	4.97324	0.964422	0.80754	2.17309	2.06541	1.95443	0.884205	1.58098	0.949762	1.02122	3.24055	1.42923	1.42581	1.57767	1.09825	2.08655	0.864719	0.80472
Q90965	Ras-related protein Rab-2A OS=Gallus gallus OX=9031 GN=RAB2A PE=2 SV=1	RAB2A	23522	1.16128	0.483776	1.01446	1	0.925079	0.873349	1.00337	0.940561	1.01816	0.980076	1.10632	0.799689	1.20607	1.07935	1.17273	0.32546	0.460567	0.743882
Q90W83	Aldo-keto reductase OS=Gallus gallus OX=9031 GN=akr PE=2 SV=1	akr	36472	ND	ND	5.47437	ND	6.24016	ND	ND	ND	6.51322	ND	4.6439	ND	1.65323	4.13893	3.01677	ND	2.50563	0.986671
Q90WD0	Actin-related protein 3 OS=Gallus gallus OX=9031 GN=ACTR3 PE=2 SV=1	ACTR3	47421	1.34889	0.9605	1.06488	1.15896	1.05535	0.95283	1.08135	1.09328	1.08824	1.02138	1.20738	0.855466	1.13528	1.12065	1.0653	1.42405	1.16392	0.795992
Q90WF1	Filamin OS=Gallus gallus OX=9031 PE=2 SV=1	0	272946	0.331464	1.01993	1.08654	1.05045	3.95506	0.761846	0.416382	4.26243	1.24633	2.57557	3.26244	0.892672	1.26982	144.173	1.66168	ND	0.262621	0.504751
Q90WU1	Caspase 8 OS=Gallus gallus OX=9031 PE=2 SV=1	0	54646	1.75609	ND	0.981523	2.00372	1.03922	1.00093	0.991023	3.69376	5.1853	ND	0.892157	1.12404	1.13237	0.376553	0.720898	1.20034	1.79679	0.797244
Q90XD9	Transcriptional coactivator p100 (Fragment) OS=Gallus gallus OX=9031 PE=2 SV=1	0	80157	1.35684	0.972038	1.06897	1.2134	1.12389	0.885984	0.919035	1.39821	1.28369	1.02139	1.27849	1.04895	1.32655	1.26296	1.26427	0.818753	0.962335	0.818559
Q90ZG0	Peptidylprolyl isomerase OS=Gallus gallus OX=9031 GN=FKBP12 PE=2 SV=1	FKBP12	11973	1.21418	1.21023	0.672302	0.980601	0.941504	0.908136	1.01609	1.12923	0.924545	0.949122	1.11294	0.600448	1.20005	1.39633	1.17042	0.838857	0.801527	0.82046
Q90ZK7	Peptidylprolyl isomerase OS=Gallus gallus OX=9031 GN=FKBP25 PE=2 SV=1	FKBP25	25032	1.12643	1.06474	0.961659	0.451961	0.899191	0.908499	0.942007	1.04401	0.790713	0.871875	1.08077	1.0721	1.08488	1.15917	0.579487	0.733921	0.777624	0.498847
Q91955	Myotrophin OS=Gallus gallus OX=9031 GN=MTPN PE=3 SV=1	MTPN	12886	1.27514	0.988154	0.786529	0.913913	0.910098	0.960919	0.956416	0.995776	0.769363	0.894637	0.941389	1.00076	1.04225	1.18182	1.01194	0.820003	0.759636	0.825094
Q91956	Uncharacterized protein OS=Gallus gallus OX=9031 PE=2 SV=1	0	36319	0.930292	0.934286	0.965366	1.08277	1.24737	1.05678	0.90895	1.18723	1.09668	0.911343	1.28443	1.20395	1.26468	1.3956	1.45346	0.652773	0.868189	0.861954
Q92007	Aldolase A (Fragment) OS=Gallus gallus OX=9031 GN=aldolase C PE=2 SV=1	aldolase	4384	1.10119	0.887298	0.941718	1.13291	1.05148	0.966811	0.949463	1.01626	1.02956	0.910968	1.16125	1.02854	1.04296	1.08914	0.975823	0.774792	1.03851	0.783775
Q92070	Integrin beta OS=Gallus gallus OX=9031 GN=integrin beta 2 PE=2 SV=1	integrin	85369	1.30707	1.18655	1.176	0.977725	1.20816	1.06688	1.11029	1.18681	1.30389	1.05327	1.22214	1.17808	1.0594	1.52761	1.55951	0.776239	1.00192	0.995536
Q92071	Integrin beta OS=Gallus gallus OX=9031 GN=ITGB3 PE=2 SV=1	ITGB3	86116	0.690363	0.435264	0.969589	1.44914	1.27767	0.836659	0.80039	1.59946	1.45078	0.888679	0.964583	0.627834	1.05888	0.632764	1.47471	1.45461	1.04763	0.451367
Q92178	Calpain-2 catalytic subunit OS=Gallus gallus OX=9031 GN=CAPN2 PE=2 SV=3	CAPN2	79229	ND	0.017807	ND	ND	ND	ND	1.90422	ND	ND	ND	ND	ND	ND	0.00610423	ND	ND	ND	ND
Q98906	Microtubule-associated protein (Fragment) OS=Gallus gallus OX=9031 GN=MAP4 PE=2 SV=1	MAP4	96447	0.443803	0.596715	0.968041	1.12674	1.68391	1.14576	0.999056	1.50108	4.2512	0.700615	1.4651	1.04762	0.818664	1.11058	1.31483	0.39935	0.641822	1.04006
Q98932	Ras-related protein Rab-5C OS=Gallus gallus OX=9031 GN=RAB5C PE=1 SV=1	RAB5C	23554	1.31326	1.0616	0.842675	1.06822	0.623157	0.91456	1.10502	1.06488	0.990097	0.642227	1.04258	0.611533	1.23314	0.704817	1	1.04972	0.988053	0.552581
Q98953	Protein S100-A6 OS=Gallus gallus OX=9031 GN=S100A6 PE=3 SV=1	S100A6	10276	1.2836	1.01925	0.989895	1.11158	0.931429	0.861506	1.11605	1.05608	0.993899	1.02827	1.06793	0.951257	1.29886	1.0811	1.094	0.94553	0.838757	0.782357
Q98SE2	U2snRNP auxiliary factor small subunit OS=Gallus gallus OX=9031 GN=U2AF1 PE=2 SV=1	U2AF1	27701	1.26137	1.50671	1.07547	0.949014	1.09918	0.99187	1.21681	1.45912	1.04866	1.21978	1.34023	1.30193	1.39136	2.03246	1.51056	7.73268	1.33423	1.18518
Q98TF7	60S ribosomal protein L35 OS=Gallus gallus OX=9031 GN=RPL35 PE=2 SV=3	RPL35	14551	ND	1.06292	0.851483	0.962205	1.04727	0.986744	0.958232	1.18851	2.56151	0.871406	ND	0.954221	1.07273	1.21681	0.996398	0.899658	0.9451	0.918515
Q98TF9	Ribosomal protein L14 (Fragment) OS=Gallus gallus OX=9031 GN=RPL14 PE=2 SV=1	RPL14	15478	1.0372	0.928571	0.892171	1.03988	1.40501	0.993455	1.04178	1.08438	1.04698	1.01064	1.18812	0.983989	1.40949	1.36448	ND	0.309458	0.381669	1.39661
Q98TH5	Ribosomal protein S11 OS=Gallus gallus OX=9031 GN=cRPS11 PE=3 SV=1	cRPS11	18347	1.22453	0.926815	ND	1.16237	1.08165	1.02803	0.975161	1.40945	1.10174	ND	1.28233	1.03153	1.12774	1.26365	ND	ND	1.03681	ND
Q98TY6	Tyrosine kinase negative regulator Cbl OS=Gallus gallus OX=9031 PE=2 SV=1	0	99824	1.34394	1.17796	0.670554	0.811286	0.189301	0.281227	1.30626	0.923431	0.662239	0.99263	0.329675	0.831579	1.45568	1.03325	1.23298	0.789618	0.652139	0.69269
Q98UC3	Ubiquitin fusion degradation protein 1 homolog OS=Gallus gallus OX=9031 GN=UFD1L PE=2 SV=1	UFD1L	34562	ND	ND	ND	ND	ND	ND	ND	ND	ND	ND	ND	ND	ND	ND	ND	ND	ND	ND
Q98UJ6	Dihydrolipoamide acetyltransferase component of pyruvate dehydrogenase complex OS=Gallus gallus OX=9031 PE=2 SV=1	0	53998	1.24295	0.987469	0.927879	0.723298	0.72757	0.834532	0.957463	1.10949	1.13851	0.973282	0.891983	0.939513	0.793025	16.2523	7.87861	0.824869	1.66259	0.844265
Q98UJ8	2-oxoisovalerate dehydrogenase subunit alpha (Fragment) OS=Gallus gallus OX=9031 PE=2 SV=1	0	48868	ND	ND	ND	ND	ND	ND	ND	ND	ND	ND	ND	ND	ND	ND	ND	ND	ND	ND
Q9BD54	MHC class II-associated invariant chain (Fragment) OS=Gallus gallus OX=9031 GN=CD74 PE=2 SV=2	CD74	31923	0.735533	0.986918	0.167205	ND	ND	0.61539	0.762156	1.201	0.936054	0.465989	0.93677	1.15762	0.599461	1.20553	0.783747	0.398486	0.604403	0.381603
Q9DEG2	AvenaII OS=Gallus gallus OX=9031 GN=avenaII PE=2 SV=1	avenaII	57286	ND	ND	ND	0.351215	1.6355	1.26738	ND	ND	ND	ND	ND	ND	ND	ND	ND	ND	ND	ND
Q9DEH3	Diaphanous homologue OS=Gallus gallus OX=9031 PE=2 SV=1	0	139264	1.00375	0.788409	0.863539	1.0866	0.9251	0.929633	0.922433	1.0225	1.12385	0.907813	1.22482	0.74573	1.18382	0.870388	1.0674	1.11233	0.751965	0.806094
Q9DEQ6	Eukaryote initiation factor 2 beta OS=Gallus gallus OX=9031 GN=EIF2B PE=2 SV=1	EIF2B	38437	1.26305	0.732525	1.11544	1.02447	1.1062	0.929178	0.750964	1.15671	1.18145	0.632529	1.39765	1.08109	1.23514	1.19717	1.14835	0.794311	0.699049	0.965156
Q9DG07	Lymphocyte cytosolic protein 2 OS=Gallus gallus OX=9031 GN=SLP76 PE=1 SV=1	SLP76	59580	1.01655	1.29826	0.9245	1.8507	1.90287	0.911087	1.0932	1.24257	1.9664	2.16641	1.09287	0.996233	1.38059	0.625544	1.41008	1.03458	0.841349	0.889303
Q9I882	Protein kinase C inhibitor OS=Gallus gallus OX=9031 GN=chPKCI PE=2 SV=1	chPKCI	13759	1.17313	0.984942	1.05578	0.982163	ND	0.814603	1.46865	0.898033	1.17912	0.933921	1.27241	0.921261	1.05238	1.08401	1.24236	0.964828	1.02113	0.768803
Q9I8C8	V-type proton ATPase subunit a OS=Gallus gallus OX=9031 GN=a3 PE=2 SV=1	a3	94421	1.27125	0.935127	1.09235	0.906077	0.853476	0.776195	0.97649	0.953625	1.1055	0.927089	1.14	0.824742	1.09197	1.03987	1.19087	0.93519	0.901762	0.679809
Q9I8D6	T-complex protein 1 subunit delta OS=Gallus gallus OX=9031 GN=tcp-1 delta PE=2 SV=1	tcp-1	57737	0.632479	0.944457	0.87693	1.02256	1.29877	0.923979	0.970527	0.711154	1.01202	0.925688	1.82444	0.620793	1.22219	1.12663	0.82539	0.414819	0.907801	0.894282
[truncated: 62 more rows]

## Sheet: log2.norm(ratios)
Accession	Description	Symbol	Avg. Mass	log2.norm(A1)	log2.norm(A2)	log2.norm(A3)	log2.norm(A10)	log2.norm(A11)	log2.norm(A12)	log2.norm(B4)	log2.norm(B5)	log2.norm(B6)	log2.norm(B13)	log2.norm(B14)	log2.norm(B15)	log2.norm(C7)	log2.norm(C8)	log2.norm(C9)	log2.norm(C16)	log2.norm(C17)	log2.norm(C18)
[truncated: 1,838 more rows]

[truncated: 3 more sheets: identification qual. DEPs, identification quant. DEPs, summary DEPs]
