# Supplementary material for: Proteomic analysis of chicken bone marrow-derived dendritic cells in response to an inactivated IBV + NDV poultry vaccine
Source: Sci Rep. 2021 Jun 16;11:12666. doi: 10.1038/s41598-021-89810-3 (PMC8209092; doi:10.1038/s41598-021-89810-3)
Supplement: Supplementary file 3 — Supplementary Information 3. [file 41598_2021_89810_MOESM3_ESM.xlsx]

## Sheet: FDR-adj p-values
Accession	Description	Symbol	Avg. Mass	T test (STIM-UNSTIM):LPS	T test (STIM-UNSTIM):ANT	T test (STIM-UNSTIM):VAC	FDR-adjusted p-values	FDR-adjusted p-values	FDR-adjusted p-values	SIGN DEP FDR < 0.1: LPS	SIGN DEP FDR < 0.1: ANT	SIGN DEP FDR < 0.1: VAC
Accession	Description	Symbol	Avg. Mass	LPS	ANT	VAC	LPS	ANT	VAC	LPS	ANT	VAC
F1NIN2	Carboxypeptidase OS=Gallus gallus OX=9031 GN=CTSA PE=3 SV=2	CTSA	54722	0.000908966	0.162791	0.00372657	0.0913256	0.975401	0.420628	1	0	0
Q5ZLV5	Uncharacterized protein OS=Gallus gallus OX=9031 GN=RCJMB04_4l9 PE=2 SV=1	RCJMB04_4l9	53079	0.000339764	0.544006	0.0365835	0.0674739	0.975401	0.597473	1	0	0
E1BRC1	Uncharacterized protein OS=Gallus gallus OX=9031 GN=CD99 PE=4 SV=1	CD99	18198	0.00120656	0.431604	0.0963129	0.0989379	0.975401	0.597473	1	0	0
P0CB50	Peroxiredoxin-1 OS=Gallus gallus OX=9031 GN=PRDX1 PE=1 SV=1	PRDX1	22315	3.97665e-05	0.66572	0.0617542	0.0554345	0.980923	0.597473	1	0	0
Q5ZIZ0	6-phosphogluconate dehydrogenase decarboxylating OS=Gallus gallus OX=9031 GN=PGD PE=2 SV=1	PGD	53292	0.000659048	0.896511	0.0864865	0.0873876	0.994336	0.597473	1	0	0
Q90892	Guanylate binding protein OS=Gallus gallus OX=9031 GN=GBP PE=2 SV=2	GBP	66020	0.000163244	0.753938	0.179934	0.0674739	0.987752	0.629325	1	0	0
Q5F420	Acyl-CoA synthetase long chain family member 1 OS=Gallus gallus OX=9031 GN=ACSL1 PE=2 SV=1	ACSL1	78562	0.000400549	0.936498	0.237076	0.0674739	0.995481	0.655192	1	0	0
A0A1L1RWT1	Actin-related protein 2/3 complex subunit OS=Gallus gallus OX=9031 GN=ARPC1B PE=3 SV=1	ARPC1B	40748	0.000317685	0.567164	0.272703	0.0674739	0.975401	0.668074	1	0	0
F1NT57	Uncharacterized protein OS=Gallus gallus OX=9031 GN=AKR1B10L1 PE=4 SV=2	AKR1B10L1	37058	0.000435628	0.06941	0.288453	0.0674739	0.975401	0.670664	1	0	0
A0A1D5PCB5	Uncharacterized protein OS=Gallus gallus OX=9031 GN=GBP4L PE=4 SV=1	GBP4L	70279	0.000901746	0.382269	0.403282	0.0913256	0.975401	0.738009	1	0	0
A0A1L1RTY4	Dolichyl-diphosphooligosaccharide--protein glycosyltransferase subunit 1 OS=Gallus gallus OX=9031 GN=RPN1 PE=3 SV=1	RPN1	67678	0.000689572	0.30921	0.432643	0.0873876	0.975401	0.754278	1	0	0
Q5ZJK3	Signal transducer and activator of transcription OS=Gallus gallus OX=9031 GN=STAT1 PE=2 SV=1	STAT1	87244	0.00119853	0.475802	0.457159	0.0989379	0.975401	0.759838	1	0	0
Q6VN51	Protein phospatase 3 regulatory subunit B alpha isoform type 1 OS=Gallus gallus OX=9031 GN=PPP3R1 PE=2 SV=1	PPP3R1	19300	0.000190781	0.569006	0.513629	0.0674739	0.975401	0.781584	1	0	0
F1P4I9	Proteasomal ubiquitin receptor ADRM1 OS=Gallus gallus OX=9031 GN=ADRM1 PE=4 SV=2	ADRM1	42408	0.000248968	0.4616	0.57284	0.0674739	0.975401	0.806056	1	0	0
D2Z1L9	LIM and SH3 protein 1 OS=Gallus gallus OX=9031 GN=LASP1 PE=2 SV=1	LASP1	29655	0.00116282	0.782157	0.94651	0.0989379	0.988806	0.977989	1	0	0
A0A1D5PRZ0	Uncharacterized protein OS=Gallus gallus OX=9031 GN=GGA1 PE=4 SV=1	GGA1	73048	0.000405787	0.517444	FALSE	0.0674739	0.975401	FALSE	1	0	0
A0A1D5NXZ5	Uncharacterized protein OS=Gallus gallus OX=9031 GN=EPB41L2 PE=4 SV=1	EPB41L2	116489	0.000917187	0.691303	FALSE	0.0913256	0.983213	FALSE	1	0	0
F1P151	Uncharacterized protein OS=Gallus gallus OX=9031 GN=AP3S1 PE=4 SV=3	AP3S1	21022	0.127327	0.984221	1.79664e-05	0.525883	0.998317	0.0245601	0	0	1
Q5ZKU5	Ras-related protein Rab-14 OS=Gallus gallus OX=9031 GN=RAB14 PE=2 SV=3	RAB14	23897	0.615961	0.116811	0.000257993	0.835263	0.975401	0.176338	0	0	0
F1NJ73	Uncharacterized protein OS=Gallus gallus OX=9031 GN=AK2 PE=3 SV=3	AK2	20803	0.071157	0.261676	0.00061549	0.449006	0.975401	0.280458	0	0	0
E1C908	Uncharacterized protein OS=Gallus gallus OX=9031 GN=FYB PE=4 SV=3	FYB	88488	0.00925485	0.528481	0.00150516	0.230201	0.975401	0.409026	0	0	0
Q6JLB2	Proteasome subunit beta OS=Gallus gallus OX=9031 GN=PSMB1 PE=3 SV=1	PSMB1	25985	0.29325	0.381551	0.00176488	0.685651	0.975401	0.409026	0	0	0
F1NB68	Paxillin OS=Gallus gallus OX=9031 GN=PXN PE=4 SV=3	PXN	61275	0.349416	0.178576	0.00239371	0.711381	0.975401	0.409026	0	0	0
F1NGG2	Uncharacterized protein OS=Gallus gallus OX=9031 GN=SNX12 PE=4 SV=2	SNX12	18821	0.425764	0.181735	0.00223573	0.751132	0.975401	0.409026	0	0	0
P08636	40S ribosomal protein S17 OS=Gallus gallus OX=9031 GN=RPS17 PE=2 SV=3	RPS17	15538	0.871458	0.304665	0.00197075	0.948486	0.975401	0.409026	0	0	0
F1P3U1	MICOS complex subunit MIC60 OS=Gallus gallus OX=9031 GN=IMMT PE=3 SV=1	IMMT	79224	0.384702	0.301617	0.00400012	0.728344	0.975401	0.420628	0	0	0
F1NYA9	Uncharacterized protein OS=Gallus gallus OX=9031 GN=EEF1B2 PE=3 SV=1	EEF1B2	24718	0.962815	0.12303	0.00372797	0.98616	0.975401	0.420628	0	0	0
F1NY54	Thyroid hormone receptor associated protein 3 OS=Gallus gallus OX=9031 GN=THRAP3 PE=4 SV=2	THRAP3	109881	0.51328	0.761842	0.00398678	0.782953	0.987752	0.420628	0	0	0
Q5ZHZ0	Spliceosome RNA helicase DDX39B OS=Gallus gallus OX=9031 GN=DDX39B PE=2 SV=1	DDX39B	49003	0.278269	0.8331	0.00393567	0.673981	0.992956	0.420628	0	0	0
E1BW21	Uncharacterized protein OS=Gallus gallus OX=9031 GN=MYOF PE=4 SV=3	MYOF	236158	0.0964247	0.00188746	0.00438504	0.480057	0.435971	0.428167	0	0	0
F1NHL2	Uncharacterized protein OS=Gallus gallus OX=9031 PE=4 SV=3	0	18443	0.469883	0.538585	0.00525381	0.771892	0.975401	0.478797	0	0	0
E1BZ75	U6 snRNA-associated Sm-like protein LSm8 OS=Gallus gallus OX=9031 GN=LSM8 PE=3 SV=3	LSM8	10431	0.845469	0.0950942	0.00611138	0.941883	0.975401	0.491427	0	0	0
E1BW98	Uncharacterized protein OS=Gallus gallus OX=9031 GN=GNB4 PE=4 SV=2	GNB4	37530	0.145938	0.727223	0.00593694	0.533028	0.985548	0.491427	0	0	0
Q5F3Y4	Perilipin OS=Gallus gallus OX=9031 GN=RCJMB04_4d23 PE=2 SV=1	RCJMB04_4d23	47246	0.459997	0.923412	0.00677001	0.76323	0.995481	0.514144	0	0	0
A0A1D5NYS9	Oxysterol-binding protein OS=Gallus gallus OX=9031 GN=OSBPL11 PE=3 SV=2	OSBPL11	80784	0.279193	0.436053	0.00800692	0.673981	0.975401	0.538238	0	0	0
A0A1D5PPF8	Uncharacterized protein OS=Gallus gallus OX=9031 GN=HSPA4 PE=3 SV=1	HSPA4	94240	0.538119	0.580282	0.00826847	0.794637	0.975401	0.538238	0	0	0
Q5F353	Golgi reassembly stacking protein 2 OS=Gallus gallus OX=9031 GN=GORASP2 PE=2 SV=1	GORASP2	46410	0.434273	0.672638	0.00773353	0.754795	0.983213	0.538238	0	0	0
A0A1L1RMC0	Proteasome subunit alpha type OS=Gallus gallus OX=9031 GN=PSMA1 PE=3 SV=1	PSMA1	29325	0.575514	0.0974385	0.00934713	0.814784	0.975401	0.580797	0	0	0
Q5ZMV0	Uncharacterized protein OS=Gallus gallus OX=9031 GN=HCLS1 PE=2 SV=1	HCLS1	57247	0.0126549	0.000591386	0.0826546	0.246284	0.374633	0.597473	0	0	0
A3R0S3	Growth factor receptor-bound protein 2 OS=Gallus gallus OX=9031 GN=GRB2 PE=2 SV=1	GRB2	25177	0.00560151	0.106825	0.101362	0.199878	0.975401	0.597473	0	0	0
A0A1D5PL36	Uncharacterized protein OS=Gallus gallus OX=9031 GN=ACAA2 PE=3 SV=1	ACAA2	41654	0.0151447	0.194172	0.0719696	0.260638	0.975401	0.597473	0	0	0
O57476	Hsp90 co-chaperone Cdc37 OS=Gallus gallus OX=9031 GN=CDC37 PE=2 SV=1	CDC37	45608	0.0177733	0.31946	0.107313	0.28088	0.975401	0.597473	0	0	0
R4GMD9	Uncharacterized protein OS=Gallus gallus OX=9031 GN=TXNDC17 PE=4 SV=1	TXNDC17	14228	0.0202829	0.301373	0.109191	0.297211	0.975401	0.597473	0	0	0
K7XM59	IFI30 lysosomal thiol reductase OS=Gallus gallus OX=9031 GN=GILT PE=2 SV=1	GILT	27558	0.0208293	0.343714	0.050587	0.297211	0.975401	0.597473	0	0	0
A0A1L1RLH6	Uncharacterized protein OS=Gallus gallus OX=9031 GN=VDAC2 PE=4 SV=1	VDAC2	31496	0.0292683	0.347419	0.0283551	0.337701	0.975401	0.597473	0	0	0
F1NBT0	Serine/threonine-protein kinase 10 OS=Gallus gallus OX=9031 GN=STK10 PE=3 SV=2	STK10	112505	0.0301837	0.248015	0.0382871	0.340751	0.975401	0.597473	0	0	0
D0VX31	Mitochondrial ubiquinol-cytochrome-c reductase complex core protein i OS=Gallus gallus OX=9031 PE=1 SV=1	0	49442	0.0350837	0.340385	0.0528616	0.366947	0.975401	0.597473	0	0	0
A0A1D5PXL0	Beta-galactosidase OS=Gallus gallus OX=9031 GN=GLB1 PE=3 SV=1	GLB1	73446	0.0434407	0.547178	0.109656	0.368924	0.975401	0.597473	0	0	0
Q5ZLG1	Ras-related protein Rab-18 OS=Gallus gallus OX=9031 GN=RAB18 PE=2 SV=1	RAB18	22954	0.0409236	0.226834	0.0599586	0.368924	0.975401	0.597473	0	0	0
Q5F3I0	Protein PRRC1 OS=Gallus gallus OX=9031 GN=PRRC1 PE=2 SV=2	PRRC1	45943	0.0380681	0.127803	0.0577528	0.368924	0.975401	0.597473	0	0	0
F1N9Z7	Succinyl-CoA:3-ketoacid-coenzyme A transferase OS=Gallus gallus OX=9031 GN=OXCT1 PE=3 SV=2	OXCT1	56174	0.042114	0.504947	0.0455556	0.368924	0.975401	0.597473	0	0	0
A0A1L1RQ04	Stathmin OS=Gallus gallus OX=9031 GN=STMN1 PE=3 SV=1	STMN1	17023	0.0407493	0.245239	0.0196519	0.368924	0.975401	0.597473	0	0	0
F1NJF8	Alpha-galactosidase OS=Gallus gallus OX=9031 GN=NAGA PE=3 SV=2	NAGA	47401	0.0435302	0.354413	0.0194894	0.368924	0.975401	0.597473	0	0	0
A0A1L1RK14	Uncharacterized protein OS=Gallus gallus OX=9031 GN=CYB5B PE=3 SV=1	CYB5B	16261	0.0393118	0.0324047	0.0144435	0.368924	0.975401	0.597473	0	0	0
F1NRM8	Endoplasmic reticulum resident protein 29 OS=Gallus gallus OX=9031 GN=ERP29 PE=4 SV=3	ERP29	28191	0.0447599	0.286879	0.0223333	0.3714	0.975401	0.597473	0	0	0
A0A1D5PQJ6	Uncharacterized protein OS=Gallus gallus OX=9031 GN=VAPA PE=4 SV=1	VAPA	27755	0.0498533	0.399507	0.106974	0.394861	0.975401	0.597473	0	0	0
A0A1D5NTN4	Uncharacterized protein OS=Gallus gallus OX=9031 GN=STX8 PE=4 SV=1	STX8	35467	0.0560358	0.0883334	0.0909069	0.410479	0.975401	0.597473	0	0	0
F1P0M2	Uncharacterized protein OS=Gallus gallus OX=9031 GN=PCCA PE=4 SV=2	PCCA	78555	0.0548833	0.460589	0.0804772	0.410479	0.975401	0.597473	0	0	0
A0A1D5PS70	Uncharacterized protein OS=Gallus gallus OX=9031 GN=PDAP1 PE=4 SV=1	PDAP1	21883	0.0722013	0.192493	0.0572624	0.449006	0.975401	0.597473	0	0	0
Q5F491	Uncharacterized protein OS=Gallus gallus OX=9031 GN=DDX3X PE=2 SV=1	DDX3X	72049	0.0782296	0.347917	0.108462	0.449814	0.975401	0.597473	0	0	0
A0A1D5P4K6	Uncharacterized protein OS=Gallus gallus OX=9031 GN=STIP1 PE=4 SV=1	STIP1	20218	0.0786581	0.414685	0.0913332	0.449814	0.975401	0.597473	0	0	0
A0A1D5PV44	Sideroflexin OS=Gallus gallus OX=9031 GN=SFXN1 PE=3 SV=1	SFXN1	37883	0.075574	0.416009	0.071985	0.449814	0.975401	0.597473	0	0	0
R4GH36	Uncharacterized protein OS=Gallus gallus OX=9031 GN=SNRPB2 PE=4 SV=1	SNRPB2	25608	0.079374	0.31863	0.0141218	0.449814	0.975401	0.597473	0	0	0
Q98TY6	Tyrosine kinase negative regulator Cbl OS=Gallus gallus OX=9031 PE=2 SV=1	0	99824	0.0860313	0.501671	0.0966626	0.459174	0.975401	0.597473	0	0	0
A0A1D5NVL9	Uncharacterized protein OS=Gallus gallus OX=9031 GN=TPD52 PE=4 SV=1	TPD52	23662	0.0869771	0.236704	0.0890925	0.459174	0.975401	0.597473	0	0	0
A0A1D5PQN0	Uncharacterized protein OS=Gallus gallus OX=9031 GN=CTNNB1 PE=4 SV=1	CTNNB1	78530	0.0885063	0.39087	0.0111607	0.459174	0.975401	0.597473	0	0	0
Q5ZKW4	UTP--glucose-1-phosphate uridylyltransferase OS=Gallus gallus OX=9031 GN=RCJMB04_8o6 PE=2 SV=1	RCJMB04_8o6	56804	0.0976979	0.390927	0.0618127	0.484665	0.975401	0.597473	0	0	0
A0A1L1RM27	Uncharacterized protein OS=Gallus gallus OX=9031 GN=DPP7 PE=4 SV=1	DPP7	36167	0.101221	0.203473	0.0550856	0.485418	0.975401	0.597473	0	0	0
A0A1D5P5M6	Uncharacterized protein OS=Gallus gallus OX=9031 GN=ES1ML1 PE=4 SV=1	ES1ML1	26794	0.101118	0.1181	0.0307959	0.485418	0.975401	0.597473	0	0	0
E1BRE5	Uncharacterized protein OS=Gallus gallus OX=9031 GN=EEA1 PE=4 SV=2	EEA1	161741	0.101584	0.144318	0.0274936	0.485418	0.975401	0.597473	0	0	0
Q5ZJ64	Eukaryotic translation initiation factor 3 subunit M OS=Gallus gallus OX=9031 GN=EIF3M PE=2 SV=1	EIF3M	42591	0.110403	0.598459	0.104447	0.500591	0.975401	0.597473	0	0	0
E1BQS4	Uncharacterized protein OS=Gallus gallus OX=9031 GN=WNK1 PE=4 SV=4	WNK1	254737	0.111503	0.0954224	0.0782828	0.500591	0.975401	0.597473	0	0	0
A0A1D5PBY3	Uncharacterized protein OS=Gallus gallus OX=9031 GN=PRDX3 PE=4 SV=1	PRDX3	23558	0.109816	0.359761	0.0315241	0.500591	0.975401	0.597473	0	0	0
F1NPQ0	Uncharacterized protein OS=Gallus gallus OX=9031 GN=PSMD12 PE=4 SV=1	PSMD12	53008	0.114	0.581189	0.0685605	0.504493	0.975401	0.597473	0	0	0
A0A1L1RWE5	40S ribosomal protein SA OS=Gallus gallus OX=9031 GN=RPSA PE=3 SV=1	RPSA	31550	0.120644	0.593584	0.052437	0.51747	0.975401	0.597473	0	0	0
E1BQC5	Poly [ADP-ribose] polymerase OS=Gallus gallus OX=9031 GN=PARP14 PE=4 SV=4	PARP14	187336	0.125329	0.373077	0.0705035	0.521517	0.975401	0.597473	0	0	0
Q5ZJZ9	Protein arginine N-methyltransferase 5 OS=Gallus gallus OX=9031 GN=RCJMB04_14b8 PE=2 SV=1	RCJMB04_14b8	64599	0.127546	0.534159	0.103669	0.525883	0.975401	0.597473	0	0	0
Q5ZHW4	Ras-related protein Rab-5B OS=Gallus gallus OX=9031 GN=RAB5B PE=2 SV=1	RAB5B	23615	0.128863	0.228083	0.10266	0.526245	0.975401	0.597473	0	0	0
F1NQH4	Uncharacterized protein OS=Gallus gallus OX=9031 GN=PRPF40A PE=4 SV=3	PRPF40A	108319	0.130088	0.56271	0.0931659	0.526245	0.975401	0.597473	0	0	0
A0A1D5PS40	Uncharacterized protein OS=Gallus gallus OX=9031 GN=SLC25A3 PE=3 SV=1	SLC25A3	39902	0.132202	0.540303	0.0782617	0.526245	0.975401	0.597473	0	0	0
A0A1L1RN45	Pleckstrin homology domain-containing family O member 1 OS=Gallus gallus OX=9031 GN=PLEKHO1 PE=4 SV=1	PLEKHO1	47838	0.132932	0.220471	0.0505693	0.526245	0.975401	0.597473	0	0	0
A0A1D5NYT2	Uncharacterized protein OS=Gallus gallus OX=9031 GN=NNT PE=4 SV=1	NNT	113778	0.141253	0.210725	0.028421	0.53218	0.975401	0.597473	0	0	0
A0A1D5P2D9	T-complex protein 1 subunit gamma OS=Gallus gallus OX=9031 GN=CCT3 PE=3 SV=1	CCT3	60675	0.148264	0.0772209	0.0729992	0.538229	0.975401	0.597473	0	0	0
Q5ZIZ5	Non-POU domain containing octamer binding OS=Gallus gallus OX=9031 GN=NONO PE=2 SV=1	NONO	54067	0.155695	0.142536	0.0552515	0.541105	0.975401	0.597473	0	0	0
A0A1L1RKK2	Uncharacterized protein OS=Gallus gallus OX=9031 GN=ACADL PE=3 SV=1	ACADL	47874	0.157249	0.582113	0.0982976	0.541247	0.975401	0.597473	0	0	0
F1NGS7	Uncharacterized protein OS=Gallus gallus OX=9031 GN=ARF4 PE=3 SV=3	ARF4	20513	0.164756	0.135591	0.0817178	0.55342	0.975401	0.597473	0	0	0
P10288	Cadherin-2 OS=Gallus gallus OX=9031 GN=CDH2 PE=1 SV=1	CDH2	100465	0.164662	0.266286	0.0155512	0.55342	0.975401	0.597473	0	0	0
A0A1D5PPL7	Uncharacterized protein OS=Gallus gallus OX=9031 GN=EEF1D PE=4 SV=2	EEF1D	29750	0.180781	0.121305	0.0395342	0.583352	0.975401	0.597473	0	0	0
E1C3A9	Vigilin OS=Gallus gallus OX=9031 GN=HDLBP PE=4 SV=1	HDLBP	141596	0.185571	0.303769	0.101589	0.587351	0.975401	0.597473	0	0	0
Q800K9	Surfeit locus protein 4 OS=Gallus gallus OX=9031 GN=SURF4 PE=2 SV=1	SURF4	30619	0.190229	0.384126	0.0547866	0.595907	0.975401	0.597473	0	0	0
A0A1D5PCH7	60S ribosomal protein L5 OS=Gallus gallus OX=9031 GN=RPL5L PE=4 SV=1	RPL5L	27773	0.196075	0.25225	0.0603018	0.598636	0.975401	0.597473	0	0	0
A0A1D5P441	Uncharacterized protein OS=Gallus gallus OX=9031 GN=PTPRC PE=4 SV=1	PTPRC	131656	0.197112	0.567877	0.0373901	0.598636	0.975401	0.597473	0	0	0
F1NJ40	ATP-dependent RNA helicase DDX42 OS=Gallus gallus OX=9031 GN=DDX42 PE=4 SV=2	DDX42	103051	0.213998	0.385101	0.10311	0.622397	0.975401	0.597473	0	0	0
F1NB66	60S acidic ribosomal protein P0 OS=Gallus gallus OX=9031 GN=RPLP0 PE=3 SV=3	RPLP0	34286	0.245266	0.591826	0.0450163	0.649847	0.975401	0.597473	0	0	0
A0A1D5PPX3	Uncharacterized protein OS=Gallus gallus OX=9031 GN=HSD17B12 PE=4 SV=1	HSD17B12	42671	0.247452	0.590077	0.0919784	0.650845	0.975401	0.597473	0	0	0
F1NXW3	Uncharacterized protein OS=Gallus gallus OX=9031 GN=RPS15A PE=3 SV=3	RPS15A	14855	0.250743	0.343064	0.0243388	0.654228	0.975401	0.597473	0	0	0
Q5ZL83	Succinate--CoA ligase [ADP/GDP-forming] subunit alpha mitochondrial OS=Gallus gallus OX=9031 GN=SUCLG1 PE=2 SV=1	SUCLG1	34849	0.253067	0.31384	0.0854748	0.654604	0.975401	0.597473	0	0	0
A0A1D5P0E2	Protein transport protein SEC23 OS=Gallus gallus OX=9031 GN=SEC23A PE=3 SV=1	SEC23A	86187	0.258171	0.275952	0.0316586	0.65914	0.975401	0.597473	0	0	0
Q5ZM91	cAMP-dependent protein kinase type I-alpha regulatory subunit OS=Gallus gallus OX=9031 GN=PRKAR1A PE=2 SV=1	PRKAR1A	43350	0.279739	0.438204	0.0867271	0.673981	0.975401	0.597473	0	0	0
A0A1D5PNH0	Uncharacterized protein OS=Gallus gallus OX=9031 GN=MECR PE=4 SV=1	MECR	38694	0.286864	0.200706	0.0845618	0.682144	0.975401	0.597473	0	0	0
F1NW80	Golgi SNAP receptor complex member 1 OS=Gallus gallus OX=9031 GN=GOSR1 PE=3 SV=3	GOSR1	27720	0.292089	0.389359	0.0118399	0.684323	0.975401	0.597473	0	0	0
F1NI13	Uncharacterized protein OS=Gallus gallus OX=9031 GN=SYAP1 PE=4 SV=2	SYAP1	40826	0.29544	0.285732	0.0547215	0.686148	0.975401	0.597473	0	0	0
A0A1L1RSD6	Uncharacterized protein OS=Gallus gallus OX=9031 GN=RNPS1 PE=4 SV=1	RNPS1	31851	0.298834	0.122373	0.0890343	0.690262	0.975401	0.597473	0	0	0
A0A1D5PYG0	Uncharacterized protein OS=Gallus gallus OX=9031 PE=4 SV=1	0	55587	0.310097	0.314539	0.041597	0.697694	0.975401	0.597473	0	0	0
E1BQF9	Uncharacterized protein OS=Gallus gallus OX=9031 GN=CSDE1 PE=4 SV=3	CSDE1	88632	0.309442	0.260749	0.0325815	0.697694	0.975401	0.597473	0	0	0
A0A1D5P5X7	Uncharacterized protein OS=Gallus gallus OX=9031 GN=LOC772071 PE=4 SV=1	LOC772071	65684	0.30912	0.564327	0.0182904	0.697694	0.975401	0.597473	0	0	0
A0A1D5PHR1	Uncharacterized protein OS=Gallus gallus OX=9031 GN=ABCD2 PE=4 SV=1	ABCD2	82229	0.313112	0.303773	0.110017	0.697803	0.975401	0.597473	0	0	0
P00940	Triosephosphate isomerase OS=Gallus gallus OX=9031 GN=TPI1 PE=1 SV=2	TPI1	26620	0.320414	0.370824	0.0299895	0.699343	0.975401	0.597473	0	0	0
Q08392	Glutathione S-transferase OS=Gallus gallus OX=9031 PE=2 SV=1	0	25299	0.34485	0.264965	0.0729375	0.711126	0.975401	0.597473	0	0	0
A0A1D5PHP6	Uncharacterized protein OS=Gallus gallus OX=9031 GN=UBC PE=4 SV=1	UBC	31155	0.352918	0.316889	0.0475853	0.713853	0.975401	0.597473	0	0	0
F1NB02	40S ribosomal protein S8 OS=Gallus gallus OX=9031 GN=RPS8 PE=3 SV=3	RPS8	24054	0.35507	0.261827	0.100999	0.714626	0.975401	0.597473	0	0	0
A0A1D5P7M2	Uncharacterized protein OS=Gallus gallus OX=9031 GN=RETSAT PE=4 SV=1	RETSAT	70325	0.366317	0.0415429	0.0775339	0.718011	0.975401	0.597473	0	0	0
F1P371	Uncharacterized protein OS=Gallus gallus OX=9031 GN=PITHD1 PE=4 SV=2	PITHD1	23526	0.372932	0.086508	0.0840642	0.721574	0.975401	0.597473	0	0	0
P61355	60S ribosomal protein L27 OS=Gallus gallus OX=9031 GN=RPL27 PE=2 SV=2	RPL27	15798	0.374364	0.582796	0.018431	0.721574	0.975401	0.597473	0	0	0
E6N1V8	Guanine nucleotide-binding protein beta subunit2-like 1 OS=Gallus gallus OX=9031 GN=GNB2L1 PE=4 SV=1	GNB2L1	35077	0.394274	0.0132588	0.0546583	0.730983	0.975401	0.597473	0	0	0
Q6WNG8	Heterogeneous nuclear ribonucleoprotein H1-like protein OS=Gallus gallus OX=9031 PE=2 SV=1	0	56566	0.401278	0.436387	0.0184637	0.735695	0.975401	0.597473	0	0	0
E1C764	Uncharacterized protein OS=Gallus gallus OX=9031 GN=BMP2K PE=4 SV=3	BMP2K	124120	0.408251	0.526614	0.0225134	0.740632	0.975401	0.597473	0	0	0
A0A1D5PN39	Protein/nucleic acid deglycase DJ-1 OS=Gallus gallus OX=9031 GN=PARK7 PE=4 SV=1	PARK7	17303	0.42557	0.509164	0.0497192	0.751132	0.975401	0.597473	0	0	0
A0A1D5NVN8	Uncharacterized protein OS=Gallus gallus OX=9031 GN=PLD3 PE=4 SV=1	PLD3	40848	0.428552	0.333386	0.0720426	0.752394	0.975401	0.597473	0	0	0
A0A1D5PLS2	Citrate synthase OS=Gallus gallus OX=9031 GN=CS PE=3 SV=1	CS	56403	0.438615	0.419908	0.0535536	0.75672	0.975401	0.597473	0	0	0
Q5ZL82	Isocitrate dehydrogenase [NADP] OS=Gallus gallus OX=9031 GN=RCJMB04_7e11 PE=2 SV=1	RCJMB04_7e11	50469	0.441172	0.57856	0.0347917	0.757916	0.975401	0.597473	0	0	0
A0A1I7Q3Y7	GTP-binding nuclear protein Ran OS=Gallus gallus OX=9031 GN=RAN PE=3 SV=1	RAN	23243	0.443035	0.218245	0.0152964	0.757916	0.975401	0.597473	0	0	0
P34065	Proteasome subunit beta type-5 (Fragment) OS=Gallus gallus OX=9031 GN=PSMB5 PE=2 SV=2	PSMB5	27045	0.44941	0.39024	0.108122	0.760953	0.975401	0.597473	0	0	0
F1NK96	Uncharacterized protein OS=Gallus gallus OX=9031 GN=PDIA6 PE=3 SV=1	PDIA6	48788	0.490657	0.470196	0.106023	0.777568	0.975401	0.597473	0	0	0
A0A1D5NZ55	Uncharacterized protein OS=Gallus gallus OX=9031 GN=UGGT1 PE=4 SV=1	UGGT1	180187	0.494983	0.468411	0.0796223	0.780455	0.975401	0.597473	0	0	0
A0A1D5PTF4	Uncharacterized protein OS=Gallus gallus OX=9031 GN=LIMA1 PE=4 SV=1	LIMA1	85114	0.493974	0.518792	0.0784192	0.780455	0.975401	0.597473	0	0	0
A0A1D5PV09	Uncharacterized protein OS=Gallus gallus OX=9031 GN=NCKAP1L PE=4 SV=1	NCKAP1L	129944	0.496109	0.213104	0.103548	0.78056	0.975401	0.597473	0	0	0
R4GH93	Uncharacterized protein OS=Gallus gallus OX=9031 PE=4 SV=2	0	11595	0.499141	0.178476	0.0852654	0.78192	0.975401	0.597473	0	0	0
E1BVT3	Malate dehydrogenase OS=Gallus gallus OX=9031 GN=MDH2 PE=3 SV=2	MDH2	36968	0.517904	0.35601	0.0954091	0.783885	0.975401	0.597473	0	0	0
F1P0P0	HN1-like protein OS=Gallus gallus OX=9031 GN=JPT2 PE=2 SV=2	JPT2	20213	0.527016	0.576007	0.0605157	0.789525	0.975401	0.597473	0	0	0
F1NSB6	Uncharacterized protein OS=Gallus gallus OX=9031 GN=ANKFY1 PE=4 SV=4	ANKFY1	128967	0.526037	0.50225	0.0498505	0.789525	0.975401	0.597473	0	0	0
E1C038	Uncharacterized protein OS=Gallus gallus OX=9031 GN=GUK1 PE=3 SV=3	GUK1	24002	0.530585	0.438183	0.104209	0.791901	0.975401	0.597473	0	0	0
F1NFA8	Uncharacterized protein OS=Gallus gallus OX=9031 GN=NUP62 PE=4 SV=3	NUP62	58369	0.531815	0.141686	0.0341907	0.792606	0.975401	0.597473	0	0	0
Q02960	Macrophage migration inhibitory factor OS=Gallus gallus OX=9031 GN=MIF PE=3 SV=3	MIF	12484	0.534599	0.0308584	0.0394451	0.793643	0.975401	0.597473	0	0	0
Q1KME6	Ras-related protein Rab-6A OS=Gallus gallus OX=9031 GN=RAB6A PE=2 SV=3	RAB6A	23491	0.535607	0.228708	0.0952542	0.794294	0.975401	0.597473	0	0	0
Q5ZMQ7	SH3 domain containing kinase binding protein 1 OS=Gallus gallus OX=9031 GN=SH3KBP1 PE=1 SV=1	SH3KBP1	81518	0.570981	0.197119	0.0222573	0.812164	0.975401	0.597473	0	0	0
F1NH87	Glyceraldehyde-3-phosphate dehydrogenase OS=Gallus gallus OX=9031 GN=GAPDH PE=3 SV=2	GAPDH	35704	0.582637	0.490034	0.095728	0.821229	0.975401	0.597473	0	0	0
E1C1D1	Annexin OS=Gallus gallus OX=9031 GN=ANXA7 PE=3 SV=2	ANXA7	49334	0.605765	0.243855	0.089726	0.828691	0.975401	0.597473	0	0	0
P87362	Bleomycin hydrolase OS=Gallus gallus OX=9031 GN=BLMH PE=1 SV=1	BLMH	52690	0.61316	0.420223	0.0136752	0.832274	0.975401	0.597473	0	0	0
P08836	Farnesyl pyrophosphate synthase OS=Gallus gallus OX=9031 GN=FDPS PE=1 SV=2	FDPS	42153	0.632734	0.6158	0.0441098	0.847396	0.975401	0.597473	0	0	0
A0A1L1RWM3	SH3 domain-binding glutamic acid-rich-like protein OS=Gallus gallus OX=9031 GN=SH3BGRL3 PE=3 SV=1	SH3BGRL3	10463	0.63342	0.19588	0.0437167	0.847396	0.975401	0.597473	0	0	0
A0A1D5PDF1	Glutathione S-transferase OS=Gallus gallus OX=9031 GN=GST2L PE=3 SV=1	GST2L	25449	0.641149	0.353101	0.0234855	0.851918	0.975401	0.597473	0	0	0
Q05744	Cathepsin D OS=Gallus gallus OX=9031 GN=CTSD PE=1 SV=1	CTSD	43298	0.647622	0.0992364	0.0178575	0.855755	0.975401	0.597473	0	0	0
A0A1D5PJ54	Uncharacterized protein OS=Gallus gallus OX=9031 GN=MTDH PE=4 SV=1	MTDH	62096	0.648602	0.28027	0.0592626	0.856204	0.975401	0.597473	0	0	0
F1NMK3	WASH complex subunit 1 OS=Gallus gallus OX=9031 GN=WASHC1 PE=4 SV=1	WASHC1	51652	0.672394	0.586072	0.076879	0.863092	0.975401	0.597473	0	0	0
Q5ZK10	NSFL1 cofactor p47 OS=Gallus gallus OX=9031 GN=NSFL1C PE=2 SV=1	NSFL1C	40641	0.678171	0.0997747	0.101917	0.865413	0.975401	0.597473	0	0	0
Q5ZLI9	3-hydroxyisobutyrate dehydrogenase OS=Gallus gallus OX=9031 GN=HIBADH PE=2 SV=1	HIBADH	35284	0.691991	0.42981	0.103537	0.867052	0.975401	0.597473	0	0	0
Q90WD0	Actin-related protein 3 OS=Gallus gallus OX=9031 GN=ACTR3 PE=2 SV=1	ACTR3	47421	0.688128	0.583559	0.101974	0.867052	0.975401	0.597473	0	0	0
Q5ZJ70	Programmed cell death 6 interacting protein OS=Gallus gallus OX=9031 GN=PDCD6IP PE=2 SV=1	PDCD6IP	97315	0.6954	0.372816	0.109483	0.869405	0.975401	0.597473	0	0	0
Q8UWG6	Mitogen-activated protein kinase OS=Gallus gallus OX=9031 GN=MAPK1 PE=2 SV=1	MAPK1	41942	0.708687	0.20339	0.0951615	0.877363	0.975401	0.597473	0	0	0
A0A1D5PL90	Late endosomal/lysosomal adaptor MAPK and MTOR activator 1 OS=Gallus gallus OX=9031 PE=4 SV=2	0	15800	0.717707	0.170482	0.0140217	0.88304	0.975401	0.597473	0	0	0
F1NH33	Aldehyde dehydrogenase OS=Gallus gallus OX=9031 GN=ALDH3A2 PE=3 SV=2	ALDH3A2	54120	0.721534	0.60265	0.0664153	0.885403	0.975401	0.597473	0	0	0
D2D3P4	RAB27A member RAS oncogene family OS=Gallus gallus OX=9031 GN=Rab27a PE=2 SV=1	Rab27a	25066	0.735158	0.0814276	0.0979637	0.889654	0.975401	0.597473	0	0	0
Q5ZLV0	Uncharacterized protein OS=Gallus gallus OX=9031 GN=RCJMB04_4l20 PE=2 SV=1	RCJMB04_4l20	28133	0.730729	0.226239	0.0881745	0.889654	0.975401	0.597473	0	0	0
E1C2P9	Kinectin OS=Gallus gallus OX=9031 GN=KTN1 PE=4 SV=3	KTN1	155973	0.754783	0.322666	0.106086	0.891668	0.975401	0.597473	0	0	0
A0A1L1RV40	Calponin OS=Gallus gallus OX=9031 GN=CNN2 PE=3 SV=1	CNN2	32307	0.75786	0.141664	0.10112	0.892278	0.975401	0.597473	0	0	0
F1NV47	Uncharacterized protein OS=Gallus gallus OX=9031 GN=EHD4 PE=3 SV=3	EHD4	61300	0.795756	0.573806	0.08712	0.917248	0.975401	0.597473	0	0	0
A0A1D5P167	Gamma-glutamyl hydrolase OS=Gallus gallus OX=9031 GN=GGH PE=4 SV=1	GGH	48210	0.844936	0.438566	0.0346113	0.941883	0.975401	0.597473	0	0	0
Q5ZHW8	Ribosomal protein S14 OS=Gallus gallus OX=9031 GN=RPS14 PE=2 SV=1	RPS14	16273	0.857854	0.21748	0.0783131	0.945335	0.975401	0.597473	0	0	0
Q90ZG0	Peptidylprolyl isomerase OS=Gallus gallus OX=9031 GN=FKBP12 PE=2 SV=1	FKBP12	11973	0.856695	0.413851	0.0754206	0.945335	0.975401	0.597473	0	0	0
A0A1D5PY21	Uncharacterized protein OS=Gallus gallus OX=9031 GN=FUNDC2 PE=4 SV=1	FUNDC2	16380	0.868486	0.446514	0.0618838	0.948486	0.975401	0.597473	0	0	0
A0A1D5PG23	Lysosome-associated membrane glycoprotein 1 OS=Gallus gallus OX=9031 GN=LAMP1 PE=3 SV=1	LAMP1	44553	0.866512	0.390388	0.0267289	0.948486	0.975401	0.597473	0	0	0
A0A1L1RQV2	Uncharacterized protein OS=Gallus gallus OX=9031 GN=ETF1 PE=4 SV=1	ETF1	49893	0.872765	0.149523	0.0240237	0.948486	0.975401	0.597473	0	0	0
A0A1I7Q3Z7	Microtubule-associated protein RP/EB family member 1 OS=Gallus gallus OX=9031 GN=MAPRE1 PE=4 SV=1	MAPRE1	29503	0.877204	0.590866	0.0956819	0.951898	0.975401	0.597473	0	0	0
F1NL71	Uncharacterized protein OS=Gallus gallus OX=9031 GN=CCDC47 PE=4 SV=2	CCDC47	55660	0.879917	0.553736	0.098116	0.952332	0.975401	0.597473	0	0	0
E1C1I7	Uncharacterized protein OS=Gallus gallus OX=9031 PE=4 SV=3	0	17880	0.894591	0.112013	0.0404864	0.960015	0.975401	0.597473	0	0	0
F1P4H4	Uncharacterized protein OS=Gallus gallus OX=9031 GN=TXNDC5 PE=3 SV=1	TXNDC5	46423	0.901968	0.163935	0.110042	0.962345	0.975401	0.597473	0	0	0
F1NNP6	Uncharacterized protein OS=Gallus gallus OX=9031 GN=GLRX3 PE=4 SV=2	GLRX3	36574	0.91268	0.127676	0.0617486	0.963845	0.975401	0.597473	0	0	0
Q5ZLX0	Uncharacterized protein OS=Gallus gallus OX=9031 GN=PGRMC2 PE=2 SV=1	PGRMC2	21641	0.914595	0.557971	0.0541706	0.965136	0.975401	0.597473	0	0	0
F1NQG5	Ribosomal protein L15 OS=Gallus gallus OX=9031 GN=RPL15 PE=3 SV=2	RPL15	24132	0.943129	0.303363	0.0604898	0.978215	0.975401	0.597473	0	0	0
A0A1D5PWB9	Uncharacterized protein OS=Gallus gallus OX=9031 GN=AP3D1 PE=4 SV=1	AP3D1	139066	0.956123	0.558583	0.0128997	0.983643	0.975401	0.597473	0	0	0
Q90WU1	Caspase 8 OS=Gallus gallus OX=9031 PE=2 SV=1	0	54646	0.962176	0.233125	0.0925787	0.98616	0.975401	0.597473	0	0	0
A0A1D5PJ40	Clathrin light chain OS=Gallus gallus OX=9031 GN=CLTB PE=3 SV=1	CLTB	23121	0.971777	0.148646	0.0172824	0.989766	0.975401	0.597473	0	0	0
E1BQH2	Uncharacterized protein OS=Gallus gallus OX=9031 GN=IARS PE=3 SV=3	IARS	144769	0.998115	0.0765802	0.0189766	0.998678	0.975401	0.597473	0	0	0
A0A1L1RQ58	Uncharacterized protein OS=Gallus gallus OX=9031 GN=VAMP4 PE=4 SV=1	VAMP4	15525	FALSE	0.440882	0.101096	FALSE	0.975401	0.597473	0	0	0
F1NGI6	Uncharacterized protein OS=Gallus gallus OX=9031 GN=SGSH PE=4 SV=3	SGSH	63514	FALSE	0.510394	0.073614	FALSE	0.975401	0.597473	0	0	0
A0A1L1RZQ3	Uncharacterized protein OS=Gallus gallus OX=9031 GN=MFF PE=4 SV=1	MFF	28569	FALSE	0.130042	0.0635278	FALSE	0.975401	0.597473	0	0	0
Q90875	Cytoplasmic aconitate hydratase OS=Gallus gallus OX=9031 GN=ACO1 PE=2 SV=1	ACO1	98074	0.512368	0.620761	0.0934511	0.782953	0.976479	0.597473	0	0	0
E1BSA4	Uncharacterized protein OS=Gallus gallus OX=9031 GN=PTTG1IP PE=4 SV=2	PTTG1IP	21188	0.00273128	0.629382	0.0411795	0.152296	0.980923	0.597473	0	0	0
F1NKE8	Uncharacterized protein OS=Gallus gallus OX=9031 GN=PDXK PE=4 SV=3	PDXK	35015	0.025843	0.667337	0.0407542	0.333566	0.980923	0.597473	0	0	0
Q5ZK63	Activated RNA polymerase II transcriptional coactivator p15 OS=Gallus gallus OX=9031 GN=SUB1 PE=2 SV=1	SUB1	14237	0.0504664	0.648154	0.0489571	0.397459	0.980923	0.597473	0	0	0
P20136	Glutathione S-transferase 2 OS=Gallus gallus OX=9031 GN=GSTM2 PE=1 SV=4	GSTM2	25893	0.104024	0.662689	0.0829582	0.494532	0.980923	0.597473	0	0	0
E1C396	Uncharacterized protein OS=Gallus gallus OX=9031 GN=HGS PE=4 SV=3	HGS	84368	0.255901	0.66597	0.0459828	0.657114	0.980923	0.597473	0	0	0
Q5ZKP8	Lysine--tRNA ligase OS=Gallus gallus OX=9031 GN=RCJMB04_9m1 PE=2 SV=1	RCJMB04_9m1	67918	0.325309	0.639996	0.0952341	0.701078	0.980923	0.597473	0	0	0
A0A1D5PJG4	Uncharacterized protein OS=Gallus gallus OX=9031 GN=SYNCRIP PE=4 SV=1	SYNCRIP	62677	0.330824	0.628071	0.0557874	0.703252	0.980923	0.597473	0	0	0
F1NJU7	Tyrosine--tRNA ligase OS=Gallus gallus OX=9031 GN=YARS PE=3 SV=3	YARS	60147	0.790746	0.663449	0.0717799	0.914077	0.980923	0.597473	0	0	0
P47836	40S ribosomal protein S4 OS=Gallus gallus OX=9031 GN=RPS4 PE=2 SV=2	RPS4	29595	0.826748	0.649375	0.0814044	0.936981	0.980923	0.597473	0	0	0
A0A1D5PVL4	Eukaryotic translation initiation factor 3 subunit F OS=Gallus gallus OX=9031 GN=EIF3F PE=3 SV=1	EIF3F	34665	0.972016	0.638985	0.013033	0.989766	0.980923	0.597473	0	0	0
A0A1D5PVT8	Uncharacterized protein OS=Gallus gallus OX=9031 GN=NADK PE=3 SV=1	NADK	48999	FALSE	0.656325	0.0636688	FALSE	0.980923	0.597473	0	0	0
A0A1D5PGW7	Uncharacterized protein OS=Gallus gallus OX=9031 GN=SRI PE=4 SV=1	SRI	21850	0.0179272	0.699256	0.0269575	0.28088	0.983213	0.597473	0	0	0
Q5ZL37	Succinate--CoA ligase [GDP-forming] subunit beta mitochondrial OS=Gallus gallus OX=9031 GN=SUCLG2 PE=2 SV=1	SUCLG2	46761	0.155043	0.694528	0.0272097	0.541105	0.983213	0.597473	0	0	0
Q5F411	T-complex protein 1 subunit epsilon OS=Gallus gallus OX=9031 GN=CCT5 PE=2 SV=1	CCT5	59715	0.210721	0.715683	0.0596158	0.622397	0.983213	0.597473	0	0	0
F1NLR1	Acetyl-coenzyme A synthetase OS=Gallus gallus OX=9031 GN=ACSS1 PE=3 SV=3	ACSS1	73596	0.234897	0.702024	0.0700399	0.634907	0.983213	0.597473	0	0	0
E1C5F2	Uncharacterized protein OS=Gallus gallus OX=9031 GN=RNASET2 PE=3 SV=1	RNASET2	31198	0.422849	0.697522	0.0959748	0.751132	0.983213	0.597473	0	0	0
R4GJU7	Uncharacterized protein OS=Gallus gallus OX=9031 GN=MXRA7 PE=4 SV=3	MXRA7	26889	0.511764	0.710719	0.0969963	0.782953	0.983213	0.597473	0	0	0
A2NR64	Dolichyl-diphosphooligosaccharide--protein glycosyltransferase subunit DAD1 OS=Gallus gallus OX=9031 GN=DAD1 PE=3 SV=1	DAD1	12926	0.688256	0.706739	0.0413734	0.867052	0.983213	0.597473	0	0	0
A0A1D5P5X1	Uncharacterized protein OS=Gallus gallus OX=9031 GN=RCN2 PE=4 SV=1	RCN2	36203	0.867853	0.706384	0.0971429	0.948486	0.983213	0.597473	0	0	0
Q5ZIA3	Sorting nexin 3 OS=Gallus gallus OX=9031 GN=SNX3 PE=2 SV=1	SNX3	18755	0.0101085	0.729163	0.0439159	0.230201	0.985548	0.597473	0	0	0
A0A1D5P7X3	Uncharacterized protein OS=Gallus gallus OX=9031 GN=CAPG PE=4 SV=1	CAPG	48905	0.569514	0.732123	0.0797577	0.810932	0.985548	0.597473	0	0	0
Q5ZJX9	Proteasome subunit alpha type OS=Gallus gallus OX=9031 GN=PSMA5 PE=2 SV=1	PSMA5	26447	0.0344258	0.764702	0.0450626	0.366947	0.987752	0.597473	0	0	0
A0A1D5PBP3	Carboxypeptidase OS=Gallus gallus OX=9031 GN=SCPEP1 PE=3 SV=1	SCPEP1	49296	0.0401605	0.763835	0.0349929	0.368924	0.987752	0.597473	0	0	0
Q5ZI00	Uncharacterized protein OS=Gallus gallus OX=9031 GN=NDUFA9 PE=2 SV=1	NDUFA9	43080	0.0543832	0.770748	0.102747	0.410479	0.987752	0.597473	0	0	0
O93277	WD repeat-containing protein 1 OS=Gallus gallus OX=9031 GN=WDR1 PE=2 SV=1	WDR1	66567	0.145483	0.744375	0.0249353	0.533028	0.987752	0.597473	0	0	0
A0A1D5PY92	40S ribosomal protein S3a OS=Gallus gallus OX=9031 GN=RPS3A PE=3 SV=1	RPS3A	29867	0.426062	0.753446	0.0706386	0.751132	0.987752	0.597473	0	0	0
E1BUR3	DDRGK domain containing 1 OS=Gallus gallus OX=9031 PE=4 SV=3	0	34449	0.452787	0.746331	0.0720698	0.760953	0.987752	0.597473	0	0	0
F1P528	Uncharacterized protein OS=Gallus gallus OX=9031 GN=SPCS2 PE=4 SV=3	SPCS2	27840	0.554099	0.739899	0.0282011	0.801587	0.987752	0.597473	0	0	0
Q5ZM53	Uncharacterized protein OS=Gallus gallus OX=9031 GN=RCJMB04_3c5 PE=2 SV=1	RCJMB04_3c5	71098	0.633203	0.750836	0.0488009	0.847396	0.987752	0.597473	0	0	0
R4GLE6	Eukaryotic translation initiation factor 1 OS=Gallus gallus OX=9031 GN=EIF1 PE=4 SV=2	EIF1	12734	0.657433	0.749054	0.072234	0.85972	0.987752	0.597473	0	0	0
Q5ZI93	Uncharacterized protein OS=Gallus gallus OX=9031 GN=TPD52L2 PE=2 SV=1	TPD52L2	22182	0.847436	0.759969	0.0884433	0.941883	0.987752	0.597473	0	0	0
A0A1D5PIL5	14-3-3 protein theta OS=Gallus gallus OX=9031 GN=YWHAQ PE=3 SV=1	YWHAQ	27205	0.0417563	0.801681	0.029619	0.368924	0.988806	0.597473	0	0	0
F1NHM9	Phosphoglycerate mutase OS=Gallus gallus OX=9031 GN=PGAM1 PE=3 SV=3	PGAM1	28898	0.600033	0.789898	0.0802561	0.825917	0.988806	0.597473	0	0	0
Q90XD9	Transcriptional coactivator p100 (Fragment) OS=Gallus gallus OX=9031 PE=2 SV=1	0	80157	0.792527	0.781641	0.110141	0.915313	0.988806	0.597473	0	0	0
A0A1L1RT94	Uncharacterized protein OS=Gallus gallus OX=9031 GN=RPL31 PE=4 SV=1	RPL31	12925	0.156672	0.804064	0.0427563	0.541105	0.988968	0.597473	0	0	0
P08250	Apolipoprotein A-I OS=Gallus gallus OX=9031 GN=APOA1 PE=1 SV=2	APOA1	30680	0.00325702	0.814961	0.0398881	0.168159	0.991265	0.597473	0	0	0
P12003	Vinculin OS=Gallus gallus OX=9031 GN=VCL PE=1 SV=4	VCL	124560	0.0199204	0.812949	0.0378038	0.297211	0.991265	0.597473	0	0	0
O57535	Nucleoside diphosphate kinase OS=Gallus gallus OX=9031 PE=2 SV=1	0	17288	0.348793	0.809889	0.0379812	0.711381	0.991265	0.597473	0	0	0
P70081	Histone H4 type VIII OS=Gallus gallus OX=9031 GN=H4-VIII PE=3 SV=3	H4-VIII	11439	0.486136	0.814643	0.0285678	0.77621	0.991265	0.597473	0	0	0
A0A1D5P6I5	Eukaryotic translation initiation factor 4 gamma 1 OS=Gallus gallus OX=9031 GN=EIF4G1 PE=4 SV=1	EIF4G1	180195	0.0116866	0.864334	0.0117198	0.239885	0.992956	0.597473	0	0	0
R4GLK3	Uncharacterized protein OS=Gallus gallus OX=9031 GN=PSMD4 PE=4 SV=2	PSMD4	40533	0.0183358	0.829919	0.0732085	0.28088	0.992956	0.597473	0	0	0
Q5ZHR7	Clathrin light chain OS=Gallus gallus OX=9031 GN=CLTA PE=2 SV=1	CLTA	23760	0.0819146	0.867525	0.0522047	0.454388	0.992956	0.597473	0	0	0
A0A1D5PM49	Uncharacterized protein OS=Gallus gallus OX=9031 GN=GALNS PE=4 SV=1	GALNS	43291	0.0881702	0.823217	0.0706259	0.459174	0.992956	0.597473	0	0	0
E1C6C9	Uncharacterized protein OS=Gallus gallus OX=9031 GN=NDUFB10 PE=4 SV=1	NDUFB10	20497	0.116715	0.859505	0.098927	0.510032	0.992956	0.597473	0	0	0
F1NW43	Pyruvate kinase OS=Gallus gallus OX=9031 GN=PKM PE=3 SV=2	PKM	57874	0.191054	0.840237	0.0344636	0.597152	0.992956	0.597473	0	0	0
F1P360	Cytoskeleton associated protein 4 OS=Gallus gallus OX=9031 PE=4 SV=4	0	56823	0.295821	0.867219	0.026708	0.686148	0.992956	0.597473	0	0	0
Q5ZLN5	TAR DNA-binding protein 43 OS=Gallus gallus OX=9031 GN=TARDBP PE=2 SV=1	TARDBP	44590	0.398447	0.854919	0.0369549	0.735676	0.992956	0.597473	0	0	0
P40618	High mobility group protein B3 OS=Gallus gallus OX=9031 GN=HMGB3 PE=2 SV=3	HMGB3	23057	0.460594	0.854126	0.060335	0.76323	0.992956	0.597473	0	0	0
Q5ZME2	Malate dehydrogenase cytoplasmic OS=Gallus gallus OX=9031 GN=MDH1 PE=2 SV=1	MDH1	36543	0.490861	0.845073	0.0862741	0.777568	0.992956	0.597473	0	0	0
Q5ZMS2	Platelet-activating factor acetylhydrolase IB subunit beta OS=Gallus gallus OX=9031 GN=PAFAH1B2 PE=2 SV=1	PAFAH1B2	25567	0.507553	0.858089	0.0592948	0.782953	0.992956	0.597473	0	0	0
P62303	Small nuclear ribonucleoprotein E OS=Gallus gallus OX=9031 GN=SNRPE PE=3 SV=1	SNRPE	10804	0.546273	0.87522	0.0561208	0.79906	0.992956	0.597473	0	0	0
F1P4P0	Ubiquitin-fold modifier 1 OS=Gallus gallus OX=9031 GN=UFM1 PE=4 SV=2	UFM1	12037	0.607326	0.830794	0.109144	0.828911	0.992956	0.597473	0	0	0
E1C270	Uncharacterized protein OS=Gallus gallus OX=9031 GN=SRSF6 PE=4 SV=2	SRSF6	40613	0.770953	0.862034	0.0475418	0.901402	0.992956	0.597473	0	0	0
E1C3C6	V-type proton ATPase subunit G OS=Gallus gallus OX=9031 GN=ATP6V1G1 PE=3 SV=1	ATP6V1G1	13552	0.800449	0.832557	0.0403433	0.918527	0.992956	0.597473	0	0	0
R4GM10	Fructose-bisphosphate aldolase OS=Gallus gallus OX=9031 GN=ALDOC PE=3 SV=1	ALDOC	39361	0.167893	0.878016	0.0694817	0.559639	0.994254	0.597473	0	0	0
Q5F3G1	Uncharacterized protein OS=Gallus gallus OX=9031 GN=RCJMB04_18a15 PE=2 SV=1	RCJMB04_18a15	64119	0.310241	0.878586	0.101026	0.697694	0.994254	0.597473	0	0	0
Q5F433	PRA1 family protein 3 OS=Gallus gallus OX=9031 GN=ARL6IP5 PE=2 SV=1	ARL6IP5	21652	0.7528	0.879718	0.028317	0.891591	0.994254	0.597473	0	0	0
Q5ZK22	Sorting nexin OS=Gallus gallus OX=9031 GN=SNX6 PE=2 SV=1	SNX6	46610	0.0783816	0.892623	0.0986061	0.449814	0.994336	0.597473	0	0	0
A0A1D5PU77	ATP synthase subunit beta OS=Gallus gallus OX=9031 GN=ATP5F1B PE=3 SV=1	ATP5F1B	56629	0.22598	0.906039	0.0392347	0.631293	0.994336	0.597473	0	0	0
P0C1H4	Histone H2B 5 OS=Gallus gallus OX=9031 GN=H2B-V PE=1 SV=2	H2B-V	13950	0.36456	0.909495	0.0511014	0.718011	0.994336	0.597473	0	0	0
F1NJ69	Uncharacterized protein OS=Gallus gallus OX=9031 GN=USO1 PE=4 SV=2	USO1	106132	0.513706	0.897387	0.0806285	0.782953	0.994336	0.597473	0	0	0
A0A1D5PP48	Beta-hexosaminidase OS=Gallus gallus OX=9031 GN=HEXA PE=3 SV=1	HEXA	56396	0.0136039	0.938794	0.0717883	0.246284	0.995481	0.597473	0	0	0
R4GHA5	Uncharacterized protein OS=Gallus gallus OX=9031 GN=SCCPDH PE=4 SV=2	SCCPDH	46544	0.373599	0.925651	0.0804074	0.721574	0.995481	0.597473	0	0	0
Q90965	Ras-related protein Rab-2A OS=Gallus gallus OX=9031 GN=RAB2A PE=2 SV=1	RAB2A	23522	0.608847	0.932813	0.108862	0.828911	0.995481	0.597473	0	0	0
A0A1D5PSI2	Inosine-5'-monophosphate dehydrogenase OS=Gallus gallus OX=9031 GN=IMPDH2 PE=3 SV=1	IMPDH2	58069	0.692273	0.931429	0.0865181	0.867052	0.995481	0.597473	0	0	0
Q5ZJJ3	Uncharacterized protein OS=Gallus gallus OX=9031 GN=RCJMB04_17k23 PE=2 SV=1	RCJMB04_17k23	27273	0.736485	0.94082	0.100058	0.889654	0.995577	0.597473	0	0	0
I3VQH4	Interleukin enhancer binding factor 3-like protein OS=Gallus gallus OX=9031 GN=ILF3 PE=2 SV=1	ILF3	95019	0.735521	0.947367	0.0283363	0.889654	0.996419	0.597473	0	0	0
E1BVC8	Secretory carrier-associated membrane protein OS=Gallus gallus OX=9031 GN=SCAMP1 PE=3 SV=1	SCAMP1	38131	0.0385611	0.959404	0.0348917	0.368924	0.998317	0.597473	0	0	0
F1NB67	Uncharacterized protein OS=Gallus gallus OX=9031 GN=PLEKHO2 PE=4 SV=3	PLEKHO2	62985	0.14391	0.987991	0.0894391	0.533028	0.998317	0.597473	0	0	0
F1NT20	Uncharacterized protein OS=Gallus gallus OX=9031 GN=ACAT2 PE=3 SV=2	ACAT2	40886	0.287672	0.988358	0.0466643	0.682144	0.998317	0.597473	0	0	0
E1C7T8	Coatomer subunit gamma OS=Gallus gallus OX=9031 GN=COPG2 PE=3 SV=2	COPG2	97324	0.600562	0.987732	0.0856554	0.825917	0.998317	0.597473	0	0	0
P41239	Tyrosine-protein kinase CSK OS=Gallus gallus OX=9031 GN=CSK PE=2 SV=1	CSK	50752	FALSE	0.971672	0.0707719	FALSE	0.998317	0.597473	0	0	0
A0A1D5P2V1	Tetratricopeptide repeat domain 38 OS=Gallus gallus OX=9031 GN=TTC38L PE=4 SV=1	TTC38L	48985	0.0374435	0.998914	0.0548967	0.368924	0.998585	0.597473	0	0	0
A0A1D5PAH2	Uncharacterized protein OS=Gallus gallus OX=9031 GN=LOC426023 PE=4 SV=1	LOC426023	32006	0.00505632	FALSE	0.0773738	0.1962	FALSE	0.597473	0	0	0
P28687	Signal peptidase complex subunit 3 OS=Gallus gallus OX=9031 GN=SPC22 PE=1 SV=1	SPC22	20230	0.00982295	FALSE	0.0532572	0.230201	FALSE	0.597473	0	0	0
A0A1D5PI15	Uncharacterized protein OS=Gallus gallus OX=9031 GN=ARFIP1 PE=4 SV=1	ARFIP1	46663	0.0100959	FALSE	0.0142095	0.230201	FALSE	0.597473	0	0	0
A0A1D5NU87	Uncharacterized protein OS=Gallus gallus OX=9031 GN=EML4 PE=4 SV=1	EML4	109552	0.0606589	FALSE	0.0661465	0.42309	FALSE	0.597473	0	0	0
F2Z4M3	40S ribosomal protein S15 OS=Gallus gallus OX=9031 GN=RPS15 PE=3 SV=2	RPS15	17040	0.0870444	FALSE	0.0238711	0.459174	FALSE	0.597473	0	0	0
Q5ZJH9	H/ACA ribonucleoprotein complex subunit DKC1 OS=Gallus gallus OX=9031 GN=DKC1 PE=2 SV=1	DKC1	58150	0.126953	FALSE	0.0289426	0.525883	FALSE	0.597473	0	0	0
A0A1L1RRK7	Calcium-transporting ATPase OS=Gallus gallus OX=9031 GN=ATP2A2 PE=3 SV=1	ATP2A2	109731	0.169708	FALSE	0.102432	0.56193	FALSE	0.597473	0	0	0
F1NR71	Uncharacterized protein OS=Gallus gallus OX=9031 GN=PSMD7 PE=4 SV=3	PSMD7	34690	0.288546	FALSE	0.0300279	0.682144	FALSE	0.597473	0	0	0
A0A1D5P9X5	Uncharacterized protein OS=Gallus gallus OX=9031 GN=LOC415664 PE=3 SV=1	LOC415664	23688	FALSE	FALSE	0.0831832	FALSE	FALSE	0.597473	0	0	0
A0A1D5P2R2	26S proteasome non-ATPase regulatory subunit 13 OS=Gallus gallus OX=9031 GN=PSMD13 PE=4 SV=1	PSMD13	40429	FALSE	FALSE	0.0792102	FALSE	FALSE	0.597473	0	0	0
Q5F3T2	Septin 9 OS=Gallus gallus OX=9031 GN=SEPT9 PE=2 SV=1	SEPT9	65524	FALSE	FALSE	0.0364181	FALSE	FALSE	0.597473	0	0	0
E1C460	Uncharacterized protein OS=Gallus gallus OX=9031 GN=PBLD PE=4 SV=1	PBLD	32205	FALSE	FALSE	0.027068	FALSE	FALSE	0.597473	0	0	0
R4GJX3	Uncharacterized protein OS=Gallus gallus OX=9031 GN=IFITM3 PE=4 SV=2	IFITM3	14947	FALSE	FALSE	0.0189764	FALSE	FALSE	0.597473	0	0	0
P00508	Aspartate aminotransferase mitochondrial OS=Gallus gallus OX=9031 GN=GOT2 PE=1 SV=2	GOT2	47241	0.279556	0.471699	0.11166	0.673981	0.975401	0.603315	0	0	0
A0A1D5PJS2	V-type proton ATPase subunit a OS=Gallus gallus OX=9031 GN=ATP6V0A1 PE=3 SV=1	ATP6V0A1	97819	0.34301	0.581339	0.114536	0.709431	0.975401	0.603613	0	0	0
A0A1D5P1Q3	Uncharacterized protein OS=Gallus gallus OX=9031 GN=EDC4 PE=4 SV=1	EDC4	154294	0.420287	0.271597	0.114108	0.751132	0.975401	0.603613	0	0	0
Q5ZMW4	Osteopetrosis associated transmembrane protein 1 OS=Gallus gallus OX=9031 GN=OSTM1 PE=2 SV=1	OSTM1	33542	0.647322	0.201177	0.112178	0.855755	0.975401	0.603613	0	0	0
A0A1D5PI06	Uncharacterized protein OS=Gallus gallus OX=9031 GN=NDUFV2 PE=4 SV=1	NDUFV2	26893	0.237203	0.889321	0.114754	0.635855	0.994336	0.603613	0	0	0
Q5ZIT7	Proteasome 26S subunit ATPase 3 OS=Gallus gallus OX=9031 GN=PSMC3 PE=2 SV=1	PSMC3	47198	0.0532432	0.916661	0.114787	0.410061	0.995481	0.603613	0	0	0
Q805F9	DNA damage-binding protein 1 OS=Gallus gallus OX=9031 GN=DDB1 PE=1 SV=1	DDB1	126955	0.69367	FALSE	0.114622	0.868021	FALSE	0.603613	0	0	0
R4GM79	Uncharacterized protein OS=Gallus gallus OX=9031 GN=TOP1 PE=4 SV=2	TOP1	89694	FALSE	FALSE	0.114806	FALSE	FALSE	0.603613	0	0	0
E1C2S3	Uncharacterized protein OS=Gallus gallus OX=9031 GN=RABEP1 PE=4 SV=2	RABEP1	99400	0.246265	0.490946	0.115725	0.649847	0.975401	0.606113	0	0	0
Q91956	Uncharacterized protein OS=Gallus gallus OX=9031 PE=2 SV=1	0	36319	0.10168	0.441663	0.116576	0.485418	0.975401	0.607914	0	0	0
E1C3U6	Uncharacterized protein OS=Gallus gallus OX=9031 GN=COPS2 PE=4 SV=3	COPS2	52405	0.36925	0.509399	0.116958	0.718902	0.975401	0.607914	0	0	0
A0A1D5PPZ5	TLD domain-containing protein 1 OS=Gallus gallus OX=9031 GN=TLDC1 PE=4 SV=1	TLDC1	52067	0.223508	0.00324027	0.123635	0.628165	0.567047	0.610455	0	0	0
A0A1L1RQA1	Eukaryotic translation initiation factor 5A OS=Gallus gallus OX=9031 GN=LOC107050352 PE=3 SV=1	LOC107050352	14708	0.00634395	0.12592	0.123067	0.210559	0.975401	0.610455	0	0	0
Q5ZI72	Heterogeneous nuclear ribonucleoprotein D-like OS=Gallus gallus OX=9031 GN=HNRNPDL PE=2 SV=1	HNRNPDL	33444	0.0181532	0.0149642	0.121547	0.28088	0.975401	0.610455	0	0	0
F1NV49	ATP-dependent RNA helicase DDX1 OS=Gallus gallus OX=9031 GN=DDX1 PE=4 SV=3	DDX1	82527	0.0787379	0.220995	0.12541	0.449814	0.975401	0.610455	0	0	0
P09653	Tubulin beta-5 chain OS=Gallus gallus OX=9031 PE=3 SV=1	0	49971	0.196597	0.330001	0.120655	0.598636	0.975401	0.610455	0	0	0
E1C4B8	Phosphomannomutase OS=Gallus gallus OX=9031 GN=PMM2 PE=3 SV=3	PMM2	28283	0.280233	0.23706	0.119936	0.673981	0.975401	0.610455	0	0	0
A0A1D5PD32	Uncharacterized protein OS=Gallus gallus OX=9031 GN=DDX17 PE=3 SV=1	DDX17	73042	0.288754	0.595805	0.121619	0.682144	0.975401	0.610455	0	0	0
E1C0Q5	Uncharacterized protein OS=Gallus gallus OX=9031 GN=ACAT1 PE=3 SV=2	ACAT1	44090	0.567167	0.54284	0.120705	0.808415	0.975401	0.610455	0	0	0
P09102	Protein disulfide-isomerase OS=Gallus gallus OX=9031 GN=P4HB PE=1 SV=3	P4HB	57410	0.650439	0.501119	0.118376	0.856445	0.975401	0.610455	0	0	0
Q5ZIK9	Coatomer subunit epsilon OS=Gallus gallus OX=9031 GN=COPE PE=2 SV=1	COPE	34369	0.74417	0.172629	0.125671	0.891591	0.975401	0.610455	0	0	0
Q5ZIA5	Coatomer subunit beta OS=Gallus gallus OX=9031 GN=COPB1 PE=2 SV=1	COPB1	107121	0.835069	0.269512	0.122992	0.941229	0.975401	0.610455	0	0	0
Q5ZLG7	Uncharacterized protein OS=Gallus gallus OX=9031 GN=SLC25A6 PE=2 SV=1	SLC25A6	32748	0.338791	0.653341	0.125931	0.705941	0.980923	0.610455	0	0	0
D0EKR3	Peptidyl-prolyl cis-trans isomerase OS=Gallus gallus OX=9031 GN=PPIA PE=2 SV=1	PPIA	17810	0.443862	0.648097	0.12328	0.758264	0.980923	0.610455	0	0	0
O93327	Core histone macro-H2A.1 OS=Gallus gallus OX=9031 GN=H2AFY PE=1 SV=3	H2AFY	39656	0.981912	0.631676	0.118389	0.994237	0.980923	0.610455	0	0	0
O13035	Prosaposin OS=Gallus gallus OX=9031 GN=PSAP PE=1 SV=1	PSAP	57601	0.334125	0.748693	0.122905	0.703581	0.987752	0.610455	0	0	0
F1P470	D-dopachrome decarboxylase OS=Gallus gallus OX=9031 GN=DDT PE=4 SV=1	DDT	12807	0.00746506	0.800639	0.123344	0.224369	0.988806	0.610455	0	0	0
E1C6A9	Uncharacterized protein OS=Gallus gallus OX=9031 GN=CDC5L PE=4 SV=3	CDC5L	101541	0.642089	0.909818	0.125373	0.851918	0.994336	0.610455	0	0	0
Q5ZJX6	ATP binding cassette subfamily E member 1 OS=Gallus gallus OX=9031 GN=ABCE1 PE=2 SV=1	ABCE1	67355	FALSE	0.90113	0.125039	FALSE	0.994336	0.610455	0	0	0
Q5ZIR6	Uncharacterized protein OS=Gallus gallus OX=9031 GN=RCJMB04_24a4 PE=2 SV=1	RCJMB04_24a4	24804	0.0308656	0.962479	0.125774	0.341482	0.998317	0.610455	0	0	0
E1C4K8	Uncharacterized protein OS=Gallus gallus OX=9031 GN=PCYT1A PE=4 SV=1	PCYT1A	42096	0.451722	0.53043	0.126864	0.760953	0.975401	0.610909	0	0	0
F1P1D9	Cysteine--tRNA ligase cytoplasmic OS=Gallus gallus OX=9031 GN=CARS PE=3 SV=3	CARS	85801	0.575651	0.397477	0.127399	0.814784	0.975401	0.610909	0	0	0
A0A1D5PG47	Cathepsin H OS=Gallus gallus OX=9031 PE=3 SV=1	0	36490	0.089773	0.721297	0.12826	0.461784	0.983213	0.610909	0	0	0
F1NCU5	Ecm29 proteasome adaptor and scaffold OS=Gallus gallus OX=9031 PE=4 SV=3	0	204426	FALSE	0.737516	0.128169	FALSE	0.987114	0.610909	0	0	0
A0A1D5PWK4	Leucine-rich repeat-containing protein 59 OS=Gallus gallus OX=9031 GN=LRRC59 PE=4 SV=1	LRRC59	34900	0.734757	0.998285	0.127856	0.889654	0.998585	0.610909	0	0	0
Q04584	Zyxin OS=Gallus gallus OX=9031 GN=ZYX PE=1 SV=1	ZYX	58538	0.0630086	0.0766893	0.137384	0.427886	0.975401	0.611102	0	0	0
Q5ZHR4	Glycyl-tRNA synthetase OS=Gallus gallus OX=9031 GN=GARS PE=2 SV=1	GARS	77581	0.135059	0.360265	0.136345	0.526245	0.975401	0.611102	0	0	0
A0A1L1RSW4	Ubiquitin-conjugating enzyme E2 variant 1 OS=Gallus gallus OX=9031 GN=UBE2V1 PE=4 SV=1	UBE2V1	16488	0.217591	0.381013	0.141081	0.623683	0.975401	0.611102	0	0	0
F1NB92	Aminopeptidase OS=Gallus gallus OX=9031 GN=ERAP1 PE=3 SV=3	ERAP1	106564	0.231797	0.405913	0.135425	0.634907	0.975401	0.611102	0	0	0
A0A1D5PXK4	Uncharacterized protein OS=Gallus gallus OX=9031 GN=FAM49B PE=4 SV=1	FAM49B	41274	0.437467	0.383118	0.135612	0.756215	0.975401	0.611102	0	0	0
A0A1D5P0G4	Sodium/potassium-transporting ATPase subunit alpha OS=Gallus gallus OX=9031 GN=ATP1A1 PE=3 SV=1	ATP1A1	112331	0.451697	0.578745	0.134802	0.760953	0.975401	0.611102	0	0	0
A0A1D5P1B0	Uncharacterized protein OS=Gallus gallus OX=9031 GN=CLASP2 PE=4 SV=1	CLASP2	164763	0.509227	0.189449	0.141387	0.782953	0.975401	0.611102	0	0	0
E1BY89	Uncharacterized protein OS=Gallus gallus OX=9031 GN=RPL23 PE=3 SV=2	RPL23	14865	0.571544	0.391696	0.137106	0.812164	0.975401	0.611102	0	0	0
A0A1D5P9X9	Uncharacterized protein OS=Gallus gallus OX=9031 GN=ASAP1 PE=4 SV=1	ASAP1	125637	0.6199	0.0585063	0.141633	0.839787	0.975401	0.611102	0	0	0
F1P0A1	Uncharacterized protein OS=Gallus gallus OX=9031 GN=XPNPEP1 PE=3 SV=2	XPNPEP1	70015	0.784639	0.325105	0.134575	0.913773	0.975401	0.611102	0	0	0
Q5ZJJ9	Osteoclast-stimulating factor 1 OS=Gallus gallus OX=9031 GN=OSTF1 PE=2 SV=1	OSTF1	22296	0.838778	0.611737	0.141711	0.941229	0.975401	0.611102	0	0	0
A0A1D5PRU3	Uncharacterized protein OS=Gallus gallus OX=9031 GN=AFG3L2 PE=3 SV=1	AFG3L2	90221	0.866257	0.35956	0.138858	0.948486	0.975401	0.611102	0	0	0
P19966	Transgelin OS=Gallus gallus OX=9031 GN=TAGLN PE=1 SV=3	TAGLN	22315	0.871132	0.444485	0.138422	0.948486	0.975401	0.611102	0	0	0
A0A1L1S0D5	Uncharacterized protein OS=Gallus gallus OX=9031 GN=ATP6V1D PE=4 SV=1	ATP6V1D	28237	0.391021	0.660496	0.13904	0.730983	0.980923	0.611102	0	0	0
A0A1D5NUU1	Uncharacterized protein OS=Gallus gallus OX=9031 GN=SNRNP200 PE=4 SV=2	SNRNP200	244542	0.814891	0.661712	0.136643	0.927312	0.980923	0.611102	0	0	0
A0A1D5NXM7	Uncharacterized protein OS=Gallus gallus OX=9031 GN=NPLOC4 PE=4 SV=1	NPLOC4	66893	0.196258	0.694381	0.139179	0.598636	0.983213	0.611102	0	0	0
A0A1D5PH43	Uncharacterized protein OS=Gallus gallus OX=9031 GN=YKT6BL PE=3 SV=1	YKT6BL	22423	0.257595	0.702268	0.129749	0.659137	0.983213	0.611102	0	0	0
A0A1D5PBD2	Uncharacterized protein OS=Gallus gallus OX=9031 GN=ATPIF1 PE=4 SV=2	ATPIF1	12503	0.983114	0.721702	0.137089	0.994237	0.983213	0.611102	0	0	0
A0A1L1RKH8	Alpha-enolase OS=Gallus gallus OX=9031 GN=ENO1 PE=3 SV=1	ENO1	48651	0.998199	0.693805	0.13811	0.998678	0.983213	0.611102	0	0	0
A0A1D5PJY1	Spectrin beta chain OS=Gallus gallus OX=9031 GN=SPTBN1 PE=3 SV=1	SPTBN1	274109	0.0607016	0.792647	0.135941	0.42309	0.988806	0.611102	0	0	0
Q5ZJY1	Uncharacterized protein OS=Gallus gallus OX=9031 GN=PGLS PE=2 SV=1	PGLS	26213	0.752771	0.779527	0.138755	0.891591	0.988806	0.611102	0	0	0
A0A1D5PEM4	Myosin light polypeptide 6 OS=Gallus gallus OX=9031 GN=MYL6 PE=4 SV=2	MYL6	16970	0.179452	0.853928	0.140984	0.58041	0.992956	0.611102	0	0	0
P23614	Brain acid soluble protein 1 homolog OS=Gallus gallus OX=9031 GN=BASP1 PE=2 SV=4	BASP1	25438	0.236164	0.822655	0.139532	0.634907	0.992956	0.611102	0	0	0
F1NUM3	Uncharacterized protein OS=Gallus gallus OX=9031 GN=GOSR2 PE=3 SV=2	GOSR2	24738	0.475838	0.848373	0.132975	0.772498	0.992956	0.611102	0	0	0
A0A1D5PW68	Eukaryotic translation initiation factor 3 subunit B OS=Gallus gallus OX=9031 GN=EIF3B PE=3 SV=1	EIF3B	92286	0.495482	0.866423	0.134506	0.780455	0.992956	0.611102	0	0	0
Q5ZJJ2	Replication protein A 70 kDa DNA-binding subunit OS=Gallus gallus OX=9031 GN=RPA1 PE=2 SV=1	RPA1	68001	0.353146	0.901595	0.133907	0.713853	0.994336	0.611102	0	0	0
P67883	60S ribosomal protein L30 OS=Gallus gallus OX=9031 GN=RPL30 PE=3 SV=2	RPL30	12814	0.540533	0.933801	0.131868	0.795014	0.995481	0.611102	0	0	0
E1C2C3	Uncharacterized protein OS=Gallus gallus OX=9031 GN=SF3B1 PE=4 SV=2	SF3B1	145204	0.585442	0.920407	0.140562	0.821801	0.995481	0.611102	0	0	0
A0A1L1RXI6	60S ribosomal protein L6 OS=Gallus gallus OX=9031 GN=RPL6 PE=3 SV=1	RPL6	26102	0.509331	0.987039	0.128902	0.782953	0.998317	0.611102	0	0	0
E1BXT1	Uncharacterized protein OS=Gallus gallus OX=9031 GN=CECR5 PE=4 SV=3	CECR5	45754	0.333465	FALSE	0.131495	0.703252	FALSE	0.611102	0	0	0
F1P2A1	Uncharacterized protein OS=Gallus gallus OX=9031 GN=ATOX1 PE=4 SV=2	ATOX1	7984	0.593564	0.0528374	0.142661	0.825917	0.975401	0.613263	0	0	0
A0A1D5PXQ2	Uncharacterized protein OS=Gallus gallus OX=9031 GN=SQSTM1 PE=4 SV=1	SQSTM1	46698	0.0203436	0.119242	0.143256	0.297211	0.975401	0.613888	0	0	0
Q5ZMW1	Aconitate hydratase mitochondrial OS=Gallus gallus OX=9031 GN=ACO2 PE=2 SV=1	ACO2	85650	0.00497772	0.482799	0.151797	0.1962	0.975401	0.619838	0	0	0
Q5F3Y0	Lymphocyte-specific protein 1 OS=Gallus gallus OX=9031 GN=LSP1 PE=2 SV=1	LSP1	41577	0.136946	0.466881	0.148224	0.526245	0.975401	0.619838	0	0	0
Q5ZLG6	Annexin OS=Gallus gallus OX=9031 GN=RCJMB04_6f1 PE=2 SV=1	RCJMB04_6f1	38637	0.207853	0.125111	0.152352	0.618643	0.975401	0.619838	0	0	0
A0A1L1RK20	Uncharacterized protein OS=Gallus gallus OX=9031 GN=GLOD4 PE=4 SV=1	GLOD4	33032	0.23285	0.211083	0.146075	0.634907	0.975401	0.619838	0	0	0
F1NWD9	Uncharacterized protein OS=Gallus gallus OX=9031 GN=GPR107 PE=4 SV=3	GPR107	62569	0.401532	0.160155	0.150356	0.735695	0.975401	0.619838	0	0	0
A0A0A0MQ53	Tyrosine-protein kinase SYK OS=Gallus gallus OX=9031 GN=SYK PE=3 SV=1	SYK	72422	0.465501	0.0193546	0.149793	0.76615	0.975401	0.619838	0	0	0
F1NIB4	Uncharacterized protein OS=Gallus gallus OX=9031 GN=HNRNPAB PE=4 SV=4	HNRNPAB	32333	0.608649	0.050529	0.148776	0.828911	0.975401	0.619838	0	0	0
F1P2A7	Uncharacterized protein OS=Gallus gallus OX=9031 GN=EXOC2 PE=4 SV=3	EXOC2	103965	0.764432	0.467281	0.14975	0.895909	0.975401	0.619838	0	0	0
Q5ZMV5	Actin-related protein 2/3 complex subunit 5 OS=Gallus gallus OX=9031 GN=ARPC5 PE=2 SV=1	ARPC5	16453	0.77143	0.279363	0.150468	0.901402	0.975401	0.619838	0	0	0
F1NW23	Clathrin heavy chain OS=Gallus gallus OX=9031 GN=CLTC PE=3 SV=2	CLTC	191609	0.316541	0.66304	0.14699	0.699343	0.980923	0.619838	0	0	0
A0A1L1RVP3	Uncharacterized protein OS=Gallus gallus OX=9031 GN=CHCHD2 PE=4 SV=1	CHCHD2	15248	0.701789	0.719708	0.146502	0.872315	0.983213	0.619838	0	0	0
A0A1D5PDK5	Transgelin 2 OS=Gallus gallus OX=9031 PE=4 SV=2	0	27233	0.0677905	0.793607	0.152018	0.440819	0.988806	0.619838	0	0	0
F1NWH9	Uncharacterized protein OS=Gallus gallus OX=9031 GN=CCT6A PE=3 SV=3	CCT6A	57645	0.0304491	0.854414	0.146573	0.340751	0.992956	0.619838	0	0	0
Q5F428	Eukaryotic translation initiation factor 3 subunit L OS=Gallus gallus OX=9031 GN=EIF3L PE=2 SV=1	EIF3L	66683	0.193157	0.855378	0.148732	0.598358	0.992956	0.619838	0	0	0
B4X9P4	Microsomal glutathione S-transferase 1 OS=Gallus gallus OX=9031 GN=MGST1 PE=2 SV=1	MGST1	17256	0.00321893	FALSE	0.151069	0.168159	FALSE	0.619838	0	0	0
Q5ZLY8	cAMP-regulated phosphoprotein 19 OS=Gallus gallus OX=9031 GN=ARPP19 PE=3 SV=3	ARPP19	12349	FALSE	FALSE	0.150965	FALSE	FALSE	0.619838	0	0	0
F1NZC6	Phosphoribosyl pyrophosphate synthase-associated protein 2 OS=Gallus gallus OX=9031 GN=PRPSAP2 PE=4 SV=1	PRPSAP2	40744	FALSE	FALSE	0.147822	FALSE	FALSE	0.619838	0	0	0
Q5ZM36	Eukaryotic initiation factor 4A-III OS=Gallus gallus OX=9031 GN=EIF4A3 PE=2 SV=1	EIF4A3	46816	0.45559	0.196353	0.153084	0.76323	0.975401	0.620969	0	0	0
A0A1D5PEV5	Uncharacterized protein OS=Gallus gallus OX=9031 GN=HK2 PE=3 SV=1	HK2	102287	0.15578	0.39693	0.15476	0.541105	0.975401	0.62176	0	0	0
Q5F464	Lipoma-preferred partner homolog OS=Gallus gallus OX=9031 GN=LPP PE=2 SV=1	LPP	65140	0.70214	0.343364	0.154587	0.872315	0.975401	0.62176	0	0	0
Q5ZLQ6	14-3-3 protein beta/alpha OS=Gallus gallus OX=9031 GN=YWHAB PE=2 SV=1	YWHAB	27907	0.145691	0.678146	0.153765	0.533028	0.983213	0.62176	0	0	0
F6R1X6	Uncharacterized protein OS=Gallus gallus OX=9031 GN=SSB PE=4 SV=1	SSB	46317	0.16322	0.939778	0.155099	0.550918	0.995481	0.62176	0	0	0
A0A1D5P5D9	Uncharacterized protein OS=Gallus gallus OX=9031 GN=FAM120A PE=4 SV=1	FAM120A	118028	0.279379	0.507494	0.155784	0.673981	0.975401	0.622437	0	0	0
A0A1D5P1C6	Phospholipase B-like OS=Gallus gallus OX=9031 GN=PLBD1 PE=3 SV=1	PLBD1	59336	0.0776887	0.626348	0.156179	0.449814	0.979762	0.622437	0	0	0
P14791	Heme oxygenase 1 OS=Gallus gallus OX=9031 GN=HMOX1 PE=1 SV=2	HMOX1	33509	0.139397	0.0994428	0.15839	0.52879	0.975401	0.626277	0	0	0
A0A1D5PKE6	Uncharacterized protein OS=Gallus gallus OX=9031 GN=EIF4B PE=4 SV=1	EIF4B	39987	0.185528	0.250999	0.161608	0.587351	0.975401	0.626277	0	0	0
A0A1D5PX50	Uncharacterized protein OS=Gallus gallus OX=9031 GN=CRKL PE=4 SV=2	CRKL	33646	0.228704	0.159554	0.161289	0.634672	0.975401	0.626277	0	0	0
O42184	CAP-Gly domain-containing linker protein 1 OS=Gallus gallus OX=9031 GN=CLIP1 PE=2 SV=1	CLIP1	161027	0.459942	0.308364	0.16093	0.76323	0.975401	0.626277	0	0	0
F1NF84	Uncharacterized protein OS=Gallus gallus OX=9031 GN=GOLGA2 PE=4 SV=3	GOLGA2	139767	0.5009	0.61626	0.162312	0.78192	0.975401	0.626277	0	0	0
Q5ZMG7	Uncharacterized protein OS=Gallus gallus OX=9031 GN=AP1M1 PE=2 SV=1	AP1M1	48557	0.729582	0.437312	0.161571	0.889654	0.975401	0.626277	0	0	0
Q5ZKB0	Transmembrane p24 trafficking protein 2 OS=Gallus gallus OX=9031 GN=TMED2 PE=2 SV=1	TMED2	22602	0.750528	0.00989142	0.162771	0.891591	0.975401	0.626277	0	0	0
Q5ZHM8	Syndecan binding protein OS=Gallus gallus OX=9031 GN=SDCBP PE=2 SV=1	SDCBP	32058	0.787623	0.561838	0.158261	0.914077	0.975401	0.626277	0	0	0
R4GHD2	Uncharacterized protein OS=Gallus gallus OX=9031 GN=UQCRQ PE=4 SV=1	UQCRQ	13081	0.872961	0.457154	0.160347	0.948486	0.975401	0.626277	0	0	0
Q5ZIQ3	Heterogeneous nuclear ribonucleoprotein K OS=Gallus gallus OX=9031 GN=HNRNPK PE=2 SV=1	HNRNPK	47278	0.124476	0.67823	0.158855	0.520673	0.983213	0.626277	0	0	0
Q5ZMN1	G3BP stress granule assembly factor 1 OS=Gallus gallus OX=9031 GN=G3BP1 PE=2 SV=1	G3BP1	52441	0.754197	0.972494	0.163556	0.891668	0.998317	0.626277	0	0	0
A0A1L1RRX1	40S ribosomal protein S6 OS=Gallus gallus OX=9031 GN=RPS6 PE=4 SV=1	RPS6	20809	0.86451	0.976214	0.163376	0.948486	0.998317	0.626277	0	0	0
E1BW06	Uncharacterized protein OS=Gallus gallus OX=9031 GN=ECI2 PE=4 SV=3	ECI2	44415	0.536846	FALSE	0.161296	0.794637	FALSE	0.626277	0	0	0
E1BXY6	Uncharacterized protein OS=Gallus gallus OX=9031 GN=GOLGA3 PE=4 SV=3	GOLGA3	171139	FALSE	FALSE	0.16327	FALSE	FALSE	0.626277	0	0	0
P13127	F-actin-capping protein subunit alpha-1 OS=Gallus gallus OX=9031 GN=CAPZA1 PE=1 SV=1	CAPZA1	32960	0.19829	0.575825	0.164798	0.599602	0.975401	0.629271	0	0	0
A0A1D5P9P4	Uncharacterized protein OS=Gallus gallus OX=9031 GN=KCTD12 PE=4 SV=1	KCTD12	32236	0.00712588	0.177557	0.165719	0.220744	0.975401	0.629325	0	0	0
Q5ZKQ7	Glucose-induced degradation protein 8 homolog OS=Gallus gallus OX=9031 GN=GID8 PE=2 SV=1	GID8	26815	0.00777569	0.106427	0.177702	0.224369	0.975401	0.629325	0	0	0
A0A1D5PCD1	Uncharacterized protein OS=Gallus gallus OX=9031 GN=FLOT2 PE=4 SV=1	FLOT2	47142	0.00877152	0.308355	0.170061	0.227245	0.975401	0.629325	0	0	0
F1P5B0	Tubulin alpha chain OS=Gallus gallus OX=9031 GN=TUBAL3 PE=3 SV=2	TUBAL3	51247	0.0205166	0.349808	0.1774	0.297211	0.975401	0.629325	0	0	0
Q5F3J3	Uncharacterized protein OS=Gallus gallus OX=9031 GN=RCJMB04_15g18 PE=2 SV=1	RCJMB04_15g18	48916	0.026846	0.604383	0.196941	0.337701	0.975401	0.629325	0	0	0
P00504	Aspartate aminotransferase cytoplasmic OS=Gallus gallus OX=9031 GN=GOT1 PE=1 SV=3	GOT1	45935	0.0436674	0.113665	0.168127	0.368924	0.975401	0.629325	0	0	0
A0A1D5PV41	Uncharacterized protein OS=Gallus gallus OX=9031 GN=EIF3G PE=4 SV=1	EIF3G	28704	0.0734386	0.169897	0.198419	0.449006	0.975401	0.629325	0	0	0
A0A1D5PE19	Uncharacterized protein OS=Gallus gallus OX=9031 GN=SQRDL PE=4 SV=1	SQRDL	42037	0.0820655	0.381342	0.190352	0.454388	0.975401	0.629325	0	0	0
Q5F4B2	Switch-associated protein 70 OS=Gallus gallus OX=9031 GN=SWAP70 PE=2 SV=1	SWAP70	68411	0.0939142	0.121208	0.175672	0.469234	0.975401	0.629325	0	0	0
A0A1D5PUA3	Low-density lipoprotein receptor-related protein 1 OS=Gallus gallus OX=9031 GN=LRP1 PE=4 SV=1	LRP1	501814	0.0991517	0.308513	0.185277	0.484974	0.975401	0.629325	0	0	0
R4GK96	Uncharacterized protein OS=Gallus gallus OX=9031 GN=NDUFS4 PE=4 SV=2	NDUFS4	19183	0.13672	0.279664	0.179692	0.526245	0.975401	0.629325	0	0	0
F1NIP5	Uncharacterized protein OS=Gallus gallus OX=9031 GN=PRPS1 PE=3 SV=3	PRPS1	34747	0.132343	0.3536	0.173297	0.526245	0.975401	0.629325	0	0	0
F1NLW3	Uncharacterized protein OS=Gallus gallus OX=9031 GN=TOMM22 PE=4 SV=3	TOMM22	15122	0.15604	0.558594	0.175452	0.541105	0.975401	0.629325	0	0	0
A0A1D5PUI6	Uncharacterized protein OS=Gallus gallus OX=9031 GN=LOC107049545 PE=4 SV=1	LOC107049545	11080	0.150246	0.351632	0.172632	0.541105	0.975401	0.629325	0	0	0
A0A1D5PN97	Uncharacterized protein OS=Gallus gallus OX=9031 GN=MRI1 PE=3 SV=1	MRI1	33687	0.159688	0.24915	0.184658	0.545238	0.975401	0.629325	0	0	0
F1N9J4	60S ribosomal protein L22 OS=Gallus gallus OX=9031 GN=RPL22 PE=4 SV=2	RPL22	14729	0.183528	0.323426	0.184033	0.586785	0.975401	0.629325	0	0	0
A0A1D5PFY6	Uncharacterized protein OS=Gallus gallus OX=9031 GN=LARP1 PE=4 SV=1	LARP1	119149	0.264787	0.378996	0.189257	0.662736	0.975401	0.629325	0	0	0
Q7ZT63	Proteasome subunit beta OS=Gallus gallus OX=9031 GN=cpsmb7 PE=2 SV=1	cpsmb7	29876	0.322831	0.351984	0.18729	0.700976	0.975401	0.629325	0	0	0
E1BZH9	Uncharacterized protein OS=Gallus gallus OX=9031 GN=HADH PE=4 SV=1	HADH	34422	0.344814	0.555627	0.193438	0.711126	0.975401	0.629325	0	0	0
E1BSF5	Branched-chain-amino-acid aminotransferase OS=Gallus gallus OX=9031 GN=BCAT1 PE=3 SV=3	BCAT1	43615	0.348283	0.56093	0.192965	0.711381	0.975401	0.629325	0	0	0
O57580	High molecular mass nuclear antigen (Fragment) OS=Gallus gallus OX=9031 PE=2 SV=1	0	109708	0.351538	0.307976	0.197563	0.71331	0.975401	0.629325	0	0	0
A0A1D5P3K7	Small ubiquitin-related modifier OS=Gallus gallus OX=9031 GN=SUMO3 PE=3 SV=1	SUMO3	10825	0.363286	0.526504	0.19462	0.718011	0.975401	0.629325	0	0	0
E1C0Z8	SPG21 maspardin OS=Gallus gallus OX=9031 GN=SPG21 PE=4 SV=1	SPG21	35273	0.366499	0.461923	0.170188	0.718011	0.975401	0.629325	0	0	0
Q8JHF6	Pyruvate carboxylase OS=Gallus gallus OX=9031 GN=PYC PE=2 SV=1	PYC	127262	0.389691	0.0176073	0.18434	0.730983	0.975401	0.629325	0	0	0
Q9PSX7	Rho-related GTP-binding protein RhoC OS=Gallus gallus OX=9031 GN=RHOC PE=1 SV=1	RHOC	21973	0.435149	0.092379	0.16878	0.754795	0.975401	0.629325	0	0	0
E1C016	Coatomer subunit beta' OS=Gallus gallus OX=9031 GN=COPB2 PE=3 SV=1	COPB2	103145	0.460524	0.482574	0.177183	0.76323	0.975401	0.629325	0	0	0
Q5ZMN3	Prohibitin-2 OS=Gallus gallus OX=9031 GN=PHB2 PE=2 SV=1	PHB2	33337	0.46431	0.163303	0.174835	0.76615	0.975401	0.629325	0	0	0
A0A1D5PN61	Clusterin OS=Gallus gallus OX=9031 GN=CLU PE=3 SV=1	CLU	51306	0.471067	0.167589	0.171817	0.771945	0.975401	0.629325	0	0	0
F1NU55	Uncharacterized protein OS=Gallus gallus OX=9031 GN=CTTN PE=4 SV=2	CTTN	63278	0.488304	0.179269	0.189509	0.776595	0.975401	0.629325	0	0	0
A0A1D5PI87	Uncharacterized protein OS=Gallus gallus OX=9031 GN=HSD17B10 PE=3 SV=1	HSD17B10	27171	0.533439	0.0556469	0.167279	0.793225	0.975401	0.629325	0	0	0
A0A1L1RQB7	Alcohol dehydrogenase [NADP(+)] OS=Gallus gallus OX=9031 GN=AKR1A1 PE=4 SV=1	AKR1A1	40130	0.556021	0.260761	0.177163	0.801587	0.975401	0.629325	0	0	0
Q5ZLD1	Uncharacterized protein OS=Gallus gallus OX=9031 GN=FH PE=2 SV=1	FH	54300	0.604132	0.607424	0.193269	0.828082	0.975401	0.629325	0	0	0
A0A1D5PBJ5	Uncharacterized protein OS=Gallus gallus OX=9031 GN=SGTA PE=4 SV=2	SGTA	33626	0.669833	0.424201	0.195056	0.863092	0.975401	0.629325	0	0	0
E1BSS3	Eukaryotic translation initiation factor 3 subunit A OS=Gallus gallus OX=9031 GN=EIF3A PE=3 SV=3	EIF3A	143376	0.678549	0.495974	0.186235	0.865413	0.975401	0.629325	0	0	0
A0A1D5P9E1	Uncharacterized protein OS=Gallus gallus OX=9031 GN=COMMD9 PE=4 SV=1	COMMD9	21816	0.69148	0.559096	0.196525	0.867052	0.975401	0.629325	0	0	0
A0A1D5NZE4	Uncharacterized protein OS=Gallus gallus OX=9031 GN=PACSIN3 PE=4 SV=1	PACSIN3	53233	0.727163	0.308182	0.193817	0.888401	0.975401	0.629325	0	0	0
A0A1D5P7V7	Uncharacterized protein OS=Gallus gallus OX=9031 GN=NFS1 PE=3 SV=1	NFS1	48185	0.745403	0.2171	0.192943	0.891591	0.975401	0.629325	0	0	0
Q5ZKA4	Eukaryotic translation initiation factor 3 subunit J OS=Gallus gallus OX=9031 GN=EIF3J PE=2 SV=1	EIF3J	28724	0.740456	0.489713	0.192878	0.891591	0.975401	0.629325	0	0	0
A0A1D5P941	Uncharacterized protein OS=Gallus gallus OX=9031 GN=RSU1 PE=4 SV=1	RSU1	27563	0.762434	0.318869	0.189846	0.89464	0.975401	0.629325	0	0	0
F1NU71	Mitochondrial import inner membrane translocase subunit TIM44 OS=Gallus gallus OX=9031 GN=TIMM44 PE=3 SV=2	TIMM44	51265	0.77622	0.152347	0.196506	0.905481	0.975401	0.629325	0	0	0
Q5ZLP8	Insulin-like growth factor 2 mRNA-binding protein 3 OS=Gallus gallus OX=9031 GN=IGF2BP3 PE=2 SV=1	IGF2BP3	64373	0.786816	0.415108	0.185659	0.914077	0.975401	0.629325	0	0	0
A0A1D5PFF1	Small nuclear ribonucleoprotein Sm D2 OS=Gallus gallus OX=9031 GN=SNRPD2 PE=3 SV=1	SNRPD2	19624	0.800582	0.560349	0.192123	0.918527	0.975401	0.629325	0	0	0
A0A1D5PD35	Uncharacterized protein OS=Gallus gallus OX=9031 GN=TRA2B PE=4 SV=1	TRA2B	22082	0.89607	0.152166	0.180882	0.960862	0.975401	0.629325	0	0	0
Q5ZHV6	GrpE protein homolog OS=Gallus gallus OX=9031 GN=GRPEL1 PE=2 SV=1	GRPEL1	24841	0.977208	0.562576	0.19546	0.992968	0.975401	0.629325	0	0	0
Q98TF7	60S ribosomal protein L35 OS=Gallus gallus OX=9031 GN=RPL35 PE=2 SV=3	RPL35	14551	0.984093	0.437757	0.185318	0.994237	0.975401	0.629325	0	0	0
P09244	Tubulin beta-7 chain OS=Gallus gallus OX=9031 PE=2 SV=1	0	49671	0.249362	0.620104	0.185743	0.652177	0.976479	0.629325	0	0	0
F1NBV0	Peroxiredoxin-6 OS=Gallus gallus OX=9031 GN=PRDX6 PE=4 SV=1	PRDX6	25076	0.0588481	0.638513	0.19192	0.421228	0.980923	0.629325	0	0	0
F1N8H6	Heterochromatin protein 1-binding protein 3 OS=Gallus gallus OX=9031 GN=HP1BP3 PE=4 SV=1	HP1BP3	61852	0.14316	0.65214	0.185605	0.533028	0.980923	0.629325	0	0	0
Q5F422	DEK proto-oncogene OS=Gallus gallus OX=9031 GN=DEK PE=2 SV=1	DEK	42164	0.289691	0.635611	0.177845	0.682144	0.980923	0.629325	0	0	0
A0A1L1S0C5	Uncharacterized protein OS=Gallus gallus OX=9031 GN=SNX1 PE=4 SV=1	SNX1	58093	0.637179	0.637655	0.196735	0.849978	0.980923	0.629325	0	0	0
Q5ZIN0	Monoacylglycerol lipase ABHD12 OS=Gallus gallus OX=9031 GN=ABHD12 PE=2 SV=1	ABHD12	43855	0.0140375	0.690848	0.189736	0.249591	0.983213	0.629325	0	0	0
F1N8U1	Uncharacterized protein OS=Gallus gallus OX=9031 GN=MRPS36 PE=4 SV=3	MRPS36	11645	0.134802	0.717742	0.183921	0.526245	0.983213	0.629325	0	0	0
O13265	Tissue transglutaminase OS=Gallus gallus OX=9031 PE=2 SV=1	0	77886	0.1293	0.720112	0.172877	0.526245	0.983213	0.629325	0	0	0
P14105	Myosin-9 OS=Gallus gallus OX=9031 GN=MYH9 PE=2 SV=1	MYH9	226501	0.45053	0.719632	0.187026	0.760953	0.983213	0.629325	0	0	0
A0A1D5PJM6	Uncharacterized protein OS=Gallus gallus OX=9031 GN=NUP214 PE=4 SV=2	NUP214	208577	0.66925	0.695845	0.179101	0.863092	0.983213	0.629325	0	0	0
Q5ZMQ4	Uncharacterized protein OS=Gallus gallus OX=9031 GN=RCJMB04_1g23 PE=2 SV=1	RCJMB04_1g23	53903	0.939609	0.764941	0.197967	0.97529	0.987752	0.629325	0	0	0
A0A1D5PDV3	Uncharacterized protein OS=Gallus gallus OX=9031 GN=PFDN1 PE=4 SV=1	PFDN1	11889	0.337622	0.789375	0.194276	0.705614	0.988806	0.629325	0	0	0
F1P0L2	Transmembrane 9 superfamily member OS=Gallus gallus OX=9031 GN=TM9SF2 PE=3 SV=2	TM9SF2	74258	0.380455	0.795404	0.191458	0.72552	0.988806	0.629325	0	0	0
E1BT93	Uncharacterized protein OS=Gallus gallus OX=9031 GN=ALDH2 PE=3 SV=3	ALDH2	56791	0.00264814	0.843378	0.176656	0.152296	0.992956	0.629325	0	0	0
Q5ZJ57	Uncharacterized protein OS=Gallus gallus OX=9031 GN=RCJMB04_20j17 PE=2 SV=1	RCJMB04_20j17	79577	0.107807	0.868078	0.198176	0.496882	0.992956	0.629325	0	0	0
A0A1D5P094	Uncharacterized protein OS=Gallus gallus OX=9031 GN=EPN2 PE=4 SV=1	EPN2	63689	0.420408	0.870276	0.181843	0.751132	0.992956	0.629325	0	0	0
Q8JG64	Protein disulfide-isomerase A3 OS=Gallus gallus OX=9031 GN=PDIA3 PE=2 SV=1	PDIA3	56182	0.676106	0.829133	0.180056	0.864671	0.992956	0.629325	0	0	0
F1NKT9	Uncharacterized protein OS=Gallus gallus OX=9031 GN=COMMD1 PE=4 SV=2	COMMD1	21434	0.759241	0.839265	0.189324	0.892396	0.992956	0.629325	0	0	0
A0A1D5P3Y7	Uncharacterized protein OS=Gallus gallus OX=9031 GN=CARMIL1 PE=4 SV=1	CARMIL1	151596	0.601096	0.905896	0.193232	0.825917	0.994336	0.629325	0	0	0
E1BSI4	Uncharacterized protein OS=Gallus gallus OX=9031 GN=CHMP5 PE=3 SV=1	CHMP5	24602	0.930023	0.886562	0.185739	0.972229	0.994336	0.629325	0	0	0
A0A1D5P886	Uncharacterized protein OS=Gallus gallus OX=9031 GN=NEDD8 PE=4 SV=1	NEDD8	7733	0.406445	0.929578	0.197125	0.740632	0.995481	0.629325	0	0	0
Q5ZJ56	60S ribosomal protein L7 OS=Gallus gallus OX=9031 GN=RPL7 PE=2 SV=1	RPL7	28780	0.280423	0.947242	0.178654	0.673981	0.996419	0.629325	0	0	0
E1BTA0	Uncharacterized protein OS=Gallus gallus OX=9031 GN=COMT PE=4 SV=1	COMT	29788	0.527294	0.976061	0.194631	0.789525	0.998317	0.629325	0	0	0
A0A1D5PVG8	Uncharacterized protein OS=Gallus gallus OX=9031 GN=PRCP PE=4 SV=1	PRCP	54687	0.0808935	0.997238	0.191779	0.454388	0.998585	0.629325	0	0	0
A0A1D5P888	Serine/threonine-protein phosphatase OS=Gallus gallus OX=9031 GN=PPP1CA PE=3 SV=1	PPP1CA	37510	0.595381	FALSE	0.183326	0.825917	FALSE	0.629325	0	0	0
A0A1D5P2V5	Cation-transporting ATPase OS=Gallus gallus OX=9031 GN=ATP13A1 PE=3 SV=1	ATP13A1	139897	FALSE	FALSE	0.187671	FALSE	FALSE	0.629325	0	0	0
A0A1D5PLR1	Ubiquitin-fold modifier-conjugating enzyme 1 OS=Gallus gallus OX=9031 GN=UFC1 PE=3 SV=1	UFC1	18787	FALSE	FALSE	0.17689	FALSE	FALSE	0.629325	0	0	0
F1P0K1	Uncharacterized protein OS=Gallus gallus OX=9031 GN=RRBP1 PE=4 SV=2	RRBP1	111973	0.039589	0.239443	0.198991	0.368924	0.975401	0.629677	0	0	0
E1BUX5	Uncharacterized protein OS=Gallus gallus OX=9031 GN=VTI1B PE=4 SV=1	VTI1B	26808	0.314373	0.315493	0.203027	0.697803	0.975401	0.631653	0	0	0
A0A1D5PDN3	Proliferating cell nuclear antigen OS=Gallus gallus OX=9031 GN=PCNA PE=3 SV=1	PCNA	27535	0.457487	0.0398341	0.202631	0.76323	0.975401	0.631653	0	0	0
F1NGU3	Uncharacterized protein OS=Gallus gallus OX=9031 GN=LRPPRC PE=4 SV=2	LRPPRC	155627	0.582497	0.435627	0.202924	0.821229	0.975401	0.631653	0	0	0
E1C7F4	Uncharacterized protein OS=Gallus gallus OX=9031 GN=EPHX1L PE=4 SV=1	EPHX1L	55612	0.652997	0.384207	0.204888	0.857136	0.975401	0.631653	0	0	0
Q5ZLH1	Uncharacterized protein OS=Gallus gallus OX=9031 GN=RPA2 PE=2 SV=1	RPA2	28863	0.938928	0.027073	0.201429	0.97529	0.975401	0.631653	0	0	0
A0A1D5P321	Uncharacterized protein OS=Gallus gallus OX=9031 GN=SEPT5 PE=3 SV=1	SEPT5	44359	0.998111	0.325168	0.204484	0.998678	0.975401	0.631653	0	0	0
E1C958	Uncharacterized protein OS=Gallus gallus OX=9031 GN=LGMN PE=4 SV=1	LGMN	49261	0.0657323	0.623683	0.201463	0.436495	0.978874	0.631653	0	0	0
F1NA05	Uncharacterized protein OS=Gallus gallus OX=9031 GN=RANBPL PE=4 SV=3	RANBPL	302931	0.652842	0.644542	0.20516	0.857136	0.980923	0.631653	0	0	0
Q5ZMA2	Pre-mRNA-processing factor 19 OS=Gallus gallus OX=9031 GN=PRPF19 PE=1 SV=1	PRPF19	55135	0.523902	0.846942	0.203311	0.788682	0.992956	0.631653	0	0	0
A0A1D5PJE7	Uncharacterized protein OS=Gallus gallus OX=9031 GN=SAE1 PE=4 SV=1	SAE1	37524	0.146034	0.895766	0.204762	0.533028	0.994336	0.631653	0	0	0
A0A1D5PDA8	Uncharacterized protein OS=Gallus gallus OX=9031 GN=GIMAP5 PE=4 SV=1	GIMAP5	29053	0.279133	0.893457	0.20028	0.673981	0.994336	0.631653	0	0	0
Q5ZKI4	Coiled-coil domain-containing protein 93 OS=Gallus gallus OX=9031 GN=CCDC93 PE=2 SV=1	CCDC93	71719	FALSE	FALSE	0.204212	FALSE	FALSE	0.631653	0	0	0
Q5F3J5	Proteasome activator complex subunit 3 OS=Gallus gallus OX=9031 GN=PSME3 PE=1 SV=1	PSME3	29481	0.263207	0.384371	0.206999	0.662736	0.975401	0.632284	0	0	0
Q5ZKW2	Protein LZIC OS=Gallus gallus OX=9031 GN=LZIC PE=2 SV=1	LZIC	21470	0.356875	0.103101	0.207314	0.714626	0.975401	0.632284	0	0	0
E1C3G8	Uncharacterized protein OS=Gallus gallus OX=9031 GN=RPS29 PE=4 SV=3	RPS29	6677	0.46464	0.754063	0.206024	0.76615	0.987752	0.632284	0	0	0
A0A0A0MQ61	Uncharacterized protein OS=Gallus gallus OX=9031 GN=GSTAL2 PE=3 SV=1	GSTAL2	25223	0.672334	0.752946	0.207678	0.863092	0.987752	0.632284	0	0	0
P00337	L-lactate dehydrogenase B chain OS=Gallus gallus OX=9031 GN=LDHB PE=1 SV=3	LDHB	36318	0.199299	0.79948	0.206403	0.601347	0.988806	0.632284	0	0	0
E1C319	Uncharacterized protein OS=Gallus gallus OX=9031 GN=STX12 PE=3 SV=1	STX12	30798	0.34923	0.144335	0.208937	0.711381	0.975401	0.634703	0	0	0
F1P3C8	Uncharacterized protein OS=Gallus gallus OX=9031 GN=DYNC1I2 PE=4 SV=2	DYNC1I2	68287	0.516341	0.00147726	0.213112	0.782953	0.413634	0.639693	0	0	0
A0A1L1RJ18	Nucleophosmin OS=Gallus gallus OX=9031 GN=NPM1 PE=4 SV=1	NPM1	31404	0.538063	0.0064578	0.217393	0.794637	0.904092	0.639693	0	0	0
E1BT94	Uncharacterized protein OS=Gallus gallus OX=9031 GN=NDUFB6 PE=4 SV=1	NDUFB6	14917	0.00508681	0.56196	0.211662	0.1962	0.975401	0.639693	0	0	0
A0A1D5P560	Integrin beta OS=Gallus gallus OX=9031 GN=ITGB5 PE=3 SV=1	ITGB5	88378	0.0102385	0.214252	0.218434	0.230201	0.975401	0.639693	0	0	0
A0A1D5PQR2	Uncharacterized protein OS=Gallus gallus OX=9031 PE=4 SV=1	0	193964	0.0111865	0.606955	0.218584	0.236273	0.975401	0.639693	0	0	0
Q5ZKG0	Uncharacterized protein OS=Gallus gallus OX=9031 GN=RCJMB04_11a23 PE=2 SV=1	RCJMB04_11a23	22048	0.0305552	0.13907	0.21846	0.340751	0.975401	0.639693	0	0	0
F1NIE8	Uncharacterized protein OS=Gallus gallus OX=9031 GN=RANGAP1 PE=4 SV=1	RANGAP1	62947	0.213653	0.431315	0.211713	0.622397	0.975401	0.639693	0	0	0
E1BVT0	Uncharacterized protein OS=Gallus gallus OX=9031 GN=RALB PE=4 SV=3	RALB	23348	0.2653	0.534717	0.219292	0.662775	0.975401	0.639693	0	0	0
E1C4V1	ATP synthase-coupling factor 6 mitochondrial OS=Gallus gallus OX=9031 GN=ATP5J PE=3 SV=3	ATP5J	12360	0.324062	0.0769895	0.214057	0.701078	0.975401	0.639693	0	0	0
F1P0C0	Uncharacterized protein OS=Gallus gallus OX=9031 GN=HMGN1 PE=4 SV=1	HMGN1	11152	0.475821	0.357926	0.216991	0.772498	0.975401	0.639693	0	0	0
F1NNV4	Peptidylprolyl isomerase OS=Gallus gallus OX=9031 GN=FKBP15 PE=4 SV=3	FKBP15	137076	0.503833	0.302095	0.217416	0.782953	0.975401	0.639693	0	0	0
O57613	Paranemin OS=Gallus gallus OX=9031 PE=2 SV=2	0	193182	0.690352	0.56162	0.218952	0.867052	0.975401	0.639693	0	0	0
A0A1D5PLU7	Peptidyl-prolyl cis-trans isomerase OS=Gallus gallus OX=9031 GN=PPIB PE=3 SV=1	PPIB	20186	0.749404	0.377003	0.215268	0.891591	0.975401	0.639693	0	0	0
A0A1D5PUA5	Uncharacterized protein OS=Gallus gallus OX=9031 GN=DNPEP PE=3 SV=1	DNPEP	52233	0.783538	0.232202	0.216043	0.913254	0.975401	0.639693	0	0	0
E1C8Z0	Dolichyl-diphosphooligosaccharide--protein glycosyltransferase subunit 2 OS=Gallus gallus OX=9031 GN=RPN2 PE=4 SV=3	RPN2	70461	0.99049	0.298768	0.215518	0.996926	0.975401	0.639693	0	0	0
Q9BD54	MHC class II-associated invariant chain (Fragment) OS=Gallus gallus OX=9031 GN=CD74 PE=2 SV=2	CD74	31923	FALSE	0.622228	0.219471	FALSE	0.977687	0.639693	0	0	0
F1NUZ2	Uncharacterized protein OS=Gallus gallus OX=9031 GN=TBC1D2B PE=4 SV=3	TBC1D2B	96086	0.15682	0.64632	0.212223	0.541105	0.980923	0.639693	0	0	0
A0A1D5P251	Uncharacterized protein OS=Gallus gallus OX=9031 GN=MAP1S PE=4 SV=1	MAP1S	127474	0.427732	0.734233	0.217219	0.751903	0.985548	0.639693	0	0	0
F1NRX4	Uncharacterized protein OS=Gallus gallus OX=9031 GN=LAMTOR5 PE=4 SV=2	LAMTOR5	9516	0.0190991	0.894031	0.218344	0.289392	0.994336	0.639693	0	0	0
F1P2G2	Uncharacterized protein OS=Gallus gallus OX=9031 GN=EPS15L1 PE=4 SV=3	EPS15L1	100349	0.857208	0.985564	0.22006	0.945335	0.998317	0.640048	0	0	0
A0A1D5PF01	Uncharacterized protein OS=Gallus gallus OX=9031 GN=NUR2L PE=4 SV=1	NUR2L	79673	0.104388	0.331139	0.223657	0.494532	0.975401	0.646384	0	0	0
F1NEF7	Uncharacterized protein OS=Gallus gallus OX=9031 GN=LECT2 PE=4 SV=2	LECT2	35216	0.137035	0.555235	0.223419	0.526245	0.975401	0.646384	0	0	0
F1NWX7	Protein transport protein Sec61 subunit beta OS=Gallus gallus OX=9031 GN=SEC61B PE=3 SV=2	SEC61B	10015	0.900687	0.509916	0.223211	0.962345	0.975401	0.646384	0	0	0
A0A1D5PPU9	Catalase OS=Gallus gallus OX=9031 GN=CAT PE=3 SV=1	CAT	59829	0.00383004	0.184272	0.228147	0.190681	0.975401	0.649744	0	0	0
F1N9U8	Uncharacterized protein OS=Gallus gallus OX=9031 GN=ETFA PE=4 SV=3	ETFA	36925	0.0088029	0.349485	0.225668	0.227245	0.975401	0.649744	0	0	0
A0A1L1RNK6	Uncharacterized protein OS=Gallus gallus OX=9031 GN=ILF2 PE=4 SV=1	ILF2	38801	0.408213	0.40549	0.22768	0.740632	0.975401	0.649744	0	0	0
Q5ZLC3	COP9 signalosome subunit 5 OS=Gallus gallus OX=9031 GN=COPS5 PE=2 SV=1	COPS5	37865	0.905561	0.333476	0.22593	0.962345	0.975401	0.649744	0	0	0
Q5ZL74	Vesicle-associated membrane protein 7 OS=Gallus gallus OX=9031 GN=VAMP7 PE=2 SV=1	VAMP7	24682	0.811463	0.8009	0.227915	0.925712	0.988806	0.649744	0	0	0
F1NNT7	Uncharacterized protein OS=Gallus gallus OX=9031 GN=MYO1F PE=3 SV=2	MYO1F	126160	0.025266	0.91952	0.226328	0.333566	0.995481	0.649744	0	0	0
F1NY62	Uncharacterized protein OS=Gallus gallus OX=9031 GN=PGAM5 PE=4 SV=3	PGAM5	31952	0.930638	FALSE	0.226896	0.972229	FALSE	0.649744	0	0	0
A0A1D5NV75	Uncharacterized protein OS=Gallus gallus OX=9031 GN=NAPA PE=4 SV=1	NAPA	33167	0.00157695	0.604474	0.230562	0.115698	0.975401	0.65067	0	0	0
A0A1D5P3B3	Uncharacterized protein OS=Gallus gallus OX=9031 GN=NDUFS2 PE=3 SV=1	NDUFS2	62191	0.133012	0.25764	0.230275	0.526245	0.975401	0.65067	0	0	0
F1NHH1	Uncharacterized protein OS=Gallus gallus OX=9031 GN=CSTB PE=4 SV=2	CSTB	11160	0.73596	0.421641	0.23083	0.889654	0.975401	0.65067	0	0	0
F1P212	Uncharacterized protein OS=Gallus gallus OX=9031 GN=TMX3 PE=4 SV=4	TMX3	54044	0.844981	0.313149	0.232768	0.941883	0.975401	0.65067	0	0	0
Q8AYP8	Hexokinase1 OS=Gallus gallus OX=9031 GN=HK1 PE=2 SV=1	HK1	102715	0.131069	0.705971	0.232604	0.526245	0.983213	0.65067	0	0	0
Q6ITC7	40S ribosomal protein S13 OS=Gallus gallus OX=9031 GN=RPS13 PE=2 SV=3	RPS13	17222	0.751431	0.729588	0.233232	0.891591	0.985548	0.65067	0	0	0
P17790	Basigin OS=Gallus gallus OX=9031 GN=BSG PE=1 SV=2	BSG	42414	0.409101	0.899663	0.230334	0.740632	0.994336	0.65067	0	0	0
A0A1D5P6V5	Perilipin OS=Gallus gallus OX=9031 GN=PLIN4 PE=3 SV=1	PLIN4	45388	0.195542	0.967536	0.233148	0.598636	0.998317	0.65067	0	0	0
Q5ZKC9	14-3-3 protein zeta OS=Gallus gallus OX=9031 GN=YWHAZ PE=2 SV=1	YWHAZ	27775	0.699345	0.998236	0.231835	0.871529	0.998585	0.65067	0	0	0
A0A1D5PXS4	ATP-dependent Clp protease proteolytic subunit OS=Gallus gallus OX=9031 GN=CLPP PE=3 SV=1	CLPP	23465	0.0687787	FALSE	0.231179	0.443877	FALSE	0.65067	0	0	0
Q5F3D2	Heterogeneous nuclear ribonucleoprotein H3 OS=Gallus gallus OX=9031 GN=HNRNPH3 PE=2 SV=1	HNRNPH3	36656	0.586191	0.0717879	0.234304	0.821801	0.975401	0.652328	0	0	0
Q5ZL50	Profilin OS=Gallus gallus OX=9031 GN=PFN2 PE=2 SV=1	PFN2	15046	0.526901	0.934875	0.235474	0.789525	0.995481	0.654254	0	0	0
Q90828	Cytoplasmic dynein 1 light intermediate chain 1 OS=Gallus gallus OX=9031 GN=DYNC1LI1 PE=1 SV=1	DYNC1LI1	55893	0.333083	0.529959	0.236378	0.703252	0.975401	0.655192	0	0	0
A0A1D5P975	Uncharacterized protein OS=Gallus gallus OX=9031 GN=OGDH PE=4 SV=1	OGDH	115043	0.7648	0.668145	0.237729	0.895909	0.980923	0.655192	0	0	0
E1BUP8	Uncharacterized protein OS=Gallus gallus OX=9031 GN=AHNAK2 PE=4 SV=3	AHNAK2	310958	0.938624	0.677142	0.237347	0.97529	0.983213	0.655192	0	0	0
Q5ZJV0	COP9 signalosome subunit 4 OS=Gallus gallus OX=9031 GN=COPS4 PE=2 SV=1	COPS4	46785	FALSE	FALSE	0.238274	FALSE	FALSE	0.655374	0	0	0
Q4JK63	20-hydroxysteroid dehydrogenase OS=Gallus gallus OX=9031 PE=2 SV=1	0	30254	0.042533	0.182267	0.239721	0.368924	0.975401	0.65644	0	0	0
Q7ZZX8	Tumor necrosis factor receptor-interacting protein-1 OS=Gallus gallus OX=9031 GN=RIP-1 PE=2 SV=1	RIP-1	75540	0.224836	0.357222	0.23967	0.629361	0.975401	0.65644	0	0	0
F1NCM5	Uncharacterized protein OS=Gallus gallus OX=9031 GN=PTGR1 PE=4 SV=1	PTGR1	35938	0.839535	0.246508	0.240583	0.941229	0.975401	0.65644	0	0	0
E1BV83	Uncharacterized protein OS=Gallus gallus OX=9031 GN=NUP205 PE=4 SV=2	NUP205	228329	0.105596	0.98741	0.240115	0.496882	0.998317	0.65644	0	0	0
P13731	Serpin H1 OS=Gallus gallus OX=9031 GN=SERPINH1 PE=1 SV=2	SERPINH1	45683	0.380264	0.276073	0.241088	0.72552	0.975401	0.656509	0	0	0
E1C6T8	Eukaryotic translation initiation factor 3 subunit I OS=Gallus gallus OX=9031 GN=EIF3I PE=3 SV=1	EIF3I	36490	0.0935854	0.387578	0.24225	0.469234	0.975401	0.658362	0	0	0
A0A1D5PFV9	Uncharacterized protein OS=Gallus gallus OX=9031 GN=SRPK1 PE=4 SV=1	SRPK1	83695	0.366945	0.932511	0.243329	0.718011	0.995481	0.659982	0	0	0
A0A1D5PDW6	Uncharacterized protein OS=Gallus gallus OX=9031 GN=INPP5D PE=4 SV=2	INPP5D	129819	0.0411155	0.39506	0.246628	0.368924	0.975401	0.660122	0	0	0
A0A1D5PJV3	Uncharacterized protein OS=Gallus gallus OX=9031 PE=3 SV=1	0	19547	0.235378	0.433667	0.245943	0.634907	0.975401	0.660122	0	0	0
F1NHI3	Uncharacterized protein OS=Gallus gallus OX=9031 GN=DHX15 PE=4 SV=3	DHX15	87686	FALSE	0.603305	0.246761	FALSE	0.975401	0.660122	0	0	0
A0A1D5PHF2	Uncharacterized protein OS=Gallus gallus OX=9031 GN=ATP5J2 PE=4 SV=1	ATP5J2	9231	FALSE	0.185631	0.246162	FALSE	0.975401	0.660122	0	0	0
F1NUN3	Uncharacterized protein OS=Gallus gallus OX=9031 GN=RIN3 PE=4 SV=3	RIN3	106203	0.537456	FALSE	0.245734	0.794637	FALSE	0.660122	0	0	0
P21265	Adenylosuccinate lyase OS=Gallus gallus OX=9031 GN=ADSL PE=2 SV=2	ADSL	54653	0.566506	FALSE	0.246003	0.8083	FALSE	0.660122	0	0	0
F1N8E6	Uncharacterized protein OS=Gallus gallus OX=9031 GN=EMC8 PE=4 SV=3	EMC8	22853	FALSE	FALSE	0.244734	FALSE	FALSE	0.660122	0	0	0
F1P3M9	Uncharacterized protein OS=Gallus gallus OX=9031 GN=C4BPA PE=4 SV=2	C4BPA	48736	0.0619331	0.35145	0.247917	0.4274	0.975401	0.661736	0	0	0
Q9PRL8	Acyl-CoA-binding protein OS=Gallus gallus OX=9031 GN=DBI PE=1 SV=1	DBI	9645	0.601367	0.484141	0.249034	0.825917	0.975401	0.661736	0	0	0
A0A1D5PUG8	Bridging integrator 2 OS=Gallus gallus OX=9031 GN=BIN2 PE=4 SV=1	BIN2	51252	0.0089885	0.754538	0.249288	0.227818	0.987752	0.661736	0	0	0
A0A1D5PNM2	Sorbin and SH3 domain containing 1 OS=Gallus gallus OX=9031 PE=4 SV=1	0	60077	FALSE	0.837951	0.249666	FALSE	0.992956	0.661736	0	0	0
F1P4F3	Lymphocyte antigen 86 OS=Gallus gallus OX=9031 GN=LY86 PE=4 SV=1	LY86	18015	0.100186	0.949632	0.249785	0.485418	0.996419	0.661736	0	0	0
Q98UJ6	Dihydrolipoamide acetyltransferase component of pyruvate dehydrogenase complex OS=Gallus gallus OX=9031 PE=2 SV=1	0	53998	0.0166325	0.374456	0.261597	0.27602	0.975401	0.664425	0	0	0
Q5F3V2	ATP-citrate synthase OS=Gallus gallus OX=9031 GN=RCJMB04_6f14 PE=2 SV=1	RCJMB04_6f14	121132	0.0280896	0.114191	0.259171	0.337701	0.975401	0.664425	0	0	0
A0A1D5NX47	Uncharacterized protein OS=Gallus gallus OX=9031 GN=ATL2 PE=4 SV=1	ATL2	65439	0.0639915	0.530547	0.26672	0.428866	0.975401	0.664425	0	0	0
F1NER9	Uncharacterized protein OS=Gallus gallus OX=9031 GN=CD36 PE=3 SV=3	CD36	52638	0.113158	0.613476	0.255679	0.503968	0.975401	0.664425	0	0	0
A0A1D5PGJ1	Uncharacterized protein OS=Gallus gallus OX=9031 PE=4 SV=1	0	11975	0.1167	0.283818	0.263388	0.510032	0.975401	0.664425	0	0	0
A0A1D5NXL7	Uncharacterized protein OS=Gallus gallus OX=9031 GN=PSMD3 PE=4 SV=1	PSMD3	59353	0.119808	0.262166	0.266089	0.515594	0.975401	0.664425	0	0	0
E1BVU7	Uncharacterized protein OS=Gallus gallus OX=9031 GN=SPECC1 PE=4 SV=4	SPECC1	118505	0.121477	0.144541	0.268783	0.517869	0.975401	0.664425	0	0	0
Q5ZIE0	Eukaryotic translation initiation factor 5 OS=Gallus gallus OX=9031 GN=EIF5 PE=2 SV=1	EIF5	49079	0.12429	0.02179	0.261572	0.520673	0.975401	0.664425	0	0	0
A0A1L1RLX5	Uncharacterized protein OS=Gallus gallus OX=9031 GN=IK PE=4 SV=1	IK	46671	0.325393	0.103464	0.263832	0.701078	0.975401	0.664425	0	0	0
E1C9F5	Uncharacterized protein OS=Gallus gallus OX=9031 GN=PITRM1 PE=4 SV=1	PITRM1	117316	0.329278	0.282651	0.25225	0.703252	0.975401	0.664425	0	0	0
A0A1N8W704	COP9 signalosome complex subunit 3 OS=Gallus gallus OX=9031 GN=COPS3 PE=4 SV=1	COPS3	48392	0.340132	0.287324	0.261051	0.707678	0.975401	0.664425	0	0	0
F1NSZ4	Uncharacterized protein OS=Gallus gallus OX=9031 GN=NPEPL1 PE=4 SV=2	NPEPL1	56090	0.397724	0.52032	0.255082	0.735315	0.975401	0.664425	0	0	0
A0A1D5P7X9	Cytochrome b-c1 complex subunit 7 OS=Gallus gallus OX=9031 GN=UQCRB PE=3 SV=1	UQCRB	13500	0.433787	0.261759	0.260456	0.754795	0.975401	0.664425	0	0	0
A0A1D5P8B1	Uncharacterized protein OS=Gallus gallus OX=9031 GN=ARHGAP17 PE=4 SV=1	ARHGAP17	72359	0.497372	0.551562	0.262939	0.781664	0.975401	0.664425	0	0	0
F1P1U3	Uncharacterized protein OS=Gallus gallus OX=9031 GN=CPT2 PE=3 SV=2	CPT2	73908	0.555756	0.408989	0.253641	0.801587	0.975401	0.664425	0	0	0
F1NCD7	Peptidyl-prolyl cis-trans isomerase OS=Gallus gallus OX=9031 GN=PIN4 PE=4 SV=2	PIN4	13182	0.561801	0.0772597	0.258396	0.805367	0.975401	0.664425	0	0	0
F1NQD9	Radixin OS=Gallus gallus OX=9031 GN=RDX PE=4 SV=3	RDX	68613	0.662262	0.479876	0.257524	0.862798	0.975401	0.664425	0	0	0
E1BQU4	Uncharacterized protein OS=Gallus gallus OX=9031 GN=NSF PE=4 SV=2	NSF	82177	0.666989	0.356569	0.264793	0.863092	0.975401	0.664425	0	0	0
F1NYI3	tRNA-splicing ligase RtcB homolog OS=Gallus gallus OX=9031 GN=RTCB PE=3 SV=2	RTCB	55242	0.714727	0.609699	0.268745	0.882215	0.975401	0.664425	0	0	0
E1BV75	Uncharacterized protein OS=Gallus gallus OX=9031 GN=DHRS7 PE=3 SV=1	DHRS7	37721	0.818524	0.288303	0.253668	0.929929	0.975401	0.664425	0	0	0
E1BR36	Uncharacterized protein OS=Gallus gallus OX=9031 GN=ACTL6A PE=3 SV=2	ACTL6A	47484	0.838171	0.0715296	0.261715	0.941229	0.975401	0.664425	0	0	0
E1C2V9	Uncharacterized protein OS=Gallus gallus OX=9031 GN=ARFGAP2 PE=4 SV=3	ARFGAP2	57363	0.891908	0.0964025	0.262701	0.958612	0.975401	0.664425	0	0	0
F1NII6	Small nuclear ribonucleoprotein 13 OS=Gallus gallus OX=9031 PE=4 SV=2	0	14074	0.909763	0.607719	0.267941	0.963685	0.975401	0.664425	0	0	0
E1BS15	Uncharacterized protein OS=Gallus gallus OX=9031 GN=ACSF2 PE=4 SV=2	ACSF2	68770	FALSE	0.304571	0.267316	FALSE	0.975401	0.664425	0	0	0
Q5ZJ21	Catenin delta 1 OS=Gallus gallus OX=9031 GN=RCJMB04_21j12 PE=2 SV=1	RCJMB04_21j12	66659	0.0350051	0.632636	0.259408	0.366947	0.980923	0.664425	0	0	0
F1NAM7	Uncharacterized protein OS=Gallus gallus OX=9031 GN=BDH2 PE=4 SV=2	BDH2	26864	0.134475	0.695591	0.260543	0.526245	0.983213	0.664425	0	0	0
Q5ZLR5	Cytochrome b-c1 complex subunit Rieske mitochondrial OS=Gallus gallus OX=9031 GN=UQCRFS1 PE=1 SV=1	UQCRFS1	29387	0.400281	0.703601	0.267523	0.735695	0.983213	0.664425	0	0	0
F1P2T2	NADPH--cytochrome P450 reductase OS=Gallus gallus OX=9031 GN=POR PE=3 SV=2	POR	76969	0.750859	0.693908	0.267843	0.891591	0.983213	0.664425	0	0	0
F1NU17	Phosphoglycerate kinase OS=Gallus gallus OX=9031 GN=PGK1 PE=3 SV=1	PGK1	44667	0.192046	0.733664	0.261816	0.598299	0.985548	0.664425	0	0	0
P28318	Protein MRP-126 OS=Gallus gallus OX=9031 PE=2 SV=1	0	14065	0.524911	0.75407	0.252529	0.789348	0.987752	0.664425	0	0	0
F1NTQ2	Beta-hexosaminidase OS=Gallus gallus OX=9031 GN=HEXB PE=3 SV=3	HEXB	63008	0.0751412	0.858632	0.260493	0.449558	0.992956	0.664425	0	0	0
Q5ZK33	Mitochondrial proton/calcium exchanger protein OS=Gallus gallus OX=9031 GN=LETM1 PE=2 SV=1	LETM1	85849	0.42276	0.903683	0.266009	0.751132	0.994336	0.664425	0	0	0
Q5ZHL0	V-type proton ATPase subunit d 2 OS=Gallus gallus OX=9031 GN=ATP6V0D2 PE=2 SV=1	ATP6V0D2	40400	0.548043	0.93026	0.262005	0.799971	0.995481	0.664425	0	0	0
F1NJ08	Vimentin OS=Gallus gallus OX=9031 GN=VIM PE=3 SV=1	VIM	53215	0.930473	0.936986	0.264554	0.972229	0.995481	0.664425	0	0	0
F1NI85	Uncharacterized protein OS=Gallus gallus OX=9031 GN=COMTD1 PE=4 SV=2	COMTD1	28805	0.336239	0.988534	0.259398	0.705044	0.998317	0.664425	0	0	0
F1NVA3	Uncharacterized protein OS=Gallus gallus OX=9031 GN=FHOD1 PE=4 SV=2	FHOD1	138522	0.951447	0.98827	0.256582	0.980715	0.998317	0.664425	0	0	0
X2C5I8	Integrin alpha 5 OS=Gallus gallus OX=9031 GN=Itga5 PE=2 SV=1	Itga5	112755	0.00157252	FALSE	0.259641	0.115698	FALSE	0.664425	0	0	0
A0A1D5Q006	Protein CDV3 homolog OS=Gallus gallus OX=9031 GN=CDV3 PE=4 SV=1	CDV3	21640	0.13518	0.25068	0.272366	0.526245	0.975401	0.668074	0	0	0
E1C699	Uncharacterized protein OS=Gallus gallus OX=9031 GN=NDUFV3 PE=4 SV=2	NDUFV3	42815	0.22257	0.328863	0.271086	0.628061	0.975401	0.668074	0	0	0
E1BWS2	Uncharacterized protein OS=Gallus gallus OX=9031 GN=NAPG PE=4 SV=1	NAPG	35067	0.407783	0.422767	0.272583	0.740632	0.975401	0.668074	0	0	0
Q05705	Beta-tropomyosin OS=Gallus gallus OX=9031 GN=BRT-2 PE=2 SV=1	BRT-2	28672	0.366627	0.635442	0.271959	0.718011	0.980923	0.668074	0	0	0
F1NFY2	Glycerol-3-phosphate dehydrogenase [NAD(+)] OS=Gallus gallus OX=9031 GN=GPD1L2 PE=3 SV=2	GPD1L2	38463	0.0667043	0.57165	0.279526	0.436553	0.975401	0.670664	0	0	0
F1NNS1	Dolichyl-diphosphooligosaccharide--protein glycosyltransferase 48 kDa subunit OS=Gallus gallus OX=9031 GN=DDOST PE=3 SV=3	DDOST	47937	0.0713638	0.559154	0.285213	0.449006	0.975401	0.670664	0	0	0
P15771	Nucleolin OS=Gallus gallus OX=9031 GN=NCL PE=1 SV=1	NCL	75641	0.0853672	0.0392721	0.28141	0.459174	0.975401	0.670664	0	0	0
E1C8Y3	Actin-related protein 2/3 complex subunit 3 OS=Gallus gallus OX=9031 GN=ARPC3 PE=3 SV=3	ARPC3	20550	0.0999508	0.443664	0.287962	0.485418	0.975401	0.670664	0	0	0
A0A1D5PNE4	60S ribosomal protein L7a OS=Gallus gallus OX=9031 GN=RPL7A PE=4 SV=1	RPL7A	29330	0.213593	0.0496214	0.288368	0.622397	0.975401	0.670664	0	0	0
F7BQ11	Signal transducer and activator of transcription OS=Gallus gallus OX=9031 GN=STAT5B PE=3 SV=1	STAT5B	89220	0.217056	0.483788	0.284102	0.623683	0.975401	0.670664	0	0	0
A0A1D5PQY8	Serine/arginine repetitive matrix protein 1 OS=Gallus gallus OX=9031 GN=SRRM1 PE=4 SV=1	SRRM1	102574	0.25156	0.292989	0.277133	0.654244	0.975401	0.670664	0	0	0
E1C866	AP-2 complex subunit alpha OS=Gallus gallus OX=9031 GN=AP2A2 PE=3 SV=3	AP2A2	104147	0.267473	0.0787664	0.282342	0.664187	0.975401	0.670664	0	0	0
F1ND15	Uncharacterized protein OS=Gallus gallus OX=9031 GN=DNAJC8 PE=4 SV=3	DNAJC8	29614	0.299275	0.385044	0.276408	0.690262	0.975401	0.670664	0	0	0
E1C8W4	Ubiquitin carboxyl-terminal hydrolase OS=Gallus gallus OX=9031 GN=USP5 PE=3 SV=3	USP5	95692	0.327897	0.571214	0.284011	0.703252	0.975401	0.670664	0	0	0
A0A1D5PHM6	Succinate dehydrogenase [ubiquinone] iron-sulfur subunit mitochondrial OS=Gallus gallus OX=9031 GN=SDHB PE=3 SV=1	SDHB	35920	0.333034	0.366495	0.282035	0.703252	0.975401	0.670664	0	0	0
Q90WF1	Filamin OS=Gallus gallus OX=9031 PE=2 SV=1	0	272946	0.328725	0.594093	0.27748	0.703252	0.975401	0.670664	0	0	0
F1NHW3	Enhancer of rudimentary homolog OS=Gallus gallus OX=9031 GN=ERH PE=3 SV=1	ERH	12289	0.452402	0.0495193	0.288374	0.760953	0.975401	0.670664	0	0	0
A0A1D5NXB3	Uncharacterized protein OS=Gallus gallus OX=9031 GN=LOC100859276 PE=4 SV=1	LOC100859276	40944	0.453249	0.149042	0.276236	0.760953	0.975401	0.670664	0	0	0
A0A1D5PJU7	Uncharacterized protein OS=Gallus gallus OX=9031 GN=LOC107049263 PE=4 SV=1	LOC107049263	27610	0.480222	0.143454	0.282086	0.772498	0.975401	0.670664	0	0	0
P08629	Thioredoxin OS=Gallus gallus OX=9031 GN=TXN PE=3 SV=2	TXN	11701	0.564554	0.407276	0.284966	0.807056	0.975401	0.670664	0	0	0
A0A1D5PF57	Uncharacterized protein OS=Gallus gallus OX=9031 GN=TBC1D15 PE=4 SV=1	TBC1D15	73656	0.611861	0.399646	0.289289	0.831321	0.975401	0.670664	0	0	0
A0A1D5PDN9	Tyrosine-protein kinase OS=Gallus gallus OX=9031 GN=BTK PE=3 SV=1	BTK	75142	0.679385	0.450697	0.287058	0.865688	0.975401	0.670664	0	0	0
Q5ZM10	Acyl-coenzyme A oxidase OS=Gallus gallus OX=9031 GN=RCJMB04_3h19 PE=2 SV=1	RCJMB04_3h19	74480	0.684552	0.217801	0.277571	0.867052	0.975401	0.670664	0	0	0
A0A1D5NW93	Uncharacterized protein OS=Gallus gallus OX=9031 GN=ATP5D PE=3 SV=2	ATP5D	16817	0.842059	0.366828	0.278906	0.941883	0.975401	0.670664	0	0	0
E1BS97	Non-specific serine/threonine protein kinase OS=Gallus gallus OX=9031 GN=PAK2 PE=4 SV=1	PAK2	57546	0.882232	0.240342	0.28946	0.953358	0.975401	0.670664	0	0	0
Q5ZMF5	Uncharacterized protein OS=Gallus gallus OX=9031 GN=RCJMB04_2d15 PE=2 SV=1	RCJMB04_2d15	68109	0.991443	0.272118	0.285694	0.997165	0.975401	0.670664	0	0	0
A4GTP0	Galectin OS=Gallus gallus OX=9031 GN=LGALS3 PE=2 SV=1	LGALS3	25672	0.217552	0.758697	0.289163	0.623683	0.987752	0.670664	0	0	0
F1NBA4	Glutaredoxin-1 OS=Gallus gallus OX=9031 GN=GLRX PE=4 SV=2	GLRX	11369	0.91818	0.781972	0.284046	0.965995	0.988806	0.670664	0	0	0
F1NZB4	Uncharacterized protein OS=Gallus gallus OX=9031 GN=NUP210 PE=4 SV=3	NUP210	212028	0.514067	0.950812	0.275422	0.782953	0.996419	0.670664	0	0	0
Q5ZIR7	Fatty acid binding protein 5 OS=Gallus gallus OX=9031 GN=FABP5 PE=2 SV=1	FABP5	15079	0.0886068	0.991899	0.28373	0.459174	0.998317	0.670664	0	0	0
A0A1D5P4Q6	Uncharacterized protein OS=Gallus gallus OX=9031 GN=IDE PE=3 SV=1	IDE	117914	0.252729	FALSE	0.285941	0.654604	FALSE	0.670664	0	0	0
A0A1L1S0Q5	60S ribosomal protein L37a OS=Gallus gallus OX=9031 GN=RPL37A PE=4 SV=1	RPL37A	7596	0.507833	FALSE	0.276772	0.782953	FALSE	0.670664	0	0	0
P07322	Beta-enolase OS=Gallus gallus OX=9031 GN=ENO3 PE=1 SV=3	ENO3	47196	0.852125	FALSE	0.285575	0.9438	FALSE	0.670664	0	0	0
A0A1D5PED5	Serine/threonine-protein phosphatase 2A 55 kDa regulatory subunit B OS=Gallus gallus OX=9031 GN=PPP2R2A PE=3 SV=1	PPP2R2A	51911	0.868411	FALSE	0.281219	0.948486	FALSE	0.670664	0	0	0
E1C0W7	Uncharacterized protein OS=Gallus gallus OX=9031 GN=ERO1A PE=4 SV=2	ERO1A	52926	FALSE	FALSE	0.288722	FALSE	FALSE	0.670664	0	0	0
A0A1D5PA09	V-type proton ATPase subunit C OS=Gallus gallus OX=9031 GN=ATP6V1C1 PE=3 SV=1	ATP6V1C1	44141	0.111702	0.258982	0.293762	0.500591	0.975401	0.672651	0	0	0
F1NPA2	Uncharacterized protein OS=Gallus gallus OX=9031 GN=PSMD11 PE=4 SV=3	PSMD11	47407	0.124551	0.397888	0.292999	0.520673	0.975401	0.672651	0	0	0
Q5F3R8	Uncharacterized protein OS=Gallus gallus OX=9031 GN=RCJMB04_8i9 PE=2 SV=1	RCJMB04_8i9	24521	0.150739	0.468533	0.292156	0.541105	0.975401	0.672651	0	0	0
Q5ZKE7	UMP-CMP kinase OS=Gallus gallus OX=9031 GN=CMPK PE=2 SV=1	CMPK	22172	0.740566	0.366711	0.292751	0.891591	0.975401	0.672651	0	0	0
A0A1D5P2W8	Uncharacterized protein OS=Gallus gallus OX=9031 GN=IPO5 PE=4 SV=1	IPO5	88373	0.504798	0.836249	0.293346	0.782953	0.992956	0.672651	0	0	0
A0A1D5NYG3	Uncharacterized protein OS=Gallus gallus OX=9031 GN=FLNB PE=4 SV=1	FLNB	283978	0.321076	0.884042	0.292065	0.699343	0.994336	0.672651	0	0	0
Q5ZJZ2	Ribosomal protein L3 OS=Gallus gallus OX=9031 GN=RPL3 PE=2 SV=1	RPL3	46086	0.985224	0.901298	0.292363	0.994498	0.994336	0.672651	0	0	0
R4GMG8	Cathepsin K OS=Gallus gallus OX=9031 GN=CTSK PE=3 SV=3	CTSK	37137	0.36744	0.388944	0.29451	0.718011	0.975401	0.673237	0	0	0
F1NAY8	Diphosphomevalonate decarboxylase OS=Gallus gallus OX=9031 GN=MVD PE=3 SV=3	MVD	43516	0.557983	0.334858	0.295633	0.801885	0.975401	0.674674	0	0	0
A0A1D5PIX2	MICOS complex subunit OS=Gallus gallus OX=9031 GN=APOO PE=4 SV=1	APOO	51097	FALSE	0.629917	0.296232	FALSE	0.980923	0.674916	0	0	0
Q5ZLW1	Uncharacterized protein OS=Gallus gallus OX=9031 GN=RCJMB04_4k14 PE=2 SV=1	RCJMB04_4k14	81816	FALSE	0.693432	0.297149	FALSE	0.983213	0.675878	0	0	0
O93510	Gelsolin OS=Gallus gallus OX=9031 GN=GSN PE=2 SV=1	GSN	85832	0.113647	0.418243	0.298505	0.504493	0.975401	0.67671	0	0	0
E1C0J4	Uncharacterized protein OS=Gallus gallus OX=9031 GN=UPF1 PE=4 SV=3	UPF1	123399	0.208581	0.772205	0.298149	0.618643	0.987752	0.67671	0	0	0
Q5ZHX1	Ras-related protein Rap-1b OS=Gallus gallus OX=9031 GN=RAP1B PE=2 SV=1	RAP1B	20825	0.575726	0.496121	0.300361	0.814784	0.975401	0.677698	0	0	0
F1NAK4	Uncharacterized protein OS=Gallus gallus OX=9031 GN=GCN1 PE=4 SV=3	GCN1	291653	0.312311	0.863763	0.299917	0.697694	0.992956	0.677698	0	0	0
A0A1D5PVF8	Tartrate-resistant acid phosphatase type 5 OS=Gallus gallus OX=9031 GN=ACP5 PE=4 SV=1	ACP5	34961	0.0118596	0.968281	0.300428	0.239885	0.998317	0.677698	0	0	0
Q5ZKG5	Low molecular weight phosphotyrosine protein phosphatase OS=Gallus gallus OX=9031 GN=ACP1 PE=2 SV=3	ACP1	18196	0.355872	0.041934	0.301188	0.714626	0.975401	0.678294	0	0	0
A0A1D5NYJ2	Lon protease homolog mitochondrial OS=Gallus gallus OX=9031 GN=LONP1 PE=3 SV=1	LONP1	103646	0.685593	0.730067	0.302028	0.867052	0.985548	0.679065	0	0	0
F1NYA2	Uncharacterized protein OS=Gallus gallus OX=9031 GN=EIF4H PE=4 SV=2	EIF4H	27635	0.00252179	0.800188	0.303087	0.152296	0.988806	0.679214	0	0	0
A0A1D5PNK3	Uncharacterized protein OS=Gallus gallus OX=9031 GN=SLC25A11 PE=3 SV=1	SLC25A11	25357	FALSE	0.858579	0.302928	FALSE	0.992956	0.679214	0	0	0
Q5ZMT2	Uncharacterized protein OS=Gallus gallus OX=9031 GN=RCJMB04_1d22 PE=2 SV=1	RCJMB04_1d22	100174	0.0180854	0.147848	0.306259	0.28088	0.975401	0.681508	0	0	0
A0A1D5NVZ7	Uncharacterized protein OS=Gallus gallus OX=9031 GN=EMC2 PE=4 SV=1	EMC2	34885	0.136104	0.300177	0.30515	0.526245	0.975401	0.681508	0	0	0
A0A1D5NUC1	Uncharacterized protein OS=Gallus gallus OX=9031 GN=CCT2 PE=3 SV=1	CCT2	58326	0.16713	0.342097	0.310704	0.558702	0.975401	0.681508	0	0	0
F1NT28	Uncharacterized protein OS=Gallus gallus OX=9031 GN=PPA1 PE=4 SV=2	PPA1	32637	0.224712	0.584407	0.308243	0.629361	0.975401	0.681508	0	0	0
Q5ZKZ5	Signal recognition particle subunit SRP72 OS=Gallus gallus OX=9031 GN=SRP72 PE=2 SV=1	SRP72	74485	0.341278	0.198449	0.30658	0.707949	0.975401	0.681508	0	0	0
A0A1L1RQ30	ATP synthase subunit gamma OS=Gallus gallus OX=9031 GN=ATP5C1 PE=3 SV=1	ATP5C1	27765	0.349567	0.458889	0.310087	0.711381	0.975401	0.681508	0	0	0
Q5ZHN4	Protein XRP2 OS=Gallus gallus OX=9031 GN=RP2 PE=2 SV=3	RP2	39723	0.362145	0.1653	0.310611	0.718011	0.975401	0.681508	0	0	0
E1BS06	Uncharacterized protein OS=Gallus gallus OX=9031 GN=RPL23A PE=3 SV=2	RPL23A	17656	0.447073	0.12201	0.308195	0.760953	0.975401	0.681508	0	0	0
F1P4X4	Uncharacterized protein OS=Gallus gallus OX=9031 GN=TOMM34 PE=4 SV=3	TOMM34	51899	0.731725	0.33892	0.305497	0.889654	0.975401	0.681508	0	0	0
A0A1D5PTL7	Annexin OS=Gallus gallus OX=9031 GN=ANXA4 PE=3 SV=1	ANXA4	35346	0.946557	0.434577	0.311091	0.980312	0.975401	0.681508	0	0	0
A0A1D5PW25	Uncharacterized protein OS=Gallus gallus OX=9031 GN=LMAN2 PE=4 SV=1	LMAN2	37539	0.597453	0.665567	0.310914	0.825917	0.980923	0.681508	0	0	0
Q5ZMF6	TNF receptor associated protein 1 OS=Gallus gallus OX=9031 GN=TRAP1 PE=2 SV=1	TRAP1	79677	0.981063	0.755896	0.307653	0.994237	0.987752	0.681508	0	0	0
F1P4G4	Uncharacterized protein OS=Gallus gallus OX=9031 GN=TBXAS1 PE=3 SV=2	TBXAS1	60768	0.2142	0.779183	0.309765	0.622397	0.988806	0.681508	0	0	0
E1C4N0	Uncharacterized protein OS=Gallus gallus OX=9031 GN=RPS10 PE=4 SV=2	RPS10	18910	0.417746	0.872186	0.307974	0.751132	0.992956	0.681508	0	0	0
A0A1D5NUN3	Uncharacterized protein OS=Gallus gallus OX=9031 GN=ACSS2 PE=4 SV=1	ACSS2	77207	0.937549	0.162965	0.311714	0.97529	0.975401	0.681782	0	0	0
A0A1D5P763	Uncharacterized protein OS=Gallus gallus OX=9031 GN=TXNL1 PE=4 SV=1	TXNL1	32449	0.0355984	0.732917	0.312287	0.366947	0.985548	0.681944	0	0	0
A0A1D5PN05	Uncharacterized protein OS=Gallus gallus OX=9031 GN=COX6C PE=4 SV=1	COX6C	8791	0.00463594	0.360831	0.313624	0.1962	0.975401	0.682145	0	0	0
A0A1D5P7X0	Uncharacterized protein OS=Gallus gallus OX=9031 GN=CTNNA1 PE=4 SV=1	CTNNA1	100044	0.162387	0.466653	0.316974	0.549436	0.975401	0.682145	0	0	0
A0A1D5NTG2	Uncharacterized protein OS=Gallus gallus OX=9031 GN=RBM14 PE=4 SV=1	RBM14	77306	0.5983	0.534947	0.315828	0.825917	0.975401	0.682145	0	0	0
E1BTT4	Hydroxyacyl-CoA dehydrogenase trifunctional multienzyme complex subunit beta OS=Gallus gallus OX=9031 PE=3 SV=1	0	50850	0.251085	0.736033	0.315603	0.654228	0.986239	0.682145	0	0	0
Q5ZM92	DAZ associated protein 1 OS=Gallus gallus OX=9031 GN=DAZAP1 PE=2 SV=1	DAZAP1	43767	0.0924715	0.818681	0.317369	0.467022	0.992341	0.682145	0	0	0
A0A1D5PFA7	Uncharacterized protein OS=Gallus gallus OX=9031 GN=CTSZ PE=3 SV=1	CTSZ	27200	0.027201	0.902419	0.314697	0.337701	0.994336	0.682145	0	0	0
F1NB64	Uncharacterized protein OS=Gallus gallus OX=9031 GN=ACAA1 PE=3 SV=2	ACAA1	44608	0.154728	0.939759	0.316646	0.541105	0.995481	0.682145	0	0	0
E1BW83	Uncharacterized protein OS=Gallus gallus OX=9031 GN=SLC25A24 PE=3 SV=3	SLC25A24	52530	0.24906	0.92252	0.316861	0.652177	0.995481	0.682145	0	0	0
R4GMA6	Uncharacterized protein OS=Gallus gallus OX=9031 GN=RHOG PE=4 SV=2	RHOG	21451	0.565055	0.93891	0.314578	0.807056	0.995481	0.682145	0	0	0
Q5ZL72	60 kDa heat shock protein mitochondrial OS=Gallus gallus OX=9031 GN=HSPD1 PE=1 SV=1	HSPD1	60973	0.539325	0.984799	0.313403	0.795014	0.998317	0.682145	0	0	0
E1BYF1	Uncharacterized protein OS=Gallus gallus OX=9031 GN=CTH PE=3 SV=1	CTH	43899	0.541226	0.683125	0.318446	0.795014	0.983213	0.683384	0	0	0
A0A1D5P2Y6	Uncharacterized protein OS=Gallus gallus OX=9031 GN=KCNN3 PE=4 SV=1	KCNN3	67263	0.424962	0.0486101	0.322217	0.751132	0.975401	0.689332	0	0	0
Q5ZLY3	Tropomodulin 3 OS=Gallus gallus OX=9031 GN=TMOD3 PE=2 SV=1	TMOD3	39366	0.797493	0.598173	0.322226	0.917248	0.975401	0.689332	0	0	0
F1P582	Ubiquinol-cytochrome c reductase core protein 2 OS=Gallus gallus OX=9031 GN=UQCRC2 PE=1 SV=1	UQCRC2	48579	0.328672	0.0143246	0.324112	0.703252	0.975401	0.690126	0	0	0
Q5ZHS2	NADH dehydrogenase [ubiquinone] flavoprotein 1 mitochondrial OS=Gallus gallus OX=9031 GN=NDUFV1 PE=2 SV=1	NDUFV1	50099	0.0814184	0.801642	0.323261	0.454388	0.988806	0.690126	0	0	0
E1C658	ATP synthase subunit d mitochondrial OS=Gallus gallus OX=9031 GN=ATP5H PE=3 SV=3	ATP5H	18343	0.688353	0.830029	0.323633	0.867052	0.992956	0.690126	0	0	0
P47990	Xanthine dehydrogenase/oxidase OS=Gallus gallus OX=9031 GN=XDH PE=1 SV=1	XDH	149613	0.284579	0.17174	0.325476	0.680451	0.975401	0.690959	0	0	0
E1BXY4	Uncharacterized protein OS=Gallus gallus OX=9031 GN=DNM1 PE=3 SV=3	DNM1	97235	0.668023	0.342322	0.325514	0.863092	0.975401	0.690959	0	0	0
F1NC02	Proteasome subunit alpha type OS=Gallus gallus OX=9031 GN=PSMA4 PE=3 SV=2	PSMA4	29498	0.112041	0.844264	0.326346	0.500591	0.992956	0.691651	0	0	0
P33879	Sodium/potassium-transporting ATPase subunit beta-3 OS=Gallus gallus OX=9031 GN=ATP1B3 PE=2 SV=1	ATP1B3	31859	0.264313	FALSE	0.326941	0.662736	FALSE	0.691839	0	0	0
Q5ZKD3	Uncharacterized protein OS=Gallus gallus OX=9031 GN=RCJMB04_11k6 PE=2 SV=1	RCJMB04_11k6	51064	0.512747	0.617031	0.328851	0.782953	0.975401	0.694807	0	0	0
E1C2C8	Tyrosine-protein kinase OS=Gallus gallus OX=9031 GN=MATK PE=3 SV=3	MATK	50328	0.488575	0.000117719	0.33313	0.776595	0.164807	0.699149	0	0	0
E1BVD1	Uncharacterized protein OS=Gallus gallus OX=9031 GN=AKR1B10L3 PE=4 SV=1	AKR1B10L3	35663	0.182938	0.111929	0.332595	0.586244	0.975401	0.699149	0	0	0
R4GJ59	Uncharacterized protein OS=Gallus gallus OX=9031 GN=SARS PE=4 SV=2	SARS	71295	0.268983	0.00909998	0.332905	0.664368	0.975401	0.699149	0	0	0
P41125	60S ribosomal protein L13 OS=Gallus gallus OX=9031 GN=RPL13 PE=2 SV=2	RPL13	24396	0.321058	0.693248	0.331759	0.699343	0.983213	0.699149	0	0	0
F6SG96	Uncharacterized protein OS=Gallus gallus OX=9031 GN=HNRNPR PE=4 SV=1	HNRNPR	73062	0.376591	0.88726	0.333464	0.722693	0.994336	0.699149	0	0	0
A0A1D5P3D9	Uncharacterized protein OS=Gallus gallus OX=9031 GN=FAM107B PE=4 SV=1	FAM107B	20313	0.0848699	0.0150646	0.334543	0.459174	0.975401	0.699959	0	0	0
F1NT10	Uncharacterized protein OS=Gallus gallus OX=9031 GN=TCERG1 PE=4 SV=2	TCERG1	109941	0.661723	0.271107	0.334874	0.862798	0.975401	0.699959	0	0	0
A0A1L1RZK6	Uncharacterized protein OS=Gallus gallus OX=9031 GN=PMLL PE=4 SV=1	PMLL	86343	0.00573539	0.149496	0.33843	0.199878	0.975401	0.70102	0	0	0
Q5ZJ23	Argininosuccinate synthase OS=Gallus gallus OX=9031 GN=ASS1 PE=2 SV=1	ASS1	46904	0.0130966	0.485886	0.336626	0.246284	0.975401	0.70102	0	0	0
E1BTH3	Uncharacterized protein OS=Gallus gallus OX=9031 GN=SERPINB2 PE=3 SV=2	SERPINB2	46635	0.173808	0.607192	0.339484	0.572786	0.975401	0.70102	0	0	0
F1P4I3	Uncharacterized protein OS=Gallus gallus OX=9031 GN=VAMP3 PE=4 SV=3	VAMP3	11688	0.176622	0.512852	0.338436	0.576607	0.975401	0.70102	0	0	0
E1BRF3	Uncharacterized protein OS=Gallus gallus OX=9031 GN=MYCBP PE=4 SV=2	MYCBP	11890	0.269274	0.478497	0.338091	0.664368	0.975401	0.70102	0	0	0
A0A1D5PPP9	Uncharacterized protein OS=Gallus gallus OX=9031 GN=PTMA PE=4 SV=1	PTMA	12068	0.311405	0.238479	0.337099	0.697694	0.975401	0.70102	0	0	0
A0A1D5NV82	Uncharacterized protein OS=Gallus gallus OX=9031 GN=AOAH PE=4 SV=1	AOAH	56573	0.667228	0.743432	0.339028	0.863092	0.987752	0.70102	0	0	0
E1C080	Uncharacterized protein OS=Gallus gallus OX=9031 GN=RAB8B PE=4 SV=3	RAB8B	23587	0.0109701	0.795589	0.338974	0.236273	0.988806	0.70102	0	0	0
E1BTG6	O-acyltransferase OS=Gallus gallus OX=9031 GN=SOAT1 PE=3 SV=3	SOAT1	64965	0.929502	0.283545	0.34027	0.972229	0.975401	0.70119	0	0	0
F1NYH8	Uncharacterized protein OS=Gallus gallus OX=9031 GN=EVL PE=4 SV=1	EVL	44759	0.0271122	0.71423	0.341106	0.337701	0.983213	0.70119	0	0	0
V9GVG9	Ubiquitin specific peptidase 9 OS=Gallus gallus OX=9031 PE=3 SV=1	0	290107	FALSE	0.72161	0.341063	FALSE	0.983213	0.70119	0	0	0
A0A1L1RSM8	Cleavage and polyadenylation-specificity factor subunit 6 OS=Gallus gallus OX=9031 GN=CPSF6 PE=4 SV=1	CPSF6	59103	0.338765	0.229529	0.345786	0.705941	0.975401	0.709745	0	0	0
Q5ZK08	Uncharacterized protein OS=Gallus gallus OX=9031 GN=RCJMB04_13p14 PE=2 SV=1	RCJMB04_13p14	64099	0.299576	0.315368	0.348017	0.690262	0.975401	0.713252	0	0	0
A0A1D5P5A8	F-actin-capping protein subunit beta isoforms 1 and 2 OS=Gallus gallus OX=9031 GN=CAPZB PE=4 SV=1	CAPZB	30008	0.0730545	0.666407	0.348542	0.449006	0.980923	0.713258	0	0	0
Q98SE2	U2snRNP auxiliary factor small subunit OS=Gallus gallus OX=9031 GN=U2AF1 PE=2 SV=1	U2AF1	27701	0.155334	0.455734	0.35014	0.541105	0.975401	0.715459	0	0	0
A0A1D5P7Y8	AP complex subunit beta OS=Gallus gallus OX=9031 GN=AP2B1 PE=3 SV=1	AP2B1	105624	0.434973	0.111188	0.350724	0.754795	0.975401	0.715581	0	0	0
F1NHL4	Uncharacterized protein OS=Gallus gallus OX=9031 GN=LAP3 PE=3 SV=3	LAP3	58454	0.00990337	0.163727	0.360723	0.230201	0.975401	0.715744	0	0	0
B0M1D7	Quaking protein OS=Gallus gallus OX=9031 PE=2 SV=1	0	37600	0.0232233	0.458652	0.359889	0.317385	0.975401	0.715744	0	0	0
E1C5K0	Uncharacterized protein OS=Gallus gallus OX=9031 GN=HOMER3 PE=4 SV=3	HOMER3	40018	0.0584724	0.512611	0.356066	0.421228	0.975401	0.715744	0	0	0
Q5ZKB9	Probable ATP-dependent RNA helicase DDX6 OS=Gallus gallus OX=9031 GN=DDX6 PE=2 SV=1	DDX6	54418	0.0592257	0.450686	0.353542	0.421228	0.975401	0.715744	0	0	0
A0A1D5P7J3	RNA-binding protein 8A OS=Gallus gallus OX=9031 GN=RBM8A PE=3 SV=1	RBM8A	18737	0.206217	0.264147	0.361275	0.618207	0.975401	0.715744	0	0	0
Q5ZIT5	Ras-related protein Rab-10 OS=Gallus gallus OX=9031 GN=RAB10 PE=2 SV=1	RAB10	22549	0.340787	0.283453	0.357075	0.707949	0.975401	0.715744	0	0	0
A0A1D5PYQ3	Uncharacterized protein OS=Gallus gallus OX=9031 GN=GSPT1 PE=4 SV=1	GSPT1	67659	0.402152	0.440861	0.35583	0.735695	0.975401	0.715744	0	0	0
H9L023	Nicalin OS=Gallus gallus OX=9031 GN=NCLN PE=3 SV=3	NCLN	61358	0.443115	0.526532	0.359307	0.757916	0.975401	0.715744	0	0	0
A0A1L1S086	Ribosomal protein L19 OS=Gallus gallus OX=9031 GN=RPL19 PE=3 SV=1	RPL19	23195	0.456764	0.338331	0.359451	0.76323	0.975401	0.715744	0	0	0
F1NSC1	Uncharacterized protein OS=Gallus gallus OX=9031 GN=ATP5F1 PE=4 SV=2	ATP5F1	28601	0.475245	0.575028	0.361114	0.772498	0.975401	0.715744	0	0	0
P67881	Cytochrome c OS=Gallus gallus OX=9031 GN=CYC PE=1 SV=2	CYC	11711	0.675268	0.491817	0.358808	0.864671	0.975401	0.715744	0	0	0
F1NH21	Hsc70-interacting protein OS=Gallus gallus OX=9031 GN=ST13 PE=4 SV=1	ST13	40188	0.848641	0.0680058	0.358248	0.941883	0.975401	0.715744	0	0	0
F1NSV6	Sodium/potassium-transporting ATPase subunit beta OS=Gallus gallus OX=9031 GN=ATP1B1 PE=3 SV=3	ATP1B1	34925	0.846954	0.065029	0.3566	0.941883	0.975401	0.715744	0	0	0
A0A1D5P8H6	Uncharacterized protein OS=Gallus gallus OX=9031 GN=SPATS2 PE=4 SV=1	SPATS2	57546	0.901313	0.0564064	0.355386	0.962345	0.975401	0.715744	0	0	0
F1P337	Sorting nexin OS=Gallus gallus OX=9031 GN=SNX5 PE=3 SV=1	SNX5	45681	0.430679	0.716767	0.36111	0.75423	0.983213	0.715744	0	0	0
F1NW57	Uncharacterized protein OS=Gallus gallus OX=9031 PE=4 SV=2	0	15094	0.0408687	0.733938	0.359638	0.368924	0.985548	0.715744	0	0	0
F1NPA9	Uncharacterized protein OS=Gallus gallus OX=9031 GN=RPS3 PE=3 SV=2	RPS3	26719	0.650366	0.870507	0.352454	0.856445	0.992956	0.715744	0	0	0
O73664	MSSP-1 OS=Gallus gallus OX=9031 GN=RBMS1 PE=2 SV=1	RBMS1	40625	0.72301	0.836624	0.357472	0.886033	0.992956	0.715744	0	0	0
Q5ZHU2	Phosphoglucomutase 2 OS=Gallus gallus OX=9031 GN=PGM2 PE=2 SV=1	PGM2	67943	0.196861	0.925065	0.357152	0.598636	0.995481	0.715744	0	0	0
E1C2F2	Uncharacterized protein OS=Gallus gallus OX=9031 GN=PNN PE=4 SV=3	PNN	78127	FALSE	FALSE	0.35527	FALSE	FALSE	0.715744	0	0	0
E1BWS9	Uncharacterized protein OS=Gallus gallus OX=9031 GN=HYPK PE=4 SV=3	HYPK	14112	0.00220211	0.534664	0.362975	0.142932	0.975401	0.717189	0	0	0
Q5ZLW0	Uncharacterized protein OS=Gallus gallus OX=9031 GN=RCJMB04_4k19 PE=2 SV=1	RCJMB04_4k19	69749	0.630099	0.513004	0.363792	0.846937	0.975401	0.717189	0	0	0
Q5ZIZ6	C-terminal-binding protein 1 OS=Gallus gallus OX=9031 GN=CTBP1 PE=2 SV=1	CTBP1	46815	0.836423	0.244455	0.364367	0.941229	0.975401	0.717189	0	0	0
F1N8Z4	RuvB-like helicase OS=Gallus gallus OX=9031 GN=RUVBL1 PE=3 SV=1	RUVBL1	50180	0.981317	0.979207	0.364628	0.994237	0.998317	0.717189	0	0	0
F1P1R3	Uncharacterized protein OS=Gallus gallus OX=9031 GN=PSMD10 PE=4 SV=3	PSMD10	24007	0.529434	FALSE	0.363489	0.79103	FALSE	0.717189	0	0	0
Q5ZJK4	Serine/threonine-protein kinase 4 OS=Gallus gallus OX=9031 GN=STK4 PE=2 SV=1	STK4	55337	0.255963	0.361256	0.3676	0.657114	0.975401	0.721368	0	0	0
A0A1L1RJI2	Uncharacterized protein OS=Gallus gallus OX=9031 GN=UBE2K PE=3 SV=1	UBE2K	21749	0.311379	0.3576	0.367808	0.697694	0.975401	0.721368	0	0	0
F1NT93	Uncharacterized protein OS=Gallus gallus OX=9031 GN=C1H21ORF33 PE=4 SV=3	C1H21ORF33	32657	0.0208943	0.172124	0.373943	0.297211	0.975401	0.721429	0	0	0
F1P0Z3	Phospholipase B-like OS=Gallus gallus OX=9031 GN=PLBD2 PE=3 SV=3	PLBD2	62002	0.0604716	0.518474	0.370509	0.42309	0.975401	0.721429	0	0	0
E1C2I9	Uncharacterized protein OS=Gallus gallus OX=9031 GN=LARS PE=3 SV=1	LARS	134275	0.357826	0.283819	0.374172	0.714626	0.975401	0.721429	0	0	0
A0A1D5PKF0	Major vault protein OS=Gallus gallus OX=9031 GN=MVP PE=4 SV=1	MVP	93780	0.452598	0.440666	0.370967	0.760953	0.975401	0.721429	0	0	0
Q5ZM25	Obg-like ATPase 1 OS=Gallus gallus OX=9031 GN=OLA1 PE=2 SV=1	OLA1	44779	0.564709	0.608657	0.37382	0.807056	0.975401	0.721429	0	0	0
Q5ZMI5	RAB9A member RAS oncogene family OS=Gallus gallus OX=9031 GN=RAB9A PE=2 SV=1	RAB9A	22819	0.93386	0.520244	0.371331	0.973673	0.975401	0.721429	0	0	0
A0A1D5NZ44	Uncharacterized protein OS=Gallus gallus OX=9031 GN=ARID1A PE=4 SV=1	ARID1A	241526	0.945961	0.382622	0.371721	0.980312	0.975401	0.721429	0	0	0
R4GGJ0	Ribosomal protein S16 OS=Gallus gallus OX=9031 GN=RPS16 PE=3 SV=1	RPS16	16413	0.967403	0.236977	0.370343	0.988834	0.975401	0.721429	0	0	0
Q9YHT1	Succinate dehydrogenase [ubiquinone] flavoprotein subunit mitochondrial OS=Gallus gallus OX=9031 GN=SDHA PE=1 SV=2	SDHA	72931	0.1071	0.649628	0.368661	0.496882	0.980923	0.721429	0	0	0
R9PXQ4	Uncharacterized protein OS=Gallus gallus OX=9031 GN=CD200R1 PE=4 SV=2	CD200R1	33519	0.415422	0.851683	0.371508	0.75048	0.992956	0.721429	0	0	0
Q9PVL6	Mitochondrial carrier 2 OS=Gallus gallus OX=9031 GN=Mtch2 PE=2 SV=1	Mtch2	33127	0.760213	0.913061	0.374141	0.892786	0.995481	0.721429	0	0	0
Q5ZLT7	Basic leucine zipper and W2 domain-containing protein 1 OS=Gallus gallus OX=9031 GN=BZW1 PE=2 SV=1	BZW1	48019	0.0558922	FALSE	0.373319	0.410479	FALSE	0.721429	0	0	0
F1NZ86	Stress-70 protein mitochondrial OS=Gallus gallus OX=9031 GN=HSPA9 PE=3 SV=1	HSPA9	73162	0.0707295	0.586701	0.376863	0.449006	0.975401	0.723656	0	0	0
A0A1D5NW85	Extracellular fatty acid-binding protein OS=Gallus gallus OX=9031 GN=EXFABP PE=3 SV=1	EXFABP	20187	0.426367	0.569667	0.376915	0.751132	0.975401	0.723656	0	0	0
F1NBL3	Uncharacterized protein OS=Gallus gallus OX=9031 GN=RAB32 PE=4 SV=3	RAB32	24347	0.435514	0.435815	0.376686	0.754795	0.975401	0.723656	0	0	0
F1NNH9	Uncharacterized protein OS=Gallus gallus OX=9031 GN=TOMM70 PE=4 SV=3	TOMM70	66534	0.450006	0.719046	0.377828	0.760953	0.983213	0.724112	0	0	0
Q5ZLA7	Uncharacterized protein OS=Gallus gallus OX=9031 GN=STT3A PE=2 SV=1	STT3A	80596	0.375079	0.969851	0.378212	0.721574	0.998317	0.724112	0	0	0
Q5ZMP2	Syntaxin 7 OS=Gallus gallus OX=9031 GN=STX7 PE=2 SV=1	STX7	29342	0.0479607	0.421627	0.378857	0.382189	0.975401	0.724332	0	0	0
E1BRP3	Uncharacterized protein OS=Gallus gallus OX=9031 GN=VTA1 PE=4 SV=1	VTA1	33941	0.348735	0.506881	0.381475	0.711381	0.975401	0.72832	0	0	0
Q5ZIA4	Uncharacterized protein OS=Gallus gallus OX=9031 GN=RCJMB04_28l23 PE=2 SV=1	RCJMB04_28l23	74569	0.00225574	0.374036	0.383657	0.142932	0.975401	0.728448	0	0	0
F1N8H4	Uncharacterized protein OS=Gallus gallus OX=9031 GN=PSTPIP1 PE=4 SV=4	PSTPIP1	47066	0.171188	0.447306	0.383824	0.565489	0.975401	0.728448	0	0	0
Q5ZI86	Uncharacterized protein OS=Gallus gallus OX=9031 GN=RCJMB04_29e19 PE=2 SV=1	RCJMB04_29e19	42831	0.551696	0.39999	0.382701	0.801587	0.975401	0.728448	0	0	0
P50147	Guanine nucleotide-binding protein G(i) subunit alpha-2 OS=Gallus gallus OX=9031 GN=GNAI2 PE=2 SV=2	GNAI2	40577	0.907623	0.538259	0.383611	0.962345	0.975401	0.728448	0	0	0
E1C477	Uncharacterized protein OS=Gallus gallus OX=9031 GN=UBQLN1 PE=4 SV=2	UBQLN1	62870	FALSE	0.695553	0.384207	FALSE	0.983213	0.728448	0	0	0
A0A1L1RLC2	T-complex protein 1 subunit eta OS=Gallus gallus OX=9031 GN=CCT7 PE=3 SV=1	CCT7	60135	0.0679886	0.264586	0.385978	0.440819	0.975401	0.730026	0	0	0
A0A1D5P6P3	Uncharacterized protein OS=Gallus gallus OX=9031 GN=TXNRD1 PE=3 SV=1	TXNRD1	54845	0.144841	FALSE	0.386641	0.533028	FALSE	0.730026	0	0	0
E1C2Q4	Uncharacterized protein OS=Gallus gallus OX=9031 GN=UBXN4 PE=4 SV=1	UBXN4	57028	FALSE	FALSE	0.386624	FALSE	FALSE	0.730026	0	0	0
Q5ZJV5	Cytochrome c oxidase subunit 4I1 OS=Gallus gallus OX=9031 GN=COX4I1 PE=2 SV=1	COX4I1	19632	0.0214827	0.0846108	0.387271	0.299469	0.975401	0.730205	0	0	0
A0A1D5PLR7	Uncharacterized protein OS=Gallus gallus OX=9031 GN=UBE2H PE=4 SV=1	UBE2H	18990	0.0407688	0.3408	0.393063	0.368924	0.975401	0.730253	0	0	0
A0A1D5PCE8	Uncharacterized protein OS=Gallus gallus OX=9031 GN=MAP7D3 PE=4 SV=1	MAP7D3	64033	0.790802	0.611992	0.390817	0.914077	0.975401	0.730253	0	0	0
A0A1D5P8F9	Uncharacterized protein OS=Gallus gallus OX=9031 GN=CNPY2 PE=4 SV=1	CNPY2	20473	0.857546	0.151231	0.393285	0.945335	0.975401	0.730253	0	0	0
A0A1D5PFB4	40S ribosomal protein S7 OS=Gallus gallus OX=9031 GN=RPS7 PE=3 SV=1	RPS7	28355	0.970697	0.122553	0.391759	0.989766	0.975401	0.730253	0	0	0
A0A1D5PF35	Uncharacterized protein OS=Gallus gallus OX=9031 GN=NDUFS3 PE=3 SV=1	NDUFS3	29153	0.19228	0.717887	0.391059	0.598299	0.983213	0.730253	0	0	0
A0A1D5P1N6	Protein transport protein sec16 OS=Gallus gallus OX=9031 GN=SEC16A PE=3 SV=1	SEC16A	237549	0.241106	0.714264	0.393706	0.640193	0.983213	0.730253	0	0	0
A0A1D5P4R2	Prolyl 4-hydroxylase subunit alpha-1 OS=Gallus gallus OX=9031 GN=P4HA1 PE=4 SV=2	P4HA1	61591	0.553019	0.716158	0.39092	0.801587	0.983213	0.730253	0	0	0
P08267	Ferritin heavy chain OS=Gallus gallus OX=9031 GN=FTH PE=2 SV=2	FTH	21092	0.749317	0.776922	0.387882	0.891591	0.988806	0.730253	0	0	0
Q9PSV4	Lipoprotein lipase OS=Gallus gallus OX=9031 GN=LPL PE=2 SV=1	LPL	54997	0.748724	0.848471	0.391788	0.891591	0.992956	0.730253	0	0	0
F1P1K3	Arp2/3 complex 34 kDa subunit OS=Gallus gallus OX=9031 GN=ARPC2 PE=3 SV=3	ARPC2	34401	0.0132816	0.940018	0.393701	0.246284	0.995481	0.730253	0	0	0
F1P0Z7	Uncharacterized protein OS=Gallus gallus OX=9031 GN=ARL8B PE=3 SV=2	ARL8B	21509	0.159973	0.998585	0.392451	0.545238	0.998585	0.730253	0	0	0
B8YK79	Lysozyme OS=Gallus gallus OX=9031 GN=LYZ PE=3 SV=1	LYZ	16239	FALSE	FALSE	0.38908	FALSE	FALSE	0.730253	0	0	0
P26007	Integrin alpha-6 OS=Gallus gallus OX=9031 GN=ITGA6 PE=2 SV=1	ITGA6	119200	FALSE	0.402463	0.394285	FALSE	0.975401	0.730336	0	0	0
Q5ZJW0	Uncharacterized protein OS=Gallus gallus OX=9031 GN=RCJMB04_15f6 PE=2 SV=1	RCJMB04_15f6	71203	0.661369	0.184941	0.396166	0.862798	0.975401	0.732828	0	0	0
Q5F354	Coatomer subunit alpha OS=Gallus gallus OX=9031 GN=RCJMB04_34d13 PE=2 SV=1	RCJMB04_34d13	138552	0.726092	0.901775	0.396823	0.888401	0.994336	0.733051	0	0	0
Q92007	Aldolase A (Fragment) OS=Gallus gallus OX=9031 GN=aldolase C PE=2 SV=1	aldolase	4384	0.128264	0.236478	0.398573	0.525883	0.975401	0.734299	0	0	0
E1C6X2	Uncharacterized protein OS=Gallus gallus OX=9031 GN=SEL1L PE=4 SV=1	SEL1L	88375	0.852488	0.279603	0.398175	0.9438	0.975401	0.734299	0	0	0
Q6WEB3	Thymosin beta OS=Gallus gallus OX=9031 PE=2 SV=1	0	5181	0.264809	0.261065	0.402292	0.662736	0.975401	0.738009	0	0	0
A0A1D5P8R7	Uncharacterized protein OS=Gallus gallus OX=9031 GN=RPRD1B PE=4 SV=1	RPRD1B	33545	0.665284	0.282392	0.401822	0.863092	0.975401	0.738009	0	0	0
Q6DV79	Signal transducer and activator of transcription 3 OS=Gallus gallus OX=9031 GN=STAT3 PE=1 SV=2	STAT3	88171	0.687327	0.362209	0.402365	0.867052	0.975401	0.738009	0	0	0
F6QGM9	Uncharacterized protein OS=Gallus gallus OX=9031 GN=HNRNPD PE=4 SV=1	HNRNPD	35428	0.144214	0.874835	0.403333	0.533028	0.992956	0.738009	0	0	0
Q9YGW6	Ezrin OS=Gallus gallus OX=9031 GN=EZR PE=2 SV=1	EZR	69367	0.907808	0.894523	0.403826	0.962345	0.994336	0.738009	0	0	0
F1NXD7	Uncharacterized protein OS=Gallus gallus OX=9031 GN=SEC23IP PE=4 SV=4	SEC23IP	109435	0.43778	0.189586	0.404423	0.756215	0.975401	0.738113	0	0	0
Q5F3R6	Uncharacterized protein OS=Gallus gallus OX=9031 GN=RCJMB04_8o21 PE=2 SV=1	RCJMB04_8o21	52935	0.717503	0.564555	0.405952	0.88304	0.975401	0.739352	0	0	0
Q5ZM89	Uncharacterized protein OS=Gallus gallus OX=9031 GN=COMMD5 PE=2 SV=1	COMMD5	24905	0.0414085	0.739962	0.406184	0.368924	0.987752	0.739352	0	0	0
F1P0W8	Glycerol-3-phosphate dehydrogenase [NAD(+)] OS=Gallus gallus OX=9031 GN=GPD1L PE=3 SV=2	GPD1L	38589	0.415617	0.661469	0.407269	0.75048	0.980923	0.740225	0	0	0
Q5F456	Uncharacterized protein OS=Gallus gallus OX=9031 GN=RCJMB04_3b17 PE=2 SV=1	RCJMB04_3b17	56699	0.493218	0.921638	0.407746	0.780415	0.995481	0.740225	0	0	0
A0A1D5P3B1	Uncharacterized protein OS=Gallus gallus OX=9031 GN=RPL11 PE=3 SV=1	RPL11	20233	0.314862	0.431437	0.410089	0.697803	0.975401	0.741051	0	0	0
Q5F3C9	SH3 domain-binding glutamic acid-rich-like protein OS=Gallus gallus OX=9031 GN=SH3BGRL PE=2 SV=1	SH3BGRL	12795	0.320077	0.543689	0.41037	0.699343	0.975401	0.741051	0	0	0
A0A1L1RP17	Uncharacterized protein OS=Gallus gallus OX=9031 GN=MIA3 PE=4 SV=1	MIA3	221668	0.853076	0.553507	0.409432	0.9438	0.975401	0.741051	0	0	0
Q5ZM66	40S ribosomal protein S26 OS=Gallus gallus OX=9031 GN=RPS26 PE=2 SV=1	RPS26	13031	0.447756	0.663974	0.40906	0.760953	0.980923	0.741051	0	0	0
F1NLL4	Nuclear transport factor 2 OS=Gallus gallus OX=9031 GN=NUTF2 PE=4 SV=3	NUTF2	14403	0.377621	0.476124	0.411222	0.722693	0.975401	0.741611	0	0	0
E1C455	Queuosine salvage protein OS=Gallus gallus OX=9031 GN=CZH9orf64 PE=3 SV=2	CZH9orf64	39062	0.196576	0.613471	0.411971	0.598636	0.975401	0.741982	0	0	0
E1BTT8	L-lactate dehydrogenase OS=Gallus gallus OX=9031 GN=LDHA PE=3 SV=2	LDHA	36502	0.230301	0.874418	0.413519	0.634672	0.992956	0.743497	0	0	0
F1NQW8	Serine/arginine-rich-splicing factor 1 OS=Gallus gallus OX=9031 GN=SRSF1 PE=4 SV=2	SRSF1	27792	0.726602	0.978117	0.4139	0.888401	0.998317	0.743497	0	0	0
A0A1L1RVJ1	Uncharacterized protein OS=Gallus gallus OX=9031 GN=SARAF PE=4 SV=1	SARAF	32402	0.055122	FALSE	0.414479	0.410479	FALSE	0.743561	0	0	0
A0A1D5PD62	Reticulon OS=Gallus gallus OX=9031 GN=RTN4 PE=4 SV=1	RTN4	36171	0.0600588	0.117849	0.417123	0.42309	0.975401	0.745524	0	0	0
A0A1D5PCG3	Secretory carrier-associated membrane protein OS=Gallus gallus OX=9031 GN=SCAMP3 PE=3 SV=1	SCAMP3	36910	0.387145	0.209483	0.417011	0.730284	0.975401	0.745524	0	0	0
Q6IFY8	Reticulon (Fragment) OS=Gallus gallus OX=9031 GN=RTN3 PE=2 SV=1	RTN3	21998	0.2317	0.785405	0.41721	0.634907	0.988806	0.745524	0	0	0
Q98TF9	Ribosomal protein L14 (Fragment) OS=Gallus gallus OX=9031 GN=RPL14 PE=2 SV=1	RPL14	15478	0.108002	0.259127	0.419053	0.496882	0.975401	0.746166	0	0	0
F1NAS0	Uncharacterized protein OS=Gallus gallus OX=9031 GN=SUGT1 PE=4 SV=3	SUGT1	37212	0.317699	0.417404	0.419207	0.699343	0.975401	0.746166	0	0	0
Q5ZIP7	Uncharacterized protein OS=Gallus gallus OX=9031 GN=RAB5A PE=2 SV=1	RAB5A	23542	0.789861	0.30763	0.418734	0.914077	0.975401	0.746166	0	0	0
P42324	Hippocalcin-like protein 1 OS=Gallus gallus OX=9031 GN=HPCAL1 PE=1 SV=2	HPCAL1	22269	0.650628	0.00107038	0.425039	0.856445	0.374633	0.748747	0	0	0
Q9PTR5	Lissencephaly-1 homolog OS=Gallus gallus OX=9031 GN=PAFAH1B1 PE=2 SV=3	PAFAH1B1	46664	0.516727	0.190344	0.423548	0.782953	0.975401	0.748747	0	0	0
A0A1D5PNS5	Uncharacterized protein OS=Gallus gallus OX=9031 GN=MYL12B PE=4 SV=1	MYL12B	19883	0.0395901	0.812099	0.422204	0.368924	0.991265	0.748747	0	0	0
Q5ZJ00	55 kDa erythrocyte membrane protein OS=Gallus gallus OX=9031 GN=MPP1 PE=2 SV=1	MPP1	52520	0.142637	0.847323	0.424842	0.533028	0.992956	0.748747	0	0	0
A0A1D5PPA8	Adenosylhomocysteinase OS=Gallus gallus OX=9031 GN=AHCY PE=3 SV=1	AHCY	47736	0.68297	0.879915	0.422937	0.867052	0.994254	0.748747	0	0	0
Q5F346	Ribosomal protein L28 OS=Gallus gallus OX=9031 GN=RPL28 PE=2 SV=1	RPL28	15883	0.705384	0.937341	0.421208	0.874827	0.995481	0.748747	0	0	0
F1P4A7	Eukaryotic translation initiation factor 4 gamma 2 OS=Gallus gallus OX=9031 GN=EIF4G2 PE=4 SV=1	EIF4G2	101799	0.277887	0.948673	0.423082	0.673981	0.996419	0.748747	0	0	0
A0A1D5PRA3	Signal peptidase complex catalytic subunit SEC11 OS=Gallus gallus OX=9031 GN=SEC11C PE=3 SV=1	SEC11C	20235	0.392544	0.97691	0.424446	0.730983	0.998317	0.748747	0	0	0
E1C7S2	Uncharacterized protein OS=Gallus gallus OX=9031 GN=HSDL2 PE=4 SV=2	HSDL2	44234	FALSE	0.451473	0.425884	FALSE	0.975401	0.749271	0	0	0
E1BSC0	Uncharacterized protein OS=Gallus gallus OX=9031 GN=DDX46 PE=4 SV=3	DDX46	119180	0.0875366	0.387687	0.429601	0.459174	0.975401	0.750978	0	0	0
Q9PW67	Ubiquitin carboxyl-terminal hydrolase OS=Gallus gallus OX=9031 GN=UCH-6 PE=2 SV=1	UCH-6	26315	0.0912104	0.22544	0.428921	0.465741	0.975401	0.750978	0	0	0
F1NEQ6	Proteasome subunit alpha type OS=Gallus gallus OX=9031 GN=PSMA6 PE=3 SV=2	PSMA6	27470	0.00836959	0.698363	0.428736	0.224369	0.983213	0.750978	0	0	0
P13648	Lamin-A OS=Gallus gallus OX=9031 GN=LMNA PE=2 SV=1	LMNA	73165	0.917162	0.802346	0.428659	0.965995	0.988806	0.750978	0	0	0
F1NW97	Tubulin alpha chain OS=Gallus gallus OX=9031 GN=TUBA4B PE=3 SV=3	TUBA4B	49994	0.533748	FALSE	0.429417	0.793225	FALSE	0.750978	0	0	0
F1NR99	Uncharacterized protein OS=Gallus gallus OX=9031 GN=CPOX PE=4 SV=4	CPOX	45433	0.927294	0.351932	0.431314	0.972229	0.975401	0.75301	0	0	0
A0A1L1RPC8	Uncharacterized protein OS=Gallus gallus OX=9031 GN=GLMP PE=4 SV=1	GLMP	38789	0.15993	0.430086	0.435352	0.545238	0.975401	0.754278	0	0	0
Q5ZMK8	Uncharacterized protein OS=Gallus gallus OX=9031 GN=RCJMB04_1l22 PE=2 SV=1	RCJMB04_1l22	62443	0.207562	0.60554	0.434823	0.618643	0.975401	0.754278	0	0	0
P84173	Prohibitin OS=Gallus gallus OX=9031 GN=PHB PE=1 SV=1	PHB	29896	0.408646	0.086467	0.433904	0.740632	0.975401	0.754278	0	0	0
Q5ZMT4	Transmembrane p24 trafficking protein 5 OS=Gallus gallus OX=9031 GN=TMED5 PE=2 SV=1	TMED5	25674	0.515984	0.379999	0.435144	0.782953	0.975401	0.754278	0	0	0
E1C4W4	Uncharacterized protein OS=Gallus gallus OX=9031 GN=ALDH7A1 PE=3 SV=1	ALDH7A1	58054	0.860708	0.324578	0.434834	0.947731	0.975401	0.754278	0	0	0
E1BWB9	Uncharacterized protein OS=Gallus gallus OX=9031 GN=INF2 PE=4 SV=2	INF2	143614	0.0162808	0.587338	0.438071	0.27344	0.975401	0.754678	0	0	0
F1NV32	Secretory carrier-associated membrane protein OS=Gallus gallus OX=9031 GN=SCAMP2 PE=3 SV=3	SCAMP2	36969	0.0213	0.240197	0.43874	0.299469	0.975401	0.754678	0	0	0
P05083	Argininosuccinate lyase OS=Gallus gallus OX=9031 GN=ASL2 PE=2 SV=1	ASL2	51044	0.0371897	0.235631	0.445355	0.368924	0.975401	0.754678	0	0	0
E1BTX6	Methionine adenosyltransferase 2 subunit beta OS=Gallus gallus OX=9031 GN=MAT2B PE=3 SV=3	MAT2B	37449	0.0453919	0.573978	0.441876	0.374416	0.975401	0.754678	0	0	0
E1BUB6	Uncharacterized protein OS=Gallus gallus OX=9031 GN=GSTT1L PE=3 SV=3	GSTT1L	27954	0.192935	0.582555	0.447872	0.598358	0.975401	0.754678	0	0	0
A0A1D5P4N3	Microtubule-associated protein RP/EB family member 2 OS=Gallus gallus OX=9031 GN=MAPRE2 PE=4 SV=1	MAPRE2	36897	0.435875	0.453414	0.444804	0.754795	0.975401	0.754678	0	0	0
A0A1D5PNB4	Integrin beta OS=Gallus gallus OX=9031 GN=ITGB1 PE=3 SV=1	ITGB1	88400	0.532195	0.213887	0.446633	0.792606	0.975401	0.754678	0	0	0
F1NY09	Chromosome 11 open reading frame 54 OS=Gallus gallus OX=9031 GN=C1H11ORF54 PE=4 SV=2	C1H11ORF54	34680	0.549537	0.31511	0.440911	0.801313	0.975401	0.754678	0	0	0
E1C043	Uncharacterized protein OS=Gallus gallus OX=9031 GN=COX5A PE=4 SV=3	COX5A	16451	0.597909	0.292685	0.436156	0.825917	0.975401	0.754678	0	0	0
Q5F3B4	Uncharacterized protein OS=Gallus gallus OX=9031 GN=RCJMB04_23c19 PE=2 SV=1	RCJMB04_23c19	48622	0.789877	0.302033	0.448634	0.914077	0.975401	0.754678	0	0	0
O93481	Chromobox protein (CHCB2) OS=Gallus gallus OX=9031 GN=CBX3 PE=2 SV=1	CBX3	19777	0.829073	0.136394	0.440986	0.93733	0.975401	0.754678	0	0	0
F1NZE1	Uncharacterized protein OS=Gallus gallus OX=9031 GN=FAM129B PE=4 SV=3	FAM129B	99359	0.848247	0.402055	0.443191	0.941883	0.975401	0.754678	0	0	0
Q5ZIZ7	DnaJ heat shock protein family (Hsp40) member A2 OS=Gallus gallus OX=9031 GN=DNAJA2 PE=2 SV=1	DNAJA2	45641	0.997032	0.470265	0.444982	0.998678	0.975401	0.754678	0	0	0
F1NPU8	High mobility group protein B2 OS=Gallus gallus OX=9031 GN=HMGB2 PE=4 SV=1	HMGB2	23802	FALSE	0.412777	0.446591	FALSE	0.975401	0.754678	0	0	0
Q5ZMH8	N-acetylneuraminate synthase OS=Gallus gallus OX=9031 GN=NANS PE=2 SV=1	NANS	40144	0.293639	0.653315	0.448997	0.685651	0.980923	0.754678	0	0	0
A0A1D5P1W7	Uncharacterized protein OS=Gallus gallus OX=9031 GN=KPNB1 PE=4 SV=1	KPNB1	119941	0.673765	0.646576	0.445087	0.864055	0.980923	0.754678	0	0	0
A0A1D5PXG2	Uncharacterized protein OS=Gallus gallus OX=9031 GN=TERAL1 PE=3 SV=1	TERAL1	89311	0.152384	0.673543	0.437419	0.541105	0.983213	0.754678	0	0	0
Q5F426	Pyruvate dehydrogenase E1 component subunit alpha OS=Gallus gallus OX=9031 GN=PDHA1 PE=2 SV=1	PDHA1	44443	0.912327	0.731657	0.441468	0.963845	0.985548	0.754678	0	0	0
A0A1D5PVT7	Uncharacterized protein OS=Gallus gallus OX=9031 GN=TGM3 PE=4 SV=1	TGM3	76354	0.664386	0.804596	0.438127	0.863092	0.988968	0.754678	0	0	0
P07630	Carbonic anhydrase 2 OS=Gallus gallus OX=9031 GN=CA2 PE=2 SV=3	CA2	29008	0.0928014	0.837032	0.447983	0.467022	0.992956	0.754678	0	0	0
P11501	Heat shock protein HSP 90-alpha OS=Gallus gallus OX=9031 GN=HSP90AA1 PE=3 SV=3	HSP90AA1	84059	0.0427188	0.922114	0.441584	0.368924	0.995481	0.754678	0	0	0
A0A1C9KD18	Annexin OS=Gallus gallus OX=9031 GN=ANXA2 PE=2 SV=1	ANXA2	38640	0.273656	0.924756	0.442984	0.670434	0.995481	0.754678	0	0	0
A0A1D5PL45	Adenylosuccinate synthetase isozyme 2 OS=Gallus gallus OX=9031 GN=ADSS PE=3 SV=1	ADSS	53161	0.668558	0.954918	0.449541	0.863092	0.997468	0.754678	0	0	0
F1N9C1	NADB-LER3 OS=Gallus gallus OX=9031 GN=LOC415661 PE=1 SV=2	LOC415661	27874	0.0553962	0.976595	0.445914	0.410479	0.998317	0.754678	0	0	0
A0A1D5P0F9	Uncharacterized protein OS=Gallus gallus OX=9031 GN=ABCA3 PE=4 SV=1	ABCA3	191795	0.0562421	FALSE	0.444696	0.410479	FALSE	0.754678	0	0	0
E1BUP6	Uncharacterized protein OS=Gallus gallus OX=9031 GN=PDIA5 PE=4 SV=3	PDIA5	60677	FALSE	FALSE	0.449936	FALSE	FALSE	0.754678	0	0	0
A0A1D5P7D2	U1 small nuclear ribonucleoprotein C OS=Gallus gallus OX=9031 GN=SNRPC PE=3 SV=1	SNRPC	8935	0.168614	0.354063	0.452395	0.559639	0.975401	0.757314	0	0	0
A0A1L1RR98	Uncharacterized protein OS=Gallus gallus OX=9031 GN=ACADS PE=3 SV=1	ACADS	40079	0.321708	0.17725	0.453724	0.699628	0.975401	0.757314	0	0	0
A0A1D5PVN8	Uncharacterized protein OS=Gallus gallus OX=9031 GN=SSR4 PE=4 SV=1	SSR4	29867	0.951871	0.727085	0.453554	0.980715	0.985548	0.757314	0	0	0
E1C0M1	Uncharacterized protein OS=Gallus gallus OX=9031 GN=RBP7 PE=3 SV=2	RBP7	15570	0.423947	0.982741	0.452884	0.751132	0.998317	0.757314	0	0	0
A0A1D5P3R3	Uncharacterized protein OS=Gallus gallus OX=9031 GN=PPP6R2 PE=4 SV=1	PPP6R2	103796	FALSE	0.220145	0.454571	FALSE	0.975401	0.757803	0	0	0
Q5ZM42	Uncharacterized protein OS=Gallus gallus OX=9031 GN=RCJMB04_3d14 PE=2 SV=1	RCJMB04_3d14	48688	0.160883	0.277836	0.455441	0.547001	0.975401	0.758329	0	0	0
F1N9Q2	Lactoylglutathione lyase OS=Gallus gallus OX=9031 GN=GLO1 PE=3 SV=3	GLO1	20553	0.950292	0.944642	0.457459	0.980715	0.996419	0.759838	0	0	0
F1NGM7	Uncharacterized protein OS=Gallus gallus OX=9031 GN=CUX1 PE=4 SV=3	CUX1	77430	0.286449	0.955226	0.45804	0.682144	0.997468	0.75988	0	0	0
Q5ZJ53	Uncharacterized protein OS=Gallus gallus OX=9031 GN=RCJMB04_20k8 PE=2 SV=1	RCJMB04_20k8	73135	0.621525	0.789756	0.458807	0.840354	0.988806	0.76023	0	0	0
Q5F356	Phosphatidylinositol 5-phosphate 4-kinase type-2 alpha OS=Gallus gallus OX=9031 GN=PIP4K2A PE=2 SV=1	PIP4K2A	46092	0.407273	0.316255	0.460207	0.740632	0.975401	0.76128	0	0	0
F1NLC7	Uncharacterized protein OS=Gallus gallus OX=9031 GN=TXNDC12 PE=4 SV=2	TXNDC12	18562	0.513037	0.25077	0.460555	0.782953	0.975401	0.76128	0	0	0
A0A1D5PTP8	Uncharacterized protein OS=Gallus gallus OX=9031 GN=SF3A2 PE=4 SV=1	SF3A2	33463	0.62473	0.319062	0.462087	0.842238	0.975401	0.76289	0	0	0
A0A1D5P7P7	Uncharacterized protein OS=Gallus gallus OX=9031 GN=SLC3A2 PE=4 SV=1	SLC3A2	24873	0.0292073	0.276652	0.467633	0.337701	0.975401	0.763266	0	0	0
F1NQT4	Uncharacterized protein OS=Gallus gallus OX=9031 GN=NPC1 PE=4 SV=3	NPC1	143165	0.0283818	0.581734	0.463836	0.337701	0.975401	0.763266	0	0	0
A0A1D5NV31	Uncharacterized protein OS=Gallus gallus OX=9031 GN=PUF60 PE=4 SV=1	PUF60	57285	0.1523	0.053623	0.463026	0.541105	0.975401	0.763266	0	0	0
P17153	Annexin A5 OS=Gallus gallus OX=9031 GN=ANXA5 PE=1 SV=2	ANXA5	36198	0.203441	0.594239	0.469064	0.612521	0.975401	0.763266	0	0	0
A0A1D5PAS4	Uncharacterized protein OS=Gallus gallus OX=9031 GN=MACF1 PE=4 SV=1	MACF1	617332	0.230238	0.32379	0.467661	0.634672	0.975401	0.763266	0	0	0
A0A1D5PDA1	Uncharacterized protein OS=Gallus gallus OX=9031 GN=ECH1 PE=4 SV=1	ECH1	33587	0.372524	0.0585688	0.471245	0.721574	0.975401	0.763266	0	0	0
A0A1D5P7C6	Uncharacterized protein OS=Gallus gallus OX=9031 GN=PA2G4 PE=4 SV=1	PA2G4	43780	0.975421	0.0886107	0.467037	0.992509	0.975401	0.763266	0	0	0
F1NNS8	Uncharacterized protein OS=Gallus gallus OX=9031 GN=PRDX4 PE=4 SV=2	PRDX4	26995	0.155307	0.635949	0.470437	0.541105	0.980923	0.763266	0	0	0
Q9W744	DEAD-box RNA helicase OS=Gallus gallus OX=9031 GN=DDX5 PE=2 SV=1	DDX5	66737	0.76616	0.736157	0.469619	0.896748	0.986239	0.763266	0	0	0
E1C007	Protein kinase C and casein kinase substrate in neurons protein 2 OS=Gallus gallus OX=9031 GN=PACSIN2 PE=4 SV=1	PACSIN2	56060	0.0293127	0.792089	0.464972	0.337701	0.988806	0.763266	0	0	0
F1NP48	60S ribosomal protein L36 OS=Gallus gallus OX=9031 GN=RPL36 PE=3 SV=3	RPL36	12296	0.320771	0.850446	0.467444	0.699343	0.992956	0.763266	0	0	0
Q9DEQ6	Eukaryote initiation factor 2 beta OS=Gallus gallus OX=9031 GN=EIF2B PE=2 SV=1	EIF2B	38437	0.839949	0.989921	0.469089	0.941229	0.998317	0.763266	0	0	0
F1NDA2	Uncharacterized protein OS=Gallus gallus OX=9031 GN=ZMPSTE24 PE=4 SV=2	ZMPSTE24	53532	FALSE	FALSE	0.471248	FALSE	FALSE	0.763266	0	0	0
F1P372	Uncharacterized protein OS=Gallus gallus OX=9031 GN=TARSL2 PE=3 SV=2	TARSL2	90263	FALSE	FALSE	0.468688	FALSE	FALSE	0.763266	0	0	0
H9L0I5	Uncharacterized protein OS=Gallus gallus OX=9031 GN=MRPL10 PE=4 SV=3	MRPL10	28991	FALSE	FALSE	0.467916	FALSE	FALSE	0.763266	0	0	0
Q5ZLI2	Proteasome subunit alpha type OS=Gallus gallus OX=9031 GN=PSMA3 PE=2 SV=1	PSMA3	28481	FALSE	FALSE	0.465733	FALSE	FALSE	0.763266	0	0	0
A0A1D5NVI1	Ribosomal protein L9 OS=Gallus gallus OX=9031 GN=RPL9 PE=4 SV=1	RPL9	21835	FALSE	0.789555	0.471916	FALSE	0.988806	0.763442	0	0	0
E1BS94	Alpha-L-fucosidase OS=Gallus gallus OX=9031 GN=FUCA2 PE=3 SV=3	FUCA2	52406	0.989096	0.934776	0.474013	0.996243	0.995481	0.764756	0	0	0
Q5ZMG8	Uncharacterized protein OS=Gallus gallus OX=9031 GN=RHOGL PE=2 SV=1	RHOGL	21280	0.219229	FALSE	0.473332	0.623683	FALSE	0.764756	0	0	0
Q5ZKD7	Putative helicase MOV-10 OS=Gallus gallus OX=9031 GN=MOV10 PE=2 SV=1	MOV10	109051	0.488179	FALSE	0.474406	0.776595	FALSE	0.764756	0	0	0
Q6EE30	Eukaryotic translation elongation factor 1 OS=Gallus gallus OX=9031 PE=2 SV=1	0	49850	0.155534	0.0834441	0.47794	0.541105	0.975401	0.768606	0	0	0
E1BRT9	Uncharacterized protein OS=Gallus gallus OX=9031 GN=NDUFA5 PE=4 SV=1	NDUFA5	13448	0.237814	0.132061	0.477986	0.635855	0.975401	0.768606	0	0	0
A0A1D5PCT4	Coronin OS=Gallus gallus OX=9031 GN=CORO1C PE=3 SV=1	CORO1C	64490	0.600357	0.529409	0.479044	0.825917	0.975401	0.768606	0	0	0
A0A1D5PM13	Uncharacterized protein OS=Gallus gallus OX=9031 GN=PEA15L2 PE=4 SV=1	PEA15L2	14955	0.700157	0.817666	0.478742	0.871529	0.992341	0.768606	0	0	0
E1C6N5	Acetyltransferase component of pyruvate dehydrogenase complex OS=Gallus gallus OX=9031 GN=DLAT PE=3 SV=1	DLAT	66523	0.330862	0.532696	0.481154	0.703252	0.975401	0.769284	0	0	0
E1BZE6	Heterogeneous nuclear ribonucleoprotein A3 OS=Gallus gallus OX=9031 GN=HNRNPA3 PE=4 SV=3	HNRNPA3	39541	0.48233	0.126615	0.480318	0.772498	0.975401	0.769284	0	0	0
A0A1D5PHE2	Inositol-1-monophosphatase OS=Gallus gallus OX=9031 GN=IMPA1 PE=3 SV=1	IMPA1	30142	0.522446	0.386572	0.481105	0.78734	0.975401	0.769284	0	0	0
E1BVF8	V-type proton ATPase subunit OS=Gallus gallus OX=9031 GN=ATP6V0D1 PE=3 SV=3	ATP6V0D1	40321	0.073227	0.0347113	0.484041	0.449006	0.975401	0.769376	0	0	0
Q9W719	Hypoxanthine-guanine phosphoribosyltransferase OS=Gallus gallus OX=9031 GN=HPRT1 PE=2 SV=1	HPRT1	24609	0.27046	0.431672	0.484239	0.666116	0.975401	0.769376	0	0	0
F1NZC0	Aldose 1-epimerase OS=Gallus gallus OX=9031 GN=GALM PE=3 SV=3	GALM	38021	0.383884	0.310108	0.486277	0.728344	0.975401	0.769376	0	0	0
P21642	Phosphoenolpyruvate carboxykinase [GTP] mitochondrial OS=Gallus gallus OX=9031 GN=PCK2 PE=1 SV=2	PCK2	71106	0.624414	0.449177	0.484481	0.842238	0.975401	0.769376	0	0	0
F1NPG2	Isocitrate dehydrogenase [NADP] OS=Gallus gallus OX=9031 GN=IDH1 PE=3 SV=2	IDH1	46603	0.669461	0.291584	0.485062	0.863092	0.975401	0.769376	0	0	0
A0A1D5PK12	Uncharacterized protein OS=Gallus gallus OX=9031 GN=LAMANL PE=4 SV=1	LAMANL	37548	0.839206	0.568016	0.486146	0.941229	0.975401	0.769376	0	0	0
Q5F413	Stromal membrane-associated protein 2 OS=Gallus gallus OX=9031 GN=SMAP2 PE=2 SV=1	SMAP2	46315	FALSE	0.339696	0.485113	FALSE	0.975401	0.769376	0	0	0
C4PFJ9	Cathelicidin-3 OS=Gallus gallus OX=9031 GN=CATHL3 PE=2 SV=1	CATHL3	16281	FALSE	0.598524	0.48209	FALSE	0.975401	0.769376	0	0	0
A0A1D5PPN9	Endoplasmin OS=Gallus gallus OX=9031 GN=HSP90B1 PE=3 SV=1	HSP90B1	91556	0.966946	0.777609	0.485226	0.988834	0.988806	0.769376	0	0	0
A0A1D5NZC1	Uncharacterized protein OS=Gallus gallus OX=9031 GN=EIF4G3 PE=4 SV=1	EIF4G3	191689	0.306903	0.53391	0.489574	0.697694	0.975401	0.773696	0	0	0
F1P1L8	Uncharacterized protein OS=Gallus gallus OX=9031 GN=SERPINB6L PE=3 SV=1	SERPINB6L	43100	0.267771	0.0700782	0.491585	0.664187	0.975401	0.774505	0	0	0
F1NA92	Uncharacterized protein OS=Gallus gallus OX=9031 GN=CLPX PE=4 SV=3	CLPX	69062	0.474986	0.557075	0.491866	0.772498	0.975401	0.774505	0	0	0
Q5ZL12	Protein phosphatase 1 regulatory subunit 21 OS=Gallus gallus OX=9031 GN=PPP1R21 PE=2 SV=1	PPP1R21	88858	0.271431	FALSE	0.492352	0.667203	FALSE	0.774505	0	0	0
E1BTQ9	Uncharacterized protein OS=Gallus gallus OX=9031 GN=AUH PE=3 SV=2	AUH	34285	FALSE	FALSE	0.492324	FALSE	FALSE	0.774505	0	0	0
Q5F473	Uncharacterized protein OS=Gallus gallus OX=9031 GN=NUP50 PE=2 SV=1	NUP50	50108	0.220252	0.847885	0.494215	0.625319	0.992956	0.776543	0	0	0
E1C8Y9	Serine and arginine rich splicing factor 3 OS=Gallus gallus OX=9031 GN=SRSF3 PE=4 SV=1	SRSF3	19330	0.688945	0.273442	0.494992	0.867052	0.975401	0.776871	0	0	0
A0A1L1RLA3	Uncharacterized protein OS=Gallus gallus OX=9031 GN=ATP6V0E1 PE=4 SV=1	ATP6V0E1	12441	0.813613	0.589644	0.495707	0.926615	0.975401	0.777101	0	0	0
Q5ZKN9	Isocitrate dehydrogenase [NAD] subunit mitochondrial OS=Gallus gallus OX=9031 GN=RCJMB04_9n20 PE=2 SV=1	RCJMB04_9n20	42331	0.335455	0.679009	0.496877	0.705044	0.983213	0.777152	0	0	0
A0A1D5P8T2	Uncharacterized protein OS=Gallus gallus OX=9031 GN=SPAG9 PE=4 SV=1	SPAG9	144965	0.453624	0.882428	0.496385	0.760953	0.994336	0.777152	0	0	0
E1C8P2	Uncharacterized protein OS=Gallus gallus OX=9031 GN=PAPSS1 PE=3 SV=1	PAPSS1	70806	0.185174	0.334313	0.499972	0.587351	0.975401	0.777436	0	0	0
Q5ZJ38	Uncharacterized protein OS=Gallus gallus OX=9031 GN=RANBP1 PE=2 SV=1	RANBP1	24171	0.494407	0.178068	0.499845	0.780455	0.975401	0.777436	0	0	0
Q5F418	26S proteasome non-ATPase regulatory subunit 1 OS=Gallus gallus OX=9031 GN=PSMD1 PE=2 SV=1	PSMD1	106063	0.552237	0.314862	0.497751	0.801587	0.975401	0.777436	0	0	0
F1NWF3	Uncharacterized protein OS=Gallus gallus OX=9031 GN=SUMF2 PE=4 SV=2	SUMF2	35080	FALSE	0.365047	0.50037	FALSE	0.975401	0.777436	0	0	0
Q27J90	Leukocyte ribonuclease A-2 OS=Gallus gallus OX=9031 PE=2 SV=1	0	15948	0.0871056	0.771651	0.500471	0.459174	0.987752	0.777436	0	0	0
F1P4D9	Uncharacterized protein OS=Gallus gallus OX=9031 GN=MYO1E PE=3 SV=3	MYO1E	126787	0.955769	0.917355	0.499475	0.983643	0.995481	0.777436	0	0	0
F1NBX4	Uncharacterized protein OS=Gallus gallus OX=9031 GN=RPL27A PE=3 SV=3	RPL27A	12779	0.547956	0.351408	0.502176	0.799971	0.975401	0.7792	0	0	0
E1BX85	Uncharacterized protein OS=Gallus gallus OX=9031 GN=GSTO1 PE=3 SV=1	GSTO1	27223	0.0629227	0.453353	0.503468	0.427886	0.975401	0.779434	0	0	0
A0A1D5NW28	Uncharacterized protein OS=Gallus gallus OX=9031 GN=RCSD1 PE=4 SV=1	RCSD1	39701	0.967644	0.152953	0.503317	0.988834	0.975401	0.779434	0	0	0
Q5XNV3	Cell cycle associated protein 1 OS=Gallus gallus OX=9031 GN=CAPRIN1 PE=2 SV=1	CAPRIN1	77988	0.0476099	0.314625	0.50404	0.382189	0.975401	0.779438	0	0	0
Q5ZK20	Protein disulfide-isomerase A4 OS=Gallus gallus OX=9031 GN=RCJMB04_13l7 PE=2 SV=1	RCJMB04_13l7	70987	0.710484	0.764878	0.505367	0.878591	0.987752	0.780606	0	0	0
F1NQ53	Uncharacterized protein OS=Gallus gallus OX=9031 GN=SRP19 PE=4 SV=3	SRP19	16100	0.594632	0.00217986	0.519744	0.825917	0.435971	0.781584	0	0	0
Q5F470	Ras-related protein Rab-8A OS=Gallus gallus OX=9031 GN=RAB8A PE=2 SV=1	RAB8A	23522	0.0990163	0.489332	0.522287	0.484974	0.975401	0.781584	0	0	0
R4GIN8	Uncharacterized protein OS=Gallus gallus OX=9031 GN=PRKACB PE=3 SV=2	PRKACB	45987	0.115122	0.366979	0.516747	0.506247	0.975401	0.781584	0	0	0
F1P331	Uncharacterized protein OS=Gallus gallus OX=9031 GN=AKR7A2 PE=4 SV=2	AKR7A2	23397	0.140981	0.165149	0.508749	0.53218	0.975401	0.781584	0	0	0
Q9I882	Protein kinase C inhibitor OS=Gallus gallus OX=9031 GN=chPKCI PE=2 SV=1	chPKCI	13759	0.194297	0.616965	0.518796	0.598636	0.975401	0.781584	0	0	0
Q5ZLB3	Uncharacterized protein OS=Gallus gallus OX=9031 GN=HNRNPA1 PE=2 SV=1	HNRNPA1	38166	0.233445	0.116051	0.510824	0.634907	0.975401	0.781584	0	0	0
F1NCA2	Glycerol-3-phosphate dehydrogenase OS=Gallus gallus OX=9031 GN=GPD2 PE=3 SV=2	GPD2	80752	0.2763	0.267819	0.514942	0.673981	0.975401	0.781584	0	0	0
A0A1L1RVH6	Uncharacterized protein OS=Gallus gallus OX=9031 GN=RPS25 PE=4 SV=1	RPS25	9334	0.289028	0.399276	0.522892	0.682144	0.975401	0.781584	0	0	0
E1BQU2	Phosphoacetylglucosamine mutase OS=Gallus gallus OX=9031 GN=PGM3 PE=3 SV=3	PGM3	63071	0.320628	0.512786	0.516123	0.699343	0.975401	0.781584	0	0	0
A0A1D5PUY5	Protein kinase C OS=Gallus gallus OX=9031 GN=PRKCB PE=3 SV=1	PRKCB	76703	0.365715	0.387513	0.515785	0.718011	0.975401	0.781584	0	0	0
A0A1D5NTA0	Ubiquitin thioesterase OS=Gallus gallus OX=9031 GN=OTUB1 PE=3 SV=1	OTUB1	31176	0.361766	0.413302	0.514213	0.718011	0.975401	0.781584	0	0	0
R4GGQ4	Uncharacterized protein OS=Gallus gallus OX=9031 GN=TIMM13 PE=3 SV=2	TIMM13	10958	0.365933	0.138671	0.512555	0.718011	0.975401	0.781584	0	0	0
A0A1D5P8C6	DnaJ homolog subfamily C member 3 OS=Gallus gallus OX=9031 GN=DNAJC3 PE=4 SV=1	DNAJC3	53767	0.393438	0.233232	0.524299	0.730983	0.975401	0.781584	0	0	0
E1BYQ3	Uncharacterized protein OS=Gallus gallus OX=9031 GN=CUL3 PE=3 SV=3	CUL3	88975	0.391649	0.173938	0.523267	0.730983	0.975401	0.781584	0	0	0
Q5ZJW4	Vesicle-trafficking protein SEC22b OS=Gallus gallus OX=9031 GN=SEC22B PE=2 SV=1	SEC22B	24718	0.448636	0.455708	0.522393	0.760953	0.975401	0.781584	0	0	0
E1BTZ4	Uncharacterized protein OS=Gallus gallus OX=9031 GN=TMEM214 PE=4 SV=3	TMEM214	62710	0.446472	0.456702	0.515979	0.760953	0.975401	0.781584	0	0	0
E1BTY4	Sorting nexin OS=Gallus gallus OX=9031 GN=SNX9 PE=3 SV=2	SNX9	64877	0.477553	0.0478544	0.531157	0.772498	0.975401	0.781584	0	0	0
A0A1D5PDH9	Uncharacterized protein OS=Gallus gallus OX=9031 GN=DYNC1H1 PE=4 SV=1	DYNC1H1	528576	0.5129	0.366926	0.511056	0.782953	0.975401	0.781584	0	0	0
Q5ZL43	1 2-dihydroxy-3-keto-5-methylthiopentene dioxygenase OS=Gallus gallus OX=9031 GN=ADI1 PE=2 SV=1	ADI1	21674	0.556625	0.46451	0.53011	0.801587	0.975401	0.781584	0	0	0
A0A1D5P291	Uncharacterized protein OS=Gallus gallus OX=9031 GN=PDHB PE=4 SV=1	PDHB	38877	0.723318	0.24829	0.513178	0.886033	0.975401	0.781584	0	0	0
F1P555	Uncharacterized protein OS=Gallus gallus OX=9031 GN=SFPQ PE=4 SV=3	SFPQ	69533	0.74356	0.610859	0.524319	0.891591	0.975401	0.781584	0	0	0
A0A1D5NX21	Uncharacterized protein OS=Gallus gallus OX=9031 GN=UBE2L3 PE=3 SV=1	UBE2L3	17793	0.757663	0.173176	0.509528	0.892278	0.975401	0.781584	0	0	0
A0A1D5NT61	Glutamate dehydrogenase 1 mitochondrial OS=Gallus gallus OX=9031 GN=GLUD1 PE=3 SV=1	GLUD1	60862	0.799956	0.329513	0.52649	0.918527	0.975401	0.781584	0	0	0
Q5ZJQ5	Uncharacterized protein OS=Gallus gallus OX=9031 GN=RCJMB04_16g5 PE=2 SV=1	RCJMB04_16g5	57204	0.846281	0.559386	0.512819	0.941883	0.975401	0.781584	0	0	0
A0A1D5P810	Uncharacterized protein OS=Gallus gallus OX=9031 GN=ATP5O PE=3 SV=1	ATP5O	22850	0.896876	0.377021	0.521649	0.960988	0.975401	0.781584	0	0	0
E1BYF8	Uncharacterized protein OS=Gallus gallus OX=9031 GN=FNBP1 PE=4 SV=3	FNBP1	71321	0.905354	0.590278	0.529529	0.962345	0.975401	0.781584	0	0	0
F1NJF0	Uncharacterized protein OS=Gallus gallus OX=9031 GN=C1QBP PE=4 SV=2	C1QBP	23547	0.917568	0.519609	0.516453	0.965995	0.975401	0.781584	0	0	0
A0A1D5PU31	Phospholipase A2 group XV OS=Gallus gallus OX=9031 PE=4 SV=1	0	31853	FALSE	0.130765	0.529653	FALSE	0.975401	0.781584	0	0	0
Q5ZJ42	Serine and arginine rich splicing factor 11 OS=Gallus gallus OX=9031 GN=SRSF11 PE=2 SV=1	SRSF11	51481	0.156613	0.625848	0.520975	0.541105	0.979762	0.781584	0	0	0
A0A1D5P2Y5	Uncharacterized protein OS=Gallus gallus OX=9031 GN=GAAGSD PE=3 SV=1	GAAGSD	104659	0.0288826	0.633607	0.529062	0.337701	0.980923	0.781584	0	0	0
Q9DEH3	Diaphanous homologue OS=Gallus gallus OX=9031 PE=2 SV=1	0	139264	0.146449	0.655159	0.526375	0.533028	0.980923	0.781584	0	0	0
Q5ZHR1	Uncharacterized protein OS=Gallus gallus OX=9031 GN=RCJMB04_34c21 PE=2 SV=1	RCJMB04_34c21	53766	0.750565	0.668579	0.513451	0.891591	0.980923	0.781584	0	0	0
A0A1D5PMT8	Ribosomal protein lateral stalk subunit P2 OS=Gallus gallus OX=9031 GN=RPLP2 PE=3 SV=1	RPLP2	11842	0.336843	0.70207	0.520231	0.705044	0.983213	0.781584	0	0	0
A0A1D5PAJ8	V-type proton ATPase subunit C OS=Gallus gallus OX=9031 GN=ATP6V1C2 PE=3 SV=2	ATP6V1C2	43724	0.332208	0.772112	0.530217	0.703252	0.987752	0.781584	0	0	0
F1NC27	Uncharacterized protein OS=Gallus gallus OX=9031 GN=RAB21 PE=4 SV=2	RAB21	24266	0.935725	0.754552	0.507854	0.97416	0.987752	0.781584	0	0	0
E1C7J0	Heme oxygenase OS=Gallus gallus OX=9031 GN=HMOX2 PE=3 SV=2	HMOX2	35366	0.22984	0.868117	0.528698	0.634672	0.992956	0.781584	0	0	0
Q92070	Integrin beta OS=Gallus gallus OX=9031 GN=integrin beta 2 PE=2 SV=1	integrin	85369	0.268263	0.845	0.530627	0.664225	0.992956	0.781584	0	0	0
Q6EE60	Ribosomal protein L18 (Fragment) OS=Gallus gallus OX=9031 PE=2 SV=1	0	18849	0.422486	0.821418	0.527281	0.751132	0.992956	0.781584	0	0	0
Q5ZL41	Uncharacterized protein (Fragment) OS=Gallus gallus OX=9031 GN=RCJMB04_7o17 PE=2 SV=1	RCJMB04_7o17	93415	0.342506	0.934765	0.513035	0.709431	0.995481	0.781584	0	0	0
F1NLJ3	Non-specific serine/threonine protein kinase OS=Gallus gallus OX=9031 GN=RPS6KA3 PE=4 SV=3	RPS6KA3	80207	0.881504	0.947468	0.523284	0.95331	0.996419	0.781584	0	0	0
A0A1D5PE41	Uncharacterized protein OS=Gallus gallus OX=9031 GN=NDUFS8 PE=3 SV=1	NDUFS8	23824	0.545541	0.991764	0.522082	0.798828	0.998317	0.781584	0	0	0
F1P2P9	14-3-3 protein epsilon OS=Gallus gallus OX=9031 GN=YWHAE PE=3 SV=2	YWHAE	29174	0.588206	0.994267	0.526975	0.823252	0.998585	0.781584	0	0	0
E1BVM8	Uncharacterized protein OS=Gallus gallus OX=9031 GN=PPM1A PE=3 SV=1	PPM1A	42480	FALSE	FALSE	0.52542	FALSE	FALSE	0.781584	0	0	0
F1NDP5	Sulfurtransferase OS=Gallus gallus OX=9031 GN=TST PE=4 SV=3	TST	32932	0.0545352	0.462845	0.532645	0.410479	0.975401	0.78293	0	0	0
F1NHG8	Uncharacterized protein OS=Gallus gallus OX=9031 GN=CSTA PE=4 SV=3	CSTA	11097	0.477841	0.144622	0.534474	0.772498	0.975401	0.783969	0	0	0
A0A1D5PC51	Uncharacterized protein OS=Gallus gallus OX=9031 GN=COL4A3BP PE=4 SV=1	COL4A3BP	73333	0.00520761	0.896103	0.534498	0.1962	0.994336	0.783969	0	0	0
P67966	Cysteine and glycine-rich protein 1 OS=Gallus gallus OX=9031 GN=CSRP1 PE=1 SV=2	CSRP1	20385	0.71094	0.331478	0.535523	0.878591	0.975401	0.78463	0	0	0
F1NHE0	Uncharacterized protein OS=Gallus gallus OX=9031 GN=STAU1 PE=4 SV=2	STAU1	78077	0.391838	0.721327	0.538134	0.730983	0.983213	0.787611	0	0	0
F1NTT2	Uncharacterized protein OS=Gallus gallus OX=9031 GN=RPS28 PE=3 SV=2	RPS28	7841	0.476351	0.502487	0.5404	0.772498	0.975401	0.790082	0	0	0
E1C947	Uncharacterized protein OS=Gallus gallus OX=9031 GN=GOLGA5 PE=4 SV=3	GOLGA5	82893	0.459523	0.170628	0.543165	0.76323	0.975401	0.792429	0	0	0
R4GJ94	Dynamin-like 120 kDa protein mitochondrial OS=Gallus gallus OX=9031 GN=OPA1 PE=3 SV=1	OPA1	115807	0.306877	0.991284	0.543107	0.697694	0.998317	0.792429	0	0	0
E1BRL4	Synaptosomal-associated protein OS=Gallus gallus OX=9031 GN=SNAP23 PE=3 SV=1	SNAP23	23603	0.106627	0.513786	0.543852	0.496882	0.975401	0.792586	0	0	0
A0A1D5PHU2	Syntaxin-binding protein 1 OS=Gallus gallus OX=9031 GN=STXBP1 PE=3 SV=1	STXBP1	67329	0.177629	0.509583	0.546668	0.577191	0.975401	0.794995	0	0	0
Q5ZKJ2	Tyrosine 3-monooxygenase/tryptophan 5-monooxygenase activation protein eta OS=Gallus gallus OX=9031 GN=YWHAH PE=2 SV=1	YWHAH	28342	0.67686	0.0867238	0.54649	0.864842	0.975401	0.794995	0	0	0
E1C2L5	Uncharacterized protein OS=Gallus gallus OX=9031 GN=ALYREF PE=4 SV=3	ALYREF	26696	0.331422	0.560199	0.554203	0.703252	0.975401	0.797468	0	0	0
E1BSJ2	40S ribosomal protein S21 OS=Gallus gallus OX=9031 GN=RPS21 PE=3 SV=2	RPS21	9118	0.367762	0.216737	0.554095	0.718011	0.975401	0.797468	0	0	0
F1P0Y6	Malic enzyme OS=Gallus gallus OX=9031 GN=ME1 PE=3 SV=3	ME1	63912	0.426755	0.521941	0.55118	0.751132	0.975401	0.797468	0	0	0
A0A1D5PYE9	Uncharacterized protein OS=Gallus gallus OX=9031 GN=RUFY1 PE=4 SV=1	RUFY1	78671	0.67057	0.331158	0.550604	0.863092	0.975401	0.797468	0	0	0
A0A1D5P5L5	Uncharacterized protein OS=Gallus gallus OX=9031 GN=LOC107048987 PE=4 SV=1	LOC107048987	30318	0.815887	0.519887	0.55362	0.927689	0.975401	0.797468	0	0	0
Q6B842	Carnitine palmitoyltransferase 1A OS=Gallus gallus OX=9031 GN=CPT1A PE=2 SV=1	CPT1A	87885	0.883082	0.0600428	0.553551	0.953537	0.975401	0.797468	0	0	0
A0A1D5PX67	Uncharacterized protein OS=Gallus gallus OX=9031 GN=LOC107049088 PE=3 SV=1	LOC107049088	21374	0.888698	0.226755	0.553353	0.957377	0.975401	0.797468	0	0	0
E1BTI1	Uncharacterized protein OS=Gallus gallus OX=9031 GN=RAB31 PE=4 SV=3	RAB31	21577	FALSE	0.126465	0.54908	FALSE	0.975401	0.797468	0	0	0
A0A1L1RXA4	F-actin-capping protein subunit alpha-2 OS=Gallus gallus OX=9031 GN=CAPZA2 PE=3 SV=1	CAPZA2	32700	0.509249	0.975783	0.5525	0.782953	0.998317	0.797468	0	0	0
A0A1D5P607	Uncharacterized protein OS=Gallus gallus OX=9031 GN=MRPS9 PE=3 SV=1	MRPS9	38384	0.389416	FALSE	0.552196	0.730983	FALSE	0.797468	0	0	0
F1P5J5	Uncharacterized protein OS=Gallus gallus OX=9031 GN=AARS PE=3 SV=3	AARS	106969	0.400087	0.715216	0.555094	0.735695	0.983213	0.797911	0	0	0
Q98906	Microtubule-associated protein (Fragment) OS=Gallus gallus OX=9031 GN=MAP4 PE=2 SV=1	MAP4	96447	0.0850876	0.293317	0.555758	0.459174	0.975401	0.798026	0	0	0
A0A1L1RZM9	NADH-cytochrome b5 reductase OS=Gallus gallus OX=9031 GN=CYB5R3 PE=3 SV=1	CYB5R3	34089	0.887915	0.878173	0.557693	0.957272	0.994254	0.799965	0	0	0
R4GGF3	Uncharacterized protein OS=Gallus gallus OX=9031 GN=GLIPR2 PE=3 SV=1	GLIPR2	16922	0.0729468	0.0551327	0.558466	0.449006	0.975401	0.800234	0	0	0
Q5ZJB5	Uncharacterized protein OS=Gallus gallus OX=9031 GN=MCFD2 PE=2 SV=1	MCFD2	16037	0.819875	0.272954	0.559254	0.929948	0.975401	0.800524	0	0	0
A0A1L1RNW7	Protein-L-isoaspartate O-methyltransferase OS=Gallus gallus OX=9031 GN=PCMT1L PE=3 SV=1	PCMT1L	26768	0.715772	0.411645	0.563305	0.882215	0.975401	0.805479	0	0	0
Q5ZMC2	Unconventional myosin-Ig OS=Gallus gallus OX=9031 GN=MYO1G PE=2 SV=1	MYO1G	114970	0.392943	0.00105245	0.565687	0.730983	0.374633	0.806056	0	0	0
E1C2F9	Uncharacterized protein OS=Gallus gallus OX=9031 GN=IQGAP2 PE=4 SV=3	IQGAP2	190438	0.235672	0.540114	0.57041	0.634907	0.975401	0.806056	0	0	0
F1NDC2	Uncharacterized protein OS=Gallus gallus OX=9031 GN=RPS23 PE=3 SV=2	RPS23	15808	0.259164	0.503115	0.57268	0.660466	0.975401	0.806056	0	0	0
A0A1D5PN45	Receptor expression-enhancing protein OS=Gallus gallus OX=9031 GN=REEP5 PE=3 SV=1	REEP5	17667	0.336401	0.593234	0.564318	0.705044	0.975401	0.806056	0	0	0
Q5ZIY2	Uncharacterized protein OS=Gallus gallus OX=9031 GN=RCJMB04_22n3 PE=2 SV=1	RCJMB04_22n3	31720	0.384249	0.297769	0.569204	0.728344	0.975401	0.806056	0	0	0
P05094	Alpha-actinin-1 OS=Gallus gallus OX=9031 GN=ACTN1 PE=1 SV=3	ACTN1	103162	0.420155	0.440418	0.564916	0.751132	0.975401	0.806056	0	0	0
O73790	Heterochromatin-associated protein MENT OS=Gallus gallus OX=9031 GN=SERPINB10 PE=1 SV=1	SERPINB10	47384	0.479757	0.451175	0.571235	0.772498	0.975401	0.806056	0	0	0
A0A1D5NX98	Uncharacterized protein OS=Gallus gallus OX=9031 GN=CD320 PE=4 SV=1	CD320	14640	0.652726	0.199362	0.567716	0.857136	0.975401	0.806056	0	0	0
A0A1L1RL78	Uncharacterized protein OS=Gallus gallus OX=9031 GN=CTSV PE=3 SV=1	CTSV	38315	0.750062	0.370423	0.569439	0.891591	0.975401	0.806056	0	0	0
F1NUS2	Uncharacterized protein OS=Gallus gallus OX=9031 GN=PREP PE=4 SV=2	PREP	95026	0.207181	0.829076	0.573143	0.618643	0.992956	0.806056	0	0	0
A0A1D5PAT9	Uncharacterized protein OS=Gallus gallus OX=9031 GN=GAK PE=4 SV=2	GAK	144345	0.174955	0.897543	0.566071	0.573851	0.994336	0.806056	0	0	0
A0A1D5PE09	Uncharacterized protein OS=Gallus gallus OX=9031 GN=LUC7L2 PE=4 SV=1	LUC7L2	47281	0.302045	0.973649	0.571463	0.693511	0.998317	0.806056	0	0	0
Q5ZMR6	Uncharacterized protein OS=Gallus gallus OX=9031 GN=RCJMB04_1f23 PE=2 SV=1	RCJMB04_1f23	36397	0.401488	0.990221	0.571368	0.735695	0.998317	0.806056	0	0	0
A0A1D5NYM0	Uncharacterized protein OS=Gallus gallus OX=9031 GN=MCCC2 PE=4 SV=1	MCCC2	58166	0.0660692	FALSE	0.571887	0.436495	FALSE	0.806056	0	0	0
A0A1D5PSB4	Ubiquitin protein ligase E3 component n-recognin 4 OS=Gallus gallus OX=9031 PE=4 SV=1	0	573064	0.878926	FALSE	0.572607	0.951999	FALSE	0.806056	0	0	0
F2Z4M0	Histone-binding protein RBBP4 OS=Gallus gallus OX=9031 GN=RBBP4 PE=4 SV=1	RBBP4	47656	0.188372	0.855189	0.57581	0.591896	0.992956	0.808974	0	0	0
F1N903	Uncharacterized protein OS=Gallus gallus OX=9031 GN=PSMD6 PE=4 SV=2	PSMD6	45578	0.891017	0.442079	0.578029	0.958394	0.975401	0.811259	0	0	0
Q5ZJ22	Uncharacterized protein OS=Gallus gallus OX=9031 GN=RCJMB04_21j8 PE=2 SV=1	RCJMB04_21j8	16723	0.922551	0.803788	0.578854	0.96913	0.988968	0.811582	0	0	0
Q5ZM29	Uncharacterized protein OS=Gallus gallus OX=9031 GN=RCJMB04_3f13 PE=2 SV=1	RCJMB04_3f13	45373	0.309539	0.524322	0.580068	0.697694	0.975401	0.812452	0	0	0
Q5ZMG9	T-complex 1 OS=Gallus gallus OX=9031 GN=TCP1 PE=2 SV=1	TCP1	60467	0.0118738	0.373176	0.583654	0.239885	0.975401	0.814036	0	0	0
F1NJL0	Uncharacterized protein OS=Gallus gallus OX=9031 GN=ATXN2 PE=4 SV=3	ATXN2	114693	0.110663	0.122624	0.584177	0.500591	0.975401	0.814036	0	0	0
A0A1L1RWU2	Uncharacterized protein OS=Gallus gallus OX=9031 GN=CLIC4 PE=4 SV=1	CLIC4	28522	0.470112	0.58358	0.583048	0.771892	0.975401	0.814036	0	0	0
A0A1D5PGD9	Uncharacterized protein OS=Gallus gallus OX=9031 GN=HSPE1 PE=3 SV=1	HSPE1	26633	0.366832	0.759254	0.582931	0.718011	0.987752	0.814036	0	0	0
A0A1D5P629	Uncharacterized protein OS=Gallus gallus OX=9031 GN=NOP56 PE=4 SV=1	NOP56	59832	0.319212	0.782923	0.583962	0.699343	0.988806	0.814036	0	0	0
F1NUH3	Uncharacterized protein OS=Gallus gallus OX=9031 GN=FCHSD1 PE=4 SV=4	FCHSD1	74579	0.393662	0.316714	0.586969	0.730983	0.975401	0.817094	0	0	0
Q5ZKJ9	Uncharacterized protein OS=Gallus gallus OX=9031 GN=ATP6V1E1 PE=2 SV=1	ATP6V1E1	26118	0.983042	0.510161	0.588188	0.994237	0.975401	0.817302	0	0	0
O12940	Target of Myb protein 1 OS=Gallus gallus OX=9031 GN=TOM1 PE=2 SV=2	TOM1	57024	FALSE	0.0326936	0.588314	FALSE	0.975401	0.817302	0	0	0
F1NT19	Superoxide dismutase OS=Gallus gallus OX=9031 GN=SOD2 PE=3 SV=1	SOD2	24859	0.654221	0.749069	0.58953	0.857934	0.987752	0.81816	0	0	0
Q5ZIG5	Glutamine--fructose-6-phosphate transaminase 1 OS=Gallus gallus OX=9031 GN=GFPT1 PE=2 SV=1	GFPT1	78738	0.0171668	0.347967	0.600334	0.28088	0.975401	0.819049	0	0	0
E1C5W9	Uncharacterized protein OS=Gallus gallus OX=9031 GN=CRYM PE=4 SV=1	CRYM	33095	0.0721874	0.264795	0.600613	0.449006	0.975401	0.819049	0	0	0
F1P099	Uncharacterized protein OS=Gallus gallus OX=9031 GN=ARSB PE=4 SV=3	ARSB	58446	0.0744871	0.587342	0.602841	0.449256	0.975401	0.819049	0	0	0
E1BQN0	NADH dehydrogenase [ubiquinone] iron-sulfur protein 6 mitochondrial OS=Gallus gallus OX=9031 GN=NDUFS6 PE=3 SV=1	NDUFS6	14042	0.0907976	0.438083	0.593406	0.465338	0.975401	0.819049	0	0	0
A0A1D5PXE8	Uncharacterized protein OS=Gallus gallus OX=9031 GN=SHTN1 PE=4 SV=1	SHTN1	71079	0.0924323	0.445343	0.594154	0.467022	0.975401	0.819049	0	0	0
A0A1D5PEE1	Oxysterol-binding protein OS=Gallus gallus OX=9031 GN=OSBP PE=3 SV=1	OSBP	87769	0.177276	0.138575	0.604059	0.577191	0.975401	0.819049	0	0	0
F1NN63	Uncharacterized protein OS=Gallus gallus OX=9031 GN=PGM1 PE=3 SV=2	PGM1	61549	0.305468	0.611199	0.603574	0.697694	0.975401	0.819049	0	0	0
Q98932	Ras-related protein Rab-5C OS=Gallus gallus OX=9031 GN=RAB5C PE=1 SV=1	RAB5C	23554	0.346388	0.045642	0.605151	0.711381	0.975401	0.819049	0	0	0
A0A1D5PS39	Coatomer subunit delta OS=Gallus gallus OX=9031 GN=ARCN1 PE=3 SV=1	ARCN1	57228	0.377666	0.595514	0.60143	0.722693	0.975401	0.819049	0	0	0
Q5ZHV1	Ras-related protein Rab-33B OS=Gallus gallus OX=9031 GN=RAB33B PE=2 SV=1	RAB33B	25736	0.435179	0.532903	0.600513	0.754795	0.975401	0.819049	0	0	0
E1BTE0	Uncharacterized protein OS=Gallus gallus OX=9031 GN=SSBP1 PE=3 SV=3	SSBP1	17233	0.451164	0.129102	0.604594	0.760953	0.975401	0.819049	0	0	0
A0A1D5PPA0	Protein phosphatase 1 regulatory subunit 12A OS=Gallus gallus OX=9031 GN=PPP1R12A PE=4 SV=1	PPP1R12A	102412	0.481701	0.434372	0.598926	0.772498	0.975401	0.819049	0	0	0
A0A1D5NUQ4	Uncharacterized protein OS=Gallus gallus OX=9031 GN=RPL4 PE=4 SV=1	RPL4	46648	0.489312	0.46531	0.603181	0.776881	0.975401	0.819049	0	0	0
B3Y932	DNA-(apurinic or apyrimidinic site) lyase OS=Gallus gallus OX=9031 GN=chApex1 PE=2 SV=1	chApex1	33458	0.500099	0.487756	0.598821	0.78192	0.975401	0.819049	0	0	0
F1NEF6	Uncharacterized protein OS=Gallus gallus OX=9031 GN=ACAD9 PE=3 SV=3	ACAD9	67635	0.557858	0.606249	0.600986	0.801885	0.975401	0.819049	0	0	0
P79769	Translin OS=Gallus gallus OX=9031 GN=TSN PE=1 SV=1	TSN	25961	0.635438	0.414055	0.593152	0.849281	0.975401	0.819049	0	0	0
A0A1D5P2T8	Uncharacterized protein OS=Gallus gallus OX=9031 PE=4 SV=1	0	12303	0.746577	0.547211	0.600479	0.891591	0.975401	0.819049	0	0	0
E1BSL7	Uncharacterized protein OS=Gallus gallus OX=9031 GN=ERP44 PE=4 SV=3	ERP44	46976	0.905447	0.297837	0.603937	0.962345	0.975401	0.819049	0	0	0
A0A1D5P344	Uncharacterized protein OS=Gallus gallus OX=9031 GN=KLC4 PE=4 SV=1	KLC4	53354	0.934729	0.119157	0.605418	0.973851	0.975401	0.819049	0	0	0
A0A1D5PJI5	Uncharacterized protein OS=Gallus gallus OX=9031 GN=SEPT11 PE=3 SV=1	SEPT11	50242	FALSE	0.229509	0.604499	FALSE	0.975401	0.819049	0	0	0
F1NLT8	Rho GDP dissociation inhibitor beta OS=Gallus gallus OX=9031 GN=ARHGDIB PE=4 SV=2	ARHGDIB	22886	0.949718	0.690966	0.597081	0.980715	0.983213	0.819049	0	0	0
Q5F3E6	Uncharacterized protein OS=Gallus gallus OX=9031 GN=RCJMB04_19g16 PE=2 SV=1	RCJMB04_19g16	56520	0.932307	0.809766	0.59461	0.972782	0.991265	0.819049	0	0	0
F1NJT4	Fibronectin OS=Gallus gallus OX=9031 GN=FN1 PE=4 SV=3	FN1	272433	0.958796	0.844206	0.592784	0.984271	0.992956	0.819049	0	0	0
P21868	Casein kinase II subunit alpha OS=Gallus gallus OX=9031 GN=CSNK2A1 PE=2 SV=1	CSNK2A1	45191	0.421318	0.907314	0.594462	0.751132	0.994336	0.819049	0	0	0
F1NMB3	UDP-glucuronosyltransferase OS=Gallus gallus OX=9031 GN=UGT2A1 PE=3 SV=3	UGT2A1	60643	0.188523	0.943596	0.606947	0.591896	0.996419	0.819049	0	0	0
A0A1D5PP57	Uncharacterized protein OS=Gallus gallus OX=9031 GN=ATP6V1B2 PE=3 SV=1	ATP6V1B2	55877	0.281501	0.971441	0.599527	0.675409	0.998317	0.819049	0	0	0
Q5ZMP6	AP-2 complex subunit mu OS=Gallus gallus OX=9031 GN=AP2M1 PE=2 SV=1	AP2M1	49389	0.0527065	0.993219	0.60655	0.408182	0.998585	0.819049	0	0	0
Q90W83	Aldo-keto reductase OS=Gallus gallus OX=9031 GN=akr PE=2 SV=1	akr	36472	FALSE	FALSE	0.606033	FALSE	FALSE	0.819049	0	0	0
A0A1L1RJ87	Uncharacterized protein OS=Gallus gallus OX=9031 GN=RPS5 PE=3 SV=1	RPS5	20567	0.119138	0.156972	0.614353	0.515594	0.975401	0.821966	0	0	0
E1BU33	Uncharacterized protein OS=Gallus gallus OX=9031 GN=VPS26A PE=4 SV=1	VPS26A	37996	0.308092	0.32606	0.61085	0.697694	0.975401	0.821966	0	0	0
F1NSS4	Non-specific lipid-transfer protein OS=Gallus gallus OX=9031 GN=SCP2 PE=3 SV=3	SCP2	57509	0.31909	0.40475	0.613941	0.699343	0.975401	0.821966	0	0	0
F1NZD3	Uncharacterized protein OS=Gallus gallus OX=9031 GN=RBMX PE=4 SV=1	RBMX	41551	0.715738	0.530541	0.615202	0.882215	0.975401	0.821966	0	0	0
Q6EE31	T-complex protein 1 subunit theta OS=Gallus gallus OX=9031 GN=CCT8 PE=1 SV=3	CCT8	59493	0.0289453	0.656771	0.61522	0.337701	0.980923	0.821966	0	0	0
Q9W689	Ataxin-3 OS=Gallus gallus OX=9031 GN=ATXN3 PE=2 SV=1	ATXN3	41608	0.221782	0.66913	0.61297	0.627108	0.980923	0.821966	0	0	0
F1NWG2	Uncharacterized protein OS=Gallus gallus OX=9031 GN=CTSC PE=3 SV=2	CTSC	59406	0.0302342	0.674569	0.614726	0.340751	0.983213	0.821966	0	0	0
R4GL09	Uncharacterized protein OS=Gallus gallus OX=9031 GN=MMR1L4 PE=4 SV=1	MMR1L4	165523	FALSE	0.806275	0.612142	FALSE	0.990162	0.821966	0	0	0
F1NAC8	Uncharacterized protein OS=Gallus gallus OX=9031 GN=SNRPA1 PE=4 SV=1	SNRPA1	28415	0.855273	0.943851	0.615723	0.945335	0.996419	0.821966	0	0	0
E1BYZ4	Uncharacterized protein OS=Gallus gallus OX=9031 GN=FAM114A2 PE=4 SV=1	FAM114A2	54369	0.851939	0.980898	0.614598	0.9438	0.998317	0.821966	0	0	0
Q90679	Thymocyte nuclear protein 1 OS=Gallus gallus OX=9031 GN=THYN1 PE=1 SV=1	THYN1	27967	FALSE	FALSE	0.611213	FALSE	FALSE	0.821966	0	0	0
F1NKT5	Transcription factor BTF3 OS=Gallus gallus OX=9031 GN=BTF3L4 PE=3 SV=1	BTF3L4	17260	0.0895407	0.590145	0.617536	0.461784	0.975401	0.822779	0	0	0
F1N9F3	Oxysterol-binding protein OS=Gallus gallus OX=9031 GN=OSBPL8 PE=3 SV=3	OSBPL8	96600	0.0135242	0.653462	0.617373	0.246284	0.980923	0.822779	0	0	0
F1P5D8	Uncharacterized protein OS=Gallus gallus OX=9031 GN=UNC13D PE=4 SV=3	UNC13D	122343	0.00796889	0.150258	0.620313	0.224369	0.975401	0.824112	0	0	0
A0A1D5P3M1	Uncharacterized protein OS=Gallus gallus OX=9031 GN=ANP32A PE=4 SV=1	ANP32A	24199	0.300098	0.441602	0.620251	0.690324	0.975401	0.824112	0	0	0
Q2ACD6	Chicken-II-type gonadotropin-releasing hormone and full mitochondrial ribosomal protein S26 polycistronic type OS=Gallus gallus OX=9031 GN=MRPS26 PE=2 SV=1	MRPS26	33243	0.577077	0.496342	0.620346	0.815867	0.975401	0.824112	0	0	0
F1NAM2	Lamin-B1 OS=Gallus gallus OX=9031 GN=LMNB1 PE=3 SV=3	LMNB1	66520	0.691856	0.763737	0.620948	0.867052	0.987752	0.824112	0	0	0
A0A1D5PA36	Uncharacterized protein OS=Gallus gallus OX=9031 GN=CDK5RAP3 PE=4 SV=1	CDK5RAP3	57132	FALSE	0.325813	0.621943	FALSE	0.975401	0.824633	0	0	0
P30352	Serine/arginine-rich splicing factor 2 OS=Gallus gallus OX=9031 GN=SRSF2 PE=2 SV=1	SRSF2	25524	0.0743415	0.34254	0.623776	0.449256	0.975401	0.824929	0	0	0
F1NU16	Uncharacterized protein OS=Gallus gallus OX=9031 GN=SF3A1 PE=4 SV=2	SF3A1	88487	0.0821419	0.321583	0.623376	0.454388	0.975401	0.824929	0	0	0
F1P5J7	Alkylglycerone-phosphate synthase OS=Gallus gallus OX=9031 GN=AGPS PE=3 SV=2	AGPS	70750	0.996054	0.91956	0.623977	0.998678	0.995481	0.824929	0	0	0
Q5ZL42	Basic leucine zipper and W2 domain-containing protein 2 OS=Gallus gallus OX=9031 GN=BZW2 PE=2 SV=1	BZW2	47842	0.123769	0.545579	0.625434	0.520673	0.975401	0.825279	0	0	0
E1C2I3	Uncharacterized protein OS=Gallus gallus OX=9031 GN=ERGIC1 PE=4 SV=3	ERGIC1	32693	0.00808515	0.696069	0.625449	0.224369	0.983213	0.825279	0	0	0
P54939	Talin-1 OS=Gallus gallus OX=9031 GN=TLN1 PE=1 SV=2	TLN1	271839	0.184765	0.227394	0.627329	0.587351	0.975401	0.826961	0	0	0
F1NLE7	Uncharacterized protein OS=Gallus gallus OX=9031 GN=AIMP1 PE=4 SV=3	AIMP1	34745	0.21204	0.707444	0.630257	0.622397	0.983213	0.83002	0	0	0
E1C2C2	Uncharacterized protein OS=Gallus gallus OX=9031 PE=4 SV=3	0	23681	0.928454	0.360868	0.632171	0.972229	0.975401	0.83174	0	0	0
Q5ZMI0	Uncharacterized protein OS=Gallus gallus OX=9031 GN=SRSF7 PE=2 SV=1	SRSF7	26001	0.178346	0.160916	0.633187	0.578174	0.975401	0.831781	0	0	0
F1NU79	Uncharacterized protein OS=Gallus gallus OX=9031 GN=PSMC5 PE=3 SV=2	PSMC5	46173	0.553837	0.607697	0.633419	0.801587	0.975401	0.831781	0	0	0
E1BYQ6	Uncharacterized protein OS=Gallus gallus OX=9031 GN=TPR PE=4 SV=3	TPR	276917	0.93108	0.838537	0.634321	0.972229	0.992956	0.832166	0	0	0
A0A1D5PB75	Uncharacterized protein OS=Gallus gallus OX=9031 GN=SLC12A9 PE=4 SV=1	SLC12A9	97856	0.375027	0.4004	0.637198	0.721574	0.975401	0.833956	0	0	0
F1NS13	Uncharacterized protein OS=Gallus gallus OX=9031 GN=RNPEP PE=4 SV=3	RNPEP	70550	0.641519	0.715261	0.636612	0.851918	0.983213	0.833956	0	0	0
H2A077	Interleukin-1 OS=Gallus gallus OX=9031 GN=IL-1RN PE=2 SV=1	IL-1RN	18299	0.421902	FALSE	0.637516	0.751132	FALSE	0.833956	0	0	0
P02701	Avidin OS=Gallus gallus OX=9031 GN=AVD PE=1 SV=3	AVD	16768	0.0345009	0.57999	0.638777	0.366947	0.975401	0.834575	0	0	0
A0A1D5PJL7	Uncharacterized protein OS=Gallus gallus OX=9031 GN=NOMO3 PE=4 SV=1	NOMO3	132877	0.514958	0.0904915	0.63921	0.782953	0.975401	0.834575	0	0	0
F1NH65	Uncharacterized protein OS=Gallus gallus OX=9031 GN=SCFD1 PE=3 SV=2	SCFD1	71368	0.123194	0.874581	0.641108	0.520673	0.992956	0.834873	0	0	0
F1NVH2	Tubulin-specific chaperone A OS=Gallus gallus OX=9031 GN=TBCA PE=3 SV=1	TBCA	12707	0.424503	FALSE	0.641881	0.751132	FALSE	0.834873	0	0	0
Q5ZJ61	Phenylalanyl-tRNA synthetase beta subunit OS=Gallus gallus OX=9031 GN=FARSB PE=2 SV=1	FARSB	65894	0.998678	FALSE	0.641359	0.998678	FALSE	0.834873	0	0	0
A0A1D5NWH9	Uncharacterized protein OS=Gallus gallus OX=9031 GN=YBX3 PE=4 SV=1	YBX3	30843	FALSE	FALSE	0.641738	FALSE	FALSE	0.834873	0	0	0
A0A1D5PJV7	Uncharacterized protein OS=Gallus gallus OX=9031 GN=SKAP2 PE=4 SV=1	SKAP2	38582	0.733846	0.518323	0.644417	0.889654	0.975401	0.836814	0	0	0
E1BU66	Uncharacterized protein OS=Gallus gallus OX=9031 GN=RPL38 PE=3 SV=3	RPL38	8218	FALSE	FALSE	0.644597	FALSE	FALSE	0.836814	0	0	0
A0A1D5PCY8	Dynactin subunit 1 OS=Gallus gallus OX=9031 GN=DCTN1 PE=4 SV=1	DCTN1	140725	0.353342	0.682579	0.645219	0.713853	0.983213	0.836826	0	0	0
F1NW50	V-type proton ATPase subunit H OS=Gallus gallus OX=9031 GN=ATP6V1H PE=3 SV=3	ATP6V1H	55478	0.236262	0.139831	0.646281	0.634907	0.975401	0.837232	0	0	0
Q04929	Adapter molecule crk OS=Gallus gallus OX=9031 GN=CRK PE=1 SV=1	CRK	33806	0.332137	0.514529	0.647124	0.703252	0.975401	0.837232	0	0	0
F1NIY7	Amine oxidase OS=Gallus gallus OX=9031 GN=MAOA PE=3 SV=2	MAOA	60227	0.0476186	0.634189	0.647486	0.382189	0.980923	0.837232	0	0	0
A0A1D5P2Q1	SAC1 like phosphatidylinositide phosphatase OS=Gallus gallus OX=9031 PE=4 SV=1	0	55716	0.155233	0.647967	0.64875	0.541105	0.980923	0.837232	0	0	0
F1NVY5	Uncharacterized protein OS=Gallus gallus OX=9031 GN=DNAJB11 PE=4 SV=2	DNAJB11	42125	0.596966	0.9543	0.649207	0.825917	0.997468	0.837232	0	0	0
Q5ZKL3	Uncharacterized protein OS=Gallus gallus OX=9031 GN=RCJMB04_10d1 PE=2 SV=1	RCJMB04_10d1	55182	0.262999	FALSE	0.64836	0.662736	FALSE	0.837232	0	0	0
F1NCV7	S-methyl-5'-thioadenosine phosphorylase OS=Gallus gallus OX=9031 GN=MTAP PE=3 SV=2	MTAP	30849	0.0860542	0.349646	0.649977	0.459174	0.975401	0.837434	0	0	0
Q5ZKN2	Membrane-associated progesterone receptor component 1 OS=Gallus gallus OX=9031 GN=PGRMC1 PE=2 SV=3	PGRMC1	21282	0.253107	0.162485	0.652179	0.654604	0.975401	0.83792	0	0	0
C7G537	ADF actin binding protein OS=Gallus gallus OX=9031 GN=COTL1 PE=2 SV=1	COTL1	16106	0.133442	0.685612	0.652192	0.526245	0.983213	0.83792	0	0	0
E1BV44	Uncharacterized protein OS=Gallus gallus OX=9031 GN=CSE1L PE=4 SV=2	CSE1L	110437	0.00176899	0.896901	0.652022	0.123299	0.994336	0.83792	0	0	0
Q1XIH7	Renin/prorenin receptor OS=Gallus gallus OX=9031 PE=2 SV=2	0	39468	0.630646	0.225789	0.65394	0.846937	0.975401	0.838646	0	0	0
Q5F337	Rac family small GTPase 2 OS=Gallus gallus OX=9031 GN=RAC2 PE=2 SV=1	RAC2	21418	0.958852	0.391342	0.653984	0.984271	0.975401	0.838646	0	0	0
Q5ZLG0	Acetoacetyl-CoA synthetase OS=Gallus gallus OX=9031 GN=AACS PE=2 SV=1	AACS	74370	0.303713	0.376828	0.655801	0.695198	0.975401	0.8394	0	0	0
A0A1D5PHJ9	Uncharacterized protein OS=Gallus gallus OX=9031 GN=GBE1 PE=4 SV=1	GBE1	79502	0.561557	0.692093	0.655546	0.805367	0.983213	0.8394	0	0	0
A0A1L1RUM8	Uncharacterized protein OS=Gallus gallus OX=9031 GN=CTSG PE=3 SV=1	CTSG	26434	0.890027	0.846316	0.656666	0.958067	0.992956	0.839722	0	0	0
P53488	Actin-related protein 2 OS=Gallus gallus OX=9031 GN=ACTR2 PE=2 SV=1	ACTR2	44702	0.291624	0.562115	0.659943	0.684323	0.975401	0.840593	0	0	0
A0A1D5PM56	Uncharacterized protein OS=Gallus gallus OX=9031 GN=DNAJC13 PE=4 SV=1	DNAJC13	255087	0.520883	0.222653	0.660422	0.786221	0.975401	0.840593	0	0	0
A0A1D5PMH5	Uncharacterized protein OS=Gallus gallus OX=9031 GN=NACA PE=4 SV=1	NACA	23393	0.661279	0.082639	0.65969	0.862798	0.975401	0.840593	0	0	0
A0A1D5NTR6	Ribosomal protein L34 OS=Gallus gallus OX=9031 GN=RPL34 PE=4 SV=1	RPL34	13306	0.877467	0.251712	0.65927	0.951898	0.975401	0.840593	0	0	0
A0A1D5P822	Uncharacterized protein OS=Gallus gallus OX=9031 GN=OCIAD1 PE=4 SV=1	OCIAD1	27388	0.927486	0.543348	0.658123	0.972229	0.975401	0.840593	0	0	0
Q789A4	Nonmuscle myosin heavy chain OS=Gallus gallus OX=9031 GN=MYH10 PE=2 SV=1	MYH10	232591	0.26764	0.80015	0.662249	0.664187	0.988806	0.842134	0	0	0
A0A1L1RUE7	Proteasome subunit beta OS=Gallus gallus OX=9031 GN=LOC107049719 PE=3 SV=1	LOC107049719	23176	0.50087	0.564458	0.664734	0.78192	0.975401	0.844509	0	0	0
E1C8F7	Uncharacterized protein OS=Gallus gallus OX=9031 GN=RPL24 PE=4 SV=3	RPL24	17791	0.7538	0.996167	0.66539	0.891668	0.998585	0.844557	0	0	0
Q5F3X4	116 kDa U5 small nuclear ribonucleoprotein component OS=Gallus gallus OX=9031 GN=EFTUD2 PE=2 SV=1	EFTUD2	109478	0.374961	0.522839	0.66718	0.721574	0.975401	0.845604	0	0	0
E1BXI3	Uncharacterized protein OS=Gallus gallus OX=9031 GN=PDCD5 PE=4 SV=1	PDCD5	14219	0.951775	0.0363307	0.668432	0.980715	0.975401	0.845604	0	0	0
A0A1L1RMH8	Uncharacterized protein OS=Gallus gallus OX=9031 GN=HNRNPL PE=4 SV=1	HNRNPL	23047	0.99436	0.443669	0.668689	0.998678	0.975401	0.845604	0	0	0
Q98953	Protein S100-A6 OS=Gallus gallus OX=9031 GN=S100A6 PE=3 SV=1	S100A6	10276	0.208242	0.861742	0.668052	0.618643	0.992956	0.845604	0	0	0
Q71SG2	Collapsin response mediator protein-2A OS=Gallus gallus OX=9031 GN=CRMP2A PE=2 SV=1	CRMP2A	73441	0.063381	0.407048	0.679893	0.427886	0.975401	0.848005	0	0	0
Q5ZIV5	Programmed cell death protein 10 OS=Gallus gallus OX=9031 GN=PDCD10 PE=2 SV=1	PDCD10	24702	0.118018	0.16027	0.677829	0.514115	0.975401	0.848005	0	0	0
E1BXG9	Uncharacterized protein OS=Gallus gallus OX=9031 GN=PPID PE=4 SV=2	PPID	40479	0.146124	0.512673	0.678359	0.533028	0.975401	0.848005	0	0	0
A0A1D5PXQ1	Uncharacterized protein OS=Gallus gallus OX=9031 GN=NUP153 PE=4 SV=2	NUP153	146767	0.182499	0.12882	0.677635	0.586183	0.975401	0.848005	0	0	0
E1C4M0	Uncharacterized protein OS=Gallus gallus OX=9031 GN=RPS2 PE=3 SV=1	RPS2	30674	0.211805	0.471851	0.676673	0.622397	0.975401	0.848005	0	0	0
Q9I8D6	T-complex protein 1 subunit delta OS=Gallus gallus OX=9031 GN=tcp-1 delta PE=2 SV=1	tcp-1	57737	0.218418	0.608152	0.678821	0.623683	0.975401	0.848005	0	0	0
E1BW56	Cytoplasmic FMR1-interacting protein OS=Gallus gallus OX=9031 GN=CYFIP1 PE=3 SV=2	CYFIP1	145375	0.260625	0.119072	0.676493	0.661769	0.975401	0.848005	0	0	0
A0A1D5PZG2	S-formylglutathione hydrolase OS=Gallus gallus OX=9031 GN=ESD PE=3 SV=1	ESD	28215	0.54393	0.438676	0.67497	0.797433	0.975401	0.848005	0	0	0
E1BTL3	Uncharacterized protein OS=Gallus gallus OX=9031 GN=RDH12 PE=3 SV=2	RDH12	36068	0.906811	0.384979	0.679218	0.962345	0.975401	0.848005	0	0	0
E1C3D2	Septin-2 OS=Gallus gallus OX=9031 GN=SEPT2 PE=3 SV=2	SEPT2	40564	0.789058	0.649471	0.679434	0.914077	0.980923	0.848005	0	0	0
Q5ZKX2	Proteasome 26S subunit ATPase 6 OS=Gallus gallus OX=9031 GN=PSMC6 PE=2 SV=1	PSMC6	44174	0.401829	0.681595	0.679089	0.735695	0.983213	0.848005	0	0	0
P08288	Histone H1.11R OS=Gallus gallus OX=9031 PE=3 SV=2	0	21803	0.599186	0.711261	0.679266	0.825917	0.983213	0.848005	0	0	0
Q6B344	Annexin OS=Gallus gallus OX=9031 GN=ANXA6 PE=2 SV=1	ANXA6	75227	0.0747685	0.814214	0.673042	0.449256	0.991265	0.848005	0	0	0
F1NR44	Uncharacterized protein OS=Gallus gallus OX=9031 GN=ECHS1 PE=3 SV=2	ECHS1	31574	0.589524	0.843283	0.673035	0.823443	0.992956	0.848005	0	0	0
O42131	DNA topoisomerase 2-beta OS=Gallus gallus OX=9031 GN=TOP2B PE=2 SV=1	TOP2B	183245	0.214312	FALSE	0.675098	0.622397	FALSE	0.848005	0	0	0
A0A1D5PXI1	Uncharacterized protein OS=Gallus gallus OX=9031 GN=ALDH4A1 PE=3 SV=1	ALDH4A1	60627	0.846746	0.37087	0.681801	0.941883	0.975401	0.849609	0	0	0
F1N9I5	ELAV-like protein OS=Gallus gallus OX=9031 GN=ELAVL1 PE=3 SV=1	ELAVL1	36103	0.262091	0.387563	0.683331	0.662736	0.975401	0.849967	0	0	0
Q5ZMB6	Uncharacterized protein OS=Gallus gallus OX=9031 GN=RCJMB04_2j15 PE=2 SV=1	RCJMB04_2j15	46956	0.0731788	0.894714	0.682912	0.449006	0.994336	0.849967	0	0	0
F1NJD6	Uncharacterized protein OS=Gallus gallus OX=9031 GN=GDA PE=4 SV=2	GDA	50280	0.747498	0.357284	0.684237	0.891591	0.975401	0.85032	0	0	0
Q5ZMB9	Tyrosine-protein kinase OS=Gallus gallus OX=9031 GN=LYN PE=2 SV=1	LYN	56203	FALSE	0.610187	0.685887	FALSE	0.975401	0.851596	0	0	0
F1NMA2	Sulfotransferase OS=Gallus gallus OX=9031 GN=SULT1E1 PE=3 SV=3	SULT1E1	34360	0.00414158	0.226188	0.688776	0.193565	0.975401	0.852039	0	0	0
A0A1D5PJA5	Uncharacterized protein OS=Gallus gallus OX=9031 GN=DPP4 PE=3 SV=1	DPP4	86396	0.0252833	0.122921	0.688556	0.333566	0.975401	0.852039	0	0	0
A0A1D5PQE8	Uncharacterized protein OS=Gallus gallus OX=9031 GN=GNA13 PE=4 SV=2	GNA13	43776	0.255179	0.36638	0.688914	0.657114	0.975401	0.852039	0	0	0
F1P399	Isoleucine--tRNA ligase mitochondrial OS=Gallus gallus OX=9031 GN=IARS2 PE=3 SV=1	IARS2	111981	0.0246093	0.671034	0.688688	0.333062	0.982686	0.852039	0	0	0
F1NBC2	Uncharacterized protein OS=Gallus gallus OX=9031 GN=AADAC PE=4 SV=3	AADAC	44608	0.29689	0.986119	0.689751	0.687482	0.998317	0.852039	0	0	0
Q9YH14	Progesterone receptor binding protein OS=Gallus gallus OX=9031 GN=rbf PE=2 SV=1	rbf	8339	0.906613	FALSE	0.689984	0.962345	FALSE	0.852039	0	0	0
Q5ZLY6	Uncharacterized protein OS=Gallus gallus OX=9031 GN=RCJMB04_4g4 PE=2 SV=1	RCJMB04_4g4	32411	0.477103	0.933505	0.690627	0.772498	0.995481	0.852064	0	0	0
F1NZA1	Uncharacterized protein OS=Gallus gallus OX=9031 GN=TTLL12 PE=4 SV=1	TTLL12	72814	0.624715	0.315434	0.692536	0.842238	0.975401	0.853649	0	0	0
E1C155	Uncharacterized protein OS=Gallus gallus OX=9031 GN=ALDH6A1 PE=4 SV=2	ALDH6A1	54969	0.675716	0.438938	0.693329	0.864671	0.975401	0.853857	0	0	0
P27731	Transthyretin OS=Gallus gallus OX=9031 GN=TTR PE=1 SV=1	TTR	16309	0.00968819	0.797749	0.695838	0.230201	0.988806	0.856175	0	0	0
F1NZ04	Uncharacterized protein OS=Gallus gallus OX=9031 GN=BIN1 PE=4 SV=1	BIN1	48701	0.368421	0.304445	0.698041	0.718293	0.975401	0.858113	0	0	0
A0A1D5PCK1	Propionyl-CoA carboxylase beta subunit OS=Gallus gallus OX=9031 GN=PCCB PE=4 SV=1	PCCB	49262	0.671539	0.80169	0.701059	0.863092	0.988806	0.86105	0	0	0
A0A1D5PD25	Uncharacterized protein OS=Gallus gallus OX=9031 GN=EFHD2 PE=4 SV=1	EFHD2	24692	0.246271	0.788513	0.702426	0.649847	0.988806	0.861953	0	0	0
F1P010	Actin-related protein 2/3 complex subunit 4 OS=Gallus gallus OX=9031 GN=ARPC4 PE=3 SV=3	ARPC4	19706	0.0843906	0.559056	0.703449	0.459174	0.975401	0.862312	0	0	0
A0A1D5NZ48	Uncharacterized protein OS=Gallus gallus OX=9031 GN=SF3A3 PE=4 SV=1	SF3A3	58574	0.347653	0.506864	0.704415	0.711381	0.975401	0.862312	0	0	0
A0A1L1RT65	40S ribosomal protein S24 OS=Gallus gallus OX=9031 GN=RPS24 PE=3 SV=1	RPS24	15069	0.586579	0.165418	0.70461	0.821801	0.975401	0.862312	0	0	0
F1P1E7	Hydroxymethylglutaryl-CoA lyase mitochondrial OS=Gallus gallus OX=9031 GN=HMGCL PE=4 SV=2	HMGCL	33724	0.130786	0.62612	0.70705	0.526245	0.979762	0.864524	0	0	0
A0A1D5PFC5	Signal transducing adapter molecule 2 OS=Gallus gallus OX=9031 GN=STAM2 PE=4 SV=1	STAM2	57549	FALSE	0.376089	0.70986	FALSE	0.975401	0.865637	0	0	0
A0A1D5PFL9	Nuclear pore complex protein Nup93 OS=Gallus gallus OX=9031 GN=NUP93 PE=3 SV=1	NUP93	93599	0.0332077	0.772564	0.708738	0.3645	0.987752	0.865637	0	0	0
Q9DG07	Lymphocyte cytosolic protein 2 OS=Gallus gallus OX=9031 GN=SLP76 PE=1 SV=1	SLP76	59580	0.23409	0.967943	0.709309	0.634907	0.998317	0.865637	0	0	0
A0A1D5NTL0	Uncharacterized protein OS=Gallus gallus OX=9031 GN=LPCAT2 PE=4 SV=1	LPCAT2	54116	0.956873	0.611011	0.710864	0.983689	0.975401	0.866088	0	0	0
Q5ZK88	Paraspeckle component 1 OS=Gallus gallus OX=9031 GN=PSPC1 PE=2 SV=1	PSPC1	58471	0.385112	0.909787	0.71257	0.728344	0.994336	0.867393	0	0	0
Q5ZIN1	Nuclear migration protein nudC OS=Gallus gallus OX=9031 GN=NUDC PE=2 SV=1	NUDC	39210	0.104653	0.612224	0.717191	0.494532	0.975401	0.872242	0	0	0
Q6LC82	GTPase cRac1A OS=Gallus gallus OX=9031 GN=cRac1A PE=2 SV=1	cRac1A	21450	0.0743543	0.0959715	0.718933	0.449256	0.975401	0.872808	0	0	0
A0A1D5NWG5	Signal transducer and activator of transcription OS=Gallus gallus OX=9031 GN=STAT6 PE=3 SV=1	STAT6	73744	0.35097	0.432729	0.718433	0.713196	0.975401	0.872808	0	0	0
A0A1L1RNL7	Uncharacterized protein OS=Gallus gallus OX=9031 GN=SEC13 PE=3 SV=1	SEC13	32956	0.35782	0.0460028	0.721028	0.714626	0.975401	0.873073	0	0	0
A0A1L1RK44	Uncharacterized protein OS=Gallus gallus OX=9031 GN=TFG PE=4 SV=1	TFG	42046	0.442963	0.211565	0.721067	0.757916	0.975401	0.873073	0	0	0
A0A1D5NXY4	Uncharacterized protein OS=Gallus gallus OX=9031 GN=BANF1 PE=4 SV=1	BANF1	10058	0.603925	0.542842	0.719913	0.828082	0.975401	0.873073	0	0	0
A0A1D5P4Z5	Uncharacterized protein OS=Gallus gallus OX=9031 GN=PEF1 PE=4 SV=2	PEF1	24363	0.385594	0.295437	0.723363	0.728344	0.975401	0.875078	0	0	0
A0A1L1RQQ1	NAD(P)H-hydrate epimerase OS=Gallus gallus OX=9031 GN=APOA1BP PE=3 SV=1	APOA1BP	31642	0.138794	0.309224	0.726626	0.52879	0.975401	0.876697	0	0	0
Q5ZLZ6	Solute carrier family 16 member 1 OS=Gallus gallus OX=9031 GN=SLC16A1 PE=2 SV=1	SLC16A1	54307	0.390338	0.850746	0.726243	0.730983	0.992956	0.876697	0	0	0
Q5F3V3	Sister chromatid cohesion protein PDS5 homolog A OS=Gallus gallus OX=9031 GN=PDS5A PE=2 SV=2	PDS5A	150131	FALSE	FALSE	0.725539	FALSE	FALSE	0.876697	0	0	0
F1NYZ1	Uncharacterized protein OS=Gallus gallus OX=9031 GN=MRPS5 PE=3 SV=3	MRPS5	45689	0.442572	0.412074	0.72738	0.757916	0.975401	0.876832	0	0	0
A0A1D5P2X6	Uncharacterized protein OS=Gallus gallus OX=9031 GN=STAB1 PE=4 SV=1	STAB1	265780	0.00539588	0.124349	0.729074	0.197943	0.975401	0.8781	0	0	0
E1C4N7	Sorting nexin OS=Gallus gallus OX=9031 PE=3 SV=2	0	66608	0.0278388	0.440371	0.732804	0.337701	0.975401	0.878277	0	0	0
F6QGI8	Uncharacterized protein OS=Gallus gallus OX=9031 GN=FBP1 PE=3 SV=2	FBP1	36730	0.0385811	0.607336	0.732491	0.368924	0.975401	0.878277	0	0	0
Q8AWB7	Structural maintenance of chromosomes protein OS=Gallus gallus OX=9031 GN=SMC1 PE=2 SV=2	SMC1	143028	0.0589682	0.362267	0.733042	0.421228	0.975401	0.878277	0	0	0
Q92071	Integrin beta OS=Gallus gallus OX=9031 GN=ITGB3 PE=2 SV=1	ITGB3	86116	0.12148	0.175278	0.730993	0.517869	0.975401	0.878277	0	0	0
F1P0Y0	Uncharacterized protein OS=Gallus gallus OX=9031 GN=CKAP5 PE=4 SV=1	CKAP5	225349	0.828002	0.30872	0.733076	0.93733	0.975401	0.878277	0	0	0
Q5ZLU4	26S proteasome non-ATPase regulatory subunit 2 OS=Gallus gallus OX=9031 GN=RCJMB04_4n15 PE=2 SV=1	RCJMB04_4n15	99998	0.871565	0.837655	0.730814	0.948486	0.992956	0.878277	0	0	0
E1BTG1	Uncharacterized protein OS=Gallus gallus OX=9031 GN=RPL12 PE=3 SV=2	RPL12	17738	0.286918	0.55144	0.736432	0.682144	0.975401	0.880754	0	0	0
F1NK56	N-acetylneuraminate lyase OS=Gallus gallus OX=9031 GN=NPL PE=3 SV=1	NPL	33704	FALSE	0.245851	0.736369	FALSE	0.975401	0.880754	0	0	0
F1NY50	Uncharacterized protein OS=Gallus gallus OX=9031 GN=COMMD6 PE=4 SV=3	COMMD6	20150	0.32474	0.392079	0.738713	0.701078	0.975401	0.881939	0	0	0
F1P4F4	Uncharacterized protein OS=Gallus gallus OX=9031 GN=SSR1 PE=4 SV=1	SSR1	32172	0.302478	0.653907	0.738446	0.693511	0.980923	0.881939	0	0	0
Q5ZHP5	Charged multivesicular body protein 4b OS=Gallus gallus OX=9031 GN=CHMP4B PE=2 SV=1	CHMP4B	25155	0.902914	0.282002	0.739788	0.962345	0.975401	0.882452	0	0	0
E1BVP1	Uncharacterized protein OS=Gallus gallus OX=9031 GN=EIF5B PE=4 SV=3	EIF5B	137755	0.589067	0.367663	0.742631	0.823443	0.975401	0.884274	0	0	0
E1C3A1	Kinesin-like protein OS=Gallus gallus OX=9031 GN=KIF5B PE=3 SV=1	KIF5B	110142	0.597297	0.413642	0.743903	0.825917	0.975401	0.884274	0	0	0
A0A1D5PXX5	Uncharacterized protein OS=Gallus gallus OX=9031 GN=LOC107050916 PE=4 SV=1	LOC107050916	48598	0.759158	0.757259	0.742737	0.892396	0.987752	0.884274	0	0	0
Q5ZL25	Uncharacterized protein OS=Gallus gallus OX=9031 GN=RCJMB04_8c2 PE=2 SV=1	RCJMB04_8c2	39074	0.515305	0.987071	0.74374	0.782953	0.998317	0.884274	0	0	0
F1NCE1	Eukaryotic translation initiation factor 3 subunit D OS=Gallus gallus OX=9031 GN=EIF3D PE=3 SV=3	EIF3D	63958	0.811868	0.194448	0.745285	0.925712	0.975401	0.885147	0	0	0
R4GJP9	Histone H2A OS=Gallus gallus OX=9031 GN=H2A2BL PE=3 SV=2	H2A2BL	13507	0.314231	0.498131	0.747978	0.697803	0.975401	0.887285	0	0	0
A0A1D5PFY7	Uncharacterized protein OS=Gallus gallus OX=9031 GN=ALDH5A1 PE=4 SV=1	ALDH5A1	57923	0.136239	0.872339	0.748383	0.526245	0.992956	0.887285	0	0	0
E1BW97	AP-3 complex subunit beta OS=Gallus gallus OX=9031 GN=AP3B1 PE=3 SV=3	AP3B1	122227	0.718368	0.191849	0.750442	0.883073	0.975401	0.887417	0	0	0
F1NDD6	Uncharacterized protein OS=Gallus gallus OX=9031 GN=LRPAP1 PE=4 SV=1	LRPAP1	40783	0.793868	0.594586	0.749874	0.916103	0.975401	0.887417	0	0	0
F1NV37	Uncharacterized protein OS=Gallus gallus OX=9031 GN=NT5C1B PE=4 SV=2	NT5C1B	39921	0.0866394	0.723928	0.749217	0.459174	0.983806	0.887417	0	0	0
Q91955	Myotrophin OS=Gallus gallus OX=9031 GN=MTPN PE=3 SV=1	MTPN	12886	0.584904	0.484708	0.751748	0.821801	0.975401	0.888193	0	0	0
A0A1D5P010	Hypoxia up-regulated protein 1 OS=Gallus gallus OX=9031 GN=HYOU1 PE=3 SV=1	HYOU1	112041	0.819293	0.466104	0.755301	0.929948	0.975401	0.890097	0	0	0
E1BRR6	Uncharacterized protein OS=Gallus gallus OX=9031 GN=SCARB2 PE=3 SV=1	SCARB2	53907	0.0513608	0.64259	0.754733	0.40223	0.980923	0.890097	0	0	0
O42134	Calpain small subunit (Fragment) OS=Gallus gallus OX=9031 PE=2 SV=1	0	23915	0.837999	0.76766	0.755312	0.941229	0.987752	0.890097	0	0	0
Q7SX63	Heat shock protein 70 OS=Gallus gallus OX=9031 GN=HSP70 PE=3 SV=1	HSP70	69913	0.0067966	0.447251	0.760113	0.220336	0.975401	0.89078	0	0	0
A0A1X9WEL5	Elongation factor Tu OS=Gallus gallus OX=9031 GN=TUFM PE=2 SV=1	TUFM	47107	0.0357997	0.541597	0.756933	0.366947	0.975401	0.89078	0	0	0
A0A1D5PA69	Uncharacterized protein OS=Gallus gallus OX=9031 GN=CYTH1 PE=4 SV=1	CYTH1	45943	0.214942	0.0267679	0.758785	0.62293	0.975401	0.89078	0	0	0
R4GLW2	Uncharacterized protein OS=Gallus gallus OX=9031 GN=APPL2 PE=4 SV=2	APPL2	73774	0.912501	0.204394	0.758417	0.963845	0.975401	0.89078	0	0	0
A0A1D5PXU6	Eukaryotic translation initiation factor 3 subunit E OS=Gallus gallus OX=9031 GN=EIF3E PE=3 SV=1	EIF3E	50212	FALSE	0.466161	0.760453	FALSE	0.975401	0.89078	0	0	0
A0A1D5PDR0	Terpene cyclase/mutase family member OS=Gallus gallus OX=9031 GN=LSS PE=3 SV=1	LSS	85352	FALSE	0.466105	0.757995	FALSE	0.975401	0.89078	0	0	0
A0A1L1RL41	Anamorsin OS=Gallus gallus OX=9031 GN=CIAPIN1 PE=3 SV=1	CIAPIN1	32434	0.979348	0.848504	0.759186	0.994237	0.992956	0.89078	0	0	0
Q5ZMW3	Apoptosis inhibitor 5 OS=Gallus gallus OX=9031 GN=API5 PE=2 SV=1	API5	58609	0.034824	0.118299	0.761911	0.366947	0.975401	0.89096	0	0	0
Q90593	Endoplasmic reticulum chaperone BiP OS=Gallus gallus OX=9031 GN=HSPA5 PE=1 SV=1	HSPA5	72019	0.0426005	0.422916	0.761348	0.368924	0.975401	0.89096	0	0	0
Q5ZJU3	Asparagine synthetase [glutamine-hydrolyzing] OS=Gallus gallus OX=9031 GN=ASNS PE=2 SV=3	ASNS	64097	0.0814389	0.631886	0.762975	0.454388	0.980923	0.891095	0	0	0
E1BYV6	Uncharacterized protein OS=Gallus gallus OX=9031 GN=NARF PE=3 SV=3	NARF	52134	0.185812	0.700414	0.76333	0.587351	0.983213	0.891095	0	0	0
Q90955	Prostaglandin E synthase 3 (Fragment) OS=Gallus gallus OX=9031 GN=PTGES3 PE=1 SV=1	PTGES3	16869	0.584151	0.235056	0.765314	0.821801	0.975401	0.892049	0	0	0
E1BUD8	Uncharacterized protein OS=Gallus gallus OX=9031 GN=SEC24C PE=4 SV=2	SEC24C	119030	0.971071	0.243451	0.766105	0.989766	0.975401	0.892049	0	0	0
P27042	Lysozyme g OS=Gallus gallus OX=9031 PE=2 SV=1	0	23238	0.092204	0.883312	0.766084	0.467022	0.994336	0.892049	0	0	0
A0A1L1RKA6	Uncharacterized protein OS=Gallus gallus OX=9031 GN=VDAC3 PE=4 SV=1	VDAC3	31942	0.960643	0.950869	0.767504	0.985384	0.996419	0.892158	0	0	0
F1NCG5	Uncharacterized protein OS=Gallus gallus OX=9031 PE=4 SV=3	0	46053	0.440664	0.965891	0.767439	0.757916	0.998317	0.892158	0	0	0
A0A1D5PIZ1	Uncharacterized protein OS=Gallus gallus OX=9031 GN=THOP1 PE=3 SV=1	THOP1	78309	0.10635	0.556471	0.768748	0.496882	0.975401	0.892235	0	0	0
A0A1D5P5J0	Uncharacterized protein OS=Gallus gallus OX=9031 GN=CHTOP PE=4 SV=1	CHTOP	26154	0.977297	0.817678	0.768876	0.992968	0.992341	0.892235	0	0	0
Q49B65	EF hand-containing protein 1 OS=Gallus gallus OX=9031 GN=EFHD1 PE=2 SV=1	EFHD1	26926	0.0110745	0.314157	0.770527	0.236273	0.975401	0.892632	0	0	0
Q5ZK58	Uncharacterized protein OS=Gallus gallus OX=9031 GN=RCJMB04_13a24 PE=2 SV=1	RCJMB04_13a24	44644	0.0516497	0.580274	0.771826	0.402233	0.975401	0.892632	0	0	0
A0A1L1S091	Uncharacterized protein OS=Gallus gallus OX=9031 GN=PEBP1 PE=4 SV=1	PEBP1	20317	0.107622	0.788301	0.772483	0.496882	0.988806	0.892632	0	0	0
F1P1A5	Uncharacterized protein OS=Gallus gallus OX=9031 GN=TKT PE=4 SV=2	TKT	68454	0.511115	0.869791	0.772427	0.782953	0.992956	0.892632	0	0	0
F1NHD8	Uncharacterized protein OS=Gallus gallus OX=9031 GN=PDCD6 PE=4 SV=2	PDCD6	20721	0.529356	0.891326	0.770945	0.79103	0.994336	0.892632	0	0	0
Q2IAL7	Cathelicidin-2 OS=Gallus gallus OX=9031 GN=CATHL2 PE=2 SV=1	CATHL2	16975	0.0458593	0.393534	0.783107	0.376046	0.975401	0.897961	0	0	0
A0A1D5PY98	Ubiquitin-like modifier-activating enzyme 5 OS=Gallus gallus OX=9031 GN=UBA5 PE=4 SV=1	UBA5	47022	0.0540789	0.285375	0.788436	0.410479	0.975401	0.897961	0	0	0
Q5ZIQ5	NADH dehydrogenase [ubiquinone] 1 alpha subcomplex subunit 10 mitochondrial OS=Gallus gallus OX=9031 GN=RCJMB04_24e8 PE=2 SV=1	RCJMB04_24e8	41431	0.167037	0.603122	0.788918	0.558702	0.975401	0.897961	0	0	0
Q5ZK23	Glutaredoxin 5 OS=Gallus gallus OX=9031 GN=GLRX5 PE=2 SV=1	GLRX5	17425	0.756859	0.58049	0.785944	0.892278	0.975401	0.897961	0	0	0
A0A1D5PXL7	Protein phosphatase 1 regulatory subunit 7 OS=Gallus gallus OX=9031 GN=PPP1R7 PE=4 SV=1	PPP1R7	40189	0.907093	0.502068	0.788907	0.962345	0.975401	0.897961	0	0	0
R4GHH2	Uncharacterized protein OS=Gallus gallus OX=9031 GN=WASHC4 PE=4 SV=2	WASHC4	136046	0.0986295	0.640388	0.787877	0.484974	0.980923	0.897961	0	0	0
E1C1F2	Uncharacterized protein OS=Gallus gallus OX=9031 GN=TRIP11 PE=4 SV=1	TRIP11	227277	0.841715	0.661016	0.782668	0.941883	0.980923	0.897961	0	0	0
E1C8A2	SAMM50 sorting and assembly machinery component OS=Gallus gallus OX=9031 GN=SAMM50 PE=4 SV=1	SAMM50	52220	0.0726959	0.719643	0.785092	0.449006	0.983213	0.897961	0	0	0
A0A1D5NT74	Protein S100-A10 OS=Gallus gallus OX=9031 GN=S100A10 PE=3 SV=1	S100A10	7306	0.364037	0.69261	0.787119	0.718011	0.983213	0.897961	0	0	0
F1NPF0	Eukaryotic translation initiation factor 2 subunit 3 OS=Gallus gallus OX=9031 GN=EIF2S3 PE=4 SV=1	EIF2S3	51104	0.805186	0.721959	0.780875	0.921545	0.983213	0.897961	0	0	0
Q5ZJ86	Uncharacterized protein OS=Gallus gallus OX=9031 GN=RCJMB04_20b9 PE=2 SV=1	RCJMB04_20b9	179923	0.408549	0.752562	0.781126	0.740632	0.987752	0.897961	0	0	0
A0A1D5P7W1	Uncharacterized protein OS=Gallus gallus OX=9031 GN=MPO PE=4 SV=1	MPO	105818	0.734462	0.842317	0.784032	0.889654	0.992956	0.897961	0	0	0
A0A1D5PDE6	Myristoylated alanine-rich C-kinase substrate OS=Gallus gallus OX=9031 GN=MARCKS PE=4 SV=1	MARCKS	27643	0.0420157	0.887964	0.782831	0.368924	0.994336	0.897961	0	0	0
Q5ZM14	Na(+)/H(+) exchange regulatory cofactor NHE-RF1 OS=Gallus gallus OX=9031 GN=SLC9A3R1 PE=2 SV=1	SLC9A3R1	35805	0.0366689	0.976195	0.779701	0.368924	0.998317	0.897961	0	0	0
A0A1D5PCY0	Uncharacterized protein OS=Gallus gallus OX=9031 GN=UBAP2L PE=4 SV=1	UBAP2L	116443	0.736033	0.960952	0.787614	0.889654	0.998317	0.897961	0	0	0
Q08393	Glutathione S-transferase OS=Gallus gallus OX=9031 PE=2 SV=2	0	25414	0.0699851	FALSE	0.784391	0.449006	FALSE	0.897961	0	0	0
A0A1L1S0M9	Uncharacterized protein OS=Gallus gallus OX=9031 GN=GOLPH3 PE=4 SV=1	GOLPH3	32825	0.706242	FALSE	0.778061	0.875113	FALSE	0.897961	0	0	0
Q5ZLD5	Uncharacterized protein OS=Gallus gallus OX=9031 GN=RCJMB04_6k8 PE=2 SV=1	RCJMB04_6k8	38516	FALSE	FALSE	0.787858	FALSE	FALSE	0.897961	0	0	0
A0A1D5PRE3	N-myc downstream regulated 1 OS=Gallus gallus OX=9031 PE=4 SV=1	0	13773	0.0784888	0.0845139	0.792214	0.449814	0.975401	0.898678	0	0	0
F1NP51	Lamin-B2 OS=Gallus gallus OX=9031 GN=LMNB2 PE=3 SV=2	LMNB2	67952	0.316802	0.252564	0.792835	0.699343	0.975401	0.898678	0	0	0
A3RKL2	Nonhistone chromosomal protein HMG-14A OS=Gallus gallus OX=9031 GN=HMGN5 PE=2 SV=1	HMGN5	11357	0.828777	0.361252	0.792797	0.93733	0.975401	0.898678	0	0	0
Q5ZJD6	Uncharacterized protein OS=Gallus gallus OX=9031 GN=RCJMB04_19c7 PE=2 SV=1	RCJMB04_19c7	17271	0.144136	0.71975	0.790559	0.533028	0.983213	0.898678	0	0	0
P13914	Arylamine N-acetyltransferase pineal gland isozyme NAT-3 OS=Gallus gallus OX=9031 PE=2 SV=1	0	33664	FALSE	FALSE	0.791883	FALSE	FALSE	0.898678	0	0	0
F1NXX9	Uncharacterized protein OS=Gallus gallus OX=9031 GN=LBP PE=4 SV=3	LBP	52780	0.797143	0.581217	0.794106	0.917248	0.975401	0.899078	0	0	0
A0A1L1RJW7	Glutathione S-transferase kappa OS=Gallus gallus OX=9031 GN=GSTK1 PE=3 SV=1	GSTK1	25354	0.0779459	0.792424	0.794504	0.449814	0.988806	0.899078	0	0	0
A0A1D5PAI6	S-(hydroxymethyl)glutathione dehydrogenase OS=Gallus gallus OX=9031 GN=ADH5 PE=3 SV=1	ADH5	45383	0.254202	0.114635	0.796308	0.656218	0.975401	0.900375	0	0	0
A0A1L1RKF2	Leukotriene A(4) hydrolase OS=Gallus gallus OX=9031 GN=LTA4H PE=3 SV=1	LTA4H	69385	0.124752	0.793383	0.797641	0.520673	0.988806	0.901136	0	0	0
F1NYK1	Uncharacterized protein OS=Gallus gallus OX=9031 GN=PPT1 PE=4 SV=1	PPT1	33857	0.00788587	0.18289	0.803033	0.224369	0.975401	0.901269	0	0	0
A0A1D5PAR3	Toll-interacting protein OS=Gallus gallus OX=9031 GN=TOLLIP PE=4 SV=1	TOLLIP	30317	0.0443038	0.444743	0.801918	0.3714	0.975401	0.901269	0	0	0
E1BUS2	Uncharacterized protein OS=Gallus gallus OX=9031 GN=NOP58 PE=4 SV=3	NOP58	53537	0.276162	0.328134	0.802241	0.673981	0.975401	0.901269	0	0	0
A0A1D5P2K1	Uncharacterized protein OS=Gallus gallus OX=9031 GN=RAD23A PE=4 SV=1	RAD23A	37271	0.735039	0.34573	0.801532	0.889654	0.975401	0.901269	0	0	0
P02272	Histone H2A.V OS=Gallus gallus OX=9031 GN=H2AFV PE=1 SV=2	H2AFV	13509	0.833753	0.172363	0.801096	0.941095	0.975401	0.901269	0	0	0
A0A1D5PZY5	Uncharacterized protein OS=Gallus gallus OX=9031 PE=4 SV=1	0	82097	0.884785	0.486755	0.802022	0.954636	0.975401	0.901269	0	0	0
P00789	Calpain-1 catalytic subunit OS=Gallus gallus OX=9031 PE=1 SV=2	0	80352	0.995503	0.605135	0.802763	0.998678	0.975401	0.901269	0	0	0
E1C516	Pyridoxal phosphate homeostasis protein OS=Gallus gallus OX=9031 GN=PROSC PE=3 SV=1	PROSC	30071	0.0767764	0.787416	0.800645	0.449814	0.988806	0.901269	0	0	0
O42484	17-beta-hydroxysteroid dehydrogenase type IV OS=Gallus gallus OX=9031 GN=HSD17B4 PE=2 SV=1	HSD17B4	80149	0.153364	0.499099	0.806823	0.541105	0.975401	0.90402	0	0	0
P07583	Beta-galactoside-binding lectin OS=Gallus gallus OX=9031 PE=1 SV=2	0	15063	0.261125	0.40118	0.807614	0.661833	0.975401	0.90402	0	0	0
F1P0P3	Uncharacterized protein OS=Gallus gallus OX=9031 GN=STOML2MZ PE=4 SV=3	STOML2MZ	33299	0.176147	0.813286	0.807884	0.576406	0.991265	0.90402	0	0	0
A0A1D6UPU1	Dynactin subunit 3 OS=Gallus gallus OX=9031 GN=DCTN3 PE=4 SV=1	DCTN3	18702	0.702733	FALSE	0.808129	0.872315	FALSE	0.90402	0	0	0
Q9IAY5	Tudor-interacting repair regulator protein OS=Gallus gallus OX=9031 GN=NUDT16L1 PE=1 SV=3	NUDT16L1	33296	0.757679	0.433845	0.809354	0.892278	0.975401	0.90465	0	0	0
A0A1L1RM48	Dihydrolipoyl dehydrogenase OS=Gallus gallus OX=9031 GN=DLD PE=3 SV=1	DLD	54006	0.0635384	0.749132	0.8105	0.427886	0.987752	0.905191	0	0	0
F1NDP3	Uncharacterized protein OS=Gallus gallus OX=9031 GN=FAP PE=3 SV=4	FAP	87230	0.00462018	0.309207	0.812727	0.1962	0.975401	0.906197	0	0	0
Q5ZK62	Arf-GAP with coiled-coil ANK repeat and PH domain-containing protein 2 OS=Gallus gallus OX=9031 GN=ACAP2 PE=2 SV=1	ACAP2	88454	0.900945	0.36857	0.812373	0.962345	0.975401	0.906197	0	0	0
Q5ZMQ8	Uncharacterized protein OS=Gallus gallus OX=9031 GN=RCJMB04_1g18 PE=2 SV=1	RCJMB04_1g18	30056	0.06174	0.250238	0.817214	0.4274	0.975401	0.906253	0	0	0
A0A1L1RTA1	Uncharacterized protein OS=Gallus gallus OX=9031 GN=DECR1 PE=4 SV=1	DECR1	35746	0.32411	0.47225	0.818081	0.701078	0.975401	0.906253	0	0	0
A0A1D5P6Q5	Fatty acid synthase OS=Gallus gallus OX=9031 GN=FASN PE=4 SV=1	FASN	274772	0.482001	0.510299	0.815912	0.772498	0.975401	0.906253	0	0	0
F1NA45	Uncharacterized protein OS=Gallus gallus OX=9031 GN=C5H14orf166 PE=4 SV=2	C5H14orf166	27402	0.747511	0.70486	0.815035	0.891591	0.983213	0.906253	0	0	0
A0A1D5P7D1	Uncharacterized protein OS=Gallus gallus OX=9031 GN=UAP1L1 PE=4 SV=1	UAP1L1	55979	0.504303	0.818345	0.815983	0.782953	0.992341	0.906253	0	0	0
F1NZV4	Uncharacterized protein OS=Gallus gallus OX=9031 GN=WASHC2C PE=4 SV=3	WASHC2C	146212	0.139594	0.859068	0.816635	0.52879	0.992956	0.906253	0	0	0
A0A1D5NXK7	Uncharacterized protein OS=Gallus gallus OX=9031 GN=PFDN5 PE=3 SV=1	PFDN5	17259	0.124662	0.908602	0.818037	0.520673	0.994336	0.906253	0	0	0
A0A1D5PUG6	Uncharacterized protein OS=Gallus gallus OX=9031 GN=DDX23 PE=3 SV=1	DDX23	88556	FALSE	0.912621	0.814222	FALSE	0.995481	0.906253	0	0	0
E1BVJ9	Uncharacterized protein OS=Gallus gallus OX=9031 GN=RBM47 PE=4 SV=1	RBM47	64761	0.866116	0.946414	0.819271	0.948486	0.996419	0.906837	0	0	0
Q5ZMC1	Uncharacterized protein OS=Gallus gallus OX=9031 GN=DDX19B PE=2 SV=1	DDX19B	53902	0.377936	0.40683	0.820046	0.722693	0.975401	0.90696	0	0	0
A0A1D5PMH0	Uncharacterized protein OS=Gallus gallus OX=9031 GN=VPS45 PE=3 SV=1	VPS45	64721	0.329698	0.446902	0.822449	0.703252	0.975401	0.906974	0	0	0
E1BVB1	Uncharacterized protein OS=Gallus gallus OX=9031 GN=RPL32 PE=4 SV=2	RPL32	15916	0.473219	0.538285	0.822044	0.772498	0.975401	0.906974	0	0	0
F1NKW4	Uncharacterized protein OS=Gallus gallus OX=9031 GN=IAH1 PE=4 SV=2	IAH1	27654	0.6423	0.0463161	0.821227	0.851918	0.975401	0.906974	0	0	0
F7B5K7	Uncharacterized protein OS=Gallus gallus OX=9031 GN=HNRNPM PE=4 SV=1	HNRNPM	76077	0.636612	0.76674	0.822712	0.849978	0.987752	0.906974	0	0	0
A0A1D5PRY7	Uncharacterized protein OS=Gallus gallus OX=9031 GN=DBNL PE=4 SV=2	DBNL	45105	0.747721	0.874314	0.827636	0.891591	0.992956	0.911667	0	0	0
F1NNE7	Uncharacterized protein OS=Gallus gallus OX=9031 GN=LNPEP PE=4 SV=2	LNPEP	117003	0.575035	0.743658	0.828543	0.814784	0.987752	0.911931	0	0	0
F1P1X0	La ribonucleoprotein domain family member 4B OS=Gallus gallus OX=9031 GN=LARP4B PE=4 SV=2	LARP4B	81220	0.805292	0.650037	0.831063	0.921545	0.980923	0.913969	0	0	0
Q5ZJZ5	D-beta-hydroxybutyrate dehydrogenase mitochondrial OS=Gallus gallus OX=9031 GN=BDH1 PE=2 SV=1	BDH1	38237	0.486663	0.00451914	0.833295	0.77621	0.702977	0.914951	0	0	0
A0A1L1RXW7	Uncharacterized protein OS=Gallus gallus OX=9031 GN=SCLY PE=4 SV=1	SCLY	40149	0.720746	0.769348	0.833026	0.885216	0.987752	0.914951	0	0	0
Q8AWB8	Structural maintenance of chromosomes protein OS=Gallus gallus OX=9031 GN=SMC3 PE=2 SV=1	SMC3	141569	0.332837	0.539305	0.834353	0.703252	0.975401	0.915378	0	0	0
F1NW65	Serum amyloid A protein OS=Gallus gallus OX=9031 GN=HPS5 PE=3 SV=2	HPS5	14192	FALSE	FALSE	0.835504	FALSE	FALSE	0.915905	0	0	0
E1C9H8	Uncharacterized protein OS=Gallus gallus OX=9031 GN=PRKAR2A PE=4 SV=1	PRKAR2A	45502	0.607614	0.52217	0.836556	0.828911	0.975401	0.916324	0	0	0
A0A1D5P0Z0	ATP-dependent 6-phosphofructokinase OS=Gallus gallus OX=9031 GN=PFKP PE=3 SV=1	PFKP	86306	0.110105	0.576672	0.845103	0.500591	0.975401	0.922728	0	0	0
P00174	Cytochrome b5 OS=Gallus gallus OX=9031 GN=CYB5A PE=1 SV=4	CYB5A	15545	0.499465	0.482459	0.844958	0.78192	0.975401	0.922728	0	0	0
F1P3P3	Uncharacterized protein OS=Gallus gallus OX=9031 GN=ARHGDIA PE=4 SV=1	ARHGDIA	23262	0.0427823	0.694882	0.843143	0.368924	0.983213	0.922728	0	0	0
Q6EE32	Calreticulin (Fragment) OS=Gallus gallus OX=9031 PE=2 SV=1	CALR	46880	0.786764	0.831316	0.844887	0.914077	0.992956	0.922728	0	0	0
Q58I02	Nicotinamide phosphoribosyltransferase OS=Gallus gallus OX=9031 GN=PBEF1 PE=2 SV=1	PBEF1	55587	0.0125856	0.894562	0.84704	0.246284	0.994336	0.924105	0	0	0
Q90ZK7	Peptidylprolyl isomerase OS=Gallus gallus OX=9031 GN=FKBP25 PE=2 SV=1	FKBP25	25032	0.221549	0.251476	0.848476	0.627108	0.975401	0.924196	0	0	0
F1NSP7	26S proteasome regulatory subunit 4 OS=Gallus gallus OX=9031 GN=PSMC1 PE=3 SV=3	PSMC1	49199	0.381776	0.00917367	0.848047	0.727044	0.975401	0.924196	0	0	0
A0A1D5NYB2	Polyadenylate-binding protein OS=Gallus gallus OX=9031 GN=PABPC1 PE=3 SV=1	PABPC1	70549	0.00514825	0.178538	0.850024	0.1962	0.975401	0.925146	0	0	0
Q5ZLX2	Eukaryotic translation initiation factor 2 subunit 1 OS=Gallus gallus OX=9031 GN=EIF2S1 PE=2 SV=2	EIF2S1	36178	0.129496	0.769373	0.851949	0.526245	0.987752	0.925767	0	0	0
Q8UWC5	Nuclear protein matrin 3 OS=Gallus gallus OX=9031 GN=MATR3 PE=2 SV=1	MATR3	100713	0.735896	0.776795	0.851319	0.889654	0.988806	0.925767	0	0	0
F1NW95	NADH dehydrogenase [ubiquinone] 1 alpha subcomplex subunit 12 OS=Gallus gallus OX=9031 GN=NDUFA12 PE=3 SV=2	NDUFA12	16945	FALSE	0.496802	0.85408	FALSE	0.975401	0.927345	0	0	0
E1BTV1	Uncharacterized protein OS=Gallus gallus OX=9031 GN=STOM PE=4 SV=3	STOM	30814	0.657067	0.796501	0.856019	0.85972	0.988806	0.928713	0	0	0
Q9I8C8	V-type proton ATPase subunit a OS=Gallus gallus OX=9031 GN=a3 PE=2 SV=1	a3	94421	0.0353211	0.740944	0.857532	0.366947	0.987752	0.929617	0	0	0
E1C6G6	Signal recognition particle 54 kDa protein OS=Gallus gallus OX=9031 GN=SRP54 PE=3 SV=3	SRP54	55697	0.609985	0.757492	0.860919	0.82958	0.987752	0.932549	0	0	0
F7AXZ3	Bifunctional purine biosynthesis protein PURH OS=Gallus gallus OX=9031 GN=ATIC PE=3 SV=1	ATIC	69049	0.16843	0.748518	0.863059	0.559639	0.987752	0.934127	0	0	0
A0A1D6UPT4	Uncharacterized protein OS=Gallus gallus OX=9031 GN=AIFM1 PE=4 SV=1	AIFM1	75015	0.0132522	0.668524	0.863982	0.246284	0.980923	0.934385	0	0	0
Q9PSQ5	p60=60 kDa stress-related protein (Fragments) OS=Gallus gallus OX=9031 PE=4 SV=1	0	14216	0.0630997	0.960913	0.865063	0.427886	0.998317	0.934815	0	0	0
E1BZT5	Uncharacterized protein OS=Gallus gallus OX=9031 GN=PRPF8 PE=4 SV=1	PRPF8	273631	0.138783	0.808764	0.87104	0.52879	0.991265	0.94053	0	0	0
F1P521	Uncharacterized protein OS=Gallus gallus OX=9031 GN=PTPRE PE=4 SV=4	PTPRE	80717	0.752166	0.956144	0.873293	0.891591	0.997468	0.942219	0	0	0
Q5F3W6	14-3-3 protein gamma OS=Gallus gallus OX=9031 GN=YWHAG PE=1 SV=1	YWHAG	28231	0.295109	0.444896	0.878119	0.686148	0.975401	0.943065	0	0	0
A0A1D5PX24	Uncharacterized protein OS=Gallus gallus OX=9031 GN=MSN PE=4 SV=1	MSN	69222	0.362808	0.296451	0.877038	0.718011	0.975401	0.943065	0	0	0
F1P574	Uncharacterized protein OS=Gallus gallus OX=9031 GN=GMPPB PE=4 SV=2	GMPPB	39436	0.421212	0.475933	0.878216	0.751132	0.975401	0.943065	0	0	0
X2J6L4	Allograft inflammatory factor 1-like protein OS=Gallus gallus OX=9031 PE=2 SV=1	0	16291	0.465516	0.563781	0.875749	0.76615	0.975401	0.943065	0	0	0
F1NIX0	Ribosomal protein L8 OS=Gallus gallus OX=9031 GN=RPL8 PE=3 SV=2	RPL8	28023	0.700224	0.925478	0.876737	0.871529	0.995481	0.943065	0	0	0
Z4YJB8	Destrin OS=Gallus gallus OX=9031 GN=DSTN PE=3 SV=2	DSTN	18532	0.556117	0.962776	0.8765	0.801587	0.998317	0.943065	0	0	0
Q5ZKI1	Chloride intracellular channel protein OS=Gallus gallus OX=9031 GN=CLIC2 PE=2 SV=1	CLIC2	28134	0.0550378	0.119995	0.882061	0.410479	0.975401	0.945373	0	0	0
F1NCZ2	Rab GDP dissociation inhibitor OS=Gallus gallus OX=9031 GN=GDI2 PE=3 SV=2	GDI2	50714	0.0870544	0.322511	0.883132	0.459174	0.975401	0.945373	0	0	0
F1NNV6	Uncharacterized protein OS=Gallus gallus OX=9031 GN=ATP6AP1 PE=4 SV=3	ATP6AP1	50531	0.460233	0.490743	0.882736	0.76323	0.975401	0.945373	0	0	0
E1BYN7	Voltage dependent anion channel 1 OS=Gallus gallus OX=9031 GN=VDAC1 PE=4 SV=1	VDAC1	30706	0.638636	0.699409	0.883016	0.851108	0.983213	0.945373	0	0	0
Q5ZJ29	Ornithine aminotransferase OS=Gallus gallus OX=9031 GN=OAT PE=2 SV=1	OAT	48343	0.471252	0.238414	0.885253	0.771945	0.975401	0.946332	0	0	0
F1NI04	N-acetylglucosamine-6-sulfatase OS=Gallus gallus OX=9031 GN=GNS PE=3 SV=2	GNS	60636	0.0141447	0.870564	0.885412	0.249591	0.992956	0.946332	0	0	0
A0A1D5P7K7	Uncharacterized protein OS=Gallus gallus OX=9031 GN=SEPT7 PE=3 SV=1	SEPT7	49412	0.505596	0.531045	0.886399	0.782953	0.975401	0.946647	0	0	0
Q5ZL33	Serine-threonine kinase receptor-associated protein OS=Gallus gallus OX=9031 GN=STRAP PE=2 SV=2	STRAP	38141	0.562139	0.17952	0.889629	0.805367	0.975401	0.947255	0	0	0
F1NYT7	Uncharacterized protein OS=Gallus gallus OX=9031 GN=PCYOX1 PE=3 SV=3	PCYOX1	56066	0.594776	0.163198	0.889393	0.825917	0.975401	0.947255	0	0	0
F1NF80	Uncharacterized protein OS=Gallus gallus OX=9031 GN=PPCS PE=4 SV=3	PPCS	40576	FALSE	0.6386	0.888743	FALSE	0.980923	0.947255	0	0	0
A0A1D5PHL0	Proteasome subunit alpha type OS=Gallus gallus OX=9031 GN=PSMA2 PE=3 SV=1	PSMA2	25920	0.146043	0.984435	0.889741	0.533028	0.998317	0.947255	0	0	0
A0A1D5PF69	Uncharacterized protein OS=Gallus gallus OX=9031 GN=DOCK2L PE=3 SV=1	DOCK2L	204148	0.235203	0.263579	0.891123	0.634907	0.975401	0.947989	0	0	0
F1NSA0	Uncharacterized protein OS=Gallus gallus OX=9031 GN=PLEK PE=4 SV=1	PLEK	40282	0.629315	0.86423	0.897103	0.846781	0.992956	0.953608	0	0	0
Q5ZIY8	Ribonuclease/angiogenin inhibitor 1 OS=Gallus gallus OX=9031 GN=RNH1 PE=1 SV=1	RNH1	49864	0.0254207	0.77096	0.90083	0.333566	0.987752	0.956825	0	0	0
Q5ZJ02	DBIRD complex subunit ZNF326 OS=Gallus gallus OX=9031 GN=ZNF326 PE=2 SV=3	ZNF326	63541	0.161643	0.156778	0.901713	0.548248	0.975401	0.95702	0	0	0
Q5F469	Uncharacterized protein OS=Gallus gallus OX=9031 GN=RCJMB04_2k14 PE=2 SV=1	RCJMB04_2k14	77746	0.153675	0.799026	0.903834	0.541105	0.988806	0.958527	0	0	0
Q5ZL51	Vacuolar protein sorting-associated protein 35 OS=Gallus gallus OX=9031 GN=RCJMB04_7m14 PE=2 SV=1	RCJMB04_7m14	91707	0.482148	0.530912	0.905952	0.772498	0.975401	0.960029	0	0	0
A0A1D5PAE4	Uncharacterized protein OS=Gallus gallus OX=9031 GN=HDGF PE=4 SV=1	HDGF	26248	0.230376	0.898736	0.907778	0.634672	0.994336	0.961218	0	0	0
F1NBW2	V-type proton ATPase catalytic subunit A OS=Gallus gallus OX=9031 GN=ATP6V1A PE=3 SV=1	ATP6V1A	68373	0.310719	0.264741	0.909192	0.697694	0.975401	0.96197	0	0	0
Q9YH06	High mobility group protein B1 OS=Gallus gallus OX=9031 GN=HMGB1 PE=1 SV=1	HMGB1	24909	0.197976	0.122389	0.911499	0.599602	0.975401	0.963665	0	0	0
E1C0F3	RAB7A member RAS oncogene family OS=Gallus gallus OX=9031 GN=RAB7A PE=4 SV=1	RAB7A	23548	0.0176129	0.0657072	0.91489	0.28088	0.975401	0.964268	0	0	0
A0A1D5PJW4	Proteasome subunit alpha type OS=Gallus gallus OX=9031 GN=PSMA7 PE=3 SV=1	PSMA7	27872	0.641296	0.469621	0.914707	0.851918	0.975401	0.964268	0	0	0
A0A1D5PDV6	Uncharacterized protein OS=Gallus gallus OX=9031 GN=RPS19 PE=4 SV=1	RPS19	15381	0.266575	0.731003	0.914502	0.664187	0.985548	0.964268	0	0	0
F1NIH3	Uncharacterized protein OS=Gallus gallus OX=9031 GN=NCF2 PE=4 SV=3	NCF2	57784	0.0403547	0.957462	0.913321	0.368924	0.998099	0.964268	0	0	0
Q90694	Cell division control protein 42 homolog OS=Gallus gallus OX=9031 GN=CDC42 PE=2 SV=1	CDC42	21273	0.107061	0.215343	0.919336	0.496882	0.975401	0.965974	0	0	0
E1BWA9	Uncharacterized protein OS=Gallus gallus OX=9031 GN=FAM3C PE=4 SV=1	FAM3C	24811	0.12825	0.047785	0.918428	0.525883	0.975401	0.965974	0	0	0
A0A1L1RVS8	Uncharacterized protein OS=Gallus gallus OX=9031 GN=CYP2J21 PE=3 SV=1	CYP2J21	56466	0.263416	0.202824	0.919036	0.662736	0.975401	0.965974	0	0	0
A0A1D5PLV9	Uncharacterized protein OS=Gallus gallus OX=9031 GN=TRABD PE=4 SV=1	TRABD	41862	0.218434	0.901806	0.917461	0.623683	0.994336	0.965974	0	0	0
F1NTJ1	Uncharacterized protein OS=Gallus gallus OX=9031 GN=SLC2A14 PE=3 SV=2	SLC2A14	54127	0.0428897	0.417011	0.920771	0.368924	0.975401	0.965997	0	0	0
A0A1D5PKI0	Uncharacterized protein OS=Gallus gallus OX=9031 GN=H1FX PE=3 SV=1	H1FX	22670	0.079379	0.301307	0.920185	0.449814	0.975401	0.965997	0	0	0
A0A1D5PNV1	Uncharacterized protein OS=Gallus gallus OX=9031 GN=GLS PE=3 SV=1	GLS	73375	0.257697	0.529475	0.922462	0.659137	0.975401	0.966288	0	0	0
Q8UVD9	Far upstream element-binding protein 2 OS=Gallus gallus OX=9031 GN=KHSRP PE=1 SV=1	KHSRP	80644	0.681507	0.121631	0.922291	0.866807	0.975401	0.966288	0	0	0
A0A1D5PHC3	Eukaryotic translation initiation factor 3 subunit H OS=Gallus gallus OX=9031 GN=EIF3H PE=3 SV=1	EIF3H	32813	0.430388	0.555749	0.923877	0.75423	0.975401	0.966289	0	0	0
F1NMC3	Uncharacterized protein OS=Gallus gallus OX=9031 GN=MTHFD1 PE=3 SV=1	MTHFD1	100221	0.647648	0.101637	0.923173	0.855755	0.975401	0.966289	0	0	0
A0A1D5PQU1	Phenylalanine--tRNA ligase alpha subunit OS=Gallus gallus OX=9031 GN=FARSA PE=4 SV=1	FARSA	63476	0.312211	0.760821	0.924779	0.697694	0.987752	0.966493	0	0	0
Q5ZID0	NmrA-like family domain-containing protein 1 OS=Gallus gallus OX=9031 GN=NMRAL1 PE=2 SV=1	NMRAL1	32689	0.0258418	0.181634	0.929523	0.333566	0.975401	0.970082	0	0	0
Q5ZM44	Calcineurin B homologous protein 1 OS=Gallus gallus OX=9031 GN=CHP1 PE=1 SV=3	CHP1	22447	0.0664283	0.408329	0.931278	0.436553	0.975401	0.970082	0	0	0
Q5ZMA7	Serine/threonine kinase 26 OS=Gallus gallus OX=9031 GN=STK26 PE=2 SV=1	STK26	46804	0.912639	0.0267153	0.930777	0.963845	0.975401	0.970082	0	0	0
F1NIM4	Peptidylprolyl isomerase OS=Gallus gallus OX=9031 GN=FKBP4 PE=4 SV=1	FKBP4	50445	0.36309	0.723949	0.931761	0.718011	0.983806	0.970082	0	0	0
A0A1D5P3S9	Uncharacterized protein OS=Gallus gallus OX=9031 GN=ECI1 PE=3 SV=1	ECI1	40385	0.314275	0.918027	0.929976	0.697803	0.995481	0.970082	0	0	0
F1NBD0	Uncharacterized protein OS=Gallus gallus OX=9031 GN=ERLIN2 PE=4 SV=2	ERLIN2	38217	0.205756	0.976591	0.933549	0.618156	0.998317	0.971204	0	0	0
Q5F4B6	DNA polymerase delta interacting protein 3 OS=Gallus gallus OX=9031 GN=POLDIP3 PE=2 SV=1	POLDIP3	45915	0.139387	0.754126	0.935153	0.52879	0.987752	0.972133	0	0	0
Q2XP49	Deoxyribonuclease 2 beta OS=Gallus gallus OX=9031 GN=DNASE2 PE=2 SV=1	DNASE2	40883	0.00416568	0.66598	0.937748	0.193565	0.980923	0.972903	0	0	0
Q6DRR5	Fatty acid-binding protein OS=Gallus gallus OX=9031 GN=FABP PE=3 SV=1	FABP	14816	0.665689	0.724503	0.937156	0.863092	0.983806	0.972903	0	0	0
A0A1D5PH14	Dynein light chain roadblock OS=Gallus gallus OX=9031 GN=DYNLRB1L PE=3 SV=1	DYNLRB1L	10912	0.632658	0.875124	0.938029	0.847396	0.992956	0.972903	0	0	0
A0A1L1RJD3	Uncharacterized protein OS=Gallus gallus OX=9031 GN=LOC770025 PE=3 SV=1	LOC770025	22754	0.307236	0.424147	0.941435	0.697694	0.975401	0.975577	0	0	0
A0A1D5PW65	Uncharacterized protein OS=Gallus gallus OX=9031 GN=STX2 PE=4 SV=1	STX2	20976	0.671824	0.6772	0.942035	0.863092	0.983213	0.975577	0	0	0
E1C3U0	Uncharacterized protein OS=Gallus gallus OX=9031 GN=STXBP5 PE=4 SV=2	STXBP5	123617	0.111713	0.166654	0.944355	0.500591	0.975401	0.977239	0	0	0
E1C0M8	Uncharacterized protein OS=Gallus gallus OX=9031 GN=SMARCA5 PE=3 SV=3	SMARCA5	120589	FALSE	FALSE	0.946206	FALSE	FALSE	0.977989	0	0	0
F1NLE4	Glutathione synthetase OS=Gallus gallus OX=9031 GN=GSS PE=3 SV=2	GSS	52286	0.395878	0.276996	0.951274	0.732874	0.975401	0.979348	0	0	0
A0A1L1RKK8	Isocitrate dehydrogenase [NAD] subunit mitochondrial OS=Gallus gallus OX=9031 GN=IDH3A PE=3 SV=1	IDH3A	39790	0.478376	0.482458	0.951072	0.772498	0.975401	0.979348	0	0	0
A0A1D5PT07	Uncharacterized protein OS=Gallus gallus OX=9031 GN=STIM1 PE=4 SV=1	STIM1	69156	0.0884252	0.683288	0.950122	0.459174	0.983213	0.979348	0	0	0
A0A1D5PK06	Uncharacterized protein OS=Gallus gallus OX=9031 GN=WDFY4 PE=4 SV=1	WDFY4	349821	0.747885	0.717937	0.951408	0.891591	0.983213	0.979348	0	0	0
F6SU35	Ribosomal protein OS=Gallus gallus OX=9031 GN=RPL10A PE=3 SV=1	RPL10A	24708	0.118925	0.85739	0.950332	0.515594	0.992956	0.979348	0	0	0
A0A1L1RKT0	Glycylpeptide N-tetradecanoyltransferase OS=Gallus gallus OX=9031 GN=NMT1 PE=3 SV=1	NMT1	56865	0.0340819	0.409502	0.952756	0.366947	0.975401	0.979998	0	0	0
A0A1D5PK62	Uncharacterized protein OS=Gallus gallus OX=9031 GN=COPZ1 PE=4 SV=1	COPZ1	33763	0.555375	0.449752	0.956866	0.801587	0.975401	0.982383	0	0	0
E1BQN9	Uncharacterized protein OS=Gallus gallus OX=9031 GN=CACYBP PE=4 SV=1	CACYBP	25594	0.984252	0.653599	0.957587	0.994237	0.980923	0.982383	0	0	0
A0A1L1RR56	Fatty acid-binding protein brain OS=Gallus gallus OX=9031 GN=FABP7 PE=3 SV=1	FABP7	16679	0.520738	0.784112	0.95795	0.786221	0.988806	0.982383	0	0	0
Q5ZMR7	Uncharacterized protein OS=Gallus gallus OX=9031 GN=RCJMB04_1f22 PE=2 SV=1	RCJMB04_1f22	28854	0.153724	0.984351	0.95669	0.541105	0.998317	0.982383	0	0	0
A0A0B5H7I8	Tripartite motif containing 25 OS=Gallus gallus OX=9031 GN=TRIM25 PE=2 SV=1	TRIM25	71425	0.864822	0.377766	0.959749	0.948486	0.975401	0.983491	0	0	0
A0A1L1RQM3	Uncharacterized protein OS=Gallus gallus OX=9031 GN=ALDH9A1 PE=3 SV=1	ALDH9A1	56123	0.00704704	0.583104	0.960577	0.220744	0.975401	0.983602	0	0	0
A0A1D5PKN8	Sulfurtransferase OS=Gallus gallus OX=9031 GN=MPST PE=4 SV=1	MPST	33223	0.483227	0.082939	0.964226	0.772498	0.975401	0.985125	0	0	0
A0A1D6UPU5	Uncharacterized protein OS=Gallus gallus OX=9031 GN=CYBB PE=4 SV=1	CYBB	65402	0.839006	0.3825	0.963501	0.941229	0.975401	0.985125	0	0	0
E1C502	Autophagy-related protein 3 OS=Gallus gallus OX=9031 GN=ATG3 PE=3 SV=1	ATG3	35669	0.133477	0.909792	0.963641	0.526245	0.994336	0.985125	0	0	0
F1NSP8	Uncharacterized protein OS=Gallus gallus OX=9031 GN=HNRNPU PE=4 SV=3	HNRNPU	91611	0.28209	0.106993	0.966104	0.67566	0.975401	0.985963	0	0	0
A3RL83	Lectin-associated matrix protein (Fragment) OS=Gallus gallus OX=9031 GN=hLAMP-1 PE=2 SV=2	hLAMP-1	32666	0.894089	0.523291	0.966489	0.960015	0.975401	0.985963	0	0	0
A0A1D5PYR9	Uncharacterized protein OS=Gallus gallus OX=9031 GN=ITGAD PE=3 SV=1	ITGAD	122889	0.101054	0.17727	0.968053	0.485418	0.975401	0.986822	0	0	0
Q5ZME1	Heterogeneous nuclear ribonucleoprotein A2/B1 OS=Gallus gallus OX=9031 GN=HNRNPA2B1 PE=2 SV=1	HNRNPA2B1	36985	0.037322	0.145252	0.973345	0.368924	0.975401	0.991477	0	0	0
A0A1D5NTW0	MICOS complex subunit OS=Gallus gallus OX=9031 GN=CHCHD3 PE=3 SV=1	CHCHD3	29963	0.0569363	0.352733	0.974314	0.413381	0.975401	0.991726	0	0	0
A0A1D5PZL3	Uncharacterized protein OS=Gallus gallus OX=9031 GN=VPS16 PE=4 SV=1	VPS16	95787	0.479136	0.771617	0.975134	0.772498	0.987752	0.991822	0	0	0
F6UZR6	Lamin-B receptor OS=Gallus gallus OX=9031 GN=LBR PE=4 SV=2	LBR	73390	0.50529	0.513795	0.976835	0.782953	0.975401	0.992076	0	0	0
Q9YHD2	Nuclear calmodulin-binding protein (Fragment) OS=Gallus gallus OX=9031 GN=URP PE=2 SV=1	URP	84179	0.7969	0.393613	0.976241	0.917248	0.975401	0.992076	0	0	0
A0A1D5PAS9	Uncharacterized protein OS=Gallus gallus OX=9031 GN=MOGS PE=4 SV=1	MOGS	88598	0.599979	0.322635	0.978647	0.825917	0.975401	0.992441	0	0	0
A0A1D5PS44	Uncharacterized protein OS=Gallus gallus OX=9031 GN=ARSA PE=4 SV=1	ARSA	54952	FALSE	FALSE	0.978355	FALSE	FALSE	0.992441	0	0	0
E1C6X1	Uncharacterized protein OS=Gallus gallus OX=9031 GN=PPA2 PE=4 SV=2	PPA2	34531	0.80321	0.282545	0.985203	0.920785	0.975401	0.993928	0	0	0
A0A1D5PHU5	Uncharacterized protein OS=Gallus gallus OX=9031 GN=STT3B PE=4 SV=1	STT3B	87090	FALSE	0.28894	0.98122	FALSE	0.975401	0.993928	0	0	0
A0A1D5PPQ3	Uncharacterized protein OS=Gallus gallus OX=9031 GN=NAP1L1 PE=3 SV=1	NAP1L1	30202	0.292015	0.620059	0.984558	0.684323	0.976479	0.993928	0	0	0
R4GME1	Uncharacterized protein OS=Gallus gallus OX=9031 GN=PFDN2 PE=4 SV=2	PFDN2	16489	0.0217602	0.800185	0.982606	0.300334	0.988806	0.993928	0	0	0
Q5ZM58	ARP1 actin related protein 1 homolog A OS=Gallus gallus OX=9031 GN=ACTR1A PE=2 SV=1	ACTR1A	42646	0.0147418	0.853824	0.984595	0.256875	0.992956	0.993928	0	0	0
F1NPH9	Uncharacterized protein OS=Gallus gallus OX=9031 GN=UMPS PE=3 SV=1	UMPS	51899	0.174358	0.904535	0.984237	0.573241	0.994336	0.993928	0	0	0
Q5ZI87	Tubulin-specific chaperone D OS=Gallus gallus OX=9031 GN=TBCD PE=2 SV=1	TBCD	113662	FALSE	FALSE	0.983631	FALSE	FALSE	0.993928	0	0	0
E1C310	Uncharacterized protein OS=Gallus gallus OX=9031 GN=BCAP29 PE=4 SV=1	BCAP29	27765	0.136238	0.407627	0.988558	0.526245	0.975401	0.99455	0	0	0
A0A1D5P8H7	Uncharacterized protein OS=Gallus gallus OX=9031 GN=XPO1 PE=4 SV=1	XPO1	123157	0.22349	0.48421	0.987122	0.628165	0.975401	0.99455	0	0	0
F1NJ89	Uncharacterized protein OS=Gallus gallus OX=9031 GN=GALC PE=4 SV=3	GALC	76055	0.0784619	0.829866	0.988232	0.449814	0.992956	0.99455	0	0	0
A0A1D5Q032	Adenylyl cyclase-associated protein OS=Gallus gallus OX=9031 GN=CAP1 PE=3 SV=1	CAP1	59098	0.236119	0.954552	0.988734	0.634907	0.997468	0.99455	0	0	0
A0A1D5PBC3	Adseverin OS=Gallus gallus OX=9031 GN=SCIN PE=4 SV=1	SCIN	78853	0.608899	0.956128	0.989457	0.828911	0.997468	0.99455	0	0	0
Q5ZJ60	3-hydroxyisobutyryl-CoA hydrolase mitochondrial OS=Gallus gallus OX=9031 GN=HIBCH PE=2 SV=1	HIBCH	42829	0.0479792	0.0113238	0.99164	0.382189	0.975401	0.995743	0	0	0
Q5F3R9	Uncharacterized protein OS=Gallus gallus OX=9031 GN=RCJMB04_8c13 PE=2 SV=1	RCJMB04_8c13	32151	0.482134	0.0805942	0.99283	0.772498	0.975401	0.995743	0	0	0
A0A1D5PE33	Uncharacterized protein OS=Gallus gallus OX=9031 GN=RAB1B PE=4 SV=1	RAB1B	22708	0.878907	0.157097	0.992176	0.951999	0.975401	0.995743	0	0	0
A0A1D5PIZ8	Uncharacterized protein OS=Gallus gallus OX=9031 GN=IQGAP3 PE=4 SV=1	IQGAP3	189624	0.987318	0.41578	0.994659	0.995171	0.975401	0.996478	0	0	0
F1P2P4	ATP-dependent (S)-NAD(P)H-hydrate dehydratase OS=Gallus gallus OX=9031 GN=NAXD PE=3 SV=3	NAXD	32223	FALSE	0.294498	0.995176	FALSE	0.975401	0.996478	0	0	0
A0A1D5PF81	Uncharacterized protein OS=Gallus gallus OX=9031 GN=RMDN1 PE=4 SV=1	RMDN1	34458	0.949078	0.813247	0.995749	0.980715	0.991265	0.996478	0	0	0
O73888	Hematopoietic prostaglandin D synthase OS=Gallus gallus OX=9031 GN=HPGDS PE=1 SV=3	HPGDS	22730	0.289222	0.915934	0.996918	0.682144	0.995481	0.996918	0	0	0
A0A1D5NYN6	Uncharacterized protein OS=Gallus gallus OX=9031 GN=FAM136A PE=4 SV=1	FAM136A	15139	0.00590906	0.109365	FALSE	0.200908	0.975401	FALSE	0	0	0
A0A1D5P946	Sphingomyelin phosphodiesterase OS=Gallus gallus OX=9031 GN=SMPD1 PE=3 SV=1	SMPD1	66144	0.0153582	0.491193	FALSE	0.26109	0.975401	FALSE	0	0	0
F1NFA4	Uncharacterized protein OS=Gallus gallus OX=9031 GN=ZNFX1 PE=4 SV=2	ZNFX1	231167	0.0276064	0.53786	FALSE	0.337701	0.975401	FALSE	0	0	0
A0A1D5P3G5	Endophilin-B1 OS=Gallus gallus OX=9031 GN=SH3GLB1 PE=4 SV=1	SH3GLB1	45159	0.0657646	0.384993	FALSE	0.436495	0.975401	FALSE	0	0	0
A0A1D5NZQ6	AP complex subunit beta OS=Gallus gallus OX=9031 GN=AP1B1 PE=3 SV=1	AP1B1	103145	0.0834676	0.55544	FALSE	0.459174	0.975401	FALSE	0	0	0
F1NBA8	Uncharacterized protein OS=Gallus gallus OX=9031 GN=IPO7 PE=4 SV=3	IPO7	119432	0.110083	0.479792	FALSE	0.500591	0.975401	FALSE	0	0	0
A0A1D5PD64	Uncharacterized protein OS=Gallus gallus OX=9031 GN=MAP2K3 PE=3 SV=1	MAP2K3	39422	0.186578	0.29355	FALSE	0.588439	0.975401	FALSE	0	0	0
A0A1D5PUM6	Uncharacterized protein OS=Gallus gallus OX=9031 PE=3 SV=1	0	23891	0.212829	0.130709	FALSE	0.622397	0.975401	FALSE	0	0	0
R4GH95	Uncharacterized protein OS=Gallus gallus OX=9031 GN=GPRIN3 PE=4 SV=3	GPRIN3	77939	0.227294	0.184744	FALSE	0.633696	0.975401	FALSE	0	0	0
Q5I9D4	Galectin OS=Gallus gallus OX=9031 GN=LGALS8 PE=2 SV=1	LGALS8	35587	0.230073	0.329465	FALSE	0.634672	0.975401	FALSE	0	0	0
A0A1D5P7P5	Uncharacterized protein OS=Gallus gallus OX=9031 GN=LUC7L3 PE=4 SV=1	LUC7L3	51491	0.238103	0.55536	FALSE	0.635855	0.975401	FALSE	0	0	0
A0A1L1S0G5	Vacuolar protein sorting-associated protein 29 OS=Gallus gallus OX=9031 GN=VPS29 PE=3 SV=1	VPS29	25689	0.249033	0.317942	FALSE	0.652177	0.975401	FALSE	0	0	0
E1BW50	Uncharacterized protein OS=Gallus gallus OX=9031 GN=CTNNBL1 PE=4 SV=2	CTNNBL1	65153	0.259772	0.175383	FALSE	0.660806	0.975401	FALSE	0	0	0
Q8AXV0	Endophilin-A2 OS=Gallus gallus OX=9031 GN=SH3GL1 PE=1 SV=1	SH3GL1	41732	0.294393	0.561274	FALSE	0.686148	0.975401	FALSE	0	0	0
F1NXF1	Uncharacterized protein OS=Gallus gallus OX=9031 GN=VWA8 PE=4 SV=2	VWA8	213505	0.347153	0.558327	FALSE	0.711381	0.975401	FALSE	0	0	0
E1BWJ8	Uncharacterized protein OS=Gallus gallus OX=9031 GN=ABI1 PE=4 SV=3	ABI1	54991	0.355857	0.316694	FALSE	0.714626	0.975401	FALSE	0	0	0
E1BY27	Uncharacterized protein OS=Gallus gallus OX=9031 GN=MYO18A PE=3 SV=2	MYO18A	231991	0.357482	0.230769	FALSE	0.714626	0.975401	FALSE	0	0	0
Q8JFP1	Eukaryotic initiation factor 4A-II OS=Gallus gallus OX=9031 GN=EIF4A2 PE=2 SV=1	EIF4A2	46371	0.375281	0.528506	FALSE	0.721574	0.975401	FALSE	0	0	0
A0A1D5P6U6	Uncharacterized protein OS=Gallus gallus OX=9031 GN=ARFGEF1 PE=4 SV=1	ARFGEF1	208293	0.424398	0.437316	FALSE	0.751132	0.975401	FALSE	0	0	0
A0A1I7Q419	40S ribosomal protein S12 OS=Gallus gallus OX=9031 GN=RPS12 PE=3 SV=1	RPS12	13529	0.431733	0.593705	FALSE	0.754795	0.975401	FALSE	0	0	0
Q8UUX6	GDP/GTP exchange factor VAV3 OS=Gallus gallus OX=9031 GN=VAV3 PE=2 SV=1	VAV3	97816	0.435619	0.171922	FALSE	0.754795	0.975401	FALSE	0	0	0
F1NQZ9	Uncharacterized protein OS=Gallus gallus OX=9031 GN=GCLC PE=4 SV=3	GCLC	72665	0.44292	0.0957856	FALSE	0.757916	0.975401	FALSE	0	0	0
F1NQU9	Tyrosine-protein kinase OS=Gallus gallus OX=9031 GN=FYN PE=3 SV=3	FYN	60183	0.459208	0.328854	FALSE	0.76323	0.975401	FALSE	0	0	0
A0A1D5PPL5	Prefoldin subunit 3 OS=Gallus gallus OX=9031 GN=VBP1 PE=3 SV=1	VBP1	22442	0.461552	0.111132	FALSE	0.76323	0.975401	FALSE	0	0	0
A0A1D5PKT2	Peptidyl-prolyl cis-trans isomerase E OS=Gallus gallus OX=9031 GN=PPIE PE=3 SV=1	PPIE	32446	0.461387	0.0246375	FALSE	0.76323	0.975401	FALSE	0	0	0
E1BRU3	Uncharacterized protein OS=Gallus gallus OX=9031 GN=RBM39 PE=4 SV=3	RBM39	39658	0.498642	0.172228	FALSE	0.78192	0.975401	FALSE	0	0	0
H9L019	Uncharacterized protein OS=Gallus gallus OX=9031 GN=SF3B4 PE=4 SV=2	SF3B4	43509	0.502174	0.579853	FALSE	0.782953	0.975401	FALSE	0	0	0
A0A1L1RK03	Uncharacterized protein OS=Gallus gallus OX=9031 GN=MRPS27 PE=4 SV=1	MRPS27	46740	0.551307	0.185781	FALSE	0.801587	0.975401	FALSE	0	0	0
P21566	Cofilin-2 OS=Gallus gallus OX=9031 GN=CFL2 PE=1 SV=2	CFL2	18662	0.600925	0.463394	FALSE	0.825917	0.975401	FALSE	0	0	0
F1NBV2	Uncharacterized protein OS=Gallus gallus OX=9031 GN=AGFG1 PE=4 SV=3	AGFG1	58318	0.689287	0.0590076	FALSE	0.867052	0.975401	FALSE	0	0	0
A0A1D5P4W0	Uncharacterized protein OS=Gallus gallus OX=9031 GN=RCC1 PE=4 SV=1	RCC1	42678	0.751258	0.252309	FALSE	0.891591	0.975401	FALSE	0	0	0
A0A1L1RRI1	Uncharacterized protein OS=Gallus gallus OX=9031 GN=PSMB2 PE=4 SV=1	PSMB2	19902	0.805856	0.500002	FALSE	0.921545	0.975401	FALSE	0	0	0
F1NKH3	Uncharacterized protein OS=Gallus gallus OX=9031 GN=HOOK3 PE=4 SV=3	HOOK3	83170	0.904379	0.0400105	FALSE	0.962345	0.975401	FALSE	0	0	0
Q8UVV4	ATP-binding cassette transporter 1 OS=Gallus gallus OX=9031 GN=ABCA1 PE=2 SV=1	ABCA1	254070	FALSE	0.61729	FALSE	FALSE	0.975401	FALSE	0	0	0
A0FKN5	Prestin OS=Gallus gallus OX=9031 GN=SLC26A5 PE=1 SV=1	SLC26A5	81113	FALSE	0.616119	FALSE	FALSE	0.975401	FALSE	0	0	0
A0A1L1RYY9	Adipocyte plasma membrane-associated protein OS=Gallus gallus OX=9031 GN=APMAP PE=4 SV=1	APMAP	45731	FALSE	0.610217	FALSE	FALSE	0.975401	FALSE	0	0	0
H9L0D7	Uncharacterized protein OS=Gallus gallus OX=9031 GN=WASF2 PE=4 SV=2	WASF2	54485	FALSE	0.586076	FALSE	FALSE	0.975401	FALSE	0	0	0
E1BQV4	ER membrane protein complex subunit 3 OS=Gallus gallus OX=9031 GN=EMC3 PE=3 SV=1	EMC3	30099	FALSE	0.580552	FALSE	FALSE	0.975401	FALSE	0	0	0
E1BXF4	Uncharacterized protein OS=Gallus gallus OX=9031 GN=RCN1L PE=4 SV=3	RCN1L	37874	FALSE	0.576019	FALSE	FALSE	0.975401	FALSE	0	0	0
A0A1D5P9E8	Uncharacterized protein OS=Gallus gallus OX=9031 GN=MLA3B PE=4 SV=1	MLA3B	70646	FALSE	0.573699	FALSE	FALSE	0.975401	FALSE	0	0	0
Q5F3Q7	WAS/WASL interacting protein family member 1 OS=Gallus gallus OX=9031 GN=WIPF1 PE=2 SV=1	WIPF1	49885	FALSE	0.56349	FALSE	FALSE	0.975401	FALSE	0	0	0
E1C7F8	Ribonucleic acid export 1 OS=Gallus gallus OX=9031 GN=RAE1 PE=4 SV=3	RAE1	40862	FALSE	0.546987	FALSE	FALSE	0.975401	FALSE	0	0	0
A0A1D5PC35	U6 snRNA-associated Sm-like protein LSm3 OS=Gallus gallus OX=9031 GN=LSM3 PE=3 SV=1	LSM3	11859	FALSE	0.544513	FALSE	FALSE	0.975401	FALSE	0	0	0
F1NRQ6	Uncharacterized protein OS=Gallus gallus OX=9031 GN=GK PE=3 SV=3	GK	57850	FALSE	0.531225	FALSE	FALSE	0.975401	FALSE	0	0	0
F1NCQ1	Uncharacterized protein OS=Gallus gallus OX=9031 GN=PI4K2A PE=4 SV=2	PI4K2A	52479	FALSE	0.525934	FALSE	FALSE	0.975401	FALSE	0	0	0
R4GGE4	Uncharacterized protein OS=Gallus gallus OX=9031 GN=ARID3A PE=4 SV=2	ARID3A	67415	FALSE	0.50999	FALSE	FALSE	0.975401	FALSE	0	0	0
F1P4U8	Uncharacterized protein OS=Gallus gallus OX=9031 GN=LOC100857197 PE=4 SV=3	LOC100857197	61440	FALSE	0.478701	FALSE	FALSE	0.975401	FALSE	0	0	0
Q5ZKT0	Cytochrome b-245 light chain OS=Gallus gallus OX=9031 GN=CYBA PE=2 SV=1	CYBA	19903	FALSE	0.460239	FALSE	FALSE	0.975401	FALSE	0	0	0
A0A1D5P9L6	DnaJ heat shock protein family (Hsp40) member C5 OS=Gallus gallus OX=9031 GN=DNAJC5 PE=4 SV=1	DNAJC5	22098	FALSE	0.44823	FALSE	FALSE	0.975401	FALSE	0	0	0
A0A1D5NT72	Ferrochelatase OS=Gallus gallus OX=9031 GN=FECH PE=3 SV=2	FECH	45983	FALSE	0.416024	FALSE	FALSE	0.975401	FALSE	0	0	0
A0A1D5NZB9	Uncharacterized protein OS=Gallus gallus OX=9031 GN=NFU1 PE=4 SV=1	NFU1	27983	FALSE	0.407798	FALSE	FALSE	0.975401	FALSE	0	0	0
F1NV15	Sideroflexin OS=Gallus gallus OX=9031 GN=SFXN3 PE=3 SV=2	SFXN3	35378	FALSE	0.403076	FALSE	FALSE	0.975401	FALSE	0	0	0
Q90631	Kinectin OS=Gallus gallus OX=9031 GN=KTN1 PE=1 SV=1	KTN1	155976	FALSE	0.393252	FALSE	FALSE	0.975401	FALSE	0	0	0
Q5F391	Uncharacterized protein OS=Gallus gallus OX=9031 GN=RCJMB04_27o21 PE=2 SV=1	RCJMB04_27o21	48638	FALSE	0.367429	FALSE	FALSE	0.975401	FALSE	0	0	0
F1NDT9	Uncharacterized protein OS=Gallus gallus OX=9031 GN=ACP2 PE=3 SV=2	ACP2	48193	FALSE	0.282267	FALSE	FALSE	0.975401	FALSE	0	0	0
Q5ZLH4	Transmembrane protein 230 OS=Gallus gallus OX=9031 GN=TMEM230 PE=2 SV=1	TMEM230	13175	FALSE	0.280797	FALSE	FALSE	0.975401	FALSE	0	0	0
A0A1L1RTR9	Uncharacterized protein OS=Gallus gallus OX=9031 GN=MRPL12 PE=3 SV=1	MRPL12	20471	FALSE	0.270578	FALSE	FALSE	0.975401	FALSE	0	0	0
F1NQF6	Alpha-mannosidase OS=Gallus gallus OX=9031 GN=MAN2B2 PE=3 SV=3	MAN2B2	118704	FALSE	0.238224	FALSE	FALSE	0.975401	FALSE	0	0	0
A0A1D5PAX8	Rho guanine nucleotide exchange factor 6 OS=Gallus gallus OX=9031 GN=ARHGEF6 PE=4 SV=1	ARHGEF6	85446	FALSE	0.171957	FALSE	FALSE	0.975401	FALSE	0	0	0
Q5ZL86	Uncharacterized protein OS=Gallus gallus OX=9031 GN=RCJMB04_7d16 PE=2 SV=1	RCJMB04_7d16	66269	FALSE	0.170932	FALSE	FALSE	0.975401	FALSE	0	0	0
F1N9J3	Uncharacterized protein OS=Gallus gallus OX=9031 GN=GBP1 PE=4 SV=3	GBP1	113981	FALSE	0.163596	FALSE	FALSE	0.975401	FALSE	0	0	0
A0A1I7Q402	Tyrosine-protein phosphatase non-receptor type 1 OS=Gallus gallus OX=9031 GN=PTPN1 PE=4 SV=1	PTPN1	54882	FALSE	0.158911	FALSE	FALSE	0.975401	FALSE	0	0	0
A0A1D5P5B2	Uncharacterized protein OS=Gallus gallus OX=9031 GN=IVD PE=3 SV=1	IVD	45846	FALSE	0.150279	FALSE	FALSE	0.975401	FALSE	0	0	0
E1C8M4	Uncharacterized protein OS=Gallus gallus OX=9031 GN=PIK3R1 PE=4 SV=2	PIK3R1	50105	FALSE	0.123227	FALSE	FALSE	0.975401	FALSE	0	0	0
F1P3F0	Uncharacterized protein OS=Gallus gallus OX=9031 GN=GAS6 PE=4 SV=3	GAS6	74860	FALSE	0.103875	FALSE	FALSE	0.975401	FALSE	0	0	0
A0A1D5PA08	Uncharacterized protein OS=Gallus gallus OX=9031 GN=STK3 PE=4 SV=1	STK3	56111	FALSE	0.0924056	FALSE	FALSE	0.975401	FALSE	0	0	0
A0A1D5PSK2	Uncharacterized protein OS=Gallus gallus OX=9031 GN=ARHGAP18 PE=4 SV=1	ARHGAP18	73899	FALSE	0.0641751	FALSE	FALSE	0.975401	FALSE	0	0	0
A0A1D5PN56	Uncharacterized protein OS=Gallus gallus OX=9031 GN=TOR1AIP1 PE=4 SV=2	TOR1AIP1	45010	FALSE	0.0623495	FALSE	FALSE	0.975401	FALSE	0	0	0
A0A1D5PZA1	Uncharacterized protein OS=Gallus gallus OX=9031 GN=ATRX PE=4 SV=1	ATRX	269914	0.521139	0.619859	FALSE	0.786221	0.976479	FALSE	0	0	0
F1NKR1	Alpha-mannosidase OS=Gallus gallus OX=9031 GN=MAN2A1 PE=3 SV=2	MAN2A1	131995	0.482875	0.652234	FALSE	0.772498	0.980923	FALSE	0	0	0
F1NP43	Prefoldin subunit 4 OS=Gallus gallus OX=9031 GN=PFDN4 PE=3 SV=3	PFDN4	15400	0.605583	0.650319	FALSE	0.828691	0.980923	FALSE	0	0	0
E1BYW5	Uncharacterized protein OS=Gallus gallus OX=9031 GN=CYP4V2 PE=3 SV=1	CYP4V2	61515	0.698673	0.668501	FALSE	0.871529	0.980923	FALSE	0	0	0
F1P0D2	Glutamine synthetase OS=Gallus gallus OX=9031 GN=GSL PE=3 SV=3	GSL	42059	0.737197	0.66641	FALSE	0.889742	0.980923	FALSE	0	0	0
E1C7D6	Uncharacterized protein OS=Gallus gallus OX=9031 GN=MRPL1 PE=4 SV=3	MRPL1	34840	FALSE	0.657488	FALSE	FALSE	0.980923	FALSE	0	0	0
A0A1L1RN88	Uncharacterized protein OS=Gallus gallus OX=9031 GN=EIF1AY PE=3 SV=1	EIF1AY	16340	0.865939	0.690968	FALSE	0.948486	0.983213	FALSE	0	0	0
A0A1D5P097	Uncharacterized protein OS=Gallus gallus OX=9031 GN=ACOT7 PE=4 SV=1	ACOT7	38296	0.951856	0.711676	FALSE	0.980715	0.983213	FALSE	0	0	0
A0A1D5PCD6	Uncharacterized protein OS=Gallus gallus OX=9031 GN=ACOT11 PE=4 SV=1	ACOT11	65519	FALSE	0.718135	FALSE	FALSE	0.983213	FALSE	0	0	0
F1NYW0	Tyrosine-protein phosphatase non-receptor type OS=Gallus gallus OX=9031 GN=PTPN2 PE=3 SV=3	PTPN2	45431	FALSE	0.682957	FALSE	FALSE	0.983213	FALSE	0	0	0
R4GFY2	Uncharacterized protein OS=Gallus gallus OX=9031 GN=TMX4 PE=4 SV=1	TMX4	35406	FALSE	0.677239	FALSE	FALSE	0.983213	FALSE	0	0	0
R4GHW9	Erythroid protein 4.1 OS=Gallus gallus OX=9031 GN=EPB41 PE=4 SV=1	EPB41	96810	FALSE	0.674865	FALSE	FALSE	0.983213	FALSE	0	0	0
Q5F3P7	Uncharacterized protein OS=Gallus gallus OX=9031 GN=RCJMB04_10n19 PE=2 SV=1	RCJMB04_10n19	15437	FALSE	0.768089	FALSE	FALSE	0.987752	FALSE	0	0	0
F1NIN5	Collectin-12 OS=Gallus gallus OX=9031 GN=COLEC12 PE=4 SV=2	COLEC12	81855	FALSE	0.755925	FALSE	FALSE	0.987752	FALSE	0	0	0
Q5ZLS0	Uncharacterized protein OS=Gallus gallus OX=9031 GN=CSTF2 PE=2 SV=1	CSTF2	49892	FALSE	0.743405	FALSE	FALSE	0.987752	FALSE	0	0	0
F1NID0	Uncharacterized protein OS=Gallus gallus OX=9031 GN=VPS39 PE=4 SV=2	VPS39	100560	0.848563	0.780528	FALSE	0.941883	0.988806	FALSE	0	0	0
F1P4M9	Uncharacterized protein OS=Gallus gallus OX=9031 GN=SPG20 PE=4 SV=4	SPG20	64536	FALSE	0.790981	FALSE	FALSE	0.988806	FALSE	0	0	0
E1C6J7	Uncharacterized protein OS=Gallus gallus OX=9031 GN=RAB17 PE=4 SV=1	RAB17	23928	FALSE	0.785863	FALSE	FALSE	0.988806	FALSE	0	0	0
R4GLJ2	MICOS complex subunit MIC13 OS=Gallus gallus OX=9031 GN=C19orf70 PE=3 SV=2	C19orf70	11829	FALSE	0.812256	FALSE	FALSE	0.991265	FALSE	0	0	0
Q5ZMI9	Vacuolar protein sorting 4 homolog B OS=Gallus gallus OX=9031 GN=VPS4B PE=2 SV=1	VPS4B	48699	0.0263042	0.856127	FALSE	0.336404	0.992956	FALSE	0	0	0
R4GLL3	Uncharacterized protein OS=Gallus gallus OX=9031 GN=GIPC3 PE=4 SV=3	GIPC3	35387	0.181838	0.856004	FALSE	0.585408	0.992956	FALSE	0	0	0
A0A1D5P081	Delta-1-pyrroline-5-carboxylate synthase OS=Gallus gallus OX=9031 GN=ALDH18A1 PE=3 SV=1	ALDH18A1	77790	0.516286	0.8679	FALSE	0.782953	0.992956	FALSE	0	0	0
Q5ZL77	Synembryn-A OS=Gallus gallus OX=9031 GN=RIC8A PE=2 SV=1	RIC8A	61504	0.544017	0.858656	FALSE	0.797433	0.992956	FALSE	0	0	0
R4GI86	Calcium binding protein 39 OS=Gallus gallus OX=9031 GN=CAB39 PE=4 SV=1	CAB39	39899	0.669118	0.864398	FALSE	0.863092	0.992956	FALSE	0	0	0
A0A1D5PP94	Uncharacterized protein OS=Gallus gallus OX=9031 GN=DNM2L PE=3 SV=1	DNM2L	88879	0.986176	0.872408	FALSE	0.994739	0.992956	FALSE	0	0	0
E1C0Y8	Uncharacterized protein OS=Gallus gallus OX=9031 GN=GGA2 PE=4 SV=3	GGA2	69319	FALSE	0.820401	FALSE	FALSE	0.992956	FALSE	0	0	0
F1P4I1	Uncharacterized protein OS=Gallus gallus OX=9031 GN=EEF1E1 PE=4 SV=2	EEF1E1	20212	0.0104274	0.882811	FALSE	0.230727	0.994336	FALSE	0	0	0
A0A1D5PAM4	Uncharacterized protein OS=Gallus gallus OX=9031 GN=HSBP1 PE=4 SV=1	HSBP1	8559	0.393862	0.900013	FALSE	0.730983	0.994336	FALSE	0	0	0
F1NW39	Uncharacterized protein OS=Gallus gallus OX=9031 GN=ACOT13 PE=4 SV=3	ACOT13	15486	0.473739	0.909584	FALSE	0.772498	0.994336	FALSE	0	0	0
E1BSR5	Uncharacterized protein OS=Gallus gallus OX=9031 GN=RBM25 PE=4 SV=2	RBM25	96879	FALSE	0.888708	FALSE	FALSE	0.994336	FALSE	0	0	0
F1NN49	Delta-aminolevulinic acid dehydratase OS=Gallus gallus OX=9031 GN=ALAD PE=3 SV=2	ALAD	36470	0.0446827	0.927434	FALSE	0.3714	0.995481	FALSE	0	0	0
Q98TH5	Ribosomal protein S11 OS=Gallus gallus OX=9031 GN=cRPS11 PE=3 SV=1	cRPS11	18347	0.114587	0.933177	FALSE	0.505489	0.995481	FALSE	0	0	0
F1NU68	Uncharacterized protein OS=Gallus gallus OX=9031 GN=MGEA5 PE=4 SV=2	MGEA5	102334	0.271859	0.936626	FALSE	0.667203	0.995481	FALSE	0	0	0
F1NI46	Uncharacterized protein OS=Gallus gallus OX=9031 GN=NPTN PE=4 SV=3	NPTN	44443	FALSE	0.936826	FALSE	FALSE	0.995481	FALSE	0	0	0
Q5ZML6	Protein FAM210A OS=Gallus gallus OX=9031 GN=FAM210A PE=2 SV=1	FAM210A	30449	FALSE	0.936771	FALSE	FALSE	0.995481	FALSE	0	0	0
A0A1D5P7Q3	Uncharacterized protein OS=Gallus gallus OX=9031 GN=MRPS35 PE=4 SV=1	MRPS35	37901	FALSE	0.920884	FALSE	FALSE	0.995481	FALSE	0	0	0
A0A1D5PRQ5	Testin OS=Gallus gallus OX=9031 GN=TES PE=4 SV=1	TES	47146	0.968263	0.948557	FALSE	0.988834	0.996419	FALSE	0	0	0
A0A1D5PAU7	Uncharacterized protein OS=Gallus gallus OX=9031 GN=ACY1L PE=4 SV=1	ACY1L	45909	FALSE	0.95033	FALSE	FALSE	0.996419	FALSE	0	0	0
Q800W4	TIA-1 OS=Gallus gallus OX=9031 GN=TIA1 PE=2 SV=1	TIA1	41292	0.621271	0.959333	FALSE	0.840354	0.998317	FALSE	0	0	0
Q5ZHY2	Uncharacterized protein OS=Gallus gallus OX=9031 GN=RCJMB04_32c9 PE=2 SV=1	RCJMB04_32c9	65700	0.77269	0.982097	FALSE	0.902119	0.998317	FALSE	0	0	0
E1C1J1	Uncharacterized protein OS=Gallus gallus OX=9031 GN=CEP170 PE=4 SV=3	CEP170	179741	0.809058	0.965226	FALSE	0.924448	0.998317	FALSE	0	0	0
F1P561	Uncharacterized protein OS=Gallus gallus OX=9031 GN=DYNLT1 PE=4 SV=2	DYNLT1	12408	FALSE	0.98354	FALSE	FALSE	0.998317	FALSE	0	0	0
A0A1D5P338	Glutathione reductase OS=Gallus gallus OX=9031 GN=GSR PE=3 SV=1	GSR	50415	FALSE	0.998549	FALSE	FALSE	0.998585	FALSE	0	0	0
E1BVW9	Anion exchange protein OS=Gallus gallus OX=9031 GN=SLC4A7 PE=3 SV=3	SLC4A7	134357	0.0082315	FALSE	FALSE	0.224369	FALSE	FALSE	0	0	0
R4GI14	Uncharacterized protein OS=Gallus gallus OX=9031 GN=BCL10 PE=4 SV=1	BCL10	27127	0.0132591	FALSE	FALSE	0.246284	FALSE	FALSE	0	0	0
A0A1D5PQX3	Uncharacterized protein OS=Gallus gallus OX=9031 GN=STX16 PE=3 SV=1	STX16	36795	0.0461513	FALSE	FALSE	0.376228	FALSE	FALSE	0	0	0
A0A1D5P8M8	Uncharacterized protein OS=Gallus gallus OX=9031 GN=LRRFIP2 PE=4 SV=1	LRRFIP2	52045	0.077531	FALSE	FALSE	0.449814	FALSE	FALSE	0	0	0
Q5F3G9	Dihydrolipoamide acetyltransferase component of pyruvate dehydrogenase complex OS=Gallus gallus OX=9031 GN=RCJMB04_17g4 PE=2 SV=1	RCJMB04_17g4	53219	0.0980752	FALSE	FALSE	0.484812	FALSE	FALSE	0	0	0
E1BQV7	Uncharacterized protein OS=Gallus gallus OX=9031 GN=SLK PE=4 SV=3	SLK	141897	0.119837	FALSE	FALSE	0.515594	FALSE	FALSE	0	0	0
A0A1D5P079	Uncharacterized protein OS=Gallus gallus OX=9031 GN=PLOD2 PE=4 SV=1	PLOD2	84545	0.13032	FALSE	FALSE	0.526245	FALSE	FALSE	0	0	0
B5BSS1	Transporter associated with antigen processing 1 OS=Gallus gallus OX=9031 GN=TAP1 PE=4 SV=1	TAP1	62782	0.149085	FALSE	FALSE	0.539802	FALSE	FALSE	0	0	0
E1BT08	Uncharacterized protein OS=Gallus gallus OX=9031 GN=HSPH1 PE=3 SV=3	HSPH1	96051	0.159414	FALSE	FALSE	0.545238	FALSE	FALSE	0	0	0
A0A1D5PBD8	Uncharacterized protein OS=Gallus gallus OX=9031 GN=NUP98 PE=4 SV=1	NUP98	195367	0.196681	FALSE	FALSE	0.598636	FALSE	FALSE	0	0	0
Q5ZIG8	YME1 like 1 ATPase OS=Gallus gallus OX=9031 GN=YME1L1 PE=2 SV=1	YME1L1	81137	0.213947	FALSE	FALSE	0.622397	FALSE	FALSE	0	0	0
A0A1D5P407	Uncharacterized protein OS=Gallus gallus OX=9031 GN=SRSF5A PE=4 SV=1	SRSF5A	32224	0.219046	FALSE	FALSE	0.623683	FALSE	FALSE	0	0	0
Q5ZJT7	Uncharacterized protein OS=Gallus gallus OX=9031 GN=ELOC PE=2 SV=1	ELOC	12473	0.217509	FALSE	FALSE	0.623683	FALSE	FALSE	0	0	0
A0A1D5PAF6	MICOS complex subunit OS=Gallus gallus OX=9031 GN=APOOL PE=4 SV=1	APOOL	29952	0.216854	FALSE	FALSE	0.623683	FALSE	FALSE	0	0	0
F1NW17	Uncharacterized protein OS=Gallus gallus OX=9031 GN=ESYT2 PE=4 SV=3	ESYT2	95978	0.236382	FALSE	FALSE	0.634907	FALSE	FALSE	0	0	0
A0A1L1RU24	Tyrosine-protein phosphatase non-receptor type OS=Gallus gallus OX=9031 GN=LOC419429 PE=3 SV=1	LOC419429	68042	0.240366	FALSE	FALSE	0.639448	FALSE	FALSE	0	0	0
O13255	2' 5'-oligo adenylate synthetase A (Fragment) OS=Gallus gallus OX=9031 GN=OAS*A PE=2 SV=1	OAS*A	58408	0.240268	FALSE	FALSE	0.639448	FALSE	FALSE	0	0	0
Q5ZJC0	Uncharacterized protein (Fragment) OS=Gallus gallus OX=9031 GN=RCJMB04_19g9 PE=2 SV=1	RCJMB04_19g9	96876	0.246606	FALSE	FALSE	0.649847	FALSE	FALSE	0	0	0
R4QXY1	Gag and reverse transcriptase polyprotein OS=Gallus gallus OX=9031 PE=4 SV=1	0	173984	0.355468	FALSE	FALSE	0.714626	FALSE	FALSE	0	0	0
Q5ZMC0	Endothelial differentiation-related factor 1 homolog OS=Gallus gallus OX=9031 GN=EDF1 PE=2 SV=1	EDF1	16364	0.370353	FALSE	FALSE	0.720045	FALSE	FALSE	0	0	0
A0A1L1RYG4	Uncharacterized protein OS=Gallus gallus OX=9031 GN=SPCS1 PE=4 SV=1	SPCS1	11610	0.384161	FALSE	FALSE	0.728344	FALSE	FALSE	0	0	0
A0A1L1RT20	Uncharacterized protein OS=Gallus gallus OX=9031 GN=NDUFAF4 PE=4 SV=1	NDUFAF4	19086	0.394332	FALSE	FALSE	0.730983	FALSE	FALSE	0	0	0
A0A1D5P117	PAF1 homolog Paf1/RNA polymerase II complex component OS=Gallus gallus OX=9031 GN=PAF1 PE=4 SV=1	PAF1	58524	0.416554	FALSE	FALSE	0.751132	FALSE	FALSE	0	0	0
F1NZK8	Uncharacterized protein OS=Gallus gallus OX=9031 GN=EFL1 PE=4 SV=2	EFL1	126646	0.51306	FALSE	FALSE	0.782953	FALSE	FALSE	0	0	0
E1BSX2	Calponin OS=Gallus gallus OX=9031 GN=CNN3 PE=3 SV=3	CNN3	36610	0.541074	FALSE	FALSE	0.795014	FALSE	FALSE	0	0	0
P38024	Multifunctional protein ADE2 OS=Gallus gallus OX=9031 GN=AIRC PE=2 SV=1	AIRC	47240	0.540839	FALSE	FALSE	0.795014	FALSE	FALSE	0	0	0
A0A1D5NYP8	Uncharacterized protein OS=Gallus gallus OX=9031 GN=SHC1 PE=4 SV=1	SHC1	67555	0.553518	FALSE	FALSE	0.801587	FALSE	FALSE	0	0	0
A0A1L1RTM1	Caldesmon OS=Gallus gallus OX=9031 GN=CALD1 PE=4 SV=1	CALD1	85674	0.579586	FALSE	FALSE	0.818584	FALSE	FALSE	0	0	0
Q5F443	Uncharacterized protein OS=Gallus gallus OX=9031 GN=RCJMB04_3i14 PE=2 SV=1	RCJMB04_3i14	53295	0.585797	FALSE	FALSE	0.821801	FALSE	FALSE	0	0	0
A0A1D6Y7R2	RNA-specific Adenosine deaminase Transcript variant M OS=Gallus gallus OX=9031 GN=ADAR1 PE=2 SV=1	ADAR1	126062	0.627792	FALSE	FALSE	0.845548	FALSE	FALSE	0	0	0
F1NT40	Uncharacterized protein OS=Gallus gallus OX=9031 GN=SAR1A PE=3 SV=1	SAR1A	22391	0.644912	FALSE	FALSE	0.854569	FALSE	FALSE	0	0	0
F1NDK8	Polypeptide N-acetylgalactosaminyltransferase OS=Gallus gallus OX=9031 GN=GALNT2 PE=3 SV=3	GALNT2	64417	0.655682	FALSE	FALSE	0.859041	FALSE	FALSE	0	0	0
F1NCY5	E3 UFM1-protein ligase 1 OS=Gallus gallus OX=9031 GN=UFL1 PE=4 SV=1	UFL1	89262	0.68024	FALSE	FALSE	0.865985	FALSE	FALSE	0	0	0
A0A1D5PNT3	Uncharacterized protein OS=Gallus gallus OX=9031 GN=GOLGA4 PE=4 SV=1	GOLGA4	262518	0.685362	FALSE	FALSE	0.867052	FALSE	FALSE	0	0	0
D0VX26	Mitochondrial cytochrome c1 heme protein OS=Gallus gallus OX=9031 PE=1 SV=1	0	26940	0.684684	FALSE	FALSE	0.867052	FALSE	FALSE	0	0	0
Q5ZKD8	Uncharacterized protein OS=Gallus gallus OX=9031 GN=RCJMB04_11i7 PE=2 SV=1	RCJMB04_11i7	107469	0.68381	FALSE	FALSE	0.867052	FALSE	FALSE	0	0	0
Q5H7N8	Zinc finger CCCH domain-containing protein 15 OS=Gallus gallus OX=9031 GN=ZC3H15 PE=1 SV=1	ZC3H15	48997	0.699514	FALSE	FALSE	0.871529	FALSE	FALSE	0	0	0
A0A1D5PBN9	Purine rich element binding protein A OS=Gallus gallus OX=9031 PE=4 SV=1	0	30301	0.789221	FALSE	FALSE	0.914077	FALSE	FALSE	0	0	0
A0A1D5NWM7	Uncharacterized protein OS=Gallus gallus OX=9031 GN=RSL1D1 PE=4 SV=1	RSL1D1	49602	0.812156	FALSE	FALSE	0.925712	FALSE	FALSE	0	0	0
Q5ZK03	Protein transport protein Sec23A OS=Gallus gallus OX=9031 GN=SEC23A PE=2 SV=1	SEC23A	86304	0.833304	FALSE	FALSE	0.941095	FALSE	FALSE	0	0	0
A0A1D5PQP6	Uncharacterized protein OS=Gallus gallus OX=9031 PE=4 SV=2	0	18155	0.872771	FALSE	FALSE	0.948486	FALSE	FALSE	0	0	0
A0A1D5PS73	Uncharacterized protein OS=Gallus gallus OX=9031 GN=SCYL1 PE=4 SV=1	SCYL1	47357	0.869208	FALSE	FALSE	0.948486	FALSE	FALSE	0	0	0
F1NVR6	Uncharacterized protein OS=Gallus gallus OX=9031 GN=NAA15 PE=4 SV=3	NAA15	101047	0.86914	FALSE	FALSE	0.948486	FALSE	FALSE	0	0	0
F1NLM6	Serine/threonine protein phosphatase 2A regulatory subunit OS=Gallus gallus OX=9031 GN=PPP2R5E PE=3 SV=3	PPP2R5E	54699	0.918025	FALSE	FALSE	0.965995	FALSE	FALSE	0	0	0
A0A1D5PCX0	Uncharacterized protein OS=Gallus gallus OX=9031 GN=SASH3 PE=4 SV=1	SASH3	41791	0.922249	FALSE	FALSE	0.96913	FALSE	FALSE	0	0	0
A0A1D5NT70	Uncharacterized protein OS=Gallus gallus OX=9031 GN=GSTAL1 PE=3 SV=1	GSTAL1	25347	FALSE	FALSE	FALSE	FALSE	FALSE	FALSE	0	0	0
A0A1D5NTK9	Syntaxin-6 OS=Gallus gallus OX=9031 GN=STX6 PE=3 SV=1	STX6	28885	FALSE	FALSE	FALSE	FALSE	FALSE	FALSE	0	0	0
A0A1D5NTT2	NADH-cytochrome b5 reductase OS=Gallus gallus OX=9031 GN=CYB5R2 PE=3 SV=1	CYB5R2	33669	FALSE	FALSE	FALSE	FALSE	FALSE	FALSE	0	0	0
A0A1D5NU30	Uncharacterized protein OS=Gallus gallus OX=9031 GN=CNNM2 PE=4 SV=1	CNNM2	86684	FALSE	FALSE	FALSE	FALSE	FALSE	FALSE	0	0	0
A0A1D5NU82	Tubulin gamma chain OS=Gallus gallus OX=9031 GN=TUBG1 PE=3 SV=1	TUBG1	51161	FALSE	FALSE	FALSE	FALSE	FALSE	FALSE	0	0	0
A0A1D5NU94	Uncharacterized protein OS=Gallus gallus OX=9031 GN=FAHD2AL PE=4 SV=1	FAHD2AL	46320	FALSE	FALSE	FALSE	FALSE	FALSE	FALSE	0	0	0
A0A1D5NUI5	Uncharacterized protein OS=Gallus gallus OX=9031 GN=PREB PE=4 SV=1	PREB	49024	FALSE	FALSE	FALSE	FALSE	FALSE	FALSE	0	0	0
A0A1D5NUI8	G protein-coupled receptor kinase OS=Gallus gallus OX=9031 GN=GRK2 PE=3 SV=1	GRK2	77910	FALSE	FALSE	FALSE	FALSE	FALSE	FALSE	0	0	0
A0A1D5NUK5	Uncharacterized protein OS=Gallus gallus OX=9031 GN=APRT PE=3 SV=1	APRT	19521	FALSE	FALSE	FALSE	FALSE	FALSE	FALSE	0	0	0
A0A1D5NV38	Uncharacterized protein OS=Gallus gallus OX=9031 GN=SNX2 PE=4 SV=1	SNX2	66530	FALSE	FALSE	FALSE	FALSE	FALSE	FALSE	0	0	0
A0A1D5NVE2	Uncharacterized protein OS=Gallus gallus OX=9031 GN=UBE2Q1 PE=4 SV=2	UBE2Q1	43599	FALSE	FALSE	FALSE	FALSE	FALSE	FALSE	0	0	0
A0A1D5NWK3	Uncharacterized protein OS=Gallus gallus OX=9031 GN=SQLE PE=4 SV=1	SQLE	63890	FALSE	FALSE	FALSE	FALSE	FALSE	FALSE	0	0	0
A0A1D5NX91	Uncharacterized protein OS=Gallus gallus OX=9031 GN=C5H14orf4 PE=4 SV=1	C5H14orf4	76514	FALSE	FALSE	FALSE	FALSE	FALSE	FALSE	0	0	0
A0A1D5NYA7	Uncharacterized protein OS=Gallus gallus OX=9031 GN=PLXNB2 PE=4 SV=1	PLXNB2	209335	FALSE	FALSE	FALSE	FALSE	FALSE	FALSE	0	0	0
A0A1D5NZC2	Uncharacterized protein OS=Gallus gallus OX=9031 GN=SMARCD1 PE=4 SV=1	SMARCD1	57776	FALSE	FALSE	FALSE	FALSE	FALSE	FALSE	0	0	0
A0A1D5P0D2	Uncharacterized protein OS=Gallus gallus OX=9031 GN=C33H12orf10 PE=4 SV=1	C33H12orf10	40165	FALSE	FALSE	FALSE	FALSE	FALSE	FALSE	0	0	0
A0A1D5P1I4	Uncharacterized protein OS=Gallus gallus OX=9031 GN=ZPR1 PE=4 SV=1	ZPR1	50886	FALSE	FALSE	FALSE	FALSE	FALSE	FALSE	0	0	0
A0A1D5P263	Lysophospholipase I OS=Gallus gallus OX=9031 GN=LYPLA1 PE=4 SV=1	LYPLA1	24623	FALSE	FALSE	FALSE	FALSE	FALSE	FALSE	0	0	0
A0A1D5P2A5	Uncharacterized protein OS=Gallus gallus OX=9031 GN=CAND2 PE=4 SV=1	CAND2	134420	FALSE	FALSE	FALSE	FALSE	FALSE	FALSE	0	0	0
A0A1D5P2F9	Uncharacterized protein OS=Gallus gallus OX=9031 GN=SLC12A4 PE=4 SV=1	SLC12A4	122826	FALSE	FALSE	FALSE	FALSE	FALSE	FALSE	0	0	0
A0A1D5P3X1	Uncharacterized protein OS=Gallus gallus OX=9031 GN=ITFG1 PE=4 SV=1	ITFG1	59806	FALSE	FALSE	FALSE	FALSE	FALSE	FALSE	0	0	0
A0A1D5P467	Uncharacterized protein OS=Gallus gallus OX=9031 GN=ITSN1 PE=4 SV=1	ITSN1	192602	FALSE	FALSE	FALSE	FALSE	FALSE	FALSE	0	0	0
A0A1D5P4E9	Uncharacterized protein OS=Gallus gallus OX=9031 GN=FAM129A PE=4 SV=1	FAM129A	108486	FALSE	FALSE	FALSE	FALSE	FALSE	FALSE	0	0	0
A0A1D5P4Y1	Uncharacterized protein OS=Gallus gallus OX=9031 GN=SKIV2L PE=4 SV=1	SKIV2L	104414	FALSE	FALSE	FALSE	FALSE	FALSE	FALSE	0	0	0
A0A1D5P5F8	Uncharacterized protein OS=Gallus gallus OX=9031 GN=NAA10L PE=4 SV=1	NAA10L	24856	FALSE	FALSE	FALSE	FALSE	FALSE	FALSE	0	0	0
A0A1D5P5I9	Uncharacterized protein OS=Gallus gallus OX=9031 GN=SPI1 PE=3 SV=1	SPI1	30906	FALSE	FALSE	FALSE	FALSE	FALSE	FALSE	0	0	0
A0A1D5P650	Clathrin heavy chain OS=Gallus gallus OX=9031 GN=CLTCL1 PE=3 SV=1	CLTCL1	218886	FALSE	FALSE	FALSE	FALSE	FALSE	FALSE	0	0	0
A0A1D5P6C6	Uncharacterized protein OS=Gallus gallus OX=9031 GN=SNTB1 PE=4 SV=1	SNTB1	56737	FALSE	FALSE	FALSE	FALSE	FALSE	FALSE	0	0	0
A0A1D5P6D2	Uncharacterized protein OS=Gallus gallus OX=9031 GN=COPS8 PE=4 SV=1	COPS8	22979	FALSE	FALSE	FALSE	FALSE	FALSE	FALSE	0	0	0
A0A1D5P6X3	Uncharacterized protein OS=Gallus gallus OX=9031 GN=UBASH3B PE=4 SV=2	UBASH3B	71478	FALSE	FALSE	FALSE	FALSE	FALSE	FALSE	0	0	0
A0A1D5P736	Uncharacterized protein OS=Gallus gallus OX=9031 GN=RPRD2 PE=4 SV=1	RPRD2	155916	FALSE	FALSE	FALSE	FALSE	FALSE	FALSE	0	0	0
A0A1D5P7Q4	Coronin OS=Gallus gallus OX=9031 GN=CORO7 PE=3 SV=1	CORO7	113962	FALSE	FALSE	FALSE	FALSE	FALSE	FALSE	0	0	0
A0A1D5P7V1	Uncharacterized protein OS=Gallus gallus OX=9031 GN=LOC107056275 PE=4 SV=1	LOC107056275	75396	FALSE	FALSE	FALSE	FALSE	FALSE	FALSE	0	0	0
A0A1D5P8F7	Uncharacterized protein OS=Gallus gallus OX=9031 GN=RAB12 PE=4 SV=1	RAB12	27791	FALSE	FALSE	FALSE	FALSE	FALSE	FALSE	0	0	0
A0A1D5P8V5	Uncharacterized protein OS=Gallus gallus OX=9031 GN=GNPTAB PE=4 SV=1	GNPTAB	141740	FALSE	FALSE	FALSE	FALSE	FALSE	FALSE	0	0	0
A0A1D5P934	Uncharacterized protein OS=Gallus gallus OX=9031 GN=SNX27 PE=4 SV=1	SNX27	62619	FALSE	FALSE	FALSE	FALSE	FALSE	FALSE	0	0	0
A0A1D5P9F2	Uncharacterized protein OS=Gallus gallus OX=9031 GN=USP24 PE=3 SV=1	USP24	293935	FALSE	FALSE	FALSE	FALSE	FALSE	FALSE	0	0	0
A0A1D5P9I7	Protein FAM49A OS=Gallus gallus OX=9031 GN=FAM49A PE=4 SV=1	FAM49A	37876	FALSE	FALSE	FALSE	FALSE	FALSE	FALSE	0	0	0
A0A1D5P9M6	Uncharacterized protein OS=Gallus gallus OX=9031 GN=SDF2 PE=4 SV=1	SDF2	23279	FALSE	FALSE	FALSE	FALSE	FALSE	FALSE	0	0	0
A0A1D5PAB2	Uncharacterized protein OS=Gallus gallus OX=9031 GN=KLC1 PE=4 SV=1	KLC1	67912	FALSE	FALSE	FALSE	FALSE	FALSE	FALSE	0	0	0
A0A1D5PAR5	Tubulin alpha chain OS=Gallus gallus OX=9031 GN=TUBA3E PE=3 SV=1	TUBA3E	49956	FALSE	FALSE	FALSE	FALSE	FALSE	FALSE	0	0	0
A0A1D5PAZ9	MICOS complex subunit OS=Gallus gallus OX=9031 GN=CHCHD6 PE=3 SV=1	CHCHD6	23358	FALSE	FALSE	FALSE	FALSE	FALSE	FALSE	0	0	0
A0A1D5PB54	Uncharacterized protein OS=Gallus gallus OX=9031 GN=GOLGB1 PE=4 SV=1	GOLGB1	349494	FALSE	FALSE	FALSE	FALSE	FALSE	FALSE	0	0	0
A0A1D5PBN7	39S ribosomal protein L15 mitochondrial OS=Gallus gallus OX=9031 GN=MRPL15 PE=3 SV=1	MRPL15	33617	FALSE	FALSE	FALSE	FALSE	FALSE	FALSE	0	0	0
A0A1D5PCA7	Uncharacterized protein OS=Gallus gallus OX=9031 GN=TRIP12 PE=4 SV=1	TRIP12	220625	FALSE	FALSE	FALSE	FALSE	FALSE	FALSE	0	0	0
A0A1D5PCV3	Uncharacterized protein OS=Gallus gallus OX=9031 GN=NEK6 PE=3 SV=1	NEK6	34121	FALSE	FALSE	FALSE	FALSE	FALSE	FALSE	0	0	0
A0A1D5PCY1	Uncharacterized protein OS=Gallus gallus OX=9031 GN=PIP4K2C PE=4 SV=1	PIP4K2C	39653	FALSE	FALSE	FALSE	FALSE	FALSE	FALSE	0	0	0
A0A1D5PD53	Uncharacterized protein OS=Gallus gallus OX=9031 GN=MIA2 PE=4 SV=1	MIA2	107166	FALSE	FALSE	FALSE	FALSE	FALSE	FALSE	0	0	0
A0A1D5PDN2	Uncharacterized protein OS=Gallus gallus OX=9031 GN=ECSIT PE=4 SV=1	ECSIT	41621	FALSE	FALSE	FALSE	FALSE	FALSE	FALSE	0	0	0
A0A1D5PEI0	DNA-directed RNA polymerase subunit OS=Gallus gallus OX=9031 GN=POLR2I PE=3 SV=1	POLR2I	14866	FALSE	FALSE	FALSE	FALSE	FALSE	FALSE	0	0	0
A0A1D5PEJ0	Uncharacterized protein OS=Gallus gallus OX=9031 GN=IGF2BP2 PE=4 SV=1	IGF2BP2	65907	FALSE	FALSE	FALSE	FALSE	FALSE	FALSE	0	0	0
A0A1D5PEJ3	Uncharacterized protein OS=Gallus gallus OX=9031 GN=GAS7 PE=4 SV=1	GAS7	48954	FALSE	FALSE	FALSE	FALSE	FALSE	FALSE	0	0	0
A0A1D5PEP2	Uncharacterized protein OS=Gallus gallus OX=9031 GN=R3HCC1 PE=4 SV=1	R3HCC1	79534	FALSE	FALSE	FALSE	FALSE	FALSE	FALSE	0	0	0
A0A1D5PEV1	CUGBP Elav-like family member 2 OS=Gallus gallus OX=9031 GN=CELF2 PE=4 SV=1	CELF2	55422	FALSE	FALSE	FALSE	FALSE	FALSE	FALSE	0	0	0
A0A1D5PEV3	Uncharacterized protein OS=Gallus gallus OX=9031 GN=ARHGAP45 PE=4 SV=1	ARHGAP45	122808	FALSE	FALSE	FALSE	FALSE	FALSE	FALSE	0	0	0
A0A1D5PEY4	Uncharacterized protein OS=Gallus gallus OX=9031 GN=ZC3HAV1 PE=4 SV=1	ZC3HAV1	79495	FALSE	FALSE	FALSE	FALSE	FALSE	FALSE	0	0	0
A0A1D5PFA9	Isocitrate dehydrogenase [NAD] subunit mitochondrial OS=Gallus gallus OX=9031 GN=IDH3G PE=3 SV=1	IDH3G	45831	FALSE	FALSE	FALSE	FALSE	FALSE	FALSE	0	0	0
A0A1D5PFJ0	Uncharacterized protein OS=Gallus gallus OX=9031 PE=4 SV=1	0	23651	FALSE	FALSE	FALSE	FALSE	FALSE	FALSE	0	0	0
A0A1D5PFX6	Uncharacterized protein OS=Gallus gallus OX=9031 GN=RBM12 PE=4 SV=1	RBM12	93044	FALSE	FALSE	FALSE	FALSE	FALSE	FALSE	0	0	0
A0A1D5PG53	Uncharacterized protein OS=Gallus gallus OX=9031 GN=TKFC PE=4 SV=1	TKFC	59036	FALSE	FALSE	FALSE	FALSE	FALSE	FALSE	0	0	0
A0A1D5PG59	Uncharacterized protein OS=Gallus gallus OX=9031 GN=C14H16orf62 PE=4 SV=1	C14H16orf62	107086	FALSE	FALSE	FALSE	FALSE	FALSE	FALSE	0	0	0
A0A1D5PG97	RNA cytidine acetyltransferase OS=Gallus gallus OX=9031 GN=NAT10 PE=3 SV=1	NAT10	112345	FALSE	FALSE	FALSE	FALSE	FALSE	FALSE	0	0	0
A0A1D5PGA0	Small nuclear ribonucleoprotein Sm D1 OS=Gallus gallus OX=9031 GN=SNRPD1 PE=3 SV=1	SNRPD1	12393	FALSE	FALSE	FALSE	FALSE	FALSE	FALSE	0	0	0
A0A1D5PGL5	Uncharacterized protein OS=Gallus gallus OX=9031 PE=3 SV=1	0	94646	FALSE	FALSE	FALSE	FALSE	FALSE	FALSE	0	0	0
A0A1D5PGY9	Eukaryotic translation initiation factor 3 subunit A OS=Gallus gallus OX=9031 GN=EIF3A PE=3 SV=2	EIF3A	99868	FALSE	FALSE	FALSE	FALSE	FALSE	FALSE	0	0	0
A0A1D5PH00	Uncharacterized protein OS=Gallus gallus OX=9031 GN=SLC7A3 PE=4 SV=1	SLC7A3	72844	FALSE	FALSE	FALSE	FALSE	FALSE	FALSE	0	0	0
A0A1D5PHC5	Heat shock cognate protein HSP 90-beta OS=Gallus gallus OX=9031 GN=HSP90AB1 PE=3 SV=1	HSP90AB1	80019	FALSE	FALSE	FALSE	FALSE	FALSE	FALSE	0	0	0
A0A1D5PI93	Uncharacterized protein OS=Gallus gallus OX=9031 GN=LOC107057288 PE=3 SV=1	LOC107057288	34763	FALSE	FALSE	FALSE	FALSE	FALSE	FALSE	0	0	0
A0A1D5PII6	RuvB-like helicase OS=Gallus gallus OX=9031 PE=3 SV=1	0	21223	FALSE	FALSE	FALSE	FALSE	FALSE	FALSE	0	0	0
A0A1D5PJC6	Uncharacterized protein OS=Gallus gallus OX=9031 GN=CPPED1 PE=4 SV=1	CPPED1	35895	FALSE	FALSE	FALSE	FALSE	FALSE	FALSE	0	0	0
A0A1D5PJJ8	Uncharacterized protein OS=Gallus gallus OX=9031 GN=HIP1 PE=4 SV=1	HIP1	102996	FALSE	FALSE	FALSE	FALSE	FALSE	FALSE	0	0	0
A0A1D5PJX0	Calcium-transporting ATPase OS=Gallus gallus OX=9031 GN=ATP2B4 PE=3 SV=1	ATP2B4	145656	FALSE	FALSE	FALSE	FALSE	FALSE	FALSE	0	0	0
A0A1D5PKH3	Uncharacterized protein OS=Gallus gallus OX=9031 PE=4 SV=1	0	13988	FALSE	FALSE	FALSE	FALSE	FALSE	FALSE	0	0	0
A0A1D5PKV8	Uncharacterized protein OS=Gallus gallus OX=9031 GN=SON PE=4 SV=1	SON	71238	FALSE	FALSE	FALSE	FALSE	FALSE	FALSE	0	0	0
A0A1D5PM40	Uncharacterized protein OS=Gallus gallus OX=9031 GN=RHEB PE=4 SV=1	RHEB	11799	FALSE	FALSE	FALSE	FALSE	FALSE	FALSE	0	0	0
A0A1D5PMM8	Zinc finger protein 207 OS=Gallus gallus OX=9031 GN=ZNF207 PE=4 SV=1	ZNF207	47896	FALSE	FALSE	FALSE	FALSE	FALSE	FALSE	0	0	0
A0A1D5PMU3	Uncharacterized protein OS=Gallus gallus OX=9031 GN=TACC3 PE=4 SV=1	TACC3	99115	FALSE	FALSE	FALSE	FALSE	FALSE	FALSE	0	0	0
A0A1D5PN07	Rho GTPase activating protein 1 OS=Gallus gallus OX=9031 GN=ARHGAP1 PE=4 SV=1	ARHGAP1	50401	FALSE	FALSE	FALSE	FALSE	FALSE	FALSE	0	0	0
A0A1D5PNA3	Uncharacterized protein OS=Gallus gallus OX=9031 GN=LNPK PE=4 SV=1	LNPK	47448	FALSE	FALSE	FALSE	FALSE	FALSE	FALSE	0	0	0
A0A1D5PRK4	Uncharacterized protein OS=Gallus gallus OX=9031 GN=ENTPD1 PE=3 SV=1	ENTPD1	55987	FALSE	FALSE	FALSE	FALSE	FALSE	FALSE	0	0	0
A0A1D5PRM3	Uncharacterized protein OS=Gallus gallus OX=9031 GN=MRPL9 PE=4 SV=1	MRPL9	27911	FALSE	FALSE	FALSE	FALSE	FALSE	FALSE	0	0	0
A0A1D5PRM9	Uncharacterized protein OS=Gallus gallus OX=9031 PE=4 SV=1	0	53938	FALSE	FALSE	FALSE	FALSE	FALSE	FALSE	0	0	0
A0A1D5PRR4	Uncharacterized protein OS=Gallus gallus OX=9031 GN=TBC1D5 PE=4 SV=1	TBC1D5	89294	FALSE	FALSE	FALSE	FALSE	FALSE	FALSE	0	0	0
A0A1D5PSX2	Histone deacetylase OS=Gallus gallus OX=9031 GN=HDAC1 PE=3 SV=1	HDAC1	54369	FALSE	FALSE	FALSE	FALSE	FALSE	FALSE	0	0	0
A0A1D5PTK0	Uncharacterized protein OS=Gallus gallus OX=9031 GN=TIA1 PE=4 SV=1	TIA1	39177	FALSE	FALSE	FALSE	FALSE	FALSE	FALSE	0	0	0
A0A1D5PUA4	Ring finger protein 213 OS=Gallus gallus OX=9031 PE=4 SV=1	0	373398	FALSE	FALSE	FALSE	FALSE	FALSE	FALSE	0	0	0
A0A1D5PUU2	Uncharacterized protein OS=Gallus gallus OX=9031 GN=NOLC1 PE=4 SV=2	NOLC1	72418	FALSE	FALSE	FALSE	FALSE	FALSE	FALSE	0	0	0
A0A1D5PV32	PERQ amino acid-rich with GYF domain-containing protein 2 OS=Gallus gallus OX=9031 GN=GIGYF2 PE=4 SV=1	GIGYF2	147055	FALSE	FALSE	FALSE	FALSE	FALSE	FALSE	0	0	0
A0A1D5PVD2	Uncharacterized protein OS=Gallus gallus OX=9031 GN=CD44 PE=4 SV=1	CD44	71498	FALSE	FALSE	FALSE	FALSE	FALSE	FALSE	0	0	0
A0A1D5PVE1	Uncharacterized protein OS=Gallus gallus OX=9031 GN=TRIM54 PE=4 SV=1	TRIM54	42246	FALSE	FALSE	FALSE	FALSE	FALSE	FALSE	0	0	0
A0A1D5PVL7	Piezo-type mechanosensitive ion channel component OS=Gallus gallus OX=9031 GN=PIEZO1 PE=3 SV=1	PIEZO1	284497	FALSE	FALSE	FALSE	FALSE	FALSE	FALSE	0	0	0
A0A1D5PXQ5	DCN1-like protein OS=Gallus gallus OX=9031 GN=DCUN1D1 PE=4 SV=1	DCUN1D1	30034	FALSE	FALSE	FALSE	FALSE	FALSE	FALSE	0	0	0
A0A1D5PYC5	Uncharacterized protein OS=Gallus gallus OX=9031 GN=MYO9B PE=3 SV=1	MYO9B	229077	FALSE	FALSE	FALSE	FALSE	FALSE	FALSE	0	0	0
A0A1D5PYI7	U6 snRNA-associated Sm-like protein LSm5 OS=Gallus gallus OX=9031 GN=LSM5 PE=3 SV=1	LSM5	9923	FALSE	FALSE	FALSE	FALSE	FALSE	FALSE	0	0	0
A0A1D5PZE6	Transcription factor jun-D OS=Gallus gallus OX=9031 GN=JUND PE=3 SV=1	JUND	33142	FALSE	FALSE	FALSE	FALSE	FALSE	FALSE	0	0	0
A0A1D5PZK5	Uncharacterized protein OS=Gallus gallus OX=9031 GN=ARHGAP12 PE=4 SV=1	ARHGAP12	97201	FALSE	FALSE	FALSE	FALSE	FALSE	FALSE	0	0	0
A0A1D5PZX7	Uncharacterized protein OS=Gallus gallus OX=9031 GN=FES PE=3 SV=1	FES	99470	FALSE	FALSE	FALSE	FALSE	FALSE	FALSE	0	0	0
A0A1D6UPS9	Uncharacterized protein OS=Gallus gallus OX=9031 GN=SF3B3 PE=4 SV=1	SF3B3	135490	FALSE	FALSE	FALSE	FALSE	FALSE	FALSE	0	0	0
A0A1L1RL49	Uncharacterized protein OS=Gallus gallus OX=9031 GN=EIF2B3 PE=4 SV=1	EIF2B3	50617	FALSE	FALSE	FALSE	FALSE	FALSE	FALSE	0	0	0
A0A1L1RLJ7	Uncharacterized protein OS=Gallus gallus OX=9031 GN=RBM5 PE=4 SV=1	RBM5	35415	FALSE	FALSE	FALSE	FALSE	FALSE	FALSE	0	0	0
A0A1L1RM56	Uncharacterized protein OS=Gallus gallus OX=9031 GN=MSRA PE=3 SV=1	MSRA	23107	FALSE	FALSE	FALSE	FALSE	FALSE	FALSE	0	0	0
A0A1L1RMX6	Uncharacterized protein OS=Gallus gallus OX=9031 GN=CDC42EP4 PE=4 SV=1	CDC42EP4	26514	FALSE	FALSE	FALSE	FALSE	FALSE	FALSE	0	0	0
A0A1L1RQP7	Uncharacterized protein OS=Gallus gallus OX=9031 GN=HMBS PE=3 SV=1	HMBS	38467	FALSE	FALSE	FALSE	FALSE	FALSE	FALSE	0	0	0
A0A1L1RS51	Uncharacterized protein OS=Gallus gallus OX=9031 PE=4 SV=1	0	86521	FALSE	FALSE	FALSE	FALSE	FALSE	FALSE	0	0	0
A0A1L1RSX3	Nucleoporin NUP53 OS=Gallus gallus OX=9031 GN=NUP35 PE=3 SV=1	NUP35	33005	FALSE	FALSE	FALSE	FALSE	FALSE	FALSE	0	0	0
A0A1L1RUP8	Uncharacterized protein OS=Gallus gallus OX=9031 GN=DDX18 PE=3 SV=1	DDX18	50049	FALSE	FALSE	FALSE	FALSE	FALSE	FALSE	0	0	0
A0A1L1RWL9	Uncharacterized protein OS=Gallus gallus OX=9031 GN=RAB10L PE=4 SV=1	RAB10L	16936	FALSE	FALSE	FALSE	FALSE	FALSE	FALSE	0	0	0
A0A1L1RZA9	Uncharacterized protein OS=Gallus gallus OX=9031 GN=PARP12 PE=4 SV=1	PARP12	79691	FALSE	FALSE	FALSE	FALSE	FALSE	FALSE	0	0	0
A0A1L1RZS5	Uncharacterized protein OS=Gallus gallus OX=9031 GN=RIDA PE=4 SV=1	RIDA	14821	FALSE	FALSE	FALSE	FALSE	FALSE	FALSE	0	0	0
A0A1L1S0I0	Uncharacterized protein OS=Gallus gallus OX=9031 PE=4 SV=1	0	30620	FALSE	FALSE	FALSE	FALSE	FALSE	FALSE	0	0	0
A0A2R3TVM2	Interferon-induced protein 35 OS=Gallus gallus OX=9031 GN=IFI35 PE=2 SV=1	IFI35	43354	FALSE	FALSE	FALSE	FALSE	FALSE	FALSE	0	0	0
B5BSG3	Transporter associated with antigen processing 2 OS=Gallus gallus OX=9031 GN=TAP2 PE=4 SV=1	TAP2	75861	FALSE	FALSE	FALSE	FALSE	FALSE	FALSE	0	0	0
D6PZR1	PRNP OS=Gallus gallus OX=9031 PE=3 SV=1	0	29949	FALSE	FALSE	FALSE	FALSE	FALSE	FALSE	0	0	0
E1BQF6	Uncharacterized protein OS=Gallus gallus OX=9031 GN=SNX4 PE=4 SV=2	SNX4	50125	FALSE	FALSE	FALSE	FALSE	FALSE	FALSE	0	0	0
E1BQK7	Uncharacterized protein OS=Gallus gallus OX=9031 GN=SMNDC1 PE=4 SV=3	SMNDC1	26654	FALSE	FALSE	FALSE	FALSE	FALSE	FALSE	0	0	0
E1BQM1	Uncharacterized protein OS=Gallus gallus OX=9031 GN=CRELD2 PE=4 SV=2	CRELD2	39437	FALSE	FALSE	FALSE	FALSE	FALSE	FALSE	0	0	0
E1BR42	Uncharacterized protein OS=Gallus gallus OX=9031 GN=DOCK2 PE=3 SV=2	DOCK2	212933	FALSE	FALSE	FALSE	FALSE	FALSE	FALSE	0	0	0
E1BRB3	Uncharacterized protein OS=Gallus gallus OX=9031 GN=DNAJC19 PE=4 SV=3	DNAJC19	12604	FALSE	FALSE	FALSE	FALSE	FALSE	FALSE	0	0	0
E1BRQ5	Uncharacterized protein OS=Gallus gallus OX=9031 GN=CCDC25 PE=4 SV=3	CCDC25	24335	FALSE	FALSE	FALSE	FALSE	FALSE	FALSE	0	0	0
E1BRQ9	Uncharacterized protein OS=Gallus gallus OX=9031 GN=IWS1 PE=4 SV=2	IWS1	77805	FALSE	FALSE	FALSE	FALSE	FALSE	FALSE	0	0	0
E1BSP0	Uncharacterized protein OS=Gallus gallus OX=9031 GN=C1QA PE=4 SV=2	C1QA	25534	FALSE	FALSE	FALSE	FALSE	FALSE	FALSE	0	0	0
E1BT75	Exocyst complex component 7 OS=Gallus gallus OX=9031 GN=EXOC7 PE=3 SV=3	EXOC7	75226	FALSE	FALSE	FALSE	FALSE	FALSE	FALSE	0	0	0
E1BU45	Uncharacterized protein OS=Gallus gallus OX=9031 GN=MRPL41 PE=4 SV=1	MRPL41	15188	FALSE	FALSE	FALSE	FALSE	FALSE	FALSE	0	0	0
E1BU62	Dopey family member 2 OS=Gallus gallus OX=9031 PE=4 SV=3	0	257848	FALSE	FALSE	FALSE	FALSE	FALSE	FALSE	0	0	0
E1BVR7	Uncharacterized protein OS=Gallus gallus OX=9031 GN=PPM1G PE=3 SV=3	PPM1G	57701	FALSE	FALSE	FALSE	FALSE	FALSE	FALSE	0	0	0
E1BWC6	Uncharacterized protein OS=Gallus gallus OX=9031 GN=MICU1 PE=4 SV=1	MICU1	54741	FALSE	FALSE	FALSE	FALSE	FALSE	FALSE	0	0	0
E1BWG1	Uncharacterized protein OS=Gallus gallus OX=9031 GN=F13A1 PE=4 SV=2	F13A1	83751	FALSE	FALSE	FALSE	FALSE	FALSE	FALSE	0	0	0
E1BWM0	Tetratricopeptide repeat domain 1 OS=Gallus gallus OX=9031 GN=TTC1 PE=4 SV=1	TTC1	33792	FALSE	FALSE	FALSE	FALSE	FALSE	FALSE	0	0	0
E1BWU9	Uncharacterized protein OS=Gallus gallus OX=9031 GN=CARD9 PE=4 SV=3	CARD9	64203	FALSE	FALSE	FALSE	FALSE	FALSE	FALSE	0	0	0
E1BXS9	Uncharacterized protein OS=Gallus gallus OX=9031 GN=EIF2B5 PE=4 SV=3	EIF2B5	80296	FALSE	FALSE	FALSE	FALSE	FALSE	FALSE	0	0	0
E1BXZ9	Uncharacterized protein OS=Gallus gallus OX=9031 GN=RGS10 PE=4 SV=3	RGS10	19828	FALSE	FALSE	FALSE	FALSE	FALSE	FALSE	0	0	0
E1BY36	Uncharacterized protein OS=Gallus gallus OX=9031 GN=ASMTL PE=3 SV=2	ASMTL	69496	FALSE	FALSE	FALSE	FALSE	FALSE	FALSE	0	0	0
E1BYS6	Uncharacterized protein OS=Gallus gallus OX=9031 GN=PKN2 PE=4 SV=3	PKN2	117310	FALSE	FALSE	FALSE	FALSE	FALSE	FALSE	0	0	0
E1BYW9	Proteasome subunit beta OS=Gallus gallus OX=9031 GN=PSMB3 PE=3 SV=1	PSMB3	23085	FALSE	FALSE	FALSE	FALSE	FALSE	FALSE	0	0	0
E1BZM0	Uncharacterized protein OS=Gallus gallus OX=9031 GN=SNX13 PE=4 SV=2	SNX13	111283	FALSE	FALSE	FALSE	FALSE	FALSE	FALSE	0	0	0
E1C0R9	Uncharacterized protein OS=Gallus gallus OX=9031 GN=EMC7 PE=4 SV=2	EMC7	26680	FALSE	FALSE	FALSE	FALSE	FALSE	FALSE	0	0	0
E1C0T5	Uncharacterized protein OS=Gallus gallus OX=9031 GN=DDHD1 PE=4 SV=3	DDHD1	89858	FALSE	FALSE	FALSE	FALSE	FALSE	FALSE	0	0	0
E1C0T6	Uncharacterized protein OS=Gallus gallus OX=9031 GN=FERMT2 PE=4 SV=2	FERMT2	79863	FALSE	FALSE	FALSE	FALSE	FALSE	FALSE	0	0	0
E1C123	Uncharacterized protein OS=Gallus gallus OX=9031 GN=AHSA1 PE=4 SV=1	AHSA1	38045	FALSE	FALSE	FALSE	FALSE	FALSE	FALSE	0	0	0
E1C172	Eukaryotic elongation factor 2 kinase OS=Gallus gallus OX=9031 PE=4 SV=2	0	51038	FALSE	FALSE	FALSE	FALSE	FALSE	FALSE	0	0	0
E1C189	Uncharacterized protein OS=Gallus gallus OX=9031 GN=CCDC58 PE=4 SV=3	CCDC58	16797	FALSE	FALSE	FALSE	FALSE	FALSE	FALSE	0	0	0
E1C1B8	Uncharacterized protein OS=Gallus gallus OX=9031 GN=CNOT1 PE=4 SV=2	CNOT1	266812	FALSE	FALSE	FALSE	FALSE	FALSE	FALSE	0	0	0
E1C1F5	Uncharacterized protein OS=Gallus gallus OX=9031 GN=WDR44 PE=4 SV=3	WDR44	100797	FALSE	FALSE	FALSE	FALSE	FALSE	FALSE	0	0	0
E1C1R8	Uncharacterized protein OS=Gallus gallus OX=9031 GN=MSI2 PE=4 SV=2	MSI2	36986	FALSE	FALSE	FALSE	FALSE	FALSE	FALSE	0	0	0
E1C2C5	Uncharacterized protein OS=Gallus gallus OX=9031 GN=PIK3R2 PE=4 SV=2	PIK3R2	83494	FALSE	FALSE	FALSE	FALSE	FALSE	FALSE	0	0	0
E1C2H4	Uncharacterized protein OS=Gallus gallus OX=9031 GN=LEMD2 PE=4 SV=3	LEMD2	57654	FALSE	FALSE	FALSE	FALSE	FALSE	FALSE	0	0	0
E1C2T1	Uncharacterized protein OS=Gallus gallus OX=9031 GN=WASF3 PE=4 SV=2	WASF3	55323	FALSE	FALSE	FALSE	FALSE	FALSE	FALSE	0	0	0
E1C3Y4	Uncharacterized protein OS=Gallus gallus OX=9031 GN=MICAL2 PE=4 SV=3	MICAL2	110212	FALSE	FALSE	FALSE	FALSE	FALSE	FALSE	0	0	0
E1C4G3	Uncharacterized protein OS=Gallus gallus OX=9031 GN=RBBP6 PE=4 SV=3	RBBP6	218878	FALSE	FALSE	FALSE	FALSE	FALSE	FALSE	0	0	0
E1C509	Uncharacterized protein OS=Gallus gallus OX=9031 GN=ASXL3 PE=4 SV=4	ASXL3	238782	FALSE	FALSE	FALSE	FALSE	FALSE	FALSE	0	0	0
E1C591	Uncharacterized protein OS=Gallus gallus OX=9031 GN=PPIG PE=4 SV=3	PPIG	90946	FALSE	FALSE	FALSE	FALSE	FALSE	FALSE	0	0	0
E1C5A3	Serine/threonine protein phosphatase 2A regulatory subunit OS=Gallus gallus OX=9031 GN=PPP2R5A PE=3 SV=3	PPP2R5A	55285	FALSE	FALSE	FALSE	FALSE	FALSE	FALSE	0	0	0
E1C688	Uncharacterized protein OS=Gallus gallus OX=9031 GN=HPGD PE=3 SV=2	HPGD	28953	FALSE	FALSE	FALSE	FALSE	FALSE	FALSE	0	0	0
E1C6N0	Uncharacterized protein OS=Gallus gallus OX=9031 GN=PSMD14 PE=4 SV=2	PSMD14	34567	FALSE	FALSE	FALSE	FALSE	FALSE	FALSE	0	0	0
E1C6R4	Peptidylprolyl isomerase OS=Gallus gallus OX=9031 GN=FKBP8 PE=4 SV=2	FKBP8	44326	FALSE	FALSE	FALSE	FALSE	FALSE	FALSE	0	0	0
E1C6R6	Uncharacterized protein OS=Gallus gallus OX=9031 GN=NOP16 PE=4 SV=1	NOP16	21327	FALSE	FALSE	FALSE	FALSE	FALSE	FALSE	0	0	0
E1C7A7	Uncharacterized protein OS=Gallus gallus OX=9031 GN=VTN PE=4 SV=2	VTN	51650	FALSE	FALSE	FALSE	FALSE	FALSE	FALSE	0	0	0
E1C7T9	Uncharacterized protein OS=Gallus gallus OX=9031 GN=BAIAP2L1 PE=4 SV=1	BAIAP2L1	56594	FALSE	FALSE	FALSE	FALSE	FALSE	FALSE	0	0	0
E1C7Y1	Uncharacterized protein OS=Gallus gallus OX=9031 GN=COG2 PE=4 SV=1	COG2	83842	FALSE	FALSE	FALSE	FALSE	FALSE	FALSE	0	0	0
E1C8E8	Uncharacterized protein OS=Gallus gallus OX=9031 GN=NMI PE=4 SV=3	NMI	46740	FALSE	FALSE	FALSE	FALSE	FALSE	FALSE	0	0	0
E1C8I6	Uncharacterized protein OS=Gallus gallus OX=9031 GN=SYNE3 PE=4 SV=4	SYNE3	110435	FALSE	FALSE	FALSE	FALSE	FALSE	FALSE	0	0	0
F1N8S7	Uncharacterized protein OS=Gallus gallus OX=9031 GN=MICALL1 PE=4 SV=2	MICALL1	103912	FALSE	FALSE	FALSE	FALSE	FALSE	FALSE	0	0	0
F1N988	Clustered mitochondria protein homolog OS=Gallus gallus OX=9031 GN=CLUH PE=3 SV=3	CLUH	151207	FALSE	FALSE	FALSE	FALSE	FALSE	FALSE	0	0	0
F1N9B7	Uncharacterized protein OS=Gallus gallus OX=9031 GN=RAD23B PE=4 SV=3	RAD23B	40976	FALSE	FALSE	FALSE	FALSE	FALSE	FALSE	0	0	0
F1N9S2	Uncharacterized protein OS=Gallus gallus OX=9031 GN=GSTZ1 PE=3 SV=3	GSTZ1	23978	FALSE	FALSE	FALSE	FALSE	FALSE	FALSE	0	0	0
F1NA55	Eukaryotic translation initiation factor 2A OS=Gallus gallus OX=9031 GN=EIF2A PE=3 SV=3	EIF2A	73860	FALSE	FALSE	FALSE	FALSE	FALSE	FALSE	0	0	0
F1NBV3	Uncharacterized protein OS=Gallus gallus OX=9031 GN=L2HGDH PE=4 SV=2	L2HGDH	48610	FALSE	FALSE	FALSE	FALSE	FALSE	FALSE	0	0	0
F1NBW0	Uncharacterized protein OS=Gallus gallus OX=9031 GN=MTPAP PE=1 SV=2	MTPAP	63807	FALSE	FALSE	FALSE	FALSE	FALSE	FALSE	0	0	0
F1NC47	Uncharacterized protein OS=Gallus gallus OX=9031 GN=BNIP1 PE=4 SV=2	BNIP1	26103	FALSE	FALSE	FALSE	FALSE	FALSE	FALSE	0	0	0
F1NC78	U3 small nucleolar ribonucleoprotein protein MPP10 OS=Gallus gallus OX=9031 GN=MPHOSPH10 PE=3 SV=3	MPHOSPH10	72549	FALSE	FALSE	FALSE	FALSE	FALSE	FALSE	0	0	0
F1NCC9	Uncharacterized protein OS=Gallus gallus OX=9031 GN=SMARCE1 PE=4 SV=1	SMARCE1	46741	FALSE	FALSE	FALSE	FALSE	FALSE	FALSE	0	0	0
F1NCS2	Uncharacterized protein OS=Gallus gallus OX=9031 GN=EWSR1 PE=4 SV=3	EWSR1	71875	FALSE	FALSE	FALSE	FALSE	FALSE	FALSE	0	0	0
F1NCS6	Uncharacterized protein OS=Gallus gallus OX=9031 GN=MTHFD1L PE=3 SV=2	MTHFD1L	101001	FALSE	FALSE	FALSE	FALSE	FALSE	FALSE	0	0	0
F1NCY7	Uncharacterized protein OS=Gallus gallus OX=9031 GN=MAPKAPK2 PE=3 SV=3	MAPKAPK2	44697	FALSE	FALSE	FALSE	FALSE	FALSE	FALSE	0	0	0
F1ND93	Uncharacterized protein OS=Gallus gallus OX=9031 GN=PTCD3 PE=4 SV=3	PTCD3	45116	FALSE	FALSE	FALSE	FALSE	FALSE	FALSE	0	0	0
F1NDU0	Protein CASC4 OS=Gallus gallus OX=9031 GN=CASC4 PE=4 SV=1	CASC4	42524	FALSE	FALSE	FALSE	FALSE	FALSE	FALSE	0	0	0
F1NDV3	Uncharacterized protein OS=Gallus gallus OX=9031 GN=NUP133 PE=4 SV=3	NUP133	119368	FALSE	FALSE	FALSE	FALSE	FALSE	FALSE	0	0	0
F1NF09	Platelet-activating factor acetylhydrolase OS=Gallus gallus OX=9031 GN=PLA2G7 PE=4 SV=3	PLA2G7	47060	FALSE	FALSE	FALSE	FALSE	FALSE	FALSE	0	0	0
F1NF28	Uncharacterized protein OS=Gallus gallus OX=9031 GN=WAPL PE=4 SV=2	WAPL	133444	FALSE	FALSE	FALSE	FALSE	FALSE	FALSE	0	0	0
F1NFU9	Uncharacterized protein OS=Gallus gallus OX=9031 GN=ACBD7 PE=4 SV=2	ACBD7	9856	FALSE	FALSE	FALSE	FALSE	FALSE	FALSE	0	0	0
F1NG46	Uncharacterized protein OS=Gallus gallus OX=9031 GN=TFAM PE=4 SV=1	TFAM	29967	FALSE	FALSE	FALSE	FALSE	FALSE	FALSE	0	0	0
F1NGY5	Uncharacterized protein OS=Gallus gallus OX=9031 GN=PLAA PE=4 SV=2	PLAA	87251	FALSE	FALSE	FALSE	FALSE	FALSE	FALSE	0	0	0
F1NH49	Uncharacterized protein OS=Gallus gallus OX=9031 GN=NUP107 PE=4 SV=3	NUP107	105450	FALSE	FALSE	FALSE	FALSE	FALSE	FALSE	0	0	0
F1NHD9	Uncharacterized protein OS=Gallus gallus OX=9031 GN=EXOC3 PE=4 SV=2	EXOC3	86182	FALSE	FALSE	FALSE	FALSE	FALSE	FALSE	0	0	0
F1NHN4	Uncharacterized protein OS=Gallus gallus OX=9031 GN=MOSPD2 PE=4 SV=2	MOSPD2	65182	FALSE	FALSE	FALSE	FALSE	FALSE	FALSE	0	0	0
F1NHT3	Spectrin alpha chain non-erythrocytic 1 OS=Gallus gallus OX=9031 GN=SPTAN1 PE=4 SV=2	SPTAN1	285325	FALSE	FALSE	FALSE	FALSE	FALSE	FALSE	0	0	0
F1NIL3	Uncharacterized protein OS=Gallus gallus OX=9031 GN=ATP5L PE=4 SV=3	ATP5L	11855	FALSE	FALSE	FALSE	FALSE	FALSE	FALSE	0	0	0
F1NIN3	Phosphatidylserine decarboxylase proenzyme mitochondrial OS=Gallus gallus OX=9031 GN=PISD PE=3 SV=3	PISD	43251	FALSE	FALSE	FALSE	FALSE	FALSE	FALSE	0	0	0
F1NIQ4	Uncharacterized protein OS=Gallus gallus OX=9031 GN=TOM1L2 PE=3 SV=2	TOM1L2	55732	FALSE	FALSE	FALSE	FALSE	FALSE	FALSE	0	0	0
F1NJH1	Protein kinase C OS=Gallus gallus OX=9031 GN=PRKCH PE=3 SV=3	PRKCH	84866	FALSE	FALSE	FALSE	FALSE	FALSE	FALSE	0	0	0
F1NJX8	Uncharacterized protein OS=Gallus gallus OX=9031 GN=FNTA PE=4 SV=2	FNTA	42012	FALSE	FALSE	FALSE	FALSE	FALSE	FALSE	0	0	0
F1NK88	Rho-associated protein kinase OS=Gallus gallus OX=9031 GN=ROCK2 PE=3 SV=3	ROCK2	161346	FALSE	FALSE	FALSE	FALSE	FALSE	FALSE	0	0	0
F1NKY1	Uncharacterized protein OS=Gallus gallus OX=9031 GN=AMACR PE=4 SV=2	AMACR	42931	FALSE	FALSE	FALSE	FALSE	FALSE	FALSE	0	0	0
F1NLE6	Oxysterol-binding protein OS=Gallus gallus OX=9031 GN=OSBPL9 PE=3 SV=3	OSBPL9	93634	FALSE	FALSE	FALSE	FALSE	FALSE	FALSE	0	0	0
F1NN84	Uncharacterized protein OS=Gallus gallus OX=9031 GN=VPS37B PE=4 SV=2	VPS37B	31064	FALSE	FALSE	FALSE	FALSE	FALSE	FALSE	0	0	0
F1NNQ9	Uncharacterized protein OS=Gallus gallus OX=9031 GN=PRPF4 PE=4 SV=3	PRPF4	59807	FALSE	FALSE	FALSE	FALSE	FALSE	FALSE	0	0	0
F1NP36	Uncharacterized protein OS=Gallus gallus OX=9031 GN=TCEA1 PE=4 SV=3	TCEA1	34638	FALSE	FALSE	FALSE	FALSE	FALSE	FALSE	0	0	0
F1NPF7	Uncharacterized protein OS=Gallus gallus OX=9031 GN=FERMT1 PE=4 SV=2	FERMT1	77436	FALSE	FALSE	FALSE	FALSE	FALSE	FALSE	0	0	0
F1NPI6	Uncharacterized protein OS=Gallus gallus OX=9031 GN=UBA6 PE=4 SV=2	UBA6	115050	FALSE	FALSE	FALSE	FALSE	FALSE	FALSE	0	0	0
F1NPL8	Uncharacterized protein OS=Gallus gallus OX=9031 GN=GSK3B PE=1 SV=3	GSK3B	35990	FALSE	FALSE	FALSE	FALSE	FALSE	FALSE	0	0	0
F1NPS0	Uncharacterized protein OS=Gallus gallus OX=9031 GN=NUP155 PE=4 SV=3	NUP155	154143	FALSE	FALSE	FALSE	FALSE	FALSE	FALSE	0	0	0
F1NQ24	Uncharacterized protein OS=Gallus gallus OX=9031 GN=DENND4C PE=4 SV=3	DENND4C	216642	FALSE	FALSE	FALSE	FALSE	FALSE	FALSE	0	0	0
F1NQ30	Rho GTPase activating protein 31 OS=Gallus gallus OX=9031 PE=4 SV=4	0	163109	FALSE	FALSE	FALSE	FALSE	FALSE	FALSE	0	0	0
F1NQ61	WD repeat-containing protein 91 OS=Gallus gallus OX=9031 GN=WDR91 PE=4 SV=2	WDR91	83514	FALSE	FALSE	FALSE	FALSE	FALSE	FALSE	0	0	0
F1NQG0	Uncharacterized protein OS=Gallus gallus OX=9031 GN=WFS1 PE=4 SV=3	WFS1	100263	FALSE	FALSE	FALSE	FALSE	FALSE	FALSE	0	0	0
F1NQI0	Uncharacterized protein OS=Gallus gallus OX=9031 GN=AGA PE=4 SV=1	AGA	36605	FALSE	FALSE	FALSE	FALSE	FALSE	FALSE	0	0	0
F1NRH6	Rho-associated protein kinase OS=Gallus gallus OX=9031 GN=ROCK1 PE=3 SV=2	ROCK1	158672	FALSE	FALSE	FALSE	FALSE	FALSE	FALSE	0	0	0
F1NRT4	Ubiquinone biosynthesis O-methyltransferase mitochondrial OS=Gallus gallus OX=9031 GN=COQ3 PE=3 SV=3	COQ3	31180	FALSE	FALSE	FALSE	FALSE	FALSE	FALSE	0	0	0
F1NSI7	Uncharacterized protein OS=Gallus gallus OX=9031 GN=TBC1D10A PE=4 SV=3	TBC1D10A	53562	FALSE	FALSE	FALSE	FALSE	FALSE	FALSE	0	0	0
F1NSL8	Uncharacterized protein OS=Gallus gallus OX=9031 GN=PIGS PE=4 SV=3	PIGS	60238	FALSE	FALSE	FALSE	FALSE	FALSE	FALSE	0	0	0
F1NSM8	Osteopontin OS=Gallus gallus OX=9031 GN=SPP1 PE=4 SV=1	SPP1	29135	FALSE	FALSE	FALSE	FALSE	FALSE	FALSE	0	0	0
F1NUK8	Uncharacterized protein OS=Gallus gallus OX=9031 GN=SNRNP40 PE=4 SV=2	SNRNP40	41290	FALSE	FALSE	FALSE	FALSE	FALSE	FALSE	0	0	0
F1NUM7	Uncharacterized protein OS=Gallus gallus OX=9031 GN=DNAJC11 PE=4 SV=2	DNAJC11	63394	FALSE	FALSE	FALSE	FALSE	FALSE	FALSE	0	0	0
F1NUP9	Uncharacterized protein OS=Gallus gallus OX=9031 GN=SDR16C5 PE=3 SV=1	SDR16C5	33615	FALSE	FALSE	FALSE	FALSE	FALSE	FALSE	0	0	0
F1NV91	Mediator of RNA polymerase II transcription subunit 4 OS=Gallus gallus OX=9031 GN=MED4 PE=3 SV=3	MED4	28679	FALSE	FALSE	FALSE	FALSE	FALSE	FALSE	0	0	0
F1NWE5	Uncharacterized protein OS=Gallus gallus OX=9031 GN=GALE PE=4 SV=3	GALE	29211	FALSE	FALSE	FALSE	FALSE	FALSE	FALSE	0	0	0
F1NWW1	Torsin OS=Gallus gallus OX=9031 GN=TOR1B PE=3 SV=3	TOR1B	37429	FALSE	FALSE	FALSE	FALSE	FALSE	FALSE	0	0	0
F1NX30	Cell cycle control protein OS=Gallus gallus OX=9031 GN=TMEM30A PE=3 SV=1	TMEM30A	41449	FALSE	FALSE	FALSE	FALSE	FALSE	FALSE	0	0	0
F1NY53	Uncharacterized protein OS=Gallus gallus OX=9031 GN=ACOD1 PE=4 SV=1	ACOD1	52353	FALSE	FALSE	FALSE	FALSE	FALSE	FALSE	0	0	0
F1NYD4	Uncharacterized protein OS=Gallus gallus OX=9031 GN=CLNS1A PE=4 SV=3	CLNS1A	26634	FALSE	FALSE	FALSE	FALSE	FALSE	FALSE	0	0	0
F1NYJ6	Uncharacterized protein OS=Gallus gallus OX=9031 GN=GEMIN5 PE=4 SV=3	GEMIN5	152361	FALSE	FALSE	FALSE	FALSE	FALSE	FALSE	0	0	0
F1NYM4	Uncharacterized protein OS=Gallus gallus OX=9031 GN=TTC38L PE=4 SV=3	TTC38L	45783	FALSE	FALSE	FALSE	FALSE	FALSE	FALSE	0	0	0
F1NYV3	Uncharacterized protein OS=Gallus gallus OX=9031 GN=MAP7D1 PE=4 SV=3	MAP7D1	99889	FALSE	FALSE	FALSE	FALSE	FALSE	FALSE	0	0	0
F1NZC4	Uncharacterized protein OS=Gallus gallus OX=9031 GN=CCDC51 PE=4 SV=3	CCDC51	46991	FALSE	FALSE	FALSE	FALSE	FALSE	FALSE	0	0	0
F1P0G8	Palladin cytoskeletal associated protein OS=Gallus gallus OX=9031 PE=4 SV=3	0	89457	FALSE	FALSE	FALSE	FALSE	FALSE	FALSE	0	0	0
F1P1X4	Uncharacterized protein OS=Gallus gallus OX=9031 GN=ITPR2 PE=4 SV=3	ITPR2	263562	FALSE	FALSE	FALSE	FALSE	FALSE	FALSE	0	0	0
F1P226	Programmed cell death protein 2-like OS=Gallus gallus OX=9031 GN=PDCD2L PE=4 SV=3	PDCD2L	66588	FALSE	FALSE	FALSE	FALSE	FALSE	FALSE	0	0	0
F1P243	Pro-interleukin-16 OS=Gallus gallus OX=9031 GN=IL16 PE=4 SV=2	IL16	157926	FALSE	FALSE	FALSE	FALSE	FALSE	FALSE	0	0	0
F1P3J5	Lipase A lysosomal acid type OS=Gallus gallus OX=9031 PE=4 SV=3	0	20257	FALSE	FALSE	FALSE	FALSE	FALSE	FALSE	0	0	0
F1P464	Uncharacterized protein OS=Gallus gallus OX=9031 GN=CNDP1 PE=4 SV=2	CNDP1	54672	FALSE	FALSE	FALSE	FALSE	FALSE	FALSE	0	0	0
F1P4U4	Ubiquitin carboxyl-terminal hydrolase 7 OS=Gallus gallus OX=9031 GN=USP7 PE=3 SV=2	USP7	126313	FALSE	FALSE	FALSE	FALSE	FALSE	FALSE	0	0	0
F1P541	Ubiquitin carboxyl-terminal hydrolase OS=Gallus gallus OX=9031 GN=UCHL5 PE=3 SV=3	UCHL5	37833	FALSE	FALSE	FALSE	FALSE	FALSE	FALSE	0	0	0
F1P581	Uncharacterized protein OS=Gallus gallus OX=9031 GN=H6PD PE=4 SV=3	H6PD	44002	FALSE	FALSE	FALSE	FALSE	FALSE	FALSE	0	0	0
F1P5A5	Uncharacterized protein OS=Gallus gallus OX=9031 GN=MRPS31 PE=4 SV=3	MRPS31	41058	FALSE	FALSE	FALSE	FALSE	FALSE	FALSE	0	0	0
F1P5C3	Uncharacterized protein OS=Gallus gallus OX=9031 GN=ENTPD2L PE=3 SV=3	ENTPD2L	55272	FALSE	FALSE	FALSE	FALSE	FALSE	FALSE	0	0	0
F6UK13	Uncharacterized protein OS=Gallus gallus OX=9031 GN=MRPL28 PE=4 SV=1	MRPL28	29583	FALSE	FALSE	FALSE	FALSE	FALSE	FALSE	0	0	0
G1JRK4	Interferon-induced helicase C domain-containing protein 1 OS=Gallus gallus OX=9031 GN=IFIH1 PE=2 SV=1	MDA5	125076	FALSE	FALSE	FALSE	FALSE	FALSE	FALSE	0	0	0
H9KYP2	Uncharacterized protein OS=Gallus gallus OX=9031 GN=ATP6V1AL PE=3 SV=3	ATP6V1AL	67605	FALSE	FALSE	FALSE	FALSE	FALSE	FALSE	0	0	0
H9L3J2	U4/U6 small nuclear ribonucleoprotein Prp3 OS=Gallus gallus OX=9031 GN=PRPF3 PE=4 SV=1	PRPF3	77385	FALSE	FALSE	FALSE	FALSE	FALSE	FALSE	0	0	0
O42403	Attachment region binding protein (Fragment) OS=Gallus gallus OX=9031 GN=ARBP PE=1 SV=1	ARBP	33640	FALSE	FALSE	FALSE	FALSE	FALSE	FALSE	0	0	0
O57389	2' 3'-cyclic-nucleotide 3'-phosphodiesterase OS=Gallus gallus OX=9031 GN=CNP PE=2 SV=1	CNP	47236	FALSE	FALSE	FALSE	FALSE	FALSE	FALSE	0	0	0
O93480	Chromobox 1 OS=Gallus gallus OX=9031 GN=CBX1 PE=2 SV=1	CBX1	21538	FALSE	FALSE	FALSE	FALSE	FALSE	FALSE	0	0	0
P00523	Proto-oncogene tyrosine-protein kinase Src OS=Gallus gallus OX=9031 GN=SRC PE=1 SV=4	SRC	60010	FALSE	FALSE	FALSE	FALSE	FALSE	FALSE	0	0	0
P02457	Collagen alpha-1(I) chain OS=Gallus gallus OX=9031 GN=COL1A1 PE=1 SV=3	COL1A1	137755	FALSE	FALSE	FALSE	FALSE	FALSE	FALSE	0	0	0
P10587	Myosin-11 OS=Gallus gallus OX=9031 GN=MYH11 PE=1 SV=4	MYH11	228794	FALSE	FALSE	FALSE	FALSE	FALSE	FALSE	0	0	0
P15989	Collagen alpha-3(VI) chain OS=Gallus gallus OX=9031 GN=COL6A3 PE=2 SV=2	COL6A3	339597	FALSE	FALSE	FALSE	FALSE	FALSE	FALSE	0	0	0
P18625	Fos-related antigen 2 OS=Gallus gallus OX=9031 GN=FOSL2 PE=1 SV=1	FOSL2	35242	FALSE	FALSE	FALSE	FALSE	FALSE	FALSE	0	0	0
P21869	Casein kinase II subunit alpha' OS=Gallus gallus OX=9031 PE=2 SV=1	0	41246	FALSE	FALSE	FALSE	FALSE	FALSE	FALSE	0	0	0
P21872	Trifunctional purine biosynthetic protein adenosine-3 OS=Gallus gallus OX=9031 GN=GART PE=2 SV=1	GART	106544	FALSE	FALSE	FALSE	FALSE	FALSE	FALSE	0	0	0
P24802	Procollagen-lysine 2-oxoglutarate 5-dioxygenase 1 OS=Gallus gallus OX=9031 GN=PLOD1 PE=1 SV=1	PLOD1	84318	FALSE	FALSE	FALSE	FALSE	FALSE	FALSE	0	0	0
P57788	Monocarboxylate transporter 4 OS=Gallus gallus OX=9031 GN=SLC16A3 PE=2 SV=1	SLC16A3	51041	FALSE	FALSE	FALSE	FALSE	FALSE	FALSE	0	0	0
P84229	Histone H3.2 OS=Gallus gallus OX=9031 GN=H3-I PE=1 SV=2	H3-I	15388	FALSE	FALSE	FALSE	FALSE	FALSE	FALSE	0	0	0
P84247	Histone H3.3 OS=Gallus gallus OX=9031 GN=H3-IX PE=1 SV=2	H3-IX	15328	FALSE	FALSE	FALSE	FALSE	FALSE	FALSE	0	0	0
Q04678	FACT complex subunit SSRP1 OS=Gallus gallus OX=9031 GN=SSRP1 PE=2 SV=2	SSRP1	80026	FALSE	FALSE	FALSE	FALSE	FALSE	FALSE	0	0	0
Q05826	CCAAT/enhancer-binding protein beta OS=Gallus gallus OX=9031 GN=CEBPB PE=1 SV=1	CEBPB	35030	FALSE	FALSE	FALSE	FALSE	FALSE	FALSE	0	0	0
Q45QT1	Soluble epoxide hydrolase OS=Gallus gallus OX=9031 PE=2 SV=1	0	63250	FALSE	FALSE	FALSE	FALSE	FALSE	FALSE	0	0	0
Q5F390	Uncharacterized protein OS=Gallus gallus OX=9031 GN=RCJMB04_28a6 PE=2 SV=1	RCJMB04_28a6	71197	FALSE	FALSE	FALSE	FALSE	FALSE	FALSE	0	0	0
Q5F3A3	Uncharacterized protein OS=Gallus gallus OX=9031 GN=RCJMB04_25f13 PE=2 SV=1	RCJMB04_25f13	94307	FALSE	FALSE	FALSE	FALSE	FALSE	FALSE	0	0	0
Q5F3C1	Sphingolipid delta(4)-desaturase DES1 OS=Gallus gallus OX=9031 GN=DEGS1 PE=2 SV=1	DEGS1	37975	FALSE	FALSE	FALSE	FALSE	FALSE	FALSE	0	0	0
Q5F3D8	Uncharacterized protein OS=Gallus gallus OX=9031 GN=RCJMB04_20k15 PE=2 SV=1	RCJMB04_20k15	53134	FALSE	FALSE	FALSE	FALSE	FALSE	FALSE	0	0	0
Q5F3G5	Uncharacterized protein OS=Gallus gallus OX=9031 GN=RCJMB04_17j13 PE=2 SV=1	RCJMB04_17j13	49814	FALSE	FALSE	FALSE	FALSE	FALSE	FALSE	0	0	0
Q5F3L2	Uncharacterized protein OS=Gallus gallus OX=9031 GN=RCJMB04_14f6 PE=2 SV=1	RCJMB04_14f6	45535	FALSE	FALSE	FALSE	FALSE	FALSE	FALSE	0	0	0
Q5F3P0	Uncharacterized protein OS=Gallus gallus OX=9031 GN=RCJMB04_11e7 PE=2 SV=1	RCJMB04_11e7	55728	FALSE	FALSE	FALSE	FALSE	FALSE	FALSE	0	0	0
Q5F3S3	Uncharacterized protein OS=Gallus gallus OX=9031 GN=RCJMB04_8b2 PE=2 SV=1	RCJMB04_8b2	80650	FALSE	FALSE	FALSE	FALSE	FALSE	FALSE	0	0	0
Q5F404	BCL2 antagonist/killer 1 OS=Gallus gallus OX=9031 GN=BAK1 PE=2 SV=1	BAK1	24991	FALSE	FALSE	FALSE	FALSE	FALSE	FALSE	0	0	0
Q5F4C5	RAB35 member RAS oncogene family OS=Gallus gallus OX=9031 GN=RAB35 PE=2 SV=1	RAB35	23125	FALSE	FALSE	FALSE	FALSE	FALSE	FALSE	0	0	0
Q5ZHP1	Uncharacterized protein OS=Gallus gallus OX=9031 GN=RCJMB04_34p8 PE=2 SV=1	RCJMB04_34p8	49959	FALSE	FALSE	FALSE	FALSE	FALSE	FALSE	0	0	0
Q5ZHS7	Uncharacterized protein OS=Gallus gallus OX=9031 GN=RCJMB04_33j23 PE=2 SV=1	RCJMB04_33j23	44401	FALSE	FALSE	FALSE	FALSE	FALSE	FALSE	0	0	0
Q5ZI23	Hydroxyacylglutathione hydrolase mitochondrial OS=Gallus gallus OX=9031 GN=HAGH PE=2 SV=1	HAGH	34224	FALSE	FALSE	FALSE	FALSE	FALSE	FALSE	0	0	0
Q5ZIE3	Signal recognition particle 14 OS=Gallus gallus OX=9031 GN=SRP14 PE=2 SV=1	SRP14	12528	FALSE	FALSE	FALSE	FALSE	FALSE	FALSE	0	0	0
Q5ZIM6	Protein AATF OS=Gallus gallus OX=9031 GN=AATF PE=2 SV=1	AATF	65047	FALSE	FALSE	FALSE	FALSE	FALSE	FALSE	0	0	0
Q5ZJ03	Guanine nucleotide-binding protein subunit gamma OS=Gallus gallus OX=9031 GN=GNG2 PE=2 SV=1	GNG2	7878	FALSE	FALSE	FALSE	FALSE	FALSE	FALSE	0	0	0
Q5ZJ12	Uncharacterized protein OS=Gallus gallus OX=9031 GN=RCJMB04_21m21 PE=2 SV=1	RCJMB04_21m21	33156	FALSE	FALSE	FALSE	FALSE	FALSE	FALSE	0	0	0
Q5ZJ33	Signal recognition particle subunit SRP68 OS=Gallus gallus OX=9031 GN=RCJMB04_21b8 PE=2 SV=1	RCJMB04_21b8	68818	FALSE	FALSE	FALSE	FALSE	FALSE	FALSE	0	0	0
Q5ZJ49	Peptidase mitochondrial processing alpha subunit OS=Gallus gallus OX=9031 GN=PMPCA PE=2 SV=1	PMPCA	57547	FALSE	FALSE	FALSE	FALSE	FALSE	FALSE	0	0	0
Q5ZJA5	Uncharacterized protein OS=Gallus gallus OX=9031 GN=SRPRB PE=2 SV=1	SRPRB	28146	FALSE	FALSE	FALSE	FALSE	FALSE	FALSE	0	0	0
Q5ZJL3	Proteasome inhibitor subunit 1 OS=Gallus gallus OX=9031 GN=PSMF1 PE=2 SV=1	PSMF1	29142	FALSE	FALSE	FALSE	FALSE	FALSE	FALSE	0	0	0
Q5ZJQ4	Non-specific serine/threonine protein kinase OS=Gallus gallus OX=9031 GN=SGK3 PE=2 SV=1	SGK3	56260	FALSE	FALSE	FALSE	FALSE	FALSE	FALSE	0	0	0
Q5ZJW2	NADH dehydrogenase [ubiquinone] 1 beta subcomplex subunit 8 mitochondrial OS=Gallus gallus OX=9031 GN=RCJMB04_15e3 PE=2 SV=1	RCJMB04_15e3	21945	FALSE	FALSE	FALSE	FALSE	FALSE	FALSE	0	0	0
Q5ZK61	NADH:ubiquinone oxidoreductase subunit B5 OS=Gallus gallus OX=9031 GN=NDUFB5 PE=2 SV=1	NDUFB5	21357	FALSE	FALSE	FALSE	FALSE	FALSE	FALSE	0	0	0
Q5ZK86	Uncharacterized protein OS=Gallus gallus OX=9031 GN=RCJMB04_12f15 PE=2 SV=1	RCJMB04_12f15	56456	FALSE	FALSE	FALSE	FALSE	FALSE	FALSE	0	0	0
Q5ZKF5	S-phase kinase-associated protein 1 OS=Gallus gallus OX=9031 GN=SKP1 PE=2 SV=1	SKP1	18658	FALSE	FALSE	FALSE	FALSE	FALSE	FALSE	0	0	0
Q5ZKI0	Calcium/calmodulin-dependent protein kinase type II delta chain OS=Gallus gallus OX=9031 GN=CAMK2D PE=2 SV=1	CAMK2D	54203	FALSE	FALSE	FALSE	FALSE	FALSE	FALSE	0	0	0
Q5ZKS0	MARCKS like 1 OS=Gallus gallus OX=9031 GN=MARCKSL1 PE=2 SV=1	MARCKSL1	21219	FALSE	FALSE	FALSE	FALSE	FALSE	FALSE	0	0	0
Q5ZL70	Vacuolar protein sorting-associated protein 41 homolog OS=Gallus gallus OX=9031 GN=RCJMB04_7g9 PE=2 SV=1	RCJMB04_7g9	93415	FALSE	FALSE	FALSE	FALSE	FALSE	FALSE	0	0	0
Q5ZL97	Engulfment and cell motility 1 OS=Gallus gallus OX=9031 GN=ELMO1 PE=2 SV=1	ELMO1	83791	FALSE	FALSE	FALSE	FALSE	FALSE	FALSE	0	0	0
Q5ZLA0	Glucosamine-6-phosphate isomerase OS=Gallus gallus OX=9031 GN=GNPDA1 PE=2 SV=1	GNPDA1	32264	FALSE	FALSE	FALSE	FALSE	FALSE	FALSE	0	0	0
Q5ZM17	Uncharacterized protein OS=Gallus gallus OX=9031 GN=RCJMB04_3g13 PE=2 SV=1	RCJMB04_3g13	60895	FALSE	FALSE	FALSE	FALSE	FALSE	FALSE	0	0	0
Q5ZM96	Queuine tRNA-ribosyltransferase accessory subunit 2 OS=Gallus gallus OX=9031 GN=QTRT2 PE=2 SV=1	QTRT2	47065	FALSE	FALSE	FALSE	FALSE	FALSE	FALSE	0	0	0
Q5ZME8	WD40 repeat-containing protein SMU1 OS=Gallus gallus OX=9031 GN=SMU1 PE=2 SV=1	SMU1	57498	FALSE	FALSE	FALSE	FALSE	FALSE	FALSE	0	0	0
Q5ZMH1	Septin-2 OS=Gallus gallus OX=9031 GN=SEPT2 PE=2 SV=1	SEPT2	40225	FALSE	FALSE	FALSE	FALSE	FALSE	FALSE	0	0	0
Q5ZML2	Uncharacterized protein OS=Gallus gallus OX=9031 GN=RCJMB04_1l12 PE=2 SV=1	RCJMB04_1l12	37367	FALSE	FALSE	FALSE	FALSE	FALSE	FALSE	0	0	0
Q5ZMM6	Uncharacterized protein OS=Gallus gallus OX=9031 GN=RCJMB04_1j17 PE=2 SV=1	RCJMB04_1j17	34795	FALSE	FALSE	FALSE	FALSE	FALSE	FALSE	0	0	0
Q5ZMN7	Uncharacterized protein OS=Gallus gallus OX=9031 GN=RCJMB04_1i18 PE=2 SV=1	RCJMB04_1i18	50211	FALSE	FALSE	FALSE	FALSE	FALSE	FALSE	0	0	0
Q6IEC5	Putative ISG12(2) protein OS=Gallus gallus OX=9031 GN=ISG12(2) PE=2 SV=1	ISG12(2)	10281	FALSE	FALSE	FALSE	FALSE	FALSE	FALSE	0	0	0
Q7SX83	cAMP response element-binding protein OS=Gallus gallus OX=9031 GN=CREB1 PE=2 SV=1	CREB1	35093	FALSE	FALSE	FALSE	FALSE	FALSE	FALSE	0	0	0
Q90662	Synemin OS=Gallus gallus OX=9031 PE=2 SV=2	0	182187	FALSE	FALSE	FALSE	FALSE	FALSE	FALSE	0	0	0
Q90687	Tyrosine-protein phosphatase non-receptor type 11 OS=Gallus gallus OX=9031 GN=PTPN11 PE=2 SV=1	PTPN11	67983	FALSE	FALSE	FALSE	FALSE	FALSE	FALSE	0	0	0
Q90710	Anion exchange protein OS=Gallus gallus OX=9031 GN=AE2 PE=2 SV=1	AE2	135289	FALSE	FALSE	FALSE	FALSE	FALSE	FALSE	0	0	0
Q90831	Transitin OS=Gallus gallus OX=9031 PE=2 SV=1	0	202279	FALSE	FALSE	FALSE	FALSE	FALSE	FALSE	0	0	0
Q90846	G protein OS=Gallus gallus OX=9031 GN=Galpa i3-o PE=2 SV=1	Galpa	40400	FALSE	FALSE	FALSE	FALSE	FALSE	FALSE	0	0	0
Q90940	Calcium-binding protein OS=Gallus gallus OX=9031 GN=P22 PE=2 SV=1	P22	22085	FALSE	FALSE	FALSE	FALSE	FALSE	FALSE	0	0	0
Q92178	Calpain-2 catalytic subunit OS=Gallus gallus OX=9031 GN=CAPN2 PE=2 SV=3	CAPN2	79229	FALSE	FALSE	FALSE	FALSE	FALSE	FALSE	0	0	0
Q98UC3	Ubiquitin fusion degradation protein 1 homolog OS=Gallus gallus OX=9031 GN=UFD1L PE=2 SV=1	UFD1L	34562	FALSE	FALSE	FALSE	FALSE	FALSE	FALSE	0	0	0
Q98UJ8	2-oxoisovalerate dehydrogenase subunit alpha (Fragment) OS=Gallus gallus OX=9031 PE=2 SV=1	0	48868	FALSE	FALSE	FALSE	FALSE	FALSE	FALSE	0	0	0
Q9DEG2	AvenaII OS=Gallus gallus OX=9031 GN=avenaII PE=2 SV=1	avenaII	57286	FALSE	FALSE	FALSE	FALSE	FALSE	FALSE	0	0	0
Q9PV94	Small nuclear ribonucleoprotein-associated protein B' OS=Gallus gallus OX=9031 GN=SNRPB PE=2 SV=1	SNRPB	24588	FALSE	FALSE	FALSE	FALSE	FALSE	FALSE	0	0	0
R4GFS8	Uncharacterized protein OS=Gallus gallus OX=9031 GN=CD300LG PE=4 SV=1	CD300LG	33796	FALSE	FALSE	FALSE	FALSE	FALSE	FALSE	0	0	0
R4GFT6	Uncharacterized protein OS=Gallus gallus OX=9031 GN=SUN2 PE=4 SV=2	SUN2	77400	FALSE	FALSE	FALSE	FALSE	FALSE	FALSE	0	0	0
R4GFY3	Uncharacterized protein OS=Gallus gallus OX=9031 GN=WDR81 PE=4 SV=1	WDR81	212673	FALSE	FALSE	FALSE	FALSE	FALSE	FALSE	0	0	0
R4GGS3	Uncharacterized protein OS=Gallus gallus OX=9031 GN=HINT2Z PE=4 SV=2	HINT2Z	16916	FALSE	FALSE	FALSE	FALSE	FALSE	FALSE	0	0	0
R4GHQ1	ADP-ribosylation factor 6 OS=Gallus gallus OX=9031 GN=ARF6 PE=3 SV=2	ARF6	20096	FALSE	FALSE	FALSE	FALSE	FALSE	FALSE	0	0	0
R4GL52	Uncharacterized protein OS=Gallus gallus OX=9031 GN=MPEG1 PE=4 SV=3	MPEG1	78689	FALSE	FALSE	FALSE	FALSE	FALSE	FALSE	0	0	0
