# Supplementary material for: Proteomic analysis of chicken bone marrow-derived dendritic cells in response to an inactivated IBV + NDV poultry vaccine
Source: Sci Rep. 2021 Jun 16;11:12666. doi: 10.1038/s41598-021-89810-3 (PMC8209092; doi:10.1038/s41598-021-89810-3)
Supplement: Supplementary file 4 — Supplementary Information 4. [file 41598_2021_89810_MOESM4_ESM.xlsx]

## Sheet: File information
GOCC Name	GOCC Identifier	Reference database
Extracellular region	GO:0005576	1877
Nucleus	GO:0005634	5863
Cytosol	GO:0005829	2481
Mitochondrium	GO:0005739	1219
Golgi apparatus	GO:0005794	1052
Endoplasmatic reticulum	GO:0005783	1149
Peroxisome	GO:0005777	96
Plasma membrane	GO:0005886	3890
Cytoskeleton	GO:0005856	1822
Lysosome	GO:0005764	309
Endosome	GO:0005768	618
Total annotations		20376

## Sheet: LPS UP
GENE PRODUCT ID	SYMBOL	GOCC TERM	GOCC NAME
F1P269	ACLY	GO:0005829	Cytosol
F1NY53	ACOD1	GO:0005739	Mitochondrium
Q5F420	ACSL1	GO:0005739	Mitochondrium
Q5F420	ACSL1	GO:0005783	Endoplasmatic reticulum
Q5ZMW3	API5	GO:0005634	Nucleus
P08250	APOA1	GO:0005576	Extracellular region
A0A1D5P997	ARFIP1	GO:0005794	Golgi apparatus
P05083	ASL2	GO:0005829	Cytosol
Q5ZJ23	ASS1	GO:0005829	Cytosol
P02701	AVD	GO:0005576	Extracellular region
Q5XNV3	CAPRIN1	GO:0005829	Cytosol
E1BUR1	CDC42EP4	GO:0005856	Cytoskeleton
E1BUR1	CDC42EP4	GO:0005886	Plasma membrane
E1C409	COL4A3BP	GO:0005634	Nucleus
E1C409	COL4A3BP	GO:0005739	Mitochondrium
E1C409	COL4A3BP	GO:0005783	Endoplasmatic reticulum
E1C409	COL4A3BP	GO:0005794	Golgi apparatus
E1C409	COL4A3BP	GO:0005829	Cytosol
E1C4N7	E1C4N7	GO:0005576	Extracellular region
E1C4N7	E1C4N7	GO:0005886	Plasma membrane
Q49B65	EFHD1	GO:0005739	Mitochondrium
F1NGM0	EHD3	GO:0005768	Endosome
F1NGM0	EHD3	GO:0005829	Cytosol
F1NGM0	EHD3	GO:0005886	Plasma membrane
F1NYH8	EVL	GO:0005856	Cytoskeleton
F1NPF7	FERMT1	GO:0005829	Cytosol
A0A1D5PCD1	FLOT2	GO:0005768	Endosome
A0A1D5PCD1	FLOT2	GO:0005886	Plasma membrane
A0A1D5PRZ0	GGA1	GO:0005634	Nucleus
A0A1D5PRZ0	GGA1	GO:0005768	Endosome
A0A1D5PRZ0	GGA1	GO:0005794	Golgi apparatus
A0A1D5PRZ0	GGA1	GO:0005829	Cytosol
Q5ZKQ7	GID8	GO:0005634	Nucleus
Q5ZKQ7	GID8	GO:0005829	Cytosol
E1BWS9	HYPK	GO:0005634	Nucleus
E1BWS9	HYPK	GO:0005856	Cytoskeleton
X2C5I8	Itga5	GO:0005886	Plasma membrane
A0A1D5P9P4	KCTD12	GO:0005886	Plasma membrane
Q5ZKS0	MARCKSL1	GO:0005886	Plasma membrane
F1NT14	MGST1	GO:0005739	Mitochondrium
A0A1D5P9E8	MLA3A	GO:0005856	Cytoskeleton
Q5ZID0	NMRAL1	GO:0005634	Nucleus
A0A1L1RKT0	NMT1	GO:0005829	Cytosol
A0A1L1RKT0	NMT1	GO:0005886	Plasma membrane
E1C007	PACSIN2	GO:0005634	Nucleus
E1C007	PACSIN2	GO:0005768	Endosome
E1C007	PACSIN2	GO:0005829	Cytosol
E1C007	PACSIN2	GO:0005856	Cytoskeleton
E1C007	PACSIN2	GO:0005886	Plasma membrane
Q58I02	PBEF1	GO:0005576	Extracellular region
Q58I02	PBEF1	GO:0005634	Nucleus
A0A1D5PEI0	POLR2I	GO:0005634	Nucleus
E1C5A3	PPP2R5A	GO:0005634	Nucleus
E1C5A3	PPP2R5A	GO:0005829	Cytosol
E1C5A3	PPP2R5A	GO:0005856	Cytoskeleton
Q6VN51	PPP3R1	GO:0005886	Plasma membrane
P0CB50	PRDX1	GO:0005634	Nucleus
P0CB50	PRDX1	GO:0005829	Cytosol
E1BYW9	PSMB3	GO:0005634	Nucleus
R4GLK3	PSMD4	GO:0005634	Nucleus
R4GLK3	PSMD4	GO:0005829	Cytosol
Q90YB5	Q90YB5	GO:0005856	Cytoskeleton
Q5ZLG1	RAB18	GO:0005783	Endoplasmatic reticulum
Q5ZLG1	RAB18	GO:0005794	Golgi apparatus
Q5ZLG1	RAB18	GO:0005886	Plasma membrane
P28568	SLC2A3	GO:0005576	Extracellular region
P28568	SLC2A3	GO:0005886	Plasma membrane
Q5ZM14	SLC9A3R1	GO:0005886	Plasma membrane
A0A1D5P6C6	SNTB1	GO:0005856	Cytoskeleton
A0A1D5P6C6	SNTB1	GO:0005886	Plasma membrane
A0A1D5PXQ2	SQSTM1	GO:0005764	Lysosome
Q5ZJK3	STAT1	GO:0005634	Nucleus
Q5ZJK3	STAT1	GO:0005829	Cytosol
B5BSG3	TAP2	GO:0005783	Endoplasmatic reticulum
P27731	TTR	GO:0005576	Extracellular region
Q5ZLI7	UBE2H	GO:0005634	Nucleus
F1P5D8	UNC13D	GO:0005764	Lysosome
F1P5D8	UNC13D	GO:0005829	Cytosol
Q5ZMI9	VPS4B	GO:0005634	Nucleus
Q5ZMI9	VPS4B	GO:0005768	Endosome
Q5ZMI9	VPS4B	GO:0005829	Cytosol
Q5ZMI9	VPS4B	GO:0005856	Cytoskeleton
E1C7A7	VTN	GO:0005576	Extracellular region
F1NFA4	ZNFX1	GO:0005634	Nucleus

## Sheet: LPS DOWN
GENE PRODUCT ID	SYMBOL	GOCC TERM	GOCC NAME
Q5ZIN0	ABHD12	GO:0005886	Plasma membrane
Q5ZIN0	ABHD12	GO:0005783	Endoplasmatic reticulum
A0A1D5PVF8	ACP5	GO:0005764	Lysosome
F1P1K3	ARPC2	GO:0005886	Plasma membrane
F1P1K3	ARPC2	GO:0005856	Cytoskeleton
F1P1K3	ARPC2	GO:0005768	Endosome
R4GI14	BCL10	GO:0005829	Cytosol
Q2IAL7	CATHL2	GO:0005576	Extracellular region
Q2IAL6	CATHL3	GO:0005576	Extracellular region
E1BV44	CSE1L	GO:0005829	Cytosol
E1BV44	CSE1L	GO:0005634	Nucleus
A0A1D5PJA5	DPP4	GO:0005886	Plasma membrane
Q5ZL97	ELMO1	GO:0005886	Plasma membrane
E1C2I3	ERGIC1	GO:0005794	Golgi apparatus
E1C2I3	ERGIC1	GO:0005783	Endoplasmatic reticulum
E1C2I3	ERGIC1	GO:0005634	Nucleus
F1NDP3	FAP	GO:0005886	Plasma membrane
F1NDP3	FAP	GO:0005576	Extracellular region
F6QGI8	FBP1	GO:0005829	Cytosol
F6QGI8	FBP1	GO:0005634	Nucleus
A0A1D5PXL0	GLB1	GO:0005794	Golgi apparatus
A0A1D5PXL0	GLB1	GO:0005764	Lysosome
A0A1D5PXL0	GLB1	GO:0005576	Extracellular region
F1N9S2	GSTZ1	GO:0005739	Mitochondrium
Q7SX63	HSP70	GO:0005829	Cytosol
Q7SX63	HSP70	GO:0005634	Nucleus
Q7SX63	HSP70	GO:0005576	Extracellular region
E1BWB9	INF2	GO:0005886	Plasma membrane
E1BWB9	INF2	GO:0005856	Cytoskeleton
E1BWB9	INF2	GO:0005634	Nucleus
A0A1D5PDW6	INPP5D	GO:0005856	Cytoskeleton
A0A1D5PDW6	INPP5D	GO:0005829	Cytosol
P26007	ITGA6	GO:0005886	Plasma membrane
P26007	ITGA6	GO:0005576	Extracellular region
A0A1D5PDE6	MARCKS	GO:0005886	Plasma membrane
A0A1D5PDE6	MARCKS	GO:0005856	Cytoskeleton
F1NJF8	NAGA	GO:0005764	Lysosome
F1NQT4	NPC1	GO:0005886	Plasma membrane
F1NQT4	NPC1	GO:0005794	Golgi apparatus
F1NQT4	NPC1	GO:0005783	Endoplasmatic reticulum
F1NQT4	NPC1	GO:0005768	Endosome
F1NQT4	NPC1	GO:0005764	Lysosome
F1NQT4	NPC1	GO:0005634	Nucleus
F1NQT4	NPC1	GO:0005576	Extracellular region
A0A1D5PFL9	NUP93	GO:0005634	Nucleus
E1BSA4	PTTG1IP	GO:0005634	Nucleus
Q6T683	Q6T683	GO:0005886	Plasma membrane
E1C7F8	RAE1	GO:0005856	Cytoskeleton
Q5ZMM4	RCJMB04_1j22	GO:0005777	Peroxisome
Q5ZIA3	SNX3	GO:0005829	Cytosol
Q5ZIA3	SNX3	GO:0005768	Endosome
E1BQF6	SNX4	GO:0005886	Plasma membrane
E1BQF6	SNX4	GO:0005856	Cytoskeleton
E1BQF6	SNX4	GO:0005768	Endosome
P28687	SPC22	GO:0005783	Endoplasmatic reticulum
Q5ZIE3	SRP14	GO:0005634	Nucleus
A0A1D5P2X6	STAB1	GO:0005886	Plasma membrane
P31395	STMN1	GO:0005856	Cytoskeleton
Q5ZK87	STX16	GO:0005794	Golgi apparatus
Q5ZMP2	STX7	GO:0005886	Plasma membrane
Q5ZMP2	STX7	GO:0005768	Endosome
Q5ZMP2	STX7	GO:0005764	Lysosome

## Sheet: ANT UP
GENE PRODUCT ID	SYMBOL	GOCC TERM	GOCC NAME
Q5ZJZ5	BDH1	GO:0005739	Mitochondrium
Q5ZJV0	COPS4	GO:0005634	Nucleus
Q5ZJV0	COPS4	GO:0005829	Cytosol
F1NKH3	HOOK3	GO:0005856	Cytoskeleton
F1NKH3	HOOK3	GO:0005829	Cytosol
F1NKH3	HOOK3	GO:0005794	Golgi apparatus
Q9DEA3	PCNA	GO:0005856	Cytoskeleton
Q9DEA3	PCNA	GO:0005634	Nucleus
A0A1D5P7M2	RETSAT	GO:0005634	Nucleus
A0A1D5P7M2	RETSAT	GO:0005783	Endoplasmatic reticulum
F1NQ53	SRP19	GO:0005634	Nucleus
F1N9Y5	SYK	GO:0005829	Cytosol
F1N9Y5	SYK	GO:0005886	Plasma membrane
A0A1D5PPZ5	TLDC1	GO:0005829	Cytosol
A0A1D5PPZ5	TLDC1	GO:0005634	Nucleus
A0A1D5PPZ5	TLDC1	GO:0005764	Lysosome
O12940	TOM1	GO:0005829	Cytosol
O12940	TOM1	GO:0005768	Plasma membrane

## Sheet: ANT DOWN
GENE PRODUCT ID	SYMBOL	GOCC TERM	GOCC NAME
A0A1D5PKH3	GRSF1	GO:0005634	Nucleus
A0A1D5PKH3	GRSF1	GO:0005739	Mitochondrium
Q5ZMC2	MYO1G	GO:0005856	Cytoskeleton
Q5ZMC2	MYO1G	GO:0005886	Plasma membrane
Q8JHF6	PYC	GO:0005739	Mitochondrium
E1BTY4	SNX9	GO:0005794	Golgi apparatus
E1BTY4	SNX9	GO:0005829	Cytosol
E1BTY4	SNX9	GO:0005856	Cytoskeleton
E1BTY4	SNX9	GO:0005886	Plasma membrane
Q5ZMA7	STK26	GO:0005794	Golgi apparatus
Q5ZMA7	STK26	GO:0005829	Cytosol
Q5ZMA7	STK26	GO:0005886	Plasma membrane
Q5ZK87	STX16	GO:0005794	Golgi apparatus

## Sheet: VAC UP
GENE PRODUCT ID	SYMBOL	GOCC TERM	GOCC NAME
F1NT20	ACAT2	GO:0005739	Mitochondrium
F1NT20	ACAT2	GO:0005829	Cytosol
F1NT20	ACAT2	GO:0005634	Nucleus
A0A1D5P997	ARFIP1	GO:0005794	Golgi apparatus
O13113	DAD1	GO:0005783	Endoplasmatic reticulum
A0A1D5P167	GGH	GO:0005576	Extracellular region
P62801	H4-I	GO:0005634	Nucleus
Q6WNG8	HNRNPH2	GO:0005634	Nucleus
R4GJX3	IFITM3	GO:0005886	Plasma membrane
F1P3J5	LIPA	GO:0005576	Extracellular region
F1P3J5	LIPA	GO:0005576	Nucleus
Q02960	MIF	GO:0005576	Extracellular region
Q02960	MIF	GO:0005829	Cytosol
Q02960	MIF	GO:0005886	Plasma membrane
Q02960	MIF	GO:0005634	Nucleus
F1NJF8	NAGA	GO:0005764	Lysosome
O57535	NME2	GO:0005886	Plasma membrane
O57535	NME2	GO:0005576	Extracellular region
O57535	NME2	GO:0005739	Mitochondrium
F1N9Z7	OXCT1	GO:0005739	Mitochondrium
F7BYG6	PLIN2	GO:0005829	Cytosol
F7BYG6	PLIN2	GO:0005886	Plasma membrane
Q5ZJX9	PSMA5	GO:0005829	Cytosol
Q5ZJX9	PSMA5	GO:0005634	Nucleus
Q6JLB2	PSMB1	GO:0005634	Nucleus
F1NR71	PSMD7	GO:0005634	Nucleus
P47826	RPLP0	GO:0005829	Cytosol
P47826	RPLP0	GO:0005576	Nucleus
P62846	RPS15	GO:0005829	Cytosol
Q5ZL37	SUCLG2	GO:0005739	Mitochondrium
Q5ZL37	SUCLG2	GO:0005886	Plasma membrane
F1NBY1	TARDBP	GO:0005634	Nucleus
Q5ZJT7	TCEB1	GO:0005634	Nucleus
F1NX30	TMEM30A	GO:0005783	Endoplasmatic reticulum
F1NX30	TMEM30A	GO:0005794	Golgi apparatus
F1NX30	TMEM30A	GO:0005886	Plasma membrane

## Sheet: VAC DOWN
GENE PRODUCT ID	SYMBOL	GOCC TERM	GOCC NAME
F1NSB6	ANKFY1	GO:0005768	Plasma membrane
F1NSB6	ANKFY1	GO:0005829	Cytosol
E1C764	BMP2K	GO:0005634	Nucleus
P08250	APOA1	GO:0005576	Extracellular region
P10288	CDH2	GO:0005829	Cytosol
P10288	CDH2	GO:0005856	Cytoskeleton
P10288	CDH2	GO:0005886	Plasma membrane
Q5ZL97	ELMO1	GO:0005886	Plasma membrane
Q5F353	GORASP2	GO:0005783	Endoplasmatic reticulum
Q5F353	GORASP2	GO:0005794	Golgi apparatus
A0A1D5PP94	DNM2	GO:0005856	Cytoskeleton
I3VQH4	ILF3	GO:0005634	Nucleus
P27921	JUND	GO:0005634	Nucleus
F1NFA8	NUP62	GO:0005856	Cytoskeleton
F1NFA8	NUP62	GO:0005634	Nucleus
A0A1D5NYS9	OSBPL11	GO:0005794	Golgi apparatus
A0A1D5NYS9	OSBPL11	GO:0005829	Cytosol
A0A1D5NYS9	OSBPL11	GO:0005634	Nucleus
P49024	PXN	GO:0005829	Cytosol
P49024	PXN	GO:0005856	Cytoskeleton
P49024	PXN	GO:0005886	Plasma membrane
Q5ZKU5	RAB14	GO:0005768	Endosome
Q5ZKU5	RAB14	GO:0005794	Golgi apparatus
Q5ZKU5	RAB14	GO:0005829	Cytosol
P08636	RPS17	GO:0005829	Cytosol
A0A1D5P0E2	SEC23A	GO:0005783	Endoplasmatic reticulum
A0A1D5P0E2	SEC23A	GO:0005794	Golgi apparatus
A0A1D5P0E2	SEC23A	GO:0005829	Cytosol
R4GH36	SNRPB2	GO:0005634	Nucleus
R4GFT6	SUN2	GO:0005634	Nucleus
P31395	STMN1	GO:0005856	Cytoskeleton
F1NY54	THRAP3	GO:0005634	Nucleus
Q8UUX6	VAV3	GO:0005886	Plasma membrane
P12003	VCL	GO:0005739	Mitochondrium
P1200	VCL	GO:0005886	Plasma membrane

## Sheet: Summary and stats
											Binomial test p-values								FDR
GOCC Name	GOCC Identifier	LPS UP	LPS DOWN	ANT UP	ANT DOWN	VAC UP	VAC DOWN	Reference database		GOCC Name	LPS UP	LPS DOWN	ANT UP	ANT DOWN	VAC UP	VAC DOWN		GOCC Name	LPS UP	LPS DOWN	ANT UP	ANT DOWN	VAC UP	VAC DOWN
Extracellular region	GO:0005576	7	7	0	0	6	1	1877		Extracellular region	0.0634908	0.0206736	1	1	0.00650598	0.847037		Extracellular region	0.20952	0.0974615	1	1	0.0536743	1.07509
Nucleus	GO:0005634	17	9	5	1	9	8	5863		Nucleus	0.0423748	0.516869	0.0707092	0.86744	0.0755409	0.200145		Nucleus	0.155374	0.710694	0.222229	1.08021	0.216769	0.34762
Cytosol	GO:0005829	17	6	5	2	6	7	2481		Cytosol	2.54255e-06	0.16184	0.00209679	0.181301	0.023428	0.00890394		Cytosol	0.000167809	0.31416	0.0461295	0.323402	0.103083	0.058766
Mitochondrium	GO:0005739	5	1	1	2	4	1	1219		Mitochondrium	0.0805309	0.842253	0.391772	0.0543158	0.0244555	0.701055		Mitochondrium	0.22146	1.08997	0.550147	0.188676	0.100879	0.944279
Golgi apparatus	GO:0005794	4	4	1	3	2	4	1052		Golgi apparatus	0.13779	0.0712192	0.348212	0.0037562	0.250604	0.0185589		Golgi apparatus	0.284193	0.213658	0.510711	0.0495818	0.403411	0.0942223
Endoplasmatic reticulum	GO:0005783	4	4	1	0	2	2	1149		Endoplasmatic reticulum	0.172156	0.0914327	0.373853	1	0.283805	0.308321		Endoplasmatic reticulum	0.315619	0.241382	0.536398	1	0.445979	0.473237
Peroxisome	GO:0005777	0	1	0	0	0	0	96		Peroxisome	1	0.133317	1	1	1	1		Peroxisome	1	0.283837	1	1	1	1
Plasma membrane	GO:0005886	14	13	1	3	6	5	3890		Plasma membrane	0.0128102	0.00386392	0.808453	0.115208	0.138911	0.326602		Plasma membrane	0.0768612	0.0425032	1.06716	0.28162	0.277822	0.489903
Cytoskeleton	GO:0005856	9	7	2	2	0	5	1822		Cytoskeleton	0.00713169	0.0178662	0.163644	0.109434	1	0.030369		Cytoskeleton	0.052299	0.098264	0.308585	0.277793	1	0.117903
Lysosome	GO:0005764	2	5	1	0	1	0	309		Lysosome	0.115969	9.95221e-05	0.11695	1	0.247446	1		Lysosome	0.273355	0.00328423	0.266163	1	0.408286	1
Endosome	GO:0005768	5	5	1	0	0	2	618		Endosome	0.00633393	0.00225594	0.221092	1	1	0.121179		Endosome	0.0597199	0.037223	0.374156	1	1	0.266594
Total annotations		84	62	18	13	36	35	20376
Total proteins		66	52	14	11	32	34	34937
Total annotated proteins		50	34	9	6	22	21	13934
