# Supplementary material for: Proteomic analysis of chicken bone marrow-derived dendritic cells in response to an inactivated IBV + NDV poultry vaccine
Source: Sci Rep. 2021 Jun 16;11:12666. doi: 10.1038/s41598-021-89810-3 (PMC8209092; doi:10.1038/s41598-021-89810-3)
Supplement: Supplementary file 6 — Supplementary Information 6. [file 41598_2021_89810_MOESM6_ESM.xlsx]

## Sheet: VENN designation
Accession	Description	Original symbol	Human ortholog	Chicken STRING symbol	SIGN DEP x<=1.5 OR x>=1.5:LPS	SIGN DEP x<=1.5 OR x>=1.5:ANT	SIGN DEP x<=1.5 OR x>=1.5:VAC	VENN: LPS	VENN: ANT	VENN: VAC	VENN: LPS+ANT	VENN: ANT+VAC	VENN: LPS+VAC	VENN: LPS+ANT+VAC
Accession	Description	Original symbol	Human ortholog	Chicken STRING symbol	LPS	ANT	VAC	LPS	ANT	VAC	LPS+ANT	ANT+VAC	LPS+VAC	LPS+ANT+VAC
E1BUM0	Peptidyl-prolyl cis-trans isomerase E OS=Gallus gallus OX=9031 GN=PPIE PE=3 SV=1	PPIE	PPIE	PPIE	0	1	0	0	1	0	0	0	0	0
Q9DEA3	Proliferating cell nuclear antigen OS=Gallus gallus OX=9031 GN=PCNA PE=1 SV=1	PCNA	PCNA	PCNA	0	1	0	0	1	0	0	0	0	0
A0A1D5PPZ5	TLD domain-containing protein 1 OS=Gallus gallus OX=9031 GN=TLDC1 PE=4 SV=1	TLDC1	TLDC1	KIAA1609	0	1	0	0	1	0	0	0	0	0
A0A1D5P7M2	Uncharacterized protein OS=Gallus gallus OX=9031 GN=RETSAT PE=4 SV=1	RETSAT	RETSAT	RETSAT	0	1	0	0	1	0	0	0	0	0
F1NQ53	Uncharacterized protein OS=Gallus gallus OX=9031 GN=SRP19 PE=4 SV=3	SRP19	SRP19	SRP19	0	1	0	0	1	0	0	0	0	0
Q5ZJZ5	D-beta-hydroxybutyrate dehydrogenase mitochondrial OS=Gallus gallus OX=9031 GN=BDH1 PE=2 SV=1	BDH1	BDH1	BDH1	0	1	0	0	1	0	0	0	0	0
A0A1D5P3D9	Uncharacterized protein OS=Gallus gallus OX=9031 GN=FAM107B PE=4 SV=1	FAM107B	FAM107B	FAM107B	0	1	0	0	1	0	0	0	0	0
O12940	Target of Myb protein 1 OS=Gallus gallus OX=9031 GN=TOM1 PE=2 SV=2	TOM1	TOM1	TOM1	0	1	0	0	1	0	0	0	0	0
F1N9Y5	Tyrosine-protein kinase SYK OS=Gallus gallus OX=9031 GN=SYK PE=1 SV=2	SYK	SYK	SYK	0	1	0	0	1	0	0	0	0	0
F1NKH3	Uncharacterized protein OS=Gallus gallus OX=9031 GN=HOOK3 PE=4 SV=3	HOOK3	HOOK3	HOOK3	0	1	0	0	1	0	0	0	0	0
F1NUN3	Uncharacterized protein OS=Gallus gallus OX=9031 GN=RIN3 PE=4 SV=3	RIN3	RIN3	RIN3	0	1	0	0	1	0	0	0	0	0
Q5ZJV0	COP9 signalosome subunit 4 OS=Gallus gallus OX=9031 GN=COPS4 PE=2 SV=1	COPS4	COPS4	COPS4	0	1	0	0	1	0	0	0	0	0
E1BRQ5	Uncharacterized protein OS=Gallus gallus OX=9031 GN=CCDC25 PE=4 SV=3	CCDC25	CCDC25	CCDC25	0	1	0	0	1	0	0	0	0	0
A0A1D5PMM8	Zinc finger protein 207 OS=Gallus gallus OX=9031 GN=ZNF207 PE=4 SV=1	ZNF207	ZNF207	ZNF207	0	1	0	0	1	0	0	0	0	0
E1C2C8	Tyrosine-protein kinase OS=Gallus gallus OX=9031 GN=MATK PE=3 SV=3	MATK	MATK	MATK	0	1	0	0	1	0	0	0	0	0
A0A1D5P2Y6	Uncharacterized protein OS=Gallus gallus OX=9031 GN=KCNN3 PE=4 SV=1	KCNN3	KCNN3	KCNN3	0	1	0	0	1	0	0	0	0	0
Q5ZMC2	Unconventional myosin-Ig OS=Gallus gallus OX=9031 GN=MYO1G PE=2 SV=1	MYO1G	MYO1G	MYO1G	0	1	0	0	1	0	0	0	0	0
Q5ZMA7	Serine/threonine kinase 26 OS=Gallus gallus OX=9031 GN=STK26 PE=2 SV=1	STK26	MST4	MST4	0	1	0	0	1	0	0	0	0	0
E1BTY4	Sorting nexin OS=Gallus gallus OX=9031 GN=SNX9 PE=3 SV=2	SNX9	SNX9	SNX9	0	1	0	0	1	0	0	0	0	0
Q5ZM97	Cytohesin 1 OS=Gallus gallus OX=9031 GN=CYTH1 PE=2 SV=1	CYTH1	CYTH1	CYTH1	0	1	0	0	1	0	0	0	0	0
P42324	Hippocalcin-like protein 1 OS=Gallus gallus OX=9031 GN=HPCAL1 PE=1 SV=2	HPCAL1	HPCAL1	HPCAL1	0	1	0	0	1	0	0	0	0	0
Q8JHF6	Pyruvate carboxylase OS=Gallus gallus OX=9031 GN=PYC PE=2 SV=1	PYC	PC	-	0	1	0	0	1	0	0	0	0	0
A0A1D5PGY9	Eukaryotic translation initiation factor 3 subunit A OS=Gallus gallus OX=9031 GN=EIF3A PE=3 SV=2	EIF3A	EIF3A	EIF3A	0	1	0	0	1	0	0	0	0	0
A0A1D5PKH3	Uncharacterized protein OS=Gallus gallus OX=9031 PE=4 SV=1	GRSF1	GRSF1	GRSF1	0	1	0	0	1	0	0	0	0	0
Q5ZK87	Uncharacterized protein OS=Gallus gallus OX=9031 GN=STX16 PE=2 SV=1	STX16	STX16	STX16	0	1	0	0	1	0	0	0	0	0
A0A1D5P997	Uncharacterized protein OS=Gallus gallus OX=9031 GN=ARFIP1 PE=4 SV=1	ARFIP1	ARFIP1	ARFIP1	1	0	1	0	0	0	0	0	1	0
F1NKE8	Uncharacterized protein OS=Gallus gallus OX=9031 GN=PDXK PE=4 SV=3	PDXK	PDXK	PDXK	1	0	1	0	0	0	0	0	1	0
A0A1D5PBP3	Carboxypeptidase OS=Gallus gallus OX=9031 GN=SCPEP1 PE=3 SV=1	SCPEP1	SCPEP1	SCPEP1	1	0	1	0	0	0	0	0	1	0
F1NJF8	Alpha-galactosidase OS=Gallus gallus OX=9031 GN=NAGA PE=3 SV=2	NAGA	NAGA	NAGA	1	0	1	0	0	0	0	0	1	0
F7BYG6	Perilipin OS=Gallus gallus OX=9031 GN=PLIN2 PE=3 SV=2	PLIN2	PLIN2	PLIN2	0	0	1	0	0	1	0	0	0	0
Q5F3T2	Septin 9 OS=Gallus gallus OX=9031 GN=SEPT9 PE=2 SV=1	SEPT9	SEPT9	SEPT9	0	0	1	0	0	1	0	0	0	0
Q6JLB2	Proteasome subunit beta OS=Gallus gallus OX=9031 GN=PSMB1 PE=3 SV=1	PSMB1	PSMB1	PSMB1	0	0	1	0	0	1	0	0	0	0
P62846	40S ribosomal protein S15 OS=Gallus gallus OX=9031 GN=RPS15 PE=2 SV=2	RPS15	RPS15	RPS15	0	0	1	0	0	1	0	0	0	0
O13113	Dolichyl-diphosphooligosaccharide--protein glycosyltransferase subunit DAD1 OS=Gallus gallus OX=9031 GN=DAD1 PE=2 SV=1	DAD1	DAD1	DAD1	0	0	1	0	0	1	0	0	0	0
F1NT20	Uncharacterized protein OS=Gallus gallus OX=9031 GN=ACAT2 PE=3 SV=2	ACAT2	ACAT2	ACAT2	0	0	1	0	0	1	0	0	0	0
E1C460	Uncharacterized protein OS=Gallus gallus OX=9031 GN=PBLD PE=4 SV=1	PBLD	PBLD	PBLD	0	0	1	0	0	1	0	0	0	0
F1NBY1	TAR DNA-binding protein 43 OS=Gallus gallus OX=9031 GN=TARDBP PE=4 SV=1	TARDBP	TARDBP	TARDBP	0	0	1	0	0	1	0	0	0	0
P62801	Histone H4 OS=Gallus gallus OX=9031 GN=H4-I PE=1 SV=2	H4-I	HIST1H4F	HIST1H46	0	0	1	0	0	1	0	0	0	0
R4GJX3	Uncharacterized protein OS=Gallus gallus OX=9031 GN=IFITM3 PE=4 SV=2	IFITM3	IFITM3	IFITM3	0	0	1	0	0	1	0	0	0	0
Q6WNG8	Heterogeneous nuclear ribonucleoprotein H1-like protein OS=Gallus gallus OX=9031 PE=2 SV=1	HNRNPH2	HNRNPH2	HNRNPH2	0	0	1	0	0	1	0	0	0	0
P47826	60S acidic ribosomal protein P0 OS=Gallus gallus OX=9031 GN=RPLP0 PE=2 SV=1	RPLP0	RPLP0	RPLP0	0	0	1	0	0	1	0	0	0	0
A0A1D5PDF1	Glutathione S-transferase OS=Gallus gallus OX=9031 GN=GST2L PE=3 SV=1	GST2L	GSTM3	-	0	0	1	0	0	1	0	0	0	0
F1N9Z7	Succinyl-CoA:3-ketoacid-coenzyme A transferase OS=Gallus gallus OX=9031 GN=OXCT1 PE=3 SV=2	OXCT1	OXCT1	OXCT1	0	0	1	0	0	1	0	0	0	0
P87362	Bleomycin hydrolase OS=Gallus gallus OX=9031 GN=BLMH PE=1 SV=1	BLMH	BLMH	BLMH	0	0	1	0	0	1	0	0	0	0
A0A1D5PL90	Late endosomal/lysosomal adaptor MAPK and MTOR activator 1 OS=Gallus gallus OX=9031 PE=4 SV=2	LAMTOR1	LAMTOR1	LAMTOR1	0	0	1	0	0	1	0	0	0	0
F1NR71	Uncharacterized protein OS=Gallus gallus OX=9031 GN=PSMD7 PE=4 SV=3	PSMD7	PSMD7	PSMD7	0	0	1	0	0	1	0	0	0	0
E1BTM1	Uncharacterized protein OS=Gallus gallus OX=9031 GN=ETF1 PE=4 SV=3	ETF1	ETF1	ETF1	0	0	1	0	0	1	0	0	0	0
A0A1D5P167	Gamma-glutamyl hydrolase OS=Gallus gallus OX=9031 GN=GGH PE=4 SV=1	GGH	GGH	GGH	0	0	1	0	0	1	0	0	0	0
O57535	Nucleoside diphosphate kinase OS=Gallus gallus OX=9031 PE=2 SV=1	NME2	NME2	NME2	0	0	1	0	0	1	0	0	0	0
Q5ZL37	Succinate--CoA ligase [GDP-forming] subunit beta mitochondrial OS=Gallus gallus OX=9031 GN=SUCLG2 PE=2 SV=1	SUCLG2	SUCLG2	SUCLG2	0	0	1	0	0	1	0	0	0	0
E1C050	Eukaryotic translation initiation factor 3 subunit F OS=Gallus gallus OX=9031 GN=EIF3F PE=3 SV=1	EIF3F	EIF3F	EIF3F	0	0	1	0	0	1	0	0	0	0
Q02960	Macrophage migration inhibitory factor OS=Gallus gallus OX=9031 GN=MIF PE=3 SV=3	MIF	MIF	MIF	0	0	1	0	0	1	0	0	0	0
Q5ZJX9	Proteasome subunit alpha type OS=Gallus gallus OX=9031 GN=PSMA5 PE=2 SV=1	PSMA5	PSMA5	PSMA5	0	0	1	0	0	1	0	0	0	0
F1P3J5	Lipase A lysosomal acid type OS=Gallus gallus OX=9031 PE=4 SV=3	LIPA	LIPA	LIPA	0	0	1	0	0	1	0	0	0	0
Q5ZJT7	Uncharacterized protein OS=Gallus gallus OX=9031 GN=ELOC PE=2 SV=1	ELOC	TCEB1	TCEB1	0	0	1	0	0	1	0	0	0	0
F1NX30	Cell cycle control protein OS=Gallus gallus OX=9031 GN=TMEM30A PE=3 SV=1	TMEM30A	TMEM30A	TMEM30A	0	0	1	0	0	1	0	0	0	0
A0A1D5PFA9	Isocitrate dehydrogenase [NAD] subunit mitochondrial OS=Gallus gallus OX=9031 GN=IDH3G PE=3 SV=1	IDH3G	IDH3G	IDH3G	0	0	1	0	0	1	0	0	0	0
F1NJH7	Uncharacterized protein OS=Gallus gallus OX=9031 GN=FYB PE=4 SV=3	FYB	FYB	FYB	1	0	1	0	0	0	0	0	1	0
P08250	Apolipoprotein A-I OS=Gallus gallus OX=9031 GN=APOA1 PE=1 SV=2	APOA1	APOA1	APOA1	1	0	1	0	0	0	0	0	1	0
E1BSG5	Eukaryotic translation initiation factor 4 gamma 1 OS=Gallus gallus OX=9031 GN=EIF4G1 PE=4 SV=1	EIF4G1	EIF4G1	EIF4G1	1	0	1	0	0	0	0	0	1	0
P31395	Stathmin OS=Gallus gallus OX=9031 GN=STMN1 PE=1 SV=1	STMN1	STMN1	STMN1	1	0	1	0	0	0	0	0	1	0
E1BVC8	Secretory carrier-associated membrane protein OS=Gallus gallus OX=9031 GN=SCAMP1 PE=3 SV=1	SCAMP1	SCAMP1	SCAMP1	1	0	1	0	0	0	0	0	1	0
Q5ZL97	Engulfment and cell motility 1 OS=Gallus gallus OX=9031 GN=ELMO1 PE=2 SV=1	ELMO1	ELMO1	ELMO1	1	0	1	0	0	0	0	0	1	0
E1C1I7	Uncharacterized protein OS=Gallus gallus OX=9031 PE=4 SV=3	RGCC	RGCC	RGCC	0	0	1	0	0	1	0	0	0	0
A0A1D5PYG0	Uncharacterized protein OS=Gallus gallus OX=9031 PE=4 SV=1	0	-	-	0	0	1	0	0	1	0	0	0	0
I3VQH4	Interleukin enhancer binding factor 3-like protein OS=Gallus gallus OX=9031 GN=ILF3 PE=2 SV=1	ILF3	ILF3	ILF3	0	0	1	0	0	1	0	0	0	0
P10288	Cadherin-2 OS=Gallus gallus OX=9031 GN=CDH2 PE=1 SV=1	CDH2	CDH2	CDH2	0	0	1	0	0	1	0	0	0	0
E1C764	Uncharacterized protein OS=Gallus gallus OX=9031 GN=BMP2K PE=4 SV=3	BMP2K	BMP2K	BMP2K	0	0	1	0	0	1	0	0	0	0
F1NY54	Thyroid hormone receptor associated protein 3 OS=Gallus gallus OX=9031 GN=THRAP3 PE=4 SV=2	THRAP3	THRAP3	THRAP3	0	0	1	0	0	1	0	0	0	0
A0A1D5P0E2	Protein transport protein SEC23 OS=Gallus gallus OX=9031 GN=SEC23A PE=3 SV=1	SEC23A	SEC23A	SEC23A	0	0	1	0	0	1	0	0	0	0
Q5ZKU5	Ras-related protein Rab-14 OS=Gallus gallus OX=9031 GN=RAB14 PE=2 SV=3	RAB14	RAB14	RAB14	0	0	1	0	0	1	0	0	0	0
P12003	Vinculin OS=Gallus gallus OX=9031 GN=VCL PE=1 SV=4	VCL	VCL	VCL	0	0	1	0	0	1	0	0	0	0
Q5F353	Golgi reassembly stacking protein 2 OS=Gallus gallus OX=9031 GN=GORASP2 PE=2 SV=1	GORASP2	GORASP2	GORASP2	0	0	1	0	0	1	0	0	0	0
E1BRE5	Uncharacterized protein OS=Gallus gallus OX=9031 GN=EEA1 PE=4 SV=2	EEA1	EEA1	EEA1	0	0	1	0	0	1	0	0	0	0
F1NFA8	Uncharacterized protein OS=Gallus gallus OX=9031 GN=NUP62 PE=4 SV=3	NUP62	NUP62	NUP62	0	0	1	0	0	1	0	0	0	0
Q5ZMQ7	SH3 domain containing kinase binding protein 1 OS=Gallus gallus OX=9031 GN=SH3KBP1 PE=1 SV=1	SH3KBP1	SH3KBP1	SH3KBP1	0	0	1	0	0	1	0	0	0	0
A0A1D5NYS9	Oxysterol-binding protein OS=Gallus gallus OX=9031 GN=OSBPL11 PE=3 SV=2	OSBPL11	OSBPL11	OSBPL11	0	0	1	0	0	1	0	0	0	0
R4GH36	Uncharacterized protein OS=Gallus gallus OX=9031 GN=SNRPB2 PE=4 SV=1	SNRPB2	SNRPB2	SNRPB2	0	0	1	0	0	1	0	0	0	0
P49024	Paxillin OS=Gallus gallus OX=9031 GN=PXN PE=1 SV=1	PXN	PXN	PXN	0	0	1	0	0	1	0	0	0	0
F1NSB6	Uncharacterized protein OS=Gallus gallus OX=9031 GN=ANKFY1 PE=4 SV=4	ANKFY1	ANKFY1	ANKFY1	0	0	1	0	0	1	0	0	0	0
Q5ZJE2	AP-3 complex subunit sigma-1 OS=Gallus gallus OX=9031 GN=AP3S1 PE=2 SV=1	AP3S1	AP3S1	AP3S1	0	0	1	0	0	1	0	0	0	0
P08636	40S ribosomal protein S17 OS=Gallus gallus OX=9031 GN=RPS17 PE=2 SV=3	RPS17	RPS17	RPS17	0	0	1	0	0	1	0	0	0	0
A0A1D5PP94	Uncharacterized protein OS=Gallus gallus OX=9031 GN=DNM2L PE=3 SV=1	DNM2L	DNM2	DNM2	0	0	1	0	0	1	0	0	0	0
Q90846	G protein OS=Gallus gallus OX=9031 GN=Galpa i3-o PE=2 SV=1	GNAI1	GNAI1	GNAI1	0	0	1	0	0	1	0	0	0	0
R4GFT6	Uncharacterized protein OS=Gallus gallus OX=9031 GN=SUN2 PE=4 SV=2	SUN2	SUN2	SUN2	0	0	1	0	0	1	0	0	0	0
P27921	Transcription factor jun-D OS=Gallus gallus OX=9031 GN=JUND PE=3 SV=1	JUND	JUND	-	0	0	1	0	0	1	0	0	0	0
R4GJX5	Uncharacterized protein OS=Gallus gallus OX=9031 GN=MSRA PE=3 SV=2	MSRA	MSRA	MSRA	0	0	1	0	0	1	0	0	0	0
Q8UUX6	GDP/GTP exchange factor VAV3 OS=Gallus gallus OX=9031 GN=VAV3 PE=2 SV=1	VAV3	VAV3	VAV3	0	0	1	0	0	1	0	0	0	0
F1NA55	Eukaryotic translation initiation factor 2A OS=Gallus gallus OX=9031 GN=EIF2A PE=3 SV=3	EIF2A	EIF2A	EIF2A	0	0	1	0	0	1	0	0	0	0
F1N851	Uncharacterized protein OS=Gallus gallus OX=9031 GN=ENTPD1 PE=3 SV=3	ENTPD1	ENTPD1	ENTPD1	0	0	1	0	0	1	0	0	0	0
A0A1D5PS73	Uncharacterized protein OS=Gallus gallus OX=9031 GN=SCYL1 PE=4 SV=1	SCYL1	SCYL1	-	0	0	1	0	0	1	0	0	0	0
E1BVW9	Anion exchange protein OS=Gallus gallus OX=9031 GN=SLC4A7 PE=3 SV=3	SLC4A7	SLC4A7	SLC4A7	1	0	0	1	0	0	0	0	0	0
A0A1D5PCD1	Uncharacterized protein OS=Gallus gallus OX=9031 GN=FLOT2 PE=4 SV=1	FLOT2	FLOT2	FLOT2	1	0	0	1	0	0	0	0	0	0
Q5F420	Acyl-CoA synthetase long chain family member 1 OS=Gallus gallus OX=9031 GN=ACSL1 PE=2 SV=1	ACSL1	ACSL1	ACSL1	1	0	0	1	0	0	0	0	0	0
Q5ZLG1	Ras-related protein Rab-18 OS=Gallus gallus OX=9031 GN=RAB18 PE=2 SV=1	RAB18	RAB18	RAB18	1	0	0	1	0	0	0	0	0	0
Q5ZJ23	Argininosuccinate synthase OS=Gallus gallus OX=9031 GN=ASS1 PE=2 SV=1	ASS1	ASS1	ASS1	1	0	0	1	0	0	0	0	0	0
F1P269	ATP-citrate synthase OS=Gallus gallus OX=9031 GN=ACLY PE=3 SV=2	ACLY	ACLY	ACLY	1	0	0	1	0	0	0	0	0	0
Q5ZMW3	Apoptosis inhibitor 5 OS=Gallus gallus OX=9031 GN=API5 PE=2 SV=1	API5	API5	API5	1	0	0	1	0	0	0	0	0	0
E1C007	Protein kinase C and casein kinase substrate in neurons protein 2 OS=Gallus gallus OX=9031 GN=PACSIN2 PE=4 SV=1	PACSIN2	PACSIN2	PACSIN2	1	0	0	1	0	0	0	0	0	0
A0A1D5PCB5	Uncharacterized protein OS=Gallus gallus OX=9031 GN=GBP4L PE=4 SV=1	GBP4L	GBP7	-	1	0	0	1	0	0	0	0	0	0
F1NMA2	Sulfotransferase OS=Gallus gallus OX=9031 GN=SULT1E1 PE=3 SV=3	SULT1E1	SULT1E1	SULT1E1	1	0	0	1	0	0	0	0	0	0
A0A1D5PXQ2	Uncharacterized protein OS=Gallus gallus OX=9031 GN=SQSTM1 PE=4 SV=1	SQSTM1	SQSTM1	SQSTM1	1	0	0	1	0	0	0	0	0	0
Q5ZLI7	Ubiquitin conjugating enzyme E2 H OS=Gallus gallus OX=9031 GN=UBE2H PE=2 SV=1	UBE2H	UBE2H	UBE2H	1	0	0	1	0	0	0	0	0	0
P0CB50	Peroxiredoxin-1 OS=Gallus gallus OX=9031 GN=PRDX1 PE=1 SV=1	PRDX1	PRDX1	PRDX1	1	0	0	1	0	0	0	0	0	0
A0A1D5PRZ0	Uncharacterized protein OS=Gallus gallus OX=9031 GN=GGA1 PE=4 SV=1	GGA1	GGA1	GGA1	1	0	0	1	0	0	0	0	0	0
F1NT14	Microsomal glutathione S-transferase 1 OS=Gallus gallus OX=9031 GN=MGST1 PE=4 SV=2	MGST1	MGST1	MGST1	1	0	0	1	0	0	0	0	0	0
Q5ZIY8	Ribonuclease/angiogenin inhibitor 1 OS=Gallus gallus OX=9031 GN=RNH1 PE=1 SV=1	RNH1	RNH1	RNH1	1	0	0	1	0	0	0	0	0	0
Q5ZM14	Na(+)/H(+) exchange regulatory cofactor NHE-RF1 OS=Gallus gallus OX=9031 GN=SLC9A3R1 PE=2 SV=1	SLC9A3R1	SLC9A3R1	SLC9A3R1	1	0	0	1	0	0	0	0	0	0
Q58I02	Nicotinamide phosphoribosyltransferase OS=Gallus gallus OX=9031 GN=PBEF1 PE=2 SV=1	PBEF1	NAMPT	NAMPT	1	0	0	1	0	0	0	0	0	0
P28568	Solute carrier family 2 facilitated glucose transporter member 3 OS=Gallus gallus OX=9031 GN=SLC2A3 PE=2 SV=1	SLC2A3	SLC2A3	SLC2A3	1	0	0	1	0	0	0	0	0	0
Q49B65	EF hand-containing protein 1 OS=Gallus gallus OX=9031 GN=EFHD1 PE=2 SV=1	EFHD1	EFHD1	EFHD1	1	0	0	1	0	0	0	0	0	0
F1P5D8	Uncharacterized protein OS=Gallus gallus OX=9031 GN=UNC13D PE=4 SV=3	UNC13D	UNC13D	UNC13D	1	0	0	1	0	0	0	0	0	0
Q5ZID0	NmrA-like family domain-containing protein 1 OS=Gallus gallus OX=9031 GN=NMRAL1 PE=2 SV=1	NMRAL1	NMRAL1	NMRAL1	1	0	0	1	0	0	0	0	0	0
Q5ZMI9	Vacuolar protein sorting 4 homolog B OS=Gallus gallus OX=9031 GN=VPS4B PE=2 SV=1	VPS4B	VPS4B	VPS4B	1	0	0	1	0	0	0	0	0	0
A0A1L1RKT0	Glycylpeptide N-tetradecanoyltransferase OS=Gallus gallus OX=9031 GN=NMT1 PE=3 SV=1	NMT1	NMT1	NMT1	1	0	0	1	0	0	0	0	0	0
F1P4I9	Proteasomal ubiquitin receptor ADRM1 OS=Gallus gallus OX=9031 GN=ADRM1 PE=4 SV=2	ADRM1	ADRM1	ADRM1	1	0	0	1	0	0	0	0	0	0
F1NFA4	Uncharacterized protein OS=Gallus gallus OX=9031 GN=ZNFX1 PE=4 SV=2	ZNFX1	ZNFX1	ZNFX1	1	0	0	1	0	0	0	0	0	0
F1NYA2	Uncharacterized protein OS=Gallus gallus OX=9031 GN=EIF4H PE=4 SV=2	EIF4H	EIF4H	EIF4H	1	0	0	1	0	0	0	0	0	0
Q5XNV3	Cell cycle associated protein 1 OS=Gallus gallus OX=9031 GN=CAPRIN1 PE=2 SV=1	CAPRIN1	CAPRIN1	CAPRIN1	1	0	0	1	0	0	0	0	0	0
E1C409	Uncharacterized protein OS=Gallus gallus OX=9031 GN=COL4A3BP PE=4 SV=3	COL4A3BP	COL4A3BP	COL4A3BP	1	0	0	1	0	0	0	0	0	0
A0A1D5PUG8	Bridging integrator 2 OS=Gallus gallus OX=9031 GN=BIN2 PE=4 SV=1	BIN2	BIN2	BIN2	1	0	0	1	0	0	0	0	0	0
P02701	Avidin OS=Gallus gallus OX=9031 GN=AVD PE=1 SV=3	AVD	-	AVD	1	0	0	1	0	0	0	0	0	0
E1C4N7	Sorting nexin OS=Gallus gallus OX=9031 PE=3 SV=2	SNX18	SNX18	SNX18	1	0	0	1	0	0	0	0	0	0
Q5ZKQ7	Glucose-induced degradation protein 8 homolog OS=Gallus gallus OX=9031 GN=GID8 PE=2 SV=1	GID8	GID8	GID8	1	0	0	1	0	0	0	0	0	0
P27731	Transthyretin OS=Gallus gallus OX=9031 GN=TTR PE=1 SV=1	TTR	TTR	TTR	1	0	0	1	0	0	0	0	0	0
A0A1L1RZK6	Uncharacterized protein OS=Gallus gallus OX=9031 GN=PMLL PE=4 SV=1	PMLL	PML	PMLL	1	0	0	1	0	0	0	0	0	0
Q90892	Guanylate binding protein OS=Gallus gallus OX=9031 GN=GBP PE=2 SV=2	GBP	GBP2	GBP	1	0	0	1	0	0	0	0	0	0
Q5ZJK3	Signal transducer and activator of transcription OS=Gallus gallus OX=9031 GN=STAT1 PE=2 SV=1	STAT1	STAT1	STAT1	1	0	0	1	0	0	0	0	0	0
F1NYH8	Uncharacterized protein OS=Gallus gallus OX=9031 GN=EVL PE=4 SV=1	EVL	EVL	EVL	1	0	0	1	0	0	0	0	0	0
A0A1D5NYN6	Uncharacterized protein OS=Gallus gallus OX=9031 GN=FAM136A PE=4 SV=1	FAM136A	FAM136A	FAM136A	1	0	0	1	0	0	0	0	0	0
P05083	Argininosuccinate lyase OS=Gallus gallus OX=9031 GN=ASL2 PE=2 SV=1	ASL2	ASL	ASL2	1	0	0	1	0	0	0	0	0	0
Q6VN51	Protein phospatase 3 regulatory subunit B alpha isoform type 1 OS=Gallus gallus OX=9031 GN=PPP3R1 PE=2 SV=1	PPP3R1	PPP3R1	PPP3R1	1	0	0	1	0	0	0	0	0	0
R4GLK3	Uncharacterized protein OS=Gallus gallus OX=9031 GN=PSMD4 PE=4 SV=2	PSMD4	PSMD4	PSMD4	1	0	0	1	0	0	0	0	0	0
X2C5I8	Integrin alpha 5 OS=Gallus gallus OX=9031 GN=Itga5 PE=2 SV=1	ITGA5	ITGA5	-	1	0	0	1	0	0	0	0	0	0
E1BWS9	Uncharacterized protein OS=Gallus gallus OX=9031 GN=HYPK PE=4 SV=3	HYPK	HYPK	HYPK	1	0	0	1	0	0	0	0	0	0
A0A1D5P900	Erythrocyte membrane protein band 4.1 like 2 OS=Gallus gallus OX=9031 GN=EPB41L2 PE=4 SV=1	EPB41L2	EPB41L2	EPB41L2	1	0	0	1	0	0	0	0	0	0
A0A1D5P9P4	Uncharacterized protein OS=Gallus gallus OX=9031 GN=KCTD12 PE=4 SV=1	KCTD12	KCTD12	KCTD12	1	0	0	1	0	0	0	0	0	0
Q5ZKS0	MARCKS like 1 OS=Gallus gallus OX=9031 GN=MARCKSL1 PE=2 SV=1	MARCKSL1	MARCKSL1	MARCKSL1	1	0	0	1	0	0	0	0	0	0
B5BSG3	Transporter associated with antigen processing 2 OS=Gallus gallus OX=9031 GN=TAP2 PE=4 SV=1	TAP2	TAP2	TAP2	1	0	0	1	0	0	0	0	0	0
F1NY53	Uncharacterized protein OS=Gallus gallus OX=9031 GN=ACOD1 PE=4 SV=1	ACOD1	IRG1	IRG1	1	0	0	1	0	0	0	0	0	0
F1NGM0	Uncharacterized protein OS=Gallus gallus OX=9031 GN=EHD3 PE=3 SV=1	EHD3	EHD3	EHD3	1	0	0	1	0	0	0	0	0	0
G1JRK4	Interferon-induced helicase C domain-containing protein 1 OS=Gallus gallus OX=9031 GN=IFIH1 PE=2 SV=1	MDA5	IFIH1	IFIH1	1	0	0	1	0	0	0	0	0	0
F1NPF7	Uncharacterized protein OS=Gallus gallus OX=9031 GN=FERMT1 PE=4 SV=2	FERMT1	FERMT1	FERMT1	1	0	0	1	0	0	0	0	0	0
E1C7A7	Uncharacterized protein OS=Gallus gallus OX=9031 GN=VTN PE=4 SV=2	VTN	VTN	VTN	1	0	0	1	0	0	0	0	0	0
E1BUR1	Uncharacterized protein OS=Gallus gallus OX=9031 GN=CDC42EP4 PE=4 SV=1	CDC42EP4	CDC42EP4	CDC42EP4	1	0	0	1	0	0	0	0	0	0
E1C0M8	Uncharacterized protein OS=Gallus gallus OX=9031 GN=SMARCA5 PE=3 SV=3	SMARCA5	SMARCA5	SMARCA5	1	0	0	1	0	0	0	0	0	0
E1C5A3	Serine/threonine protein phosphatase 2A regulatory subunit OS=Gallus gallus OX=9031 GN=PPP2R5A PE=3 SV=3	PPP2R5A	PPP2R5A	PPP2R5A	1	0	0	1	0	0	0	0	0	0
E1BYW9	Proteasome subunit beta OS=Gallus gallus OX=9031 GN=PSMB3 PE=3 SV=1	PSMB3	PSMB3	PSMB3	1	0	0	1	0	0	0	0	0	0
A0A1D5P6C6	Uncharacterized protein OS=Gallus gallus OX=9031 GN=SNTB1 PE=4 SV=1	SNTB1	SNTB1	SNTB1	1	0	0	1	0	0	0	0	0	0
Q90YB5	AvEna neural variant OS=Gallus gallus OX=9031 GN=ENAH PE=2 SV=1	ENAH	ENAH	ENAH	1	0	0	1	0	0	0	0	0	0
A0A1D5P9E8	Uncharacterized protein OS=Gallus gallus OX=9031 GN=MLA3B PE=4 SV=1	MLA3B	EML3	-	1	0	0	1	0	0	0	0	0	0
A0A1D5PEI0	DNA-directed RNA polymerase subunit OS=Gallus gallus OX=9031 GN=POLR2I PE=3 SV=1	POLR2I	POLR2I	POLR2I	1	0	0	1	0	0	0	0	0	0
A0A1D5P2V1	Tetratricopeptide repeat domain 38 OS=Gallus gallus OX=9031 GN=TTC38L PE=4 SV=1	TTC38L	TTC38	TTC38	1	0	0	1	0	0	0	0	0	0
A0A1D5PP48	Beta-hexosaminidase OS=Gallus gallus OX=9031 GN=HEXA PE=3 SV=1	HEXA	HEXA	HEXA	1	0	0	1	0	0	0	0	0	0
P28687	Signal peptidase complex subunit 3 OS=Gallus gallus OX=9031 GN=SPC22 PE=1 SV=1	SPC22	SPC22	SPCS3	1	0	0	1	0	0	0	0	0	0
Q5ZM89	Uncharacterized protein OS=Gallus gallus OX=9031 GN=COMMD5 PE=2 SV=1	COMMD5	COMMD5	COMMD5	1	0	0	1	0	0	0	0	0	0
F1NIN2	Carboxypeptidase OS=Gallus gallus OX=9031 GN=CTSA PE=3 SV=2	CTSA	CTSA	CTSA	1	0	0	1	0	0	0	0	0	0
F1P1K3	Arp2/3 complex 34 kDa subunit OS=Gallus gallus OX=9031 GN=ARPC2 PE=3 SV=3	ARPC2	ARPC2	ARPC2	1	0	0	1	0	0	0	0	0	0
A0A1D5PVF8	Tartrate-resistant acid phosphatase type 5 OS=Gallus gallus OX=9031 GN=ACP5 PE=4 SV=1	ACP5	ACP5	-	1	0	0	1	0	0	0	0	0	0
Q5ZIN0	Monoacylglycerol lipase ABHD12 OS=Gallus gallus OX=9031 GN=ABHD12 PE=2 SV=1	ABHD12	ABHD12	ABHD12	1	0	0	1	0	0	0	0	0	0
A0A1D5P2Y5	Uncharacterized protein OS=Gallus gallus OX=9031 GN=GAAGSD PE=3 SV=1	GAAGSD	GAA	GAA	1	0	0	1	0	0	0	0	0	0
F1P399	Isoleucine--tRNA ligase mitochondrial OS=Gallus gallus OX=9031 GN=IARS2 PE=3 SV=1	IARS2	IARS2	IARS2	1	0	0	1	0	0	0	0	0	0
F1NW57	Uncharacterized protein OS=Gallus gallus OX=9031 PE=4 SV=2	GALNS	GALNS	GALNS	1	0	0	1	0	0	0	0	0	0
E1BT93	Uncharacterized protein OS=Gallus gallus OX=9031 GN=ALDH2 PE=3 SV=3	ALDH2	ALDH2	ALDH2	1	0	0	1	0	0	0	0	0	0
Q5ZK87	Uncharacterized protein OS=Gallus gallus OX=9031 GN=STX16 PE=2 SV=1	STX16	STX16	STX16	1	0	0	1	0	0	0	0	0	0
Q2IAL7	Cathelicidin-2 OS=Gallus gallus OX=9031 GN=CATHL2 PE=2 SV=1	CATHL2	CAMP	CAMP	1	0	0	1	0	0	0	0	0	0
Q7SX63	Heat shock protein 70 OS=Gallus gallus OX=9031 GN=HSP70 PE=3 SV=1	HSP70	HSPA4	HSPA2	1	0	0	1	0	0	0	0	0	0
F6QGI8	Uncharacterized protein OS=Gallus gallus OX=9031 GN=FBP1 PE=3 SV=2	FBP1	FBP1	FBP1	1	0	0	1	0	0	0	0	0	0
Q5ZMM4	Catalase OS=Gallus gallus OX=9031 GN=CAT PE=3 SV=1	CAT	CAT	CAT	1	0	0	1	0	0	0	0	0	0
F1NDP3	Uncharacterized protein OS=Gallus gallus OX=9031 GN=FAP PE=3 SV=4	FAP	FAP	FAP	1	0	0	1	0	0	0	0	0	0
Q2XP49	Deoxyribonuclease 2 beta OS=Gallus gallus OX=9031 GN=DNASE2 PE=2 SV=1	DNASE2	DNASE2	DNASE2B	1	0	0	1	0	0	0	0	0	0
A0A1D5P946	Sphingomyelin phosphodiesterase OS=Gallus gallus OX=9031 GN=SMPD1 PE=3 SV=1	SMPD1	SMPD1	SMPD1	1	0	0	1	0	0	0	0	0	0
F1NQT4	Uncharacterized protein OS=Gallus gallus OX=9031 GN=NPC1 PE=4 SV=3	NPC1	NPC1	NPC1	1	0	0	1	0	0	0	0	0	0
F1NI86	Uncharacterized protein OS=Gallus gallus OX=9031 GN=GUSB PE=4 SV=1	GUSB	GUSB	GUSB	1	0	0	1	0	0	0	0	0	0
A0A1D5PJA5	Uncharacterized protein OS=Gallus gallus OX=9031 GN=DPP4 PE=3 SV=1	DPP4	DPP4	DPP4	1	0	0	1	0	0	0	0	0	0
Q5ZIA3	Sorting nexin 3 OS=Gallus gallus OX=9031 GN=SNX3 PE=2 SV=1	SNX3	SNX3	SNX3	1	0	0	1	0	0	0	0	0	0
A0A1D5PDE6	Myristoylated alanine-rich C-kinase substrate OS=Gallus gallus OX=9031 GN=MARCKS PE=4 SV=1	MARCKS	MARCKS	-	1	0	0	1	0	0	0	0	0	0
A0A1D5P2X6	Uncharacterized protein OS=Gallus gallus OX=9031 GN=STAB1 PE=4 SV=1	STAB1	STAB1	STAB1	1	0	0	1	0	0	0	0	0	0
E1BWB9	Uncharacterized protein OS=Gallus gallus OX=9031 GN=INF2 PE=4 SV=2	INF2	INF2	INF2	1	0	0	1	0	0	0	0	0	0
Q5ZMP2	Syntaxin 7 OS=Gallus gallus OX=9031 GN=STX7 PE=2 SV=1	STX7	STX7	STX7	1	0	0	1	0	0	0	0	0	0
E1C2I3	Uncharacterized protein OS=Gallus gallus OX=9031 GN=ERGIC1 PE=4 SV=3	ERGIC1	ERGIC1	ERGIC1	1	0	0	1	0	0	0	0	0	0
F1N9F3	Oxysterol-binding protein OS=Gallus gallus OX=9031 GN=OSBPL8 PE=3 SV=3	OSBPL8	OSBPL8	OSBPL8	1	0	0	1	0	0	0	0	0	0
A0A1D5PFL9	Nuclear pore complex protein Nup93 OS=Gallus gallus OX=9031 GN=NUP93 PE=3 SV=1	NUP93	NUP93	NUP93	1	0	0	1	0	0	0	0	0	0
E1C4M3	Uncharacterized protein OS=Gallus gallus OX=9031 GN=CTSZ PE=3 SV=1	CTSZ	CTSZ	CTSZ	1	0	0	1	0	0	0	0	0	0
R4GI14	Uncharacterized protein OS=Gallus gallus OX=9031 GN=BCL10 PE=4 SV=1	BCL10	BCL10	BCL10	1	0	0	1	0	0	0	0	0	0
Q6T683	Integrin beta OS=Gallus gallus OX=9031 GN=ITGB5 PE=3 SV=1	ITGB5	ITGB5	ITGB5	1	0	0	1	0	0	0	0	0	0
E1BV44	Uncharacterized protein OS=Gallus gallus OX=9031 GN=CSE1L PE=4 SV=2	CSE1L	CSE1L	CSE1L	1	0	0	1	0	0	0	0	0	0
A0A1D5PXL0	Beta-galactosidase OS=Gallus gallus OX=9031 GN=GLB1 PE=3 SV=1	GLB1	GLB1	GLB1	1	0	0	1	0	0	0	0	0	0
E1BSA4	Uncharacterized protein OS=Gallus gallus OX=9031 GN=PTTG1IP PE=4 SV=2	PTTG1IP	PTTG1IP	PTTG1IP	1	0	0	1	0	0	0	0	0	0
A0A1D5PDW6	Uncharacterized protein OS=Gallus gallus OX=9031 GN=INPP5D PE=4 SV=2	INPP5D	INPP5D	INPP5D	1	0	0	1	0	0	0	0	0	0
P26007	Integrin alpha-6 OS=Gallus gallus OX=9031 GN=ITGA6 PE=2 SV=1	ITGA6	ITGA6	ITGA6	1	0	0	1	0	0	0	0	0	0
E1BQF6	Uncharacterized protein OS=Gallus gallus OX=9031 GN=SNX4 PE=4 SV=2	SNX4	SNX4	SNX4	1	0	0	1	0	0	0	0	0	0
F1NF80	Uncharacterized protein OS=Gallus gallus OX=9031 GN=PPCS PE=4 SV=3	PPCS	PPCS	PPCS	1	0	0	1	0	0	0	0	0	0
E1BS15	Uncharacterized protein OS=Gallus gallus OX=9031 GN=ACSF2 PE=4 SV=2	ACSF2	ACSF2	ACSF2	1	0	0	1	0	0	0	0	0	0
Q2IAL6	Cathelicidin-3 OS=Gallus gallus OX=9031 GN=CATHL3 PE=1 SV=1	CATHL3	CAMP	CATHL3	1	0	0	1	0	0	0	0	0	0
Q5ZIE3	Signal recognition particle 14 OS=Gallus gallus OX=9031 GN=SRP14 PE=2 SV=1	SRP14	SRP14	SRP14	1	0	0	1	0	0	0	0	0	0
E1C7F8	Ribonucleic acid export 1 OS=Gallus gallus OX=9031 GN=RAE1 PE=4 SV=3	RAE1	RAE1	RAE1	1	0	0	1	0	0	0	0	0	0
F1NPG9	DCN1-like protein OS=Gallus gallus OX=9031 GN=DCUN1D1 PE=4 SV=2	DCUN1D1	DCUN1D1	DCUN1D1	1	0	0	1	0	0	0	0	0	0
F1N9S2	Uncharacterized protein OS=Gallus gallus OX=9031 GN=GSTZ1 PE=3 SV=3	GSTZ1	GSTZ1	GSTZ1	1	0	0	1	0	0	0	0	0	0

## Sheet: VENN summary
Category	Count
LPS	108
ANT	25
VAC	56
LPS+ANT	0
ANT+VAC	0
LPS+VAC	10
LPS+ANT+VAC	0
Total	199
