# Supplementary material for: Proteomic analysis of chicken bone marrow-derived dendritic cells in response to an inactivated IBV + NDV poultry vaccine
Source: Sci Rep. 2021 Jun 16;11:12666. doi: 10.1038/s41598-021-89810-3 (PMC8209092; doi:10.1038/s41598-021-89810-3)
Supplement: Supplementary file 7 — Supplementary Information 7. [file 41598_2021_89810_MOESM7_ESM.xlsx]

## Sheet: unique DEPs
Accession	Description	Original symbol	STRING identifier	SIGN DEP x<=-1.5 OR x>=1.5:LPS	SIGN DEP x<=-1.5 OR x>=1.5:ANT	SIGN DEP x<=-1.5 OR x>=1.5:VAC	Differentially expressed proteins (STIM-UNSTIM):LPS	Differentially expressed proteins (STIM-UNSTIM):ANT	Differentially expressed proteins (STIM-UNSTIM):VAC
Accession	Description	Original symbol	STRING identifier	LPS	ANT	VAC	LPS	ANT	VAC
E1BVW9	Anion exchange protein OS=Gallus gallus OX=9031 GN=SLC4A7 PE=3 SV=3	SLC4A7	SLC4A7	UP	-	-	1.08128	ND	ND
Q5ZKS0	MARCKS like 1 OS=Gallus gallus OX=9031 GN=MARCKSL1 PE=2 SV=1	MARCKSL1	MARCKSL1	UP	-	-	ND	ND	ND
B5BSG3	Transporter associated with antigen processing 2 OS=Gallus gallus OX=9031 GN=TAP2 PE=4 SV=1	TAP2	TAP2	UP	-	-	ND	ND	ND
F1NY53	Uncharacterized protein OS=Gallus gallus OX=9031 GN=ACOD1 PE=4 SV=1	ACOD1	IRG1	UP	-	-	ND	ND	ND
F1NGM0	Uncharacterized protein OS=Gallus gallus OX=9031 GN=EHD3 PE=3 SV=1	EHD3	EHD3	UP	-	-	ND	ND	ND
G1JRK4	Interferon-induced helicase C domain-containing protein 1 OS=Gallus gallus OX=9031 GN=IFIH1 PE=2 SV=1	MDA5	IFIH1	UP	-	-	ND	ND	ND
F1NPF7	Uncharacterized protein OS=Gallus gallus OX=9031 GN=FERMT1 PE=4 SV=2	FERMT1	FERMT1	UP	-	-	ND	ND	ND
E1C7A7	Uncharacterized protein OS=Gallus gallus OX=9031 GN=VTN PE=4 SV=2	VTN	VTN	UP	-	-	ND	ND	ND
E1BUR1	Uncharacterized protein OS=Gallus gallus OX=9031 GN=CDC42EP4 PE=4 SV=1	CDC42EP4	CDC42EP4	UP	-	-	ND	ND	ND
E1C0M8	Uncharacterized protein OS=Gallus gallus OX=9031 GN=SMARCA5 PE=3 SV=3	SMARCA5	SMARCA5	UP	-	-	ND	ND	ND
E1C5A3	Serine/threonine protein phosphatase 2A regulatory subunit OS=Gallus gallus OX=9031 GN=PPP2R5A PE=3 SV=3	PPP2R5A	PPP2R5A	UP	-	-	ND	ND	ND
E1BYW9	Proteasome subunit beta OS=Gallus gallus OX=9031 GN=PSMB3 PE=3 SV=1	PSMB3	PSMB3	UP	-	-	ND	ND	ND
A0A1D5P6C6	Uncharacterized protein OS=Gallus gallus OX=9031 GN=SNTB1 PE=4 SV=1	SNTB1	SNTB1	UP	-	-	ND	ND	ND
Q90YB5	AvEna neural variant OS=Gallus gallus OX=9031 GN=ENAH PE=2 SV=1	ENAH	ENAH	UP	-	-	ND	ND	ND
A0A1D5P9E8	Uncharacterized protein OS=Gallus gallus OX=9031 GN=MLA3B PE=4 SV=1	MLA3B	-	UP	-	-	ND	ND	ND
A0A1D5PEI0	DNA-directed RNA polymerase subunit OS=Gallus gallus OX=9031 GN=POLR2I PE=3 SV=1	POLR2I	POLR2I	UP	-	-	ND	ND	ND
A0A1D5PCD1	Uncharacterized protein OS=Gallus gallus OX=9031 GN=FLOT2 PE=4 SV=1	FLOT2	FLOT2	UP	-	-	3.09361	2.47418	3.84444
A0A1D5P997	Uncharacterized protein OS=Gallus gallus OX=9031 GN=ARFIP1 PE=4 SV=1	ARFIP1	ARFIP1	UP	-	UP	1.70552	2.31731	2.16663
Q5ZMW3	Apoptosis inhibitor 5 OS=Gallus gallus OX=9031 GN=API5 PE=2 SV=1	API5	API5	UP	-	-	2.45936	2.13805	0.537806
A0A1D5NYN6	Uncharacterized protein OS=Gallus gallus OX=9031 GN=FAM136A PE=4 SV=1	FAM136A	FAM136A	UP	-	-	2.78067	1.45575	-0.539133
F1NMA2	Sulfotransferase OS=Gallus gallus OX=9031 GN=SULT1E1 PE=3 SV=3	SULT1E1	SULT1E1	UP	-	-	2.10502	1.05957	0.357783
A0A1D5P900	Erythrocyte membrane protein band 4.1 like 2 OS=Gallus gallus OX=9031 GN=EPB41L2 PE=4 SV=1	EPB41L2	EPB41L2	UP	-	-	5.97454	1.01742	-1.08072
A0A1L1RKT0	Glycylpeptide N-tetradecanoyltransferase OS=Gallus gallus OX=9031 GN=NMT1 PE=3 SV=1	NMT1	NMT1	UP	-	-	0.968012	0.831607	-0.0611876
Q5ZKQ7	Glucose-induced degradation protein 8 homolog OS=Gallus gallus OX=9031 GN=GID8 PE=2 SV=1	GID8	GID8	UP	-	-	0.95718	0.773393	-0.260723
E1BWS9	Uncharacterized protein OS=Gallus gallus OX=9031 GN=HYPK PE=4 SV=3	HYPK	HYPK	UP	-	-	0.643578	0.547954	-0.883177
A0A1D5P9P4	Uncharacterized protein OS=Gallus gallus OX=9031 GN=KCTD12 PE=4 SV=1	KCTD12	KCTD12	UP	-	-	1.03507	0.499184	-1.1351
A0A1D5PCB5	Uncharacterized protein OS=Gallus gallus OX=9031 GN=GBP4L PE=4 SV=1	GBP4L	-	UP	-	-	2.39377	0.219411	0.407462
A0A1D5PRZ0	Uncharacterized protein OS=Gallus gallus OX=9031 GN=GGA1 PE=4 SV=1	GGA1	GGA1	UP	-	-	0.99575	0.211749	0.253037
Q5XNV3	Cell cycle associated protein 1 OS=Gallus gallus OX=9031 GN=CAPRIN1 PE=2 SV=1	CAPRIN1	CAPRIN1	UP	-	-	0.586257	0.17068	-0.170155
E1C007	Protein kinase C and casein kinase substrate in neurons protein 2 OS=Gallus gallus OX=9031 GN=PACSIN2 PE=4 SV=1	PACSIN2	PACSIN2	UP	-	-	0.98442	0.160528	0.415946
Q49B65	EF hand-containing protein 1 OS=Gallus gallus OX=9031 GN=EFHD1 PE=2 SV=1	EFHD1	EFHD1	UP	-	-	0.653622	0.124612	0.0576368
F1NYA2	Uncharacterized protein OS=Gallus gallus OX=9031 GN=EIF4H PE=4 SV=2	EIF4H	EIF4H	UP	-	-	0.648188	0.0513956	-0.165554
F1NJH7	Uncharacterized protein OS=Gallus gallus OX=9031 GN=FYB PE=4 SV=3	FYB	FYB	UP	-	DOWN	0.714069	0.0512719	-0.778266
Q58I02	Nicotinamide phosphoribosyltransferase OS=Gallus gallus OX=9031 GN=PBEF1 PE=2 SV=1	PBEF1	NAMPT	UP	-	-	0.925801	0.0493678	0.0937802
F1NKE8	Uncharacterized protein OS=Gallus gallus OX=9031 GN=PDXK PE=4 SV=3	PDXK	PDXK	UP	-	UP	0.960267	0.047168	0.854008
Q5F420	Acyl-CoA synthetase long chain family member 1 OS=Gallus gallus OX=9031 GN=ACSL1 PE=2 SV=1	ACSL1	ACSL1	UP	-	-	3.17219	0.0462495	0.925065
P0CB50	Peroxiredoxin-1 OS=Gallus gallus OX=9031 GN=PRDX1 PE=1 SV=1	PRDX1	PRDX1	UP	-	-	1.9046	0.0440941	0.266787
Q5ZM14	Na(+)/H(+) exchange regulatory cofactor NHE-RF1 OS=Gallus gallus OX=9031 GN=SLC9A3R1 PE=2 SV=1	SLC9A3R1	SLC9A3R1	UP	-	-	1.0648	0.0131158	0.107644
E1C409	Uncharacterized protein OS=Gallus gallus OX=9031 GN=COL4A3BP PE=4 SV=3	COL4A3BP	COL4A3BP	UP	-	-	1.05181	-0.0145796	-0.184396
Q5ZMI9	Vacuolar protein sorting 4 homolog B OS=Gallus gallus OX=9031 GN=VPS4B PE=2 SV=1	VPS4B	VPS4B	UP	-	-	0.858437	-0.0352063	-0.0228006
Q90892	Guanylate binding protein OS=Gallus gallus OX=9031 GN=GBP PE=2 SV=2	GBP	GBP	UP	-	-	2.4085	-0.0738324	-0.393384
P08250	Apolipoprotein A-I OS=Gallus gallus OX=9031 GN=APOA1 PE=1 SV=2	APOA1	APOA1	UP	-	DOWN	2.96665	-0.0774033	-1.00942
E1BSG5	Eukaryotic translation initiation factor 4 gamma 1 OS=Gallus gallus OX=9031 GN=EIF4G1 PE=4 SV=1	EIF4G1	EIF4G1	UP	-	DOWN	0.669599	-0.0914839	-1.23223
F1NT14	Microsomal glutathione S-transferase 1 OS=Gallus gallus OX=9031 GN=MGST1 PE=4 SV=2	MGST1	MGST1	UP	-	-	0.608573	-0.123193	0.181758
A0A1D5PUG8	Bridging integrator 2 OS=Gallus gallus OX=9031 GN=BIN2 PE=4 SV=1	BIN2	BIN2	UP	-	-	0.828042	-0.142765	-0.196407
P28568	Solute carrier family 2 facilitated glucose transporter member 3 OS=Gallus gallus OX=9031 GN=SLC2A3 PE=2 SV=1	SLC2A3	SLC2A3	UP	-	-	1.28469	-0.15883	0.0795816
F1NYH8	Uncharacterized protein OS=Gallus gallus OX=9031 GN=EVL PE=4 SV=1	EVL	EVL	UP	-	-	1.02384	-0.159309	-0.523195
F1P4I9	Proteasomal ubiquitin receptor ADRM1 OS=Gallus gallus OX=9031 GN=ADRM1 PE=4 SV=2	ADRM1	ADRM1	UP	-	-	1.16903	-0.16229	-0.0968225
F1P5D8	Uncharacterized protein OS=Gallus gallus OX=9031 GN=UNC13D PE=4 SV=3	UNC13D	UNC13D	UP	-	-	0.993168	-0.171367	0.0553479
F1P269	ATP-citrate synthase OS=Gallus gallus OX=9031 GN=ACLY PE=3 SV=2	ACLY	ACLY	UP	-	-	1.45826	-0.180251	0.685267
P27731	Transthyretin OS=Gallus gallus OX=9031 GN=TTR PE=1 SV=1	TTR	TTR	UP	-	-	2.04846	-0.183297	-0.284098
Q5ZIY8	Ribonuclease/angiogenin inhibitor 1 OS=Gallus gallus OX=9031 GN=RNH1 PE=1 SV=1	RNH1	RNH1	UP	-	-	1.27504	-0.206441	0.145838
P05083	Argininosuccinate lyase OS=Gallus gallus OX=9031 GN=ASL2 PE=2 SV=1	ASL2	ASL2	UP	-	-	0.726569	-0.21033	-0.553217
F1NFA4	Uncharacterized protein OS=Gallus gallus OX=9031 GN=ZNFX1 PE=4 SV=2	ZNFX1	ZNFX1	UP	-	-	1.27418	-0.215903	-0.133878
R4GLK3	Uncharacterized protein OS=Gallus gallus OX=9031 GN=PSMD4 PE=4 SV=2	PSMD4	PSMD4	UP	-	-	1.04319	-0.235237	-0.671904
Q5ZJK3	Signal transducer and activator of transcription OS=Gallus gallus OX=9031 GN=STAT1 PE=2 SV=1	STAT1	STAT1	UP	-	-	1.85033	-0.268106	-0.43177
A0A1L1RZK6	Uncharacterized protein OS=Gallus gallus OX=9031 GN=PMLL PE=4 SV=1	PMLL	PMLL	UP	-	-	0.873159	-0.371162	-0.344354
Q6VN51	Protein phospatase 3 regulatory subunit B alpha isoform type 1 OS=Gallus gallus OX=9031 GN=PPP3R1 PE=2 SV=1	PPP3R1	PPP3R1	UP	-	-	1.66111	-0.454941	-0.59208
Q5ZLG1	Ras-related protein Rab-18 OS=Gallus gallus OX=9031 GN=RAB18 PE=2 SV=1	RAB18	RAB18	UP	-	-	1.02465	-0.464558	0.859903
Q5ZJ23	Argininosuccinate synthase OS=Gallus gallus OX=9031 GN=ASS1 PE=2 SV=1	ASS1	ASS1	UP	-	-	1.34328	-0.50251	0.803439
A0A1D5PXQ2	Uncharacterized protein OS=Gallus gallus OX=9031 GN=SQSTM1 PE=4 SV=1	SQSTM1	SQSTM1	UP	-	-	1.16794	-0.580881	0.339328
Q5ZLI7	Ubiquitin conjugating enzyme E2 H OS=Gallus gallus OX=9031 GN=UBE2H PE=2 SV=1	UBE2H	UBE2H	UP	-	-	0.772726	-0.642595	0.328881
P02701	Avidin OS=Gallus gallus OX=9031 GN=AVD PE=1 SV=3	AVD	AVD	UP	-	-	3.00182	-0.684015	-0.197851
Q5ZID0	NmrA-like family domain-containing protein 1 OS=Gallus gallus OX=9031 GN=NMRAL1 PE=2 SV=1	NMRAL1	NMRAL1	UP	-	-	0.845687	-0.720843	0.0390252
E1C4N7	Sorting nexin OS=Gallus gallus OX=9031 PE=3 SV=2	SNX18	SNX18	UP	-	-	0.848636	-0.782821	-0.203583
X2C5I8	Integrin alpha 5 OS=Gallus gallus OX=9031 GN=Itga5 PE=2 SV=1	ITGA5	-	UP	-	-	1.39505	-1.03568	-0.727017
Q5ZL97	Engulfment and cell motility 1 OS=Gallus gallus OX=9031 GN=ELMO1 PE=2 SV=1	ELMO1	ELMO1	DOWN	-	DOWN	ND	ND	ND
Q5ZK87	Uncharacterized protein OS=Gallus gallus OX=9031 GN=STX16 PE=2 SV=1	STX16	STX16	DOWN	-	-	-2.74355	ND	0.181464
P26007	Integrin alpha-6 OS=Gallus gallus OX=9031 GN=ITGA6 PE=2 SV=1	ITGA6	ITGA6	DOWN	-	-	ND	ND	ND
E1BQF6	Uncharacterized protein OS=Gallus gallus OX=9031 GN=SNX4 PE=4 SV=2	SNX4	SNX4	DOWN	-	-	ND	ND	ND
F1NF80	Uncharacterized protein OS=Gallus gallus OX=9031 GN=PPCS PE=4 SV=3	PPCS	PPCS	DOWN	-	-	ND	ND	ND
E1BS15	Uncharacterized protein OS=Gallus gallus OX=9031 GN=ACSF2 PE=4 SV=2	ACSF2	ACSF2	DOWN	-	-	ND	ND	ND
Q2IAL6	Cathelicidin-3 OS=Gallus gallus OX=9031 GN=CATHL3 PE=1 SV=1	CATHL3	CATHL3	DOWN	-	-	ND	ND	ND
Q5ZIE3	Signal recognition particle 14 OS=Gallus gallus OX=9031 GN=SRP14 PE=2 SV=1	SRP14	SRP14	DOWN	-	-	ND	ND	ND
E1C7F8	Ribonucleic acid export 1 OS=Gallus gallus OX=9031 GN=RAE1 PE=4 SV=3	RAE1	RAE1	DOWN	-	-	ND	ND	ND
F1NPG9	DCN1-like protein OS=Gallus gallus OX=9031 GN=DCUN1D1 PE=4 SV=2	DCUN1D1	DCUN1D1	DOWN	-	-	ND	ND	ND
F1N9S2	Uncharacterized protein OS=Gallus gallus OX=9031 GN=GSTZ1 PE=3 SV=3	GSTZ1	GSTZ1	DOWN	-	-	ND	ND	ND
R4GI14	Uncharacterized protein OS=Gallus gallus OX=9031 GN=BCL10 PE=4 SV=1	BCL10	BCL10	DOWN	-	-	-0.8139	0.754583	-0.427628
P31395	Stathmin OS=Gallus gallus OX=9031 GN=STMN1 PE=1 SV=1	STMN1	STMN1	DOWN	-	DOWN	-1.22771	0.672053	-0.704826
E1BV44	Uncharacterized protein OS=Gallus gallus OX=9031 GN=CSE1L PE=4 SV=2	CSE1L	CSE1L	DOWN	-	-	-4.6832	0.392253	-0.461702
F1P399	Isoleucine--tRNA ligase mitochondrial OS=Gallus gallus OX=9031 GN=IARS2 PE=3 SV=1	IARS2	IARS2	DOWN	-	-	-0.716963	0.29462	0.245142
P28687	Signal peptidase complex subunit 3 OS=Gallus gallus OX=9031 GN=SPC22 PE=1 SV=1	SPC22	SPCS3	DOWN	-	-	-2.8791	0.285399	0.632857
A0A1D5PXL0	Beta-galactosidase OS=Gallus gallus OX=9031 GN=GLB1 PE=3 SV=1	GLB1	GLB1	DOWN	-	-	-1.09617	0.278913	-0.535022
A0A1D5PDW6	Uncharacterized protein OS=Gallus gallus OX=9031 GN=INPP5D PE=4 SV=2	INPP5D	INPP5D	DOWN	-	-	-0.828387	0.277294	-0.790629
Q5ZMM4	Catalase OS=Gallus gallus OX=9031 GN=CAT PE=3 SV=1	CAT	CAT	DOWN	-	-	-0.928268	0.223064	0.101152
E1C2I3	Uncharacterized protein OS=Gallus gallus OX=9031 GN=ERGIC1 PE=4 SV=3	ERGIC1	ERGIC1	DOWN	-	-	-1.29332	0.222551	-0.280341
F1NW57	Uncharacterized protein OS=Gallus gallus OX=9031 PE=4 SV=2	GALNS	GALNS	DOWN	-	-	-1.28033	0.187442	0.232858
A0A1D5PBP3	Carboxypeptidase OS=Gallus gallus OX=9031 GN=SCPEP1 PE=3 SV=1	SCPEP1	SCPEP1	DOWN	-	UP	-0.643722	0.165174	1.04481
F1N9F3	Oxysterol-binding protein OS=Gallus gallus OX=9031 GN=OSBPL8 PE=3 SV=3	OSBPL8	OSBPL8	DOWN	-	-	-0.840203	0.134315	-0.309944
F1NI86	Uncharacterized protein OS=Gallus gallus OX=9031 GN=GUSB PE=4 SV=1	GUSB	GUSB	DOWN	-	-	-1.4613	0.0965228	-0.118277
Q7SX63	Heat shock protein 70 OS=Gallus gallus OX=9031 GN=HSP70 PE=3 SV=1	HSP70	HSPA2	DOWN	-	-	-0.694807	0.0926393	0.140697
Q5ZM89	Uncharacterized protein OS=Gallus gallus OX=9031 GN=COMMD5 PE=2 SV=1	COMMD5	COMMD5	DOWN	-	-	-0.653442	0.0820139	0.519764
E1BSA4	Uncharacterized protein OS=Gallus gallus OX=9031 GN=PTTG1IP PE=4 SV=2	PTTG1IP	PTTG1IP	DOWN	-	-	-0.82969	0.0750132	-0.553942
Q5ZIA3	Sorting nexin 3 OS=Gallus gallus OX=9031 GN=SNX3 PE=2 SV=1	SNX3	SNX3	DOWN	-	-	-0.587881	0.0400945	-0.139839
E1BT93	Uncharacterized protein OS=Gallus gallus OX=9031 GN=ALDH2 PE=3 SV=3	ALDH2	ALDH2	DOWN	-	-	-0.861892	0.0334021	0.217101
E1C4M3	Uncharacterized protein OS=Gallus gallus OX=9031 GN=CTSZ PE=3 SV=1	CTSZ	CTSZ	DOWN	-	-	-1.5215	0.0248097	-0.327613
F1P1K3	Arp2/3 complex 34 kDa subunit OS=Gallus gallus OX=9031 GN=ARPC2 PE=3 SV=3	ARPC2	ARPC2	DOWN	-	-	-0.844852	0.021169	0.334844
A0A1D5PP48	Beta-hexosaminidase OS=Gallus gallus OX=9031 GN=HEXA PE=3 SV=1	HEXA	HEXA	DOWN	-	-	-1.40665	0.0184581	0.814452
A0A1D5P2V1	Tetratricopeptide repeat domain 38 OS=Gallus gallus OX=9031 GN=TTC38L PE=4 SV=1	TTC38L	TTC38	DOWN	-	-	-0.608761	0.000256622	1.15733
E1BVC8	Secretory carrier-associated membrane protein OS=Gallus gallus OX=9031 GN=SCAMP1 PE=3 SV=1	SCAMP1	SCAMP1	DOWN	-	DOWN	-0.955406	-0.00732064	-0.781081
A0A1D5PVF8	Tartrate-resistant acid phosphatase type 5 OS=Gallus gallus OX=9031 GN=ACP5 PE=4 SV=1	ACP5	-	DOWN	-	-	-1.68687	-0.0104638	0.287897
A0A1D5PDE6	Myristoylated alanine-rich C-kinase substrate OS=Gallus gallus OX=9031 GN=MARCKS PE=4 SV=1	MARCKS	-	DOWN	-	-	-0.807311	-0.0270172	-0.172404
Q5ZIN0	Monoacylglycerol lipase ABHD12 OS=Gallus gallus OX=9031 GN=ABHD12 PE=2 SV=1	ABHD12	ABHD12	DOWN	-	-	-0.70481	-0.0734758	0.259671
Q2XP49	Deoxyribonuclease 2 beta OS=Gallus gallus OX=9031 GN=DNASE2 PE=2 SV=1	DNASE2	DNASE2B	DOWN	-	-	-1.23452	-0.116665	0.0207321
F1NIN2	Carboxypeptidase OS=Gallus gallus OX=9031 GN=CTSA PE=3 SV=2	CTSA	CTSA	DOWN	-	-	-0.866436	-0.125612	0.482461
F6QGI8	Uncharacterized protein OS=Gallus gallus OX=9031 GN=FBP1 PE=3 SV=2	FBP1	FBP1	DOWN	-	-	-0.599166	-0.125945	0.118449
A0A1D5P2Y5	Uncharacterized protein OS=Gallus gallus OX=9031 GN=GAAGSD PE=3 SV=1	GAAGSD	GAA	DOWN	-	-	-1.7884	-0.141298	0.247113
E1BWB9	Uncharacterized protein OS=Gallus gallus OX=9031 GN=INF2 PE=4 SV=2	INF2	INF2	DOWN	-	-	-1.27081	-0.156284	-0.270472
F1NQT4	Uncharacterized protein OS=Gallus gallus OX=9031 GN=NPC1 PE=4 SV=3	NPC1	NPC1	DOWN	-	-	-0.627976	-0.223874	-0.0993279
A0A1D5PFL9	Nuclear pore complex protein Nup93 OS=Gallus gallus OX=9031 GN=NUP93 PE=3 SV=1	NUP93	NUP93	DOWN	-	-	-1.26356	-0.257668	-0.31589
Q6T683	Integrin beta OS=Gallus gallus OX=9031 GN=ITGB5 PE=3 SV=1	ITGB5	ITGB5	DOWN	-	-	-1.46202	-0.353466	-0.456666
A0A1D5PJA5	Uncharacterized protein OS=Gallus gallus OX=9031 GN=DPP4 PE=3 SV=1	DPP4	DPP4	DOWN	-	-	-1.07795	-0.366449	-0.126228
F1NJF8	Alpha-galactosidase OS=Gallus gallus OX=9031 GN=NAGA PE=3 SV=2	NAGA	NAGA	DOWN	-	UP	-1.32801	-0.368312	0.773167
F1NDP3	Uncharacterized protein OS=Gallus gallus OX=9031 GN=FAP PE=3 SV=4	FAP	FAP	DOWN	-	-	-1.1389	-0.38441	0.0888966
Q2IAL7	Cathelicidin-2 OS=Gallus gallus OX=9031 GN=CATHL2 PE=2 SV=1	CATHL2	CAMP	DOWN	-	-	-1.47893	-0.525707	0.149623
A0A1D5P946	Sphingomyelin phosphodiesterase OS=Gallus gallus OX=9031 GN=SMPD1 PE=3 SV=1	SMPD1	SMPD1	DOWN	-	-	-0.782908	-0.553907	-0.0845023
A0A1D5P2X6	Uncharacterized protein OS=Gallus gallus OX=9031 GN=STAB1 PE=4 SV=1	STAB1	STAB1	DOWN	-	-	-2.68937	-0.662228	-0.268641
Q5ZMP2	Syntaxin 7 OS=Gallus gallus OX=9031 GN=STX7 PE=2 SV=1	STX7	STX7	DOWN	-	-	-1.14354	-1.16475	-0.272589
F1NUN3	Uncharacterized protein OS=Gallus gallus OX=9031 GN=RIN3 PE=4 SV=3	RIN3	RIN3	-	UP	-	ND	ND	ND
Q5ZJV0	COP9 signalosome subunit 4 OS=Gallus gallus OX=9031 GN=COPS4 PE=2 SV=1	COPS4	COPS4	-	UP	-	ND	ND	ND
E1BRQ5	Uncharacterized protein OS=Gallus gallus OX=9031 GN=CCDC25 PE=4 SV=3	CCDC25	CCDC25	-	UP	-	ND	ND	ND
A0A1D5PMM8	Zinc finger protein 207 OS=Gallus gallus OX=9031 GN=ZNF207 PE=4 SV=1	ZNF207	ZNF207	-	UP	-	ND	ND	ND
A0A1D5PGY9	Eukaryotic translation initiation factor 3 subunit A OS=Gallus gallus OX=9031 GN=EIF3A PE=3 SV=2	EIF3A	EIF3A	-	DOWN	-	ND	ND	ND
A0A1D5PKH3	Uncharacterized protein OS=Gallus gallus OX=9031 PE=4 SV=1	GRSF1	GRSF1	-	DOWN	-	ND	ND	ND
Q5ZK87	Uncharacterized protein OS=Gallus gallus OX=9031 GN=STX16 PE=2 SV=1	STX16	STX16	-	DOWN	-	ND	ND	ND
F1P3J5	Lipase A lysosomal acid type OS=Gallus gallus OX=9031 PE=4 SV=3	LIPA	LIPA	-	-	UP	ND	ND	ND
Q5ZJT7	Uncharacterized protein OS=Gallus gallus OX=9031 GN=ELOC PE=2 SV=1	ELOC	TCEB1	-	-	UP	ND	ND	ND
F1NX30	Cell cycle control protein OS=Gallus gallus OX=9031 GN=TMEM30A PE=3 SV=1	TMEM30A	TMEM30A	-	-	UP	ND	ND	ND
A0A1D5PFA9	Isocitrate dehydrogenase [NAD] subunit mitochondrial OS=Gallus gallus OX=9031 GN=IDH3G PE=3 SV=1	IDH3G	IDH3G	-	-	UP	ND	ND	ND
A0A1D5PP94	Uncharacterized protein OS=Gallus gallus OX=9031 GN=DNM2L PE=3 SV=1	DNM2L	DNM2	-	-	DOWN	ND	ND	ND
Q90846	G protein OS=Gallus gallus OX=9031 GN=Galpa i3-o PE=2 SV=1	GNAI1	GNAI1	-	-	DOWN	ND	ND	ND
R4GFT6	Uncharacterized protein OS=Gallus gallus OX=9031 GN=SUN2 PE=4 SV=2	SUN2	SUN2	-	-	DOWN	ND	ND	ND
P27921	Transcription factor jun-D OS=Gallus gallus OX=9031 GN=JUND PE=3 SV=1	JUND	-	-	-	DOWN	ND	ND	ND
R4GJX5	Uncharacterized protein OS=Gallus gallus OX=9031 GN=MSRA PE=3 SV=2	MSRA	MSRA	-	-	DOWN	ND	ND	ND
Q8UUX6	GDP/GTP exchange factor VAV3 OS=Gallus gallus OX=9031 GN=VAV3 PE=2 SV=1	VAV3	VAV3	-	-	DOWN	ND	ND	ND
F1NA55	Eukaryotic translation initiation factor 2A OS=Gallus gallus OX=9031 GN=EIF2A PE=3 SV=3	EIF2A	EIF2A	-	-	DOWN	ND	ND	ND
F1N851	Uncharacterized protein OS=Gallus gallus OX=9031 GN=ENTPD1 PE=3 SV=3	ENTPD1	ENTPD1	-	-	DOWN	ND	ND	ND
A0A1D5PS73	Uncharacterized protein OS=Gallus gallus OX=9031 GN=SCYL1 PE=4 SV=1	SCYL1	-	-	-	DOWN	ND	ND	ND
F1N9Y5	Tyrosine-protein kinase SYK OS=Gallus gallus OX=9031 GN=SYK PE=1 SV=2	SYK	SYK	-	UP	-	1.0925	2.28232	-1.48631
F1NQ53	Uncharacterized protein OS=Gallus gallus OX=9031 GN=SRP19 PE=4 SV=3	SRP19	SRP19	-	UP	-	0.571276	1.75896	0.370366
F1NKH3	Uncharacterized protein OS=Gallus gallus OX=9031 GN=HOOK3 PE=4 SV=3	HOOK3	HOOK3	-	UP	-	0.0500161	1.3857	-5.73887
A0A1D5P3D9	Uncharacterized protein OS=Gallus gallus OX=9031 GN=FAM107B PE=4 SV=1	FAM107B	FAM107B	-	UP	-	1.52225	1.29698	-0.196022
R4GJX3	Uncharacterized protein OS=Gallus gallus OX=9031 GN=IFITM3 PE=4 SV=2	IFITM3	IFITM3	-	-	UP	ND	1.24188	1.05076
O12940	Target of Myb protein 1 OS=Gallus gallus OX=9031 GN=TOM1 PE=2 SV=2	TOM1	TOM1	-	UP	-	-0.820607	1.12804	-0.296912
Q5F3T2	Septin 9 OS=Gallus gallus OX=9031 GN=SEPT9 PE=2 SV=1	SEPT9	SEPT9	-	-	UP	0.222904	1.09069	2.27906
Q5ZJZ5	D-beta-hydroxybutyrate dehydrogenase mitochondrial OS=Gallus gallus OX=9031 GN=BDH1 PE=2 SV=1	BDH1	BDH1	-	UP	-	0.226247	0.908348	-0.0720163
E1BUM0	Peptidyl-prolyl cis-trans isomerase E OS=Gallus gallus OX=9031 GN=PPIE PE=3 SV=1	PPIE	PPIE	-	UP	-	0.711252	0.826619	ND
A0A1D5P7M2	Uncharacterized protein OS=Gallus gallus OX=9031 GN=RETSAT PE=4 SV=1	RETSAT	RETSAT	-	UP	-	-0.241077	0.802769	1.32074
Q9DEA3	Proliferating cell nuclear antigen OS=Gallus gallus OX=9031 GN=PCNA PE=1 SV=1	PCNA	PCNA	-	UP	-	-0.872191	0.770578	1.66476
A0A1D5PPZ5	TLD domain-containing protein 1 OS=Gallus gallus OX=9031 GN=TLDC1 PE=4 SV=1	TLDC1	KIAA1609	-	UP	-	0.474558	0.742052	1.33895
P49024	Paxillin OS=Gallus gallus OX=9031 GN=PXN PE=1 SV=1	PXN	PXN	-	-	DOWN	0.344851	0.530108	-1.63199
E1C050	Eukaryotic translation initiation factor 3 subunit F OS=Gallus gallus OX=9031 GN=EIF3F PE=3 SV=1	EIF3F	EIF3F	-	-	UP	-0.00682611	0.467356	0.664267
F1NFA8	Uncharacterized protein OS=Gallus gallus OX=9031 GN=NUP62 PE=4 SV=3	NUP62	NUP62	-	-	DOWN	-0.398296	0.415196	-1.07883
E1C764	Uncharacterized protein OS=Gallus gallus OX=9031 GN=BMP2K PE=4 SV=3	BMP2K	BMP2K	-	-	DOWN	1.34684	0.303474	-0.718
Q02960	Macrophage migration inhibitory factor OS=Gallus gallus OX=9031 GN=MIF PE=3 SV=3	MIF	MIF	-	-	UP	-0.0704004	0.275819	0.642678
Q6JLB2	Proteasome subunit beta OS=Gallus gallus OX=9031 GN=PSMB1 PE=3 SV=1	PSMB1	PSMB1	-	-	UP	-0.377561	0.268617	1.53526
O13113	Dolichyl-diphosphooligosaccharide--protein glycosyltransferase subunit DAD1 OS=Gallus gallus OX=9031 GN=DAD1 PE=2 SV=1	DAD1	DAD1	-	-	UP	0.381038	0.2	1.33128
Q6WNG8	Heterogeneous nuclear ribonucleoprotein H1-like protein OS=Gallus gallus OX=9031 PE=2 SV=1	HNRNPH2	HNRNPH2	-	-	UP	0.225198	0.19362	1.04509
F1NR71	Uncharacterized protein OS=Gallus gallus OX=9031 GN=PSMD7 PE=4 SV=3	PSMD7	PSMD7	-	-	UP	0.266749	0.170036	0.734552
E1C1I7	Uncharacterized protein OS=Gallus gallus OX=9031 PE=4 SV=3	RGCC	RGCC	-	-	DOWN	0.128307	0.153491	-0.617465
Q5ZMQ7	SH3 domain containing kinase binding protein 1 OS=Gallus gallus OX=9031 GN=SH3KBP1 PE=1 SV=1	SH3KBP1	SH3KBP1	-	-	DOWN	-0.0518182	0.107085	-1.12635
P08636	40S ribosomal protein S17 OS=Gallus gallus OX=9031 GN=RPS17 PE=2 SV=3	RPS17	RPS17	-	-	DOWN	0.197278	0.0886642	-4.17696
F1NY54	Thyroid hormone receptor associated protein 3 OS=Gallus gallus OX=9031 GN=THRAP3 PE=4 SV=2	THRAP3	THRAP3	-	-	DOWN	0.2197	0.0871508	-0.749763
P47826	60S acidic ribosomal protein P0 OS=Gallus gallus OX=9031 GN=RPLP0 PE=2 SV=1	RPLP0	RPLP0	-	-	UP	0.145007	0.0867604	0.909612
Q5ZL37	Succinate--CoA ligase [GDP-forming] subunit beta mitochondrial OS=Gallus gallus OX=9031 GN=SUCLG2 PE=2 SV=1	SUCLG2	SUCLG2	-	-	UP	-0.0931878	0.0704155	0.671711
P62801	Histone H4 OS=Gallus gallus OX=9031 GN=H4-I PE=1 SV=2	H4-I	HIST1H46	-	-	UP	-0.126637	0.0388903	1.08481
F1NBY1	TAR DNA-binding protein 43 OS=Gallus gallus OX=9031 GN=TARDBP PE=4 SV=1	TARDBP	TARDBP	-	-	UP	-0.173381	0.0369696	1.19543
P12003	Vinculin OS=Gallus gallus OX=9031 GN=VCL PE=1 SV=4	VCL	VCL	-	-	DOWN	0.401899	0.0318701	-0.9486
I3VQH4	Interleukin enhancer binding factor 3-like protein OS=Gallus gallus OX=9031 GN=ILF3 PE=2 SV=1	ILF3	ILF3	-	-	DOWN	0.1956	0.0303094	-0.658473
E1C460	Uncharacterized protein OS=Gallus gallus OX=9031 GN=PBLD PE=4 SV=1	PBLD	PBLD	-	-	UP	0.068784	0.0177345	1.21264
Q5ZJE2	AP-3 complex subunit sigma-1 OS=Gallus gallus OX=9031 GN=AP3S1 PE=2 SV=1	AP3S1	AP3S1	-	-	DOWN	-0.185163	0.0157907	-1.70813
F7BYG6	Perilipin OS=Gallus gallus OX=9031 GN=PLIN2 PE=3 SV=2	PLIN2	PLIN2	-	-	UP	0.00795268	0.0145707	2.3517
O57535	Nucleoside diphosphate kinase OS=Gallus gallus OX=9031 PE=2 SV=1	NME2	NME2	-	-	UP	0.0944313	0.00844254	0.683763
P62846	40S ribosomal protein S15 OS=Gallus gallus OX=9031 GN=RPS15 PE=2 SV=2	RPS15	RPS15	-	-	UP	0.807506	-0.00809485	1.35215
F1NT20	Uncharacterized protein OS=Gallus gallus OX=9031 GN=ACAT2 PE=3 SV=2	ACAT2	ACAT2	-	-	UP	0.44506	-0.00931136	1.27552
Q5ZJX9	Proteasome subunit alpha type OS=Gallus gallus OX=9031 GN=PSMA5 PE=2 SV=1	PSMA5	PSMA5	-	-	UP	0.271812	-0.0385244	0.602072
Q5F353	Golgi reassembly stacking protein 2 OS=Gallus gallus OX=9031 GN=GORASP2 PE=2 SV=1	GORASP2	GORASP2	-	-	DOWN	-0.630758	-0.0942993	-0.985702
P87362	Bleomycin hydrolase OS=Gallus gallus OX=9031 GN=BLMH PE=1 SV=1	BLMH	BLMH	-	-	UP	0.090239	-0.0958923	0.764284
Q5ZKU5	Ras-related protein Rab-14 OS=Gallus gallus OX=9031 GN=RAB14 PE=2 SV=3	RAB14	RAB14	-	-	DOWN	-0.147802	-0.111114	-0.834665
P10288	Cadherin-2 OS=Gallus gallus OX=9031 GN=CDH2 PE=1 SV=1	CDH2	CDH2	-	-	DOWN	0.317267	-0.127385	-0.682328
F1N9Z7	Succinyl-CoA:3-ketoacid-coenzyme A transferase OS=Gallus gallus OX=9031 GN=OXCT1 PE=3 SV=2	OXCT1	OXCT1	-	-	UP	-0.511406	-0.149374	0.780592
A0A1D5NYS9	Oxysterol-binding protein OS=Gallus gallus OX=9031 GN=OSBPL11 PE=3 SV=2	OSBPL11	OSBPL11	-	-	DOWN	-0.991772	-0.169508	-1.20042
A0A1D5PL90	Late endosomal/lysosomal adaptor MAPK and MTOR activator 1 OS=Gallus gallus OX=9031 PE=4 SV=2	LAMTOR1	LAMTOR1	-	-	UP	0.0738372	-0.174095	0.74658
A0A1D5PDF1	Glutathione S-transferase OS=Gallus gallus OX=9031 GN=GST2L PE=3 SV=1	GST2L	-	-	-	UP	0.160195	-0.219691	0.80942
A0A1D5P0E2	Protein transport protein SEC23 OS=Gallus gallus OX=9031 GN=SEC23A PE=3 SV=1	SEC23A	SEC23A	-	-	DOWN	-0.171356	-0.275075	-0.770165
R4GH36	Uncharacterized protein OS=Gallus gallus OX=9031 GN=SNRPB2 PE=4 SV=1	SNRPB2	SNRPB2	-	-	DOWN	0.820943	-0.396709	-1.43799
E1BRE5	Uncharacterized protein OS=Gallus gallus OX=9031 GN=EEA1 PE=4 SV=2	EEA1	EEA1	-	-	DOWN	-0.619097	-0.48056	-1.07877
A0A1D5PYG0	Uncharacterized protein OS=Gallus gallus OX=9031 PE=4 SV=1	0	-	-	-	DOWN	-0.640818	-0.545876	-0.621456
Q5ZMC2	Unconventional myosin-Ig OS=Gallus gallus OX=9031 GN=MYO1G PE=2 SV=1	MYO1G	MYO1G	-	DOWN	-	-0.176448	-0.654512	0.127019
E1BTY4	Sorting nexin OS=Gallus gallus OX=9031 GN=SNX9 PE=3 SV=2	SNX9	SNX9	-	DOWN	-	-0.640354	-0.90835	-0.269463
Q5ZM97	Cytohesin 1 OS=Gallus gallus OX=9031 GN=CYTH1 PE=2 SV=1	CYTH1	CYTH1	-	DOWN	-	0.401357	-0.962627	-0.574845
P42324	Hippocalcin-like protein 1 OS=Gallus gallus OX=9031 GN=HPCAL1 PE=1 SV=2	HPCAL1	HPCAL1	-	DOWN	-	0.131586	-0.979363	-0.670366
F1NSB6	Uncharacterized protein OS=Gallus gallus OX=9031 GN=ANKFY1 PE=4 SV=4	ANKFY1	ANKFY1	-	-	DOWN	0.549517	-1.01297	-1.69673
A0A1D5P2Y6	Uncharacterized protein OS=Gallus gallus OX=9031 GN=KCNN3 PE=4 SV=1	KCNN3	KCNN3	-	DOWN	-	-0.23428	-1.10009	0.750183
Q5ZMA7	Serine/threonine kinase 26 OS=Gallus gallus OX=9031 GN=STK26 PE=2 SV=1	STK26	MST4	-	DOWN	-	0.281794	-1.12511	0.0558364
E1BTM1	Uncharacterized protein OS=Gallus gallus OX=9031 GN=ETF1 PE=4 SV=3	ETF1	ETF1	-	-	UP	0.0649296	-1.15178	0.727854
Q8JHF6	Pyruvate carboxylase OS=Gallus gallus OX=9031 GN=PYC PE=2 SV=1	PYC	-	-	DOWN	-	-0.631035	-1.63756	-0.907778
A0A1D5P167	Gamma-glutamyl hydrolase OS=Gallus gallus OX=9031 GN=GGH PE=4 SV=1	GGH	GGH	-	-	UP	-0.0922324	-1.68901	0.687062
E1C2C8	Tyrosine-protein kinase OS=Gallus gallus OX=9031 GN=MATK PE=3 SV=3	MATK	MATK	-	DOWN	-	-0.362272	-2.22236	2.3348

## Sheet: STRING network clusters
STRING network cluster	Annotation	Number	Proteins
A	Protein translation	12	SRP14	RPS15	NME2	EIF4G1	ETF1	EIF2A	RPS17	RPLP0	EIF3F	SRP19	EIF3A	EIF4H
B	Transcription and splicing	8	COPS4	POLR2I	HIST1H46	SMARCA5	SNRPB2	HNRNPH2	PPIE	PCNA
C	Immune response, phagocytosis, adhesion, cytoskeleton regulation	14	VAV3	SYK	ELMO1	PXN	ITGA6	VTN	ITGB5	VCL	PDXK	GGH	CTSZ	SEC23A	ENAH	EVL
D	Arginine biosynthesis, the TCA cycle and butanoate metabolism	8	BDH1	OXCT1	ACAT2	SUCLG2	IDH3G	ASL2	ACLY	ASS1
E	Endocytosis and membrane trafficking	7	EHD3	PACSIN2	SH3KBP1	ARPC2	SNX18	SNX9	AP3S1
F	Proteasome	7	PSMB1	PSMD7	PPP2R5A	ADRM1	PSMA5	PSMB3	PSMD4
G	Lysosomal enzymes	6	GALNS	NAGA	GLB1	CTSA	HEXA	GUSB
H	Cellular transport	6	MGST1	TOM1	SCAMP1	TMEM30A	SLC2A3	RAB14
I	SUMO E3 ligases	4	PMLL	RAE1	NUP62	NUP93
J	Src homology domains	4	RIN3	FYB	MYO1G	MATK
K		3	TTR	APOA1	CDH2
L1		6x2	STAT1	IFIH1
L2			CAMP	CATHL3
L3			DAD1	SPCS3
L4			SNX3	STX7
L5			SEPT9	CDC42EP4
L6			PRDX1	CAT
Total		91
	Qualatitive DEPs	21
